# Supplementary material for: Comparative transcriptome analysis of R3a and Avr3a-mediated defense responses in transgenic tomato
Source: PeerJ. 2021 Aug 9;9:e11965. doi: 10.7717/peerj.11965 (PMC8359799; doi:10.7717/peerj.11965)
Supplement: Supplemental Information 10 [file peerj-09-11965-s010.xlsx]

## Sheet: Sheet1
	Table S3. DEGs between MM, MM-R3a-Avr3a and MM-Avr3a at different time points
	Gene ID	A3a-0h1	A3a-0h2	A3a-0h3	A3a-2h1	A3a-2h2	A3a-2h3	A3a-6h1	A3a-6h2	A3a-6h3	MM-0h1	MM-0h2	MM-0h3	R-A3a-0h1	R-A3a-0h2	R-A3a-0h3	R-A3a-2h1	R-A3a-2h2	R-A3a-2h3	R-A3a-6h1	R-A3a-6h2	R-A3a-6h3
	Solyc00g020020.2	1.00643	0.932619	0.628826	2.6167	1.4465	1.67024	1.02659	0.658833	0.612428	1.59759	0.751136	0.667904	0.313607	0.232559	0.316549	1.70733	0.68676	1.46872	1.46615	3.32998	1.92763
	Solyc00g025290.1	0.273686	0.300364	0.110774	1.17017	0.598557	0.321833	0.128136	0.118102	0.616632	0.299966	0.324204	0.247294	0.556524	0.465393	0.729252	0.929208	0.587536	0.816643	3.09207	3.45193	2.61431
	Solyc00g028960.1	4.11336	4.27238	7.55263	0	0.275234	0	0.590788	2.43723	2.78836	2.14881	1.22579	1.79623	1.82403	1.25614	2.49626	0.680034	1.00721	0.466789	1.39844	0.314274	1.27167
	Solyc00g500023.1	2.10744	1.91969	1.53303	2.63405	1.41109	1.58239	2.29612	1.97389	2.39698	1.60905	1.38969	1.37199	2.06299	2.20053	3.68517	3.16779	2.13467	3.97164	3.68698	4.08191	2.24725
	Solyc00g500027.1	1.40445	1.21242	1.18778	2.03919	1.32657	1.36093	2.28281	1.616	1.9314	1.49367	1.39766	1.095	1.89652	1.87305	4.38578	3.46182	1.9703	5.47559	5.33695	5.05732	3.09881
	Solyc00g500033.1	1.54433	1.68211	1.70407	2.50199	1.86078	2.07483	1.97501	1.69838	2.16918	1.88084	1.19129	1.14126	2.46212	2.0171	3.08489	2.7864	1.87287	3.41932	2.0354	2.81898	1.5877
	Solyc00g500035.1	2.80778	3.22192	2.87706	7.51185	3.52181	3.46366	3.66648	2.12436	3.35193	2.11861	1.92057	2.31831	3.54327	5.06747	4.57649	3.32696	4.43683	5.11549	2.69617	6.29528	3.62549
	Solyc00g500036.1	2.92042	3.72838	2.5479	3.27198	2.56257	2.93579	3.66105	2.39921	3.61574	2.6495	2.11165	1.80838	3.97992	2.51462	4.3982	4.233	4.05609	3.58183	2.49232	4.55091	2.42339
	Solyc00g500039.1	0.695535	0.908804	0.408175	1.53781	0.806954	0.981866	0.865761	0.574186	0.006291	1.06804	0.727232	1.50086	0.921728	1.60831	5.2439	6.71386	0.950267	3.26303	11.5299	4.47861	1.4356
	Solyc00g500041.1	1.34655	0.936714	0.798109	1.45798	1.07488	1.84755	0.654889	0.827441	1.56618	1.26412	1.38481	0.025217	0.315185	1.18034	3.85214	2.19798	2.27143	2.58959	1.3955	2.34918	1.57343
	Solyc00g500044.1	5.03721	6.15896	4.73436	12.1677	5.51492	6.76338	6.25831	4.79142	7.77421	7.7928	4.61875	4.74502	6.86686	10.589	37.7057	15.8365	7.18386	24.4922	12.0793	18.5576	12.0766
	Solyc00g500054.1	2.61824	2.79977	2.84203	3.72583	2.30954	5.5406	1.32052	3.49612	4.97957	2.70874	1.88189	4.28504	3.12457	5.89216	6.07046	8.41308	6.62854	14.8204	8.12903	11.9618	10.4026
	Solyc00g500056.1	0.790719	0.743385	0.806909	0.837483	0.643587	0.694282	0.278468	0.966307	0.973421	0.685355	0.124213	0.866947	1.16384	1.17587	1.32792	2.73195	1.45717	3.90322	1.2673	3.08925	2.58809
	Solyc00g500057.1	0.84484	0.739117	0.575128	1.2487	0.52794	0.804682	0.768622	0.784591	1.02841	0.625947	0.166254	0.714015	1.23489	1.36445	0.64337	3.71655	2.06216	5.15363	3.12728	5.33567	3.7487
	Solyc00g500061.1	1.87743	2.7	2.69773	1.53801	2.16719	2.52496	3.04221	3.51369	3.39111	2.56014	1.21788	2.15624	2.17907	2.69372	4.37947	4.88032	4.34494	4.55644	3.71563	5.03334	3.25963
	Solyc00g500062.1	5.46094	3.26847	3.75105	5.34536	2.74883	3.65738	6.41942	4.84413	5.81215	3.69026	2.48582	3.49477	5.48197	6.60674	9.02547	9.01496	6.73137	9.5386	7.2918	10.46	5.34724
	Solyc00g500063.1	19.8987	18.7921	18.1025	19.5497	10.8848	13.3255	17.6044	13.8171	18.2279	15.3609	11.0199	12.1613	22.736	25.3579	41.3671	38.2177	20.4008	46.0372	34.7923	35.0059	22.7706
	Solyc00g500067.1	1.06721	1.04663	0.818365	0.644745	0.667673	0.751108	1.30943	0.78807	1.18241	1.19148	0.892529	0.897512	1.11187	0.969821	1.7921	1.80158	1.17661	2.26422	1.85425	1.86314	1.20668
	Solyc00g500071.1	2.29293	2.25749	1.95416	2.44426	1.35516	1.73615	2.05182	1.93269	2.15504	2.16414	1.60356	1.93346	2.53429	2.7356	6.07827	5.48283	2.69435	8.15181	7.81531	6.18289	4.39718
	Solyc00g500073.1	1.11662	1.05217	1.16655	1.74182	1.26448	1.2622	2.25523	1.37503	1.60189	1.35941	1.49667	1.04609	1.53962	1.55409	3.77602	3.07253	1.67584	4.66519	3.93008	3.54501	2.38148
	Solyc00g500078.1	1.58129	1.89854	1.80831	2.82749	2.1491	2.35431	1.92915	1.72534	2.31102	1.91884	1.14248	1.37725	2.43731	2.0499	3.02101	2.87828	1.90372	4.00089	2.01313	3.00528	2.10937
	Solyc00g500079.1	2.80954	3.3224	2.98729	7.20527	3.55098	3.40911	3.86899	2.21937	3.78765	2.05896	1.99186	2.16599	3.66641	5.55476	5.38176	3.85319	4.48597	5.80115	2.80601	6.64647	3.81377
	Solyc00g500080.1	3.54129	4.35721	3.32131	4.10715	3.22896	3.73418	4.75389	2.77968	4.73268	3.00487	2.68848	2.32773	5.11668	2.97917	5.13224	5.25915	4.97933	5.16432	3.2349	5.59886	3.14461
	Solyc00g500086.1	2.26832	1.37807	1.37991	1.74582	1.4132	2.01535	2.42498	2.18942	1.97539	1.58973	1.13382	2.82967	2.36836	1.18068	0.81911	2.23178	1.02422	3.41857	1.79523	2.60149	2.17508
	Solyc00g500087.1	0.13767	0.107093	0.058041	0.249377	0.262737	0.228701	0.212689	0.287469	0.321442	0.185816	0.085802	0.25441	0.102099	0.172212	0.47138	0.888228	0.30302	1.30535	0.997899	0.847758	0.880145
	Solyc00g500095.1	0.086888	0.018067	0.02731	1.00558	0.633513	0.912466	0.085838	0.161111	0.047955	0.193648	0.03014	0.12044	0	0.09677	0.135804	14.1505	9.27337	14.18	1.44284	4.38048	6.95258
	Solyc00g500129.1	7.74906	6.16812	7.16994	11.6393	5.99352	7.67422	9.83755	6.03778	7.51581	5.30943	7.94329	3.7619	8.95336	10.2107	11.8464	11.2648	9.0176	11.741	7.75845	11.1933	9.71661
	Solyc00g500130.1	16.8932	16.7037	15.4957	35.9173	21.1305	27.348	31.213	18.7269	23.9554	29.5107	32.9898	20.8517	22.9539	24.5842	63.1207	43.1767	29.9951	61.8354	68.1531	65.3311	61.0458
	Solyc00g500131.1	0.807979	0.763779	0.388809	1.04087	0.536933	0.598338	0.908622	0.764736	1.04775	0.679099	0.902549	0.641862	0.574184	1.18849	0.923159	3.37037	1.07818	3.57298	2.81384	2.70167	1.47864
	Solyc00g500133.1	1.86096	1.52336	2.41212	1.1446	0.817741	1.1772	1.03487	1.66669	2.14779	0.917614	1.61379	1.75144	2.45784	1.86939	1.94826	5.1684	1.99777	2.92641	2.44623	1.60921	1.69943
	Solyc00g500139.1	0.96239	0.162525	0.903084	1.44463	0.618091	0.915281	1.05211	0.159264	0.821756	0.834231	0.202807	0.613217	1.45015	0.532665	1.45608	4.82863	0.163007	2.74383	3.47436	3.12066	3.60488
	Solyc00g500196.1	0.026638	0.530465	0.277941	0.748223	0.444283	0.599809	0.602181	0.413737	0	0.669145	0.035559	0.076389	0.616024	0.016925	0.134437	7.75937	5.40433	0.09142	8.21533	1.54254	1.18295
	Solyc00g500199.1	5.85612	4.64558	5.27396	8.3629	4.13191	4.79949	6.50598	5.16901	4.45178	3.49428	0.488738	2.49629	7.16785	6.77574	8.38774	8.96343	6.90778	8.34712	5.64779	8.54646	3.38848
	Solyc00g500200.1	13.7544	16.2996	12.4585	29.0959	18.0503	23.5975	26.6532	16.0589	16.0726	24.9283	1.67667	17.1216	19.1386	21.3179	60.1623	36.9828	25.5635	50.1302	55.1068	52.2778	32.646
	Solyc00g500201.1	0.656237	0.610885	0.278379	0.775123	0.351992	0.472239	0.697054	0.59784	0.634579	0.563594	0.052116	0.448116	0.454358	0.948805	0.785398	2.615	0.830826	2.60276	2.11131	2.06759	1.20213
	Solyc00g500203.1	1.80223	1.58286	1.3937	0.844427	0.591669	0.650937	1.29398	0.67716	1.01646	0.899681	0.106376	0.72302	1.98392	2.01498	1.98273	2.47018	0.648473	2.22692	1.71316	1.70508	1.22723
	Solyc00g500206.1	1.60391	1.34896	1.40151	1.87211	1.17501	2.03883	2.5267	1.30687	1.58525	0.961315	2.90533	1.84987	1.8702	1.9382	7.2115	4.07086	2.45738	5.24742	11.219	5.72816	3.79036
	Solyc00g500207.1	1.07697	1.05832	1.28536	1.27299	0.908365	2.35897	2.40742	1.99973	1.64141	1.17417	2.97595	2.83903	1.54444	2.51571	8.07	3.22798	2.00225	5.19296	4.76375	3.43801	2.94667
	Solyc00g500208.1	1.64199	1.70158	1.65616	1.85179	1.3134	1.68139	2.85716	2.94509	2.21212	2.75158	3.2007	2.44245	2.34204	3.4882	12.7654	5.62675	4.36475	10.2895	10.7862	7.50059	7.45952
	Solyc00g500209.1	1.22317	1.51904	0.922535	1.70305	0.730689	1.28617	1.78462	1.4588	1.46197	2.02425	2.08736	1.32273	1.59985	2.26012	8.18945	6.06416	3.76934	9.40583	17.5724	8.24596	5.3491
	Solyc00g500228.1	0.160978	0.395372	0.309839	0.677344	0.446066	0.423992	0.570754	0.318981	0.559386	0.570758	0.439827	0.41831	0.280326	0.399255	1.01861	0.723549	0.428752	1.43277	0.942098	1.53816	0.903971
	Solyc00g500292.1	1.95901	2.29268	1.46067	0.890733	0.711084	0.669672	1.58767	1.71387	1.33186	1.18122	1.68939	0.077554	2.43572	2.56104	2.58672	5.00024	2.72484	3.13319	2.26145	2.2345	1.46676
	Solyc00g500296.1	2.70354	5.04846	2.77124	4.80738	3.14689	6.33523	4.57344	4.26167	1.30424	7.52201	0.561897	2.06743	5.11797	5.02411	17.2476	8.68308	6.37821	15.2001	19.3944	12.0608	8.73819
	Solyc00g500297.1	2.45161	3.28277	2.37548	3.15895	2.00051	1.78944	2.68676	2.64253	1.10799	2.81656	0.266008	0.982519	3.98088	3.54672	6.0921	4.28802	3.92388	6.09368	3.22288	6.28215	1.96024
	Solyc00g500298.1	2.38515	0	2.25732	0.803462	1.0883	2.18636	2.54006	2.34481	0.54477	1.84453	0.361714	1.90717	3.33136	1.71236	3.98719	3.33795	3.06452	3.66669	2.25836	3.73159	2.51743
	Solyc00g500301.1	13.0807	7.73741	18.7858	19.0177	6.72458	15.0991	0.387169	16.9462	0.500823	0.76172	0.391829	20.3961	25.9453	20.1267	98.8288	40.051	23.3323	47.2357	20.8794	38.3473	38.5287
	Solyc00g500322.1	2.0547	1.52806	1.27167	1.36848	0.571617	0	1.1986	1.92115	1.24029	1.35824	1.17772	0.090441	0	2.22653	2.47203	2.49153	2.11825	2.5485	2.17231	1.89501	0.751033
	Solyc00g500323.1	2.24919	1.74016	1.21298	0.877774	0.606124	0.646794	1.5149	1.62289	1.2429	1.09489	1.06299	0.020858	2.09173	3.10123	2.38461	4.07977	2.51429	2.93538	2.2155	2.05939	0.879036
	Solyc00g500325.1	5.68429	2.0817	5.76053	10.0604	0.059536	3.62569	0.132269	1.34131	0.071925	8.26642	1.29354	3.32637	3.70005	0.57051	38.5726	14.53	8.59548	21.2048	12.5255	17.4601	14.2739
	Solyc00g500329.1	3.28912	3.80406	2.76631	6.58537	3.79009	4.63616	5.63003	3.04037	4.40186	5.27524	1.3954	3.67226	4.17449	3.71721	13.3787	5.19891	1.22801	11.4409	11.9523	11.1978	7.45736
	Solyc00g500331.1	3.08129	3.03811	2.72171	3.07929	1.66308	1.66381	3.87607	2.33837	3.30699	2.06471	0.663022	2.08041	4.45079	4.1561	5.26132	4.9698	1.45974	6.50607	5.89022	6.87204	2.77088
	Solyc00g500332.1	7.26667	6.13311	5.35583	3.4042	2.07599	2.79269	4.89681	3.8795	5.25581	3.17801	1.22407	4.21667	7.30448	7.86092	7.15027	6.53275	3.85288	7.54035	6.10274	6.51417	4.80652
	Solyc00g500345.1	0.659397	0.377218	0.495253	1.84706	0.944601	0.525309	0.588192	0.319426	0.242197	0.500878	0.344382	0.664541	0.484486	0.787966	1.49333	1.24013	1.04827	2.37155	2.04862	2.07601	2.56191
	Solyc00g500353.1	0.137232	0.140528	0.018166	2.05414	1.15936	1.69854	0.303583	0.27655	0.020347	0.179002	0	0.023688	0.022312	0	0.009636	3.19248	3.69991	4.35064	0.187752	0.32279	2.28697
	Solyc00g500405.1	0.092738	0.144033	0.013127	0.4666	0.476157	0.188399	0.401894	0.180053	0.162525	0.219247	0.206061	0.085436	0.122504	0.111693	0.097113	4.00108	4.17431	10.36	0.911321	5.99167	3.51102
	Solyc00g500406.1	1.44813	1.52218	0.273814	6.09664	0.80519	3.66291	3.72504	3.02134	3.22162	2.45042	1.90817	1.73047	1.71603	0	2.36641	29.8355	21.6974	27.554	18.3798	15.0213	12.2566
	Solyc01g005000.3	5.7287	7.93302	3.6774	5.48314	3.74139	2.48724	10.6886	10.6189	8.79439	5.24316	7.05967	6.4916	8.85963	8.31064	8.64238	5.43282	5.12207	4.5729	0.214184	0.193742	0.153109
	Solyc01g005010.4	26.8134	23.2097	15.8327	14.7859	11.8828	9.73126	30.627	31.2767	30.8267	13.9274	12.6759	14.4136	15.2358	22.363	13.2231	1.05052	0.751902	1.06848	0.284808	0.608496	0.346026
	Solyc01g005020.3	6.44276	8.07133	8.53346	6.7203	6.18788	6.88226	13.7492	12.043	12.1799	9.6098	10.652	11.5593	5.11672	6.03152	6.25046	3.10138	2.72391	5.06017	4.79957	3.82958	5.16014
	Solyc01g005030.4	6.4371	7.50148	8.06832	6.65404	5.70488	5.43575	11.3785	11.468	10.462	9.79381	9.19561	7.67373	6.57625	5.94303	7.92631	2.10265	3.40136	4.89656	1.04623	0.729704	0.567754
	Solyc01g005040.3	1.05472	0.900968	1.45148	4.62937	3.06926	5.72229	9.85765	6.61863	8.96638	1.40765	2.53098	1.78721	0.857902	0.55751	2.42459	38.3161	54.4673	43.4391	9.67115	13.4051	7.87168
	Solyc01g005060.3	2.94851	2.55748	2.09192	1.95615	2.26626	2.44172	2.43235	1.54821	2.63192	2.55778	1.54949	2.12282	1.67182	3.99925	2.37213	4.74715	3.36306	4.6855	1.85754	2.48379	1.63194
	Solyc01g005080.3	21.298	23.5913	17.4964	11.8859	9.75266	9.69376	20.2968	19.0629	17.8	22.3301	18.1291	20.2716	33.6444	37.9857	34.6549	18.3553	14.3023	15.1045	1.84473	1.75005	1.15756
	Solyc01g005100.4	10.0771	10.8985	8.54518	6.85483	6.81654	4.98514	7.5586	8.08242	6.7074	10.9558	11.4758	9.36971	8.80658	12.7933	12.978	2.22597	1.60244	1.69887	0.632432	0.256113	0.069817
	Solyc01g005110.3	8.11913	7.7278	4.94854	14.0639	11.4076	12.6914	8.93623	9.13031	11.7235	8.67839	8.12728	7.21562	6.79868	6.22348	6.53247	5.95671	6.42817	7.20153	32.9885	33.1569	25.526
	Solyc01g005120.3	15.5701	19.2052	11.6038	8.31537	11.2841	8.95624	10.6341	13.8274	11.5168	12.9129	11.7445	12.6636	15.7318	11.9833	11.8039	4.94579	4.10413	4.38047	1.58376	0.738142	0.56637
	Solyc01g005150.3	1.32996	1.425	0.805714	1.31259	1.07055	0.492683	0.899042	0.693465	1.52253	0.73106	1.06289	1.11267	0.433561	1.44493	0.496442	1.45553	1.15521	1.46715	0.361014	0.450117	0.67716
	Solyc01g005160.4	0	0	0.05047	1.01755	0.923882	1.23833	0.347975	0.285738	0.274047	0.041186	0.026647	0.049399	0.061781	0.086033	0	35.4585	47.8183	41.078	10.7783	16.9297	18.4809
	Solyc01g005180.1	0.108085	0	0	7.30506	6.63362	4.71282	7.56983	7.2648	5.88576	0	0.311791	0.547523	0	0.088786	0.144215	0.406769	0	0	0.161494	0	0.100196
	Solyc01g005210.4	18.2763	17.6563	23.4148	16.5384	17.6824	15.6759	18.9766	21.3679	22.5668	17.3006	19.925	20.6068	14.4259	18.2996	15.2795	3.07373	3.45304	2.4165	2.75456	1.38032	1.90002
	Solyc01g005220.3	3.14956	2.92838	3.05792	3.06819	2.77962	3.91483	5.58631	5.55569	5.83834	4.86698	4.1294	3.47741	4.86899	4.07034	6.06718	4.1267	4.32211	3.58075	17.9425	16.0567	16.19
	Solyc01g005230.4	4.20832	4.79692	4.33074	2.55781	2.25744	2.70055	7.81616	9.92973	7.58601	7.13475	7.04673	7.12365	4.113	5.12571	5.76008	0.044308	0.071244	0.213016	0.688602	1.23063	1.59199
	Solyc01g005240.4	39.5759	37.0319	52.2842	21.0211	26.3794	27.2519	23.2929	29.0345	29.5339	39.3241	43.2381	42.9282	38.1502	32.8726	37.94	9.00786	9.44775	8.91016	16.3601	15.1224	17.1043
	Solyc01g005253.1	4.86009	5.28433	3.63215	9.53106	8.18025	9.10425	6.99325	7.07691	7.92035	8.64178	7.91759	6.48656	2.88708	4.93668	4.21271	10.0209	7.60549	11.3304	14.747	16.2451	14.0873
	Solyc01g005280.3	2.68587	3.03964	2.41299	1.27324	0.990901	0.942366	2.91815	2.62893	2.96344	1.7349	2.02125	1.91627	1.48765	2.81325	2.41187	0.727941	0.463606	0.852909	0.915712	0.523582	0.713245
	Solyc01g005290.4	3.9166	4.30873	2.00794	7.53437	7.05507	3.92726	12.1637	11.2719	9.48467	3.68994	3.16931	3.25075	2.40454	2.85225	2.91828	0.80076	0.456909	1.1053	0.423168	0.354345	0.182104
	Solyc01g005300.4	38.0585	32.2674	49.3948	38.8975	49.5772	46.3146	55.9226	49.1791	53.9173	38.3265	44.8685	30.6145	17.6575	18.3634	20.9455	2.80572	4.27133	3.45513	34.4922	24.0785	30.289
	Solyc01g005330.3	43.2054	42.8896	45.7726	29.9073	32.3086	31.8739	37.4345	40.0188	36.6243	44.0987	44.703	45.0886	31.6256	33.8409	34.0562	4.16328	3.51206	4.15349	6.90829	4.51626	5.35897
	Solyc01g005340.3	4.33012	4.10585	5.4401	6.72992	8.402	8.97356	5.10914	5.34451	6.48377	7.08326	7.03409	6.23739	4.83431	3.90763	3.6015	5.53521	5.91998	6.68797	8.84156	7.64754	8.89994
	Solyc01g005350.4	0.678162	0.388689	0.437273	0.138707	0.111906	0	0.790577	0.229378	0.525733	0.428711	0.584434	0.59105	0.334285	0.046718	0.122656	1.01817	0.970585	0.934239	1.08142	0.436914	0.38849
	Solyc01g005370.3	0.770346	0.748123	0.928123	1.97967	1.8484	1.63748	1.78926	1.8865	1.65946	1.19231	1.5152	1.01954	1.28402	1.1085	1.90587	2.65528	4.10959	4.66976	3.06783	3.46244	3.22074
	Solyc01g005380.3	10.1525	9.45931	7.1682	5.40034	5.63854	5.26312	6.65634	7.56725	6.68662	11.548	9.98515	10.4869	5.08982	5.75335	6.22616	1.00289	0.764893	0.765058	1.12759	1.07988	0.666481
	Solyc01g005390.3	0.038378	0	0.162416	0.101687	0.117985	0	0.035919	0	0	0.130734	0.10677	0.287015	0.043183	0.146311	0.093886	23.6529	18.8472	20.3984	7.65269	16.1432	14.0511
	Solyc01g005400.3	7.71257	6.53871	8.37318	7.03432	4.95379	3.55663	5.19259	2.63261	7.02188	3.07328	6.27836	9.15442	10.3465	10.8792	11.7614	13.7162	11.3617	14.2496	18.5876	15.474	16.6283
	Solyc01g005410.4	31.6722	27.7887	27.7913	42.7436	34.4037	42.0231	17.5944	20.2922	17.6203	48.1383	51.7147	42.3304	51.9817	59.003	85.5868	98.8943	102.362	103.998	103.812	117.648	118.421
	Solyc01g005420.2	13.6158	13.4144	12.3051	23.7463	24.0886	30.0182	26.0503	23.4047	22.1607	16.0596	17.0067	18.9015	13.9485	14.7979	27.1708	46.1495	64.8608	62.7201	56.8772	80.7109	61.0135
	Solyc01g005430.3	2.96341	5.45267	6.34821	10.2311	9.50339	12.1906	7.24368	6.26457	6.24346	7.44519	7.53672	3.52398	6.13915	5.72676	6.87038	26.4856	74.5756	58.2868	11.4284	16.8062	11.3587
	Solyc01g005440.4	173.596	155.201	197.696	165.419	146.321	199.493	193.177	170.866	181.841	229.164	274.035	268.593	198.854	224.996	229.38	112.416	101.321	89.7051	93.5642	77.9502	82.6927
	Solyc01g005450.3	10.6302	9.89969	6.74984	4.8794	4.73536	4.6394	14.6476	12.4233	12.5708	11.467	11.4838	9.68545	7.65438	7.93261	11.2405	0.993311	0.427189	0.648599	0.895786	0.738693	0.755288
	Solyc01g005460.4	8.6776	10.252	6.95522	3.05688	5.14535	4.03981	4.20211	3.18244	4.05348	6.86897	7.92904	7.27647	4.04714	5.15737	4.91	2.95061	2.01041	3.80255	0.133657	0.30003	0.153142
	Solyc01g005470.3	54.4049	53.9125	38.3951	59.8071	42.4338	43.0714	18.9216	15.2191	22.3912	75.8158	73.7795	61.33	51.4935	50.6409	63.7895	674.549	612.041	820.257	150.79	231.87	129.926
	Solyc01g005480.3	6.35464	6.38198	4.53531	7.1377	5.90751	6.87005	5.04099	5.11783	5.38134	7.2275	7.36886	6.76954	4.96075	4.55533	3.95496	5.64669	3.83297	5.60267	4.3608	2.72478	2.55953
	Solyc01g005490.3	9.86876	11.7127	10.7985	11.417	11.0887	11.847	12.9748	11.4539	12.3193	16.9644	12.6463	13.9422	17.2083	12.0796	12.4175	12.1808	11.1995	10.377	8.46056	7.79788	9.89203
	Solyc01g005500.3	0.174244	0.273987	0.040724	0.164681	0	0.27538	0.123157	0.080569	0.045766	0.05322	0.085143	0.116257	0.099702	0.138839	0.043058	9.59161	10.6835	7.63306	0.140297	0.144809	0.108806
	Solyc01g005520.4	178.356	161.674	152.303	82.7946	79.9286	65.3817	137.05	138.667	134.737	126.569	117.258	120.581	218.522	218.605	209.707	62.4925	52.4278	57.8307	8.15856	7.78045	5.93454
	Solyc01g005530.3	18.2401	18.7987	12.7221	9.22098	10.6174	8.51105	11.529	11.2421	14.8882	14.1249	14.6617	15.2441	12.8148	15.1731	12.1161	0.963117	1.191	0.744664	2.45386	1.48026	2.00108
	Solyc01g005540.4	32.7389	34.7075	26.6413	10.6423	13.2549	12.0293	19.6375	20.1592	15.2588	30.5765	24.7126	24.5018	19.8655	17.9452	16.723	8.06488	5.72759	5.1466	1.97373	1.01891	1.26575
	Solyc01g005550.3	56.4951	57.6212	49.8733	24.9177	28.2138	20.7062	42.8025	44.433	45.6336	46.8749	52.6644	56.747	44.5491	49.3667	46.5546	1.58604	1.06937	1.38295	1.43299	1.13026	0.813446
	Solyc01g005560.3	146.429	125.645	173.362	184.18	189.381	238.931	90.9407	93.4353	93.8737	158.527	165.216	149.803	198.818	164.258	209.013	184.437	189.785	188.725	760.996	746.896	782.893
	Solyc01g005570.4	26.798	27.7534	24.7319	25.8028	24.3387	24.1706	24.2176	23.0544	31.2678	33.2714	26.6274	26.2383	32.1483	24.7839	28.6983	3.63305	4.27584	4.52095	14.5309	13.1716	13.1712
	Solyc01g005590.2	198.614	223.859	164.011	15.6494	25.2245	21.5338	50.4827	59.9132	63.4133	96.3361	98.2996	121.528	172.436	179.944	197.222	6.12711	4.75589	7.34917	1.86352	2.67122	1.39106
	Solyc01g005640.4	8.13012	9.83655	8.41256	10.7467	9.10587	8.66884	9.04694	9.23525	9.71895	11.1388	9.11222	10.7233	7.16671	6.82098	6.40843	1.61736	1.69004	2.15627	9.30235	8.59675	8.61726
	Solyc01g005680.4	8.42296	7.16892	7.4692	6.24095	5.90259	4.97653	7.38419	7.69415	8.61039	10.0053	8.96314	7.50999	7.60958	9.35502	8.44616	1.83669	1.54392	2.60141	3.29433	5.66688	3.86746
	Solyc01g005700.3	6.55742	6.72081	7.70553	7.11466	6.88201	7.63555	8.07337	3.19934	7.00518	7.41426	7.08637	7.63401	4.52104	6.05491	5.51893	0.629046	0.476852	0.776071	1.51683	1.13435	1.1025
	Solyc01g005730.3	0.658627	0.773153	0.836118	10.3227	11.4052	12.5339	7.01169	8.29842	7.00472	0.034977	2.85748	1.92049	2.81522	0.750715	0.080078	0.06337	17.0261	0.126956	0.136516	0.378494	0.229773
	Solyc01g005760.3	5.77671	5.58439	7.69757	11.9121	13.582	10.6441	16.3094	14.3741	11.3606	12.0257	11.8967	10.0837	5.21214	7.5074	5.85637	4.71887	2.50889	7.00119	17.6409	14.0366	15.7961
	Solyc01g005780.1	1.18694	0.922255	0.90602	1.71879	1.68321	2.04242	3.19403	3.44991	2.69614	1.10135	0.937619	0.668269	0.839896	1.12317	0.113471	0.073549	0.582576	1.38135	1.33333	1.14535	0.960213
	Solyc01g005790.1	3.03891	0.208548	4.04279	0.103883	0.004721	3.33531	3.72861	3.23399	0.010615	0.076198	0.111274	4.45692	2.25138	1.68344	1.53671	1.2516	1.24501	0.059802	0.951293	0.359157	0.645535
	Solyc01g005800.3	0.233552	0.188053	0.1363	0.481122	0.411266	0.565677	0.188613	0.194819	0.230041	0.369622	0.558253	0.239707	0.088951	0.165295	0.115599	8.20751	13.0103	28.4541	4.12631	3.98293	10.2235
	Solyc01g005820.4	120.389	132.777	95.0812	243.159	194.717	197.165	105.648	90.5711	100.019	136.987	125.114	119.596	76.9205	96.9707	83.1011	125.689	117.944	151.581	147.562	180.017	137.823
	Solyc01g005830.4	25.7771	15.9816	20.9652	5.09581	12.9993	5.78836	16.1681	18.9093	20.6743	15.2488	17.7456	17.1719	10.7371	14.9713	15.9103	1.17759	1.06591	1.48027	0.890897	0.479882	0.549116
	Solyc01g005840.3	10.5498	27.918	22.6025	21.2339	3.65772	18.9362	29.7396	24.2378	9.55104	28.7885	27.6004	27.5114	22.8743	22.449	7.33871	7.90695	7.87901	7.57643	4.9398	4.90905	4.45778
	Solyc01g005850.2	1.62533	0.911898	1.74739	0.973736	0.803828	0.669029	1.79324	1.70476	1.12142	1.63324	1.07199	1.27632	1.08616	1.18974	1.31688	0.265133	0.054332	0.138832	0.433838	0.244635	0.143888
	Solyc01g005870.3	1.05239	0.720545	1.52589	8.91645	0.08162	0.116976	9.22102	5.29486	5.97271	2.104	2.63575	2.28128	1.38243	2.07315	1.31178	0.106734	1.08601	0.711504	8.34784	4.93079	6.03895
	Solyc01g005920.3	2.95028	3.57337	2.84212	3.58907	3.70516	4.73229	2.91985	2.92468	2.50334	3.23504	4.1056	3.90311	2.38363	3.0684	2.23384	21.8058	18.3261	18.9318	33.2582	45.1899	34.9013
	Solyc01g005930.3	3.64085	4.45381	4.32753	4.65475	4.70698	3.74965	5.90415	5.04719	6.36461	5.09195	4.44432	4.81365	5.95737	4.76487	6.0216	1.14169	1.12966	0.713432	4.90282	4.18011	4.08073
	Solyc01g005980.4	7.75981	4.83367	5.02695	5.49682	5.26746	4.30947	11.3219	8.96522	8.0464	7.11785	8.16609	7.57849	7.11909	5.46144	6.16714	4.17432	3.93255	2.96125	3.00431	2.98599	3.17526
	Solyc01g005985.1	106.754	85.3103	96.415	25.8183	31.2639	31.7208	109.62	99.6287	108.905	65.7138	87.2037	99.164	86.0236	89.8688	123.38	4.37576	3.40329	3.60781	0.465418	0.551355	0.348019
	Solyc01g006000.3	4.54881	5.69323	5.35499	5.644	4.80214	4.08294	7.69654	7.18127	5.72676	6.84795	8.0048	6.04975	3.12237	5.28326	4.54192	2.49148	1.40522	1.89232	1.52606	1.74473	1.58495
	Solyc01g006010.3	5.40988	5.24587	5.62162	7.65229	8.11164	8.18199	5.30843	4.56868	4.93173	7.80476	7.21501	6.87787	2.91844	2.91089	2.34714	1.31024	1.29599	1.59093	3.03186	3.08366	3.12424
	Solyc01g006020.4	62.4865	61.7529	74.1682	46.1746	35.7476	27.6467	56.5986	54.2643	59.4193	64.2261	61.8779	62.4194	51.2428	54.529	65.9456	2.31128	1.63413	2.10183	10.4022	8.07419	7.06848
	Solyc01g006040.3	10.01	7.55828	8.24114	8.52741	9.02268	10.3427	8.45234	8.02238	7.50119	9.94183	9.73783	9.53732	5.48873	6.11564	6.06967	1.66059	1.34058	1.26759	4.63798	3.32746	4.97577
	Solyc01g006090.3	9.79382	9.07574	6.02433	15.0549	15.5516	14.5766	3.77027	3.56556	4.25014	8.07065	7.01891	7.98946	1.35304	2.78389	1.41113	0.720264	1.42386	1.20995	4.90279	6.33521	4.78908
	Solyc01g006100.4	0.971955	1.40778	0.465185	0.395501	0.357836	0.119383	0.839118	0.804845	0.546856	0.465413	1.03597	0.927586	0.463188	0.608043	0.254473	0.308964	0.158652	0.271439	0	0.016119	0.013299
	Solyc01g006110.3	19.5211	21.1637	22.077	30.028	31.5397	33.8634	24.7316	24.5642	24.3953	24.3587	24.7519	25.0103	17.6372	17.8899	17.3812	53.1193	51.5417	50.9894	64.9268	74.0956	59.2978
	Solyc01g006120.4	40.7404	41.2438	50.7241	43.7644	52.3899	57.0696	45.9371	47.4865	44.8968	46.1552	47.782	48.746	39.2303	37.4184	36.1827	102.156	128.696	101.084	61.3684	55.3134	63.9649
	Solyc01g006130.4	118.433	129.064	91.539	51.5779	42.595	40.0979	81.4892	77.7898	78.0601	96.4935	75.8801	82.1636	97.7074	91.1452	93.8142	12.4641	9.3234	11.7816	5.93274	5.67201	4.48214
	Solyc01g006140.4	1.23529	1.15452	0.660999	2.28632	2.69104	2.62332	1.95128	1.39282	1.95405	0.540695	0.737272	0.875199	0.704681	1.10878	0.661756	1.11165	1.49069	1.50064	3.52929	2.94714	3.00525
	Solyc01g006150.3	22.2476	17.6918	20.5921	24.3522	22.3454	27.4587	20.1337	17.2212	17.7615	22.0678	19.9165	18.6651	14.3225	15.7866	15.9901	17.2156	20.4761	16.7339	212.487	225.911	219.511
	Solyc01g006170.4	14.5662	26.41	19.2705	53.8379	51.6967	60.0022	9.73358	3.86225	5.98233	27.3514	12.0368	26.2347	3.2726	5.25612	1.48638	20.7718	39.029	31.9276	63.0419	61.5646	66.5009
	Solyc01g006180.4	4.07029	5.15741	4.98825	6.24424	8.77084	10.0513	2.81279	3.07171	3.30244	6.1419	5.64906	5.99704	1.18317	1.49336	1.20767	2.15183	3.31022	2.46023	7.41865	5.70865	6.74375
	Solyc01g006190.3	34.5711	30.0024	37.5241	25.8763	43.483	47.3757	42.4461	35.1304	43.1895	36.7905	43.0246	23.0006	41.3929	43.9122	32.0246	47.8327	43.9846	45.438	49.9295	53.2556	38.4962
	Solyc01g006200.3	4.47427	4.63567	3.58998	5.66729	5.68797	5.2298	3.79059	3.64658	3.10382	4.13402	3.81673	3.93798	2.92866	3.89771	3.90618	1.21753	0.600795	1.52119	4.80277	4.0942	3.8068
	Solyc01g006210.4	0.986049	1.36333	0.936857	1.30335	1.89034	1.61198	1.53629	1.36863	1.45885	0.806038	1.47405	0.907028	0.510752	0.713501	0.44343	0.153103	0.018436	0.115884	0.289757	0.078242	0.091702
	Solyc01g006220.3	4.70777	4.3759	3.07454	2.16118	3.4012	2.52025	5.23644	4.83021	4.71912	4.00548	3.50666	4.53416	2.65671	2.88606	2.78129	1.16498	1.16915	1.37114	0.393571	0.497319	0.665564
	Solyc01g006230.3	20.4028	18.1326	20.4148	23.235	24.7504	28.0932	23.0305	22.2823	20.3819	22.6861	22.6672	22.2578	15.7652	15.842	15.6031	32.4053	30.9826	30.5842	42.619	40.8274	40.8277
	Solyc01g006240.3	5.49878	6.97546	1.08754	5.80683	5.47073	1.7534	3.32339	4.03015	5.0264	2.76353	2.31921	3.38003	1.72318	4.62517	3.4476	6.80403	5.76555	6.3673	5.58587	2.1413	2.60787
	Solyc01g006250.2	3.41486	5.53124	3.11284	5.07532	3.87432	3.96449	4.39572	4.34501	4.13204	4.10404	4.01316	4.92755	2.3455	2.9078	3.85512	0.43975	0.310263	0.855311	1.20338	1.54657	1.14034
	Solyc01g006290.4	5.44543	5.11046	9.52612	1.0999	2.29719	0.827222	1.35485	2.30714	1.63183	5.70235	14.2853	18.9234	4.58438	4.82489	6.80659	0.591429	0.492682	0.345323	0.114317	0.2632	0.291315
	Solyc01g006300.3	72.5225	82.69	108.61	59.4157	80.474	100.509	36.5244	40.3768	24.5418	166.191	179.421	178.353	59.4685	61.8924	70.6948	99.9061	95.2212	94.7027	238.874	430.396	353.646
	Solyc01g006320.4	26.1042	18.0751	15.6427	20.2749	24.2739	30.6739	30.6529	23.2438	27.7831	21.6773	26.8834	28.1994	9.67963	14.3834	12.363	56.0275	54.7518	71.6289	86.168	89.3285	72.4403
	Solyc01g006330.4	62.6243	52.8265	60.1702	18.0085	15.0701	15.4645	33.715	31.7163	34.9213	36.2282	34.2634	40.0795	84.2679	85.227	73.5585	13.5082	10.6351	13.0982	0.584623	0.591351	0.41654
	Solyc01g006350.4	13.5456	13.554	19.4058	12.4858	16.5822	18.5391	16.9876	17.3877	14.2839	17.7386	19.4155	20.1126	8.73399	9.53955	9.5946	13.14	14.7276	12.0463	31.9099	24.1966	29.9018
	Solyc01g006370.3	11.331	13.1704	12.5713	5.06018	7.11365	3.80933	5.96193	7.00516	6.62945	9.78699	12.6677	13.9343	5.18683	7.78665	5.32186	4.0537	2.82876	3.35088	2.83523	3.82471	2.57789
	Solyc01g006380.2	0.518381	0.408268	0.335509	0.234733	0.140274	0.251475	0.275677	0.485099	0.227941	0.573966	0.457412	0.353151	0.855064	0.717809	0.88759	0.096634	0.03077	0.110074	0.820259	0.709772	0.83736
	Solyc01g006400.4	174.516	112.037	145.111	53.6782	81.0011	75.2636	93.6814	45.2804	43.2111	187.84	444.238	199.002	336.68	286.209	278.318	64.3251	44.9172	31.1331	219.186	135.998	313.925
	Solyc01g006430.3	83.5722	90.8163	98.8274	63.4299	70.3561	66.5819	46.4105	55.497	68.8611	85.2518	93.2212	101.907	98.3497	127.705	99.1235	156.963	144.751	147.146	172.124	164.394	194.819
	Solyc01g006450.4	19.6714	23.9674	14.2208	8.7829	8.294	6.43283	8.48993	9.01324	9.77372	13.8215	14.4882	16.5609	9.185	16.8681	10.1584	5.19426	4.29069	5.00674	2.00439	1.8629	1.56528
	Solyc01g006480.3	12.1068	11.6862	7.81905	9.68	10.0435	9.38498	8.84648	10.324	8.29218	11.184	10.7007	10.9917	4.38238	6.21378	6.13103	1.09656	1.45258	0.857928	4.23732	4.20073	5.06393
	Solyc01g006490.4	5.75962	5.01507	6.05108	5.71729	7.18471	8.19966	5.63574	5.96083	5.55012	7.91662	8.49249	8.10105	4.64153	4.19612	3.62678	1.15027	2.20581	1.22853	11.0679	7.33441	9.5337
	Solyc01g006500.4	11.3778	9.71074	9.9686	11.4727	12.0934	11.2387	13.2314	12.1491	13.0091	9.4643	8.0985	8.38768	7.79023	8.23548	8.35858	1.02157	1.24398	0.865478	3.8049	2.81475	2.35159
	Solyc01g006510.3	91.6831	87.8557	99.129	81.181	78.8288	74.9073	121.666	119.54	119.509	91.7273	84.5804	85.5078	107.786	91.8411	102.82	17.7294	14.8779	14.4777	12.4797	12.8475	11.7753
	Solyc01g006520.3	5.62478	5.00863	5.94677	3.55312	3.52508	5.229	8.12772	7.86651	7.09844	7.74242	7.75997	6.27204	8.10627	6.50326	7.26602	0.993048	1.27844	1.12317	1.26301	0.996389	1.0474
	Solyc01g006540.4	5.08456	2.63202	2.9022	1.38052	1.54741	1.04718	3.14096	0.962639	2.63725	6.64097	9.4068	5.56081	1.72307	0.922502	0.873735	6.00755	6.9467	4.37177	3.43661	0.596501	0.823176
	Solyc01g006550.3	0.260398	0.54428	0.510261	1.87156	0.917846	0.300119	3.50905	1.5652	1.68448	1.42851	2.10981	0.630896	0.279396	0.106264	1.07006	4.68705	5.81678	4.92225	2.1642	4.85222	2.89747
	Solyc01g006555.1	33.4931	31.2272	53.9745	38.6158	30.2433	38.0406	110.96	127.232	94.5593	51.8012	53.8373	50.307	28.1022	30.4291	43.6927	19.6641	33.7462	20.5391	1637.52	1242.87	1201.97
	Solyc01g006630.3	13.7982	15.5016	10.9611	12.3703	11.0559	10.6798	12.2475	11.3304	14.653	16.178	13.1983	15.491	7.21071	8.87714	8.71321	3.65293	4.50298	3.9265	2.54632	2.21168	2.15485
	Solyc01g006650.2	0.661052	0.576489	0.704469	0.46694	0.403684	0.747691	0.45443	0.327174	0.49862	0.752078	0.750659	1.04514	0.454691	0.254063	0.215038	0.894812	1.0072	0.953853	0.622214	0.832765	1.00235
	Solyc01g006680.4	12.5577	11.2086	6.31307	8.40065	7.60943	5.76219	5.61225	4.51903	5.4853	9.14532	7.92303	7.25797	4.16948	3.49529	3.36204	1.78423	1.15681	1.78076	2.16337	1.61072	1.27221
	Solyc01g006690.4	17.3052	15.2201	14.4436	5.10783	4.45449	4.13674	13.7747	12.6851	14.1515	15.6381	14.8791	18.0836	17.9617	19.2517	19.5664	0.306768	0.255215	0.166841	0.761072	0.478935	0.841904
	Solyc01g006700.3	5.04667	4.91181	5.88573	4.97422	5.36781	7.23773	7.69988	7.60468	8.39913	5.71784	5.8117	5.91065	3.62587	3.7813	3.20187	2.05728	2.53213	2.37153	2.846	2.29246	2.89157
	Solyc01g006710.4	5.16043	5.8542	5.87844	2.76923	4.00507	4.06775	8.26676	7.51431	7.42959	6.42862	5.30533	6.34083	2.78009	1.87807	2.34161	1.19042	1.22102	1.11268	1.32713	1.42733	0.854692
	Solyc01g006720.4	41.3656	34.9103	57.8112	17.0734	27.1485	30.6104	58.7459	58.2007	52.1115	36.3509	43.8684	42.5713	46.8382	45.543	52.899	1.72656	1.99462	1.57989	20.6894	20.6187	18.6372
	Solyc01g006740.4	3.65273	3.36855	2.99565	3.79428	3.73312	2.5551	4.97365	3.04845	3.78705	3.74212	2.96476	3.67618	2.53533	3.74473	2.35192	0.664005	0.239785	0.805113	0.723821	0.807823	0.798915
	Solyc01g006780.4	3.29104	3.62108	5.10361	0.788141	1.66061	1.03581	3.12817	4.06239	4.17004	3.58569	3.33859	3.45875	8.91908	9.69772	9.47739	0.516805	0.04433	0.237082	0.211909	0.232002	0.179937
	Solyc01g006790.3	0.919448	7.84678	9.97236	2.9507	4.99724	3.17596	10.4323	10.1906	0.098953	6.73799	7.59941	7.17206	1.00779	3.36771	1.0648	1.56795	0.842567	1.26629	0.698444	0.280083	0.425887
	Solyc01g006810.4	13.2346	14.9901	10.728	6.93318	6.96334	6.27971	9.5527	10.3084	9.1218	11.9465	12.2143	12.1389	8.45017	9.7814	10.4583	4.18951	3.88582	4.22771	7.04154	8.26722	7.91001
	Solyc01g006820.2	67.3024	63.3242	90.3348	31.0434	54.613	49.5596	61.7813	65.2818	61.8934	63.314	85.3847	89.8589	44.3066	40.529	41.3394	12.6125	13.3364	9.84075	30.2604	15.6865	21.1431
	Solyc01g006830.3	27.152	26.7445	27.8549	17.1141	20.9227	19.9207	21.0545	21.9199	18.4555	30.2104	29.3393	30.3469	23.127	24.1101	27.777	10.4008	10.3859	8.27755	10.7625	10.0027	9.61351
	Solyc01g006840.3	0.142215	0.267736	0.232925	0.082467	0.06361	0.019902	0.120662	0.067022	0.170177	0.1035	0.383581	0.218386	0.099005	0.112223	0.05831	3.98001	4.52086	3.3853	1.2703	2.17014	1.8478
	Solyc01g006850.1	1.08961	0.976681	0.83765	0.92072	1.15026	1.15123	0.992754	0.567728	0.96859	1.10818	1.20011	1.16049	0.280147	0.274411	0.230652	0.262585	0.285616	0.172062	1.23997	0.643003	0.714845
	Solyc01g006860.3	9.9366	10.3076	7.0512	8.36095	6.8484	7.10013	11.1396	10.5373	10.7284	11.6179	8.31434	9.70738	8.36785	8.40559	10.1039	2.79984	1.51535	4.26852	4.04302	3.2754	2.43526
	Solyc01g006870.4	7.19243	5.69706	6.49282	7.62676	6.47097	11.031	8.68288	7.86671	10.7408	8.30192	10.4072	8.62236	10.3151	14.1168	10.0239	12.8517	12.2026	15.0522	21.9671	19.4348	14.5192
	Solyc01g006900.3	130.204	128.689	105.452	109.04	118.155	83.4784	186.403	170.74	170.741	152.559	152.881	162.803	102.812	97.3118	125.802	38.0052	36.9937	37.8	66.4188	57.4738	60.7496
	Solyc01g006910.4	0.442116	0.575784	0.560126	1.25272	1.81496	2.102	1.34442	0.739545	0.814352	0.78539	0.919516	0.304953	0.629811	0.434777	0.536696	1.27387	1.16752	0.992801	0.969589	0.647011	0.41882
	Solyc01g006920.4	0.715782	0.680102	0.542102	0.654293	0.973708	0.792704	0.853823	0.548812	0.734761	1.36429	1.13679	1.15792	0.188171	0.129975	0.170417	0.343978	0.294513	0.201369	0.699664	0.507326	0.612003
	Solyc01g006930.3	6.10651	7.52297	6.5872	6.08739	6.1091	4.96364	6.72781	6.60756	6.31094	9.53406	13.3435	14.0156	4.42607	4.78542	5.31803	2.03015	1.83136	2.25823	1.62642	0.946901	1.32458
	Solyc01g006940.4	111.948	112.626	85.9973	48.4452	41.1522	36.1096	62.388	66.4056	66.2498	88.5884	78.4386	81.5682	66.1482	70.6648	67.2924	12.2469	8.10992	10.5671	1.75154	1.28632	1.21006
	Solyc01g006950.3	0.72448	0.414927	0.178208	16.3616	17.0614	24.8895	5.58776	5.39345	5.4842	2.64883	4.70909	1.92209	2.16064	3.09024	2.92539	781.835	938.848	797.26	221.639	305.228	231.187
	Solyc01g006960.3	6.40137	5.9259	9.55268	5.73124	10.9798	11.6	7.32902	7.94609	6.99706	7.46629	9.4514	8.1255	5.34157	3.068	6.40067	5.03151	3.2206	2.82612	12.9736	10.6312	11.7879
	Solyc01g006970.4	9.25323	9.10309	11.4169	7.56095	8.78741	8.24426	10.3716	10.9412	10.4118	11.3341	10.7535	10.9935	7.72823	7.23525	7.50162	3.01937	3.06776	2.85583	3.06543	2.60482	2.74537
	Solyc01g006980.4	40.9233	41.6085	37.1051	30.3046	36.1925	31.1431	39.668	43.2395	42.7899	37.1315	36.0064	37.5107	25.488	31.0493	27.7532	15.4193	15.4186	15.6692	8.65501	6.49166	7.86991
	Solyc01g006990.4	10.1211	8.00428	11.192	9.62853	11.4827	11.9266	9.75662	9.95657	8.77882	12.2555	10.4373	12.3021	8.09775	6.93709	7.18217	12.5592	13.046	10.833	13.9637	0.763281	13.2656
	Solyc01g007000.4	0.184525	0.090595	0.171146	0.150993	0.242151	0.232525	0.032045	0.264791	0.158499	0.146466	0.14101	0.214689	0.191971	0.285149	0.36035	21.1683	19.9079	17.3964	9.68104	12.036	13.2419
	Solyc01g007010.2	6.89306	8.43153	4.24341	3.42952	2.93869	4.48769	3.66796	3.19044	5.69114	4.72602	4.36461	5.65346	3.56006	6.17895	5.76542	27.3222	27.3582	19.6225	4.13495	4.4685	4.91224
	Solyc01g007020.4	4.29562	4.81383	3.64865	4.41609	5.36416	5.89495	2.13054	2.27157	3.5942	4.20618	5.15084	6.54707	2.0352	1.76126	2.71777	33.9692	37.1769	26.4328	4.39265	6.60138	7.25651
	Solyc01g007040.4	0.244091	0.642153	0.138477	0.549252	0.220321	0.462251	0.232064	0.5014	0.925675	0.114025	1.0892	0.977492	0.155042	1.20114	0.378906	37.7523	35.0291	21.3463	18.5712	18.3566	22.3768
	Solyc01g007050.3	0.036699	0.087195	0.034309	0.032901	0.224249	0.117635	0.28732	0.27203	0.230571	0.26613	0.212772	0.292378	0.040318	0	0	0.116497	0.124232	0.039231	1.23832	2.06597	1.87632
	Solyc01g007060.3	7.37572	8.38916	6.4213	4.86288	5.15545	4.65883	7.28175	7.00668	6.40407	10.7561	8.21026	9.63369	4.77175	5.67499	4.93583	0.924598	0.788151	0.960662	3.59416	2.75081	2.89621
	Solyc01g007070.3	12.1336	12.3553	16.4195	13.7364	16.5221	14.7751	18.1934	18.3351	16.864	18.4887	19.1886	16.8103	16.1865	18.3555	17.7622	6.43344	6.38164	7.39503	70.2376	53.9341	62.5251
	Solyc01g007080.3	2.44442	1.83136	0.67761	0.836293	1.82555	1.60584	0.772305	0.322837	0.651887	1.51827	1.70025	1.63868	1.41093	2.41504	0.328835	6.47885	6.55391	5.81373	0.030496	0	0
	Solyc01g007100.3	38.7261	39.8805	39.3551	29.7926	27.5225	26.583	37.4918	37.4802	33.2287	39.8384	41.6196	41.4652	50.2059	50.3019	51.3668	29.952	23.4158	27.8883	20.7545	19.9696	18.8807
	Solyc01g007110.3	17.176	19.5765	21.5687	29.7358	33.0508	27.6365	17.2298	19.5005	18.7448	19.1708	19.1558	18.6643	15.5654	17.9043	16.1292	69.1707	85.6067	85.6667	92.0386	94.7508	92.861
	Solyc01g007130.3	8.0705	10.1626	8.57255	3.02835	3.68405	2.06977	5.8306	6.25772	6.32552	10.1552	10.7535	10.9981	4.85377	7.20718	5.43794	0.165699	0.177429	0.0558	0.224017	0.10815	0.054326
	Solyc01g007140.3	2.92675	3.42837	2.81793	4.0944	5.30616	5.27937	2.8129	2.53871	2.8749	4.25419	3.97426	4.7107	0.966731	0.940349	0.66168	1.19518	1.16234	0.76786	4.10149	3.89054	3.91488
	Solyc01g007150.3	23.7026	23.4741	27.8165	24.9522	31.2944	32.6424	20.9635	22.5574	21.209	28.4716	32.0964	34.1152	14.8819	16.7001	14.9319	5.49377	6.85399	5.85987	37.1615	28.4094	34.0496
	Solyc01g007180.3	3.09623	3.09276	3.5163	5.82012	7.09776	5.27561	3.29096	2.86347	4.33177	3.68309	3.96315	3.50928	2.71685	2.30271	3.48523	5.71643	5.2542	7.17348	9.51275	9.81029	8.06469
	Solyc01g007190.3	11.3649	9.12093	4.99165	55.6197	39.8197	36.4954	4.60103	3.74973	6.90425	10.3586	14.5307	11.9646	4.90795	4.17767	4.87671	101.942	111.059	150.499	28.2065	31.4428	23.1708
	Solyc01g007220.4	24.651	23.6152	23.831	63.0156	75.324	78.1775	56.7126	48.171	46.6128	50.9753	54.7851	44.789	27.0135	29.1836	30.593	673.633	665.448	601.783	73.2854	63.3603	74.1552
	Solyc01g007230.4	10.673	9.3748	10.6165	11.8251	11.0243	13.6156	10.074	9.60668	8.68437	9.12364	12.5475	11.444	11.1436	9.50206	7.48167	14.1371	13.6528	15.6343	20.7721	20.7489	20.4202
	Solyc01g007250.4	13.2909	15.1426	11.0124	33.5283	30.7185	31.2495	10.2184	8.90385	10.4468	16.0778	15.276	15.8061	4.67797	5.06787	5.31934	6.55833	7.46541	6.95112	29.8844	27.8244	28.9106
	Solyc01g007260.3	1.34451	2.13297	1.69613	1.55812	1.54314	1.12242	1.56651	1.62829	1.98867	1.95281	1.89982	2.69632	1.38449	1.77312	0.901923	0.452044	0.300274	0.501314	0.695446	0.347893	0.458462
	Solyc01g007740.4	47.8728	50.4345	48.5534	42.112	42.4415	38.183	47.6205	47.509	49.209	45.1258	49.1515	47.5459	34.573	39.7129	38.5616	21.7597	19.7259	23.0774	12.0843	12.6816	9.77446
	Solyc01g007750.3	19.7509	17.9323	12.4801	13.2369	12.6309	5.46286	18.766	15.7709	18.9897	15.869	13.2203	14.7033	13.8419	18.6067	16.9532	0.70443	0.717795	0	1.0816	0.863022	0.983357
	Solyc01g007770.2	9.28259	10.248	8.7611	44.2854	43.5708	50.0601	22.2665	24.2772	21.6104	18.173	18.7754	13.2693	12.0448	9.05734	14.3871	77.4495	74.9224	82.4453	47.0039	50.3896	49.686
	Solyc01g007780.4	0.732904	1.06946	0.871581	3.20675	1.9559	1.72355	2.01647	1.28763	2.08097	1.3173	1.47369	1.14333	1.65458	1.16862	2.38124	11.2762	10.4215	11.9432	13.5815	16.022	10.4058
	Solyc01g007790.4	4.51291	4.72437	4.3157	3.81158	3.04305	4.08986	4.75524	4.35489	3.7138	4.60705	6.84506	4.80094	3.44696	4.21166	3.59609	1.87858	2.34708	1.46542	1.79588	1.51958	0.845101
	Solyc01g007800.3	3.77659	3.0169	3.83195	0.968284	1.17254	0.686993	0.9666	0.794273	0.75802	2.02591	2.78914	2.35022	2.52925	4.3337	2.32682	0.158881	0.108056	0.055222	0.08134	0	0.083727
	Solyc01g007810.1	10.1	12.0964	9.3107	1.84646	1.50914	1.03927	4.32646	6.73864	7.97901	6.56166	5.36256	8.60868	13.2933	12.8249	15.6325	0	0	0	0.165635	0.220834	0.076503
	Solyc01g007830.2	0.35739	0.505569	0.417047	0.173785	0.45893	0.489732	0.848231	0.654006	0.972038	0.48882	0.699089	0.583799	0.177522	0.170743	0.2349	0.064931	0.252454	0.234586	0.59267	0.434946	0.690584
	Solyc01g007840.3	7.76388	6.34084	7.36525	10.7917	9.09655	8.01603	10.6069	9.59808	12.802	8.59334	8.65308	8.24497	6.90397	5.89509	5.24044	1.25333	2.16459	1.76497	3.87826	4.13061	3.79451
	Solyc01g007850.2	6.29885	6.11678	7.04425	2.57911	4.04101	4.08842	6.6648	5.19299	4.03793	8.96819	6.02236	8.07517	4.16477	3.11601	0.615303	1.09819	1.24066	0.593695	2.27883	1.40974	2.16478
	Solyc01g007870.3	0.740168	1.99974	1.05792	0.246613	0.245777	0.224061	2.15839	1.76836	2.35752	1.86735	1.18058	1.13316	1.16202	1.70606	3.17372	0	0.173315	0.043302	0.753557	0.6701	0.826809
	Solyc01g007880.4	8.2956	8.9311	10.6556	5.36903	6.1724	5.16883	8.35969	8.58957	7.98081	8.24723	8.70565	7.71894	8.59527	8.32211	8.04527	1.85211	2.52687	1.59336	0.369968	0.408614	0.59121
	Solyc01g007890.3	37.3588	34.6921	39.4053	19.5489	19.8522	20.3058	32.8692	31.7339	30.9114	39.1146	36.0449	33.6775	25.2903	26.7771	22.7795	0.699355	0.611938	1.01513	5.37285	4.96443	5.01049
	Solyc01g007900.4	8.12912	9.5999	7.05901	13.825	15.232	17.4766	8.34183	8.37259	11.3863	10.1582	10.0184	10.2487	7.59854	7.52502	9.05665	16.7946	16.6575	13.9103	10.6707	8.59105	14.3676
	Solyc01g007910.3	31.9941	30.3309	17.9355	95.2932	70.1481	78.1488	38.4858	36.1911	32.394	34.0419	35.6172	24.9123	15.0951	19.3787	16.3718	117.988	166.095	178.458	260.462	203.14	254.208
	Solyc01g007920.2	26.3756	11.6121	25.1708	17.2703	17.0852	15.1488	26.4231	25.0833	20.9428	11.5197	23.9121	24.6842	21.6171	18.9386	20.0299	0.292942	0.644751	1.37264	3.111	1.41145	2.79088
	Solyc01g007930.4	4.93579	5.77333	6.16655	10.905	9.50083	8.73072	7.58399	8.95795	9.73148	6.38181	7.26925	6.28973	6.16847	6.54612	7.16458	10.3571	10.1988	12.5243	7.95906	9.53836	10.041
	Solyc01g007950.4	1.85028	2.2973	1.8132	1.61741	1.13595	1.14324	2.82752	1.94711	2.41432	2.87528	2.70656	3.04391	2.22357	2.13885	2.15008	5.22549	5.24425	1.84449	4.46968	3.52588	4.61221
	Solyc01g007960.3	0.936217	0.374744	0.440204	2.37301	3.80247	2.78837	2.88622	2.12591	2.3547	2.54615	2.47197	1.31588	0.463849	0.545223	0.168917	16.1495	16.7165	26.1915	8.32868	8.069	9.54082
	Solyc01g007980.4	7.67178	6.13039	7.27332	17.0048	15.0976	14.0477	16.0803	13.927	13.6002	10.7616	9.16997	8.28177	16.0347	14.1408	18.6635	57.2926	41.6624	58.3094	18.539	20.2741	14.3506
	Solyc01g007990.4	7.78617	5.49006	6.09709	17.3364	25.0717	26.8196	19.2381	16.1995	14.75	15.1014	13.4857	11.3806	5.98498	6.73879	6.97141	55.0628	61.8813	67.8384	57.847	56.3494	49.0496
	Solyc01g008010.3	20.4997	20.0068	18.4955	27.1066	25.5205	26.2565	36.6471	34.084	34.7904	17.9187	19.0932	16.0575	25.7935	23.88	25.1682	15.5397	12.0847	13.9765	48.1433	48.8928	41.0952
	Solyc01g008020.4	21.0302	20.076	27.3585	18.4517	22.7949	21.81	22.82	24.8614	22.7835	24.7694	26.2461	26.8786	19.2754	18.761	19.4232	9.59526	9.42136	8.86938	25.706	22.8921	30.8956
	Solyc01g008040.1	0	0	0.10615	0.079241	0.084394	0.04358	0	0.043191	0.042853	0.099663	0	0	0	0	0	1.79044	3.04549	5.23487	1.27346	1.94789	2.58215
	Solyc01g008050.4	0	0	0	0	0	0.044547	0.060545	0	0.044546	0.104152	0.020998	0	0.024261	0.045046	0	0.550592	1.23213	1.8159	1.04497	1.25194	1.64741
	Solyc01g008090.4	285.237	320.859	208.04	521.445	415.107	400.602	205.048	220.614	270.749	303.412	288.562	265.274	150.299	197.462	190.934	143.832	149.375	209.497	352.283	412.332	336.876
	Solyc01g008100.3	25.4072	26.3763	22.0459	17.986	16.8505	15.7013	35.5875	32.1644	33.9975	31.1528	30.89	26.9012	28.1625	24.8408	31.8527	9.2566	9.44253	11.8786	10.7958	9.86029	8.18934
	Solyc01g008110.4	113.255	114.831	105.847	127.506	152.226	152.347	219.15	165.014	171.24	156.215	165.402	171.212	164.512	137.147	204.726	27.8352	29.7006	24.8924	56.6741	46.5724	48.8042
	Solyc01g008120.4	15.2357	15.0486	18.6532	12.9967	18.238	20.8011	17.0259	15.2097	14.0617	21.5765	20.7921	20.7683	10.7556	10.2011	10.615	15.4633	15.2595	13.2466	16.8288	12.3244	17.1483
	Solyc01g008130.4	1.06311	0.708071	0.837409	6.10935	7.24944	5.64154	3.06402	3.55966	3.09353	3.12201	2.62621	2.24182	1.08622	1.81477	1.34625	26.8358	31.8934	28.0254	16.9941	17.7423	14.4048
	Solyc01g008160.4	21.5957	21.7962	16.9909	22.1694	22.9449	24.1541	12.9823	14.0124	13.6656	25.6941	19.5924	24.4472	8.81622	6.74739	7.62391	4.42613	5.12966	4.33993	12.4057	10.8424	12.3946
	Solyc01g008180.3	12.4107	15.766	12.3985	11.7141	11.2425	10.5129	10.5035	11.443	12.1536	14.634	14.3611	13.7445	9.79123	10.0547	9.43932	1.34851	1.15413	1.21912	0.795118	1.02959	0.596832
	Solyc01g008220.3	3.71847	2.67568	2.41359	2.09305	1.82622	1.6351	3.21172	9.57043	2.90893	4.96088	2.78213	2.82765	4.09658	4.02146	3.80795	1.93716	2.84504	2.96565	2.82711	3.91315	5.58014
	Solyc01g008230.4	32.4293	47.2035	43.0043	28.7441	35.1009	27.4157	45.5051	0.873721	49.2209	36.6982	41.4275	51.7606	29.3853	32.8825	39.9281	2.88444	2.70582	4.21171	3.51594	2.55353	2.86211
	Solyc01g008250.3	106.517	106.081	97.9439	44.685	36.7805	37.2657	103.047	100.687	94.0512	81.1194	74.0517	72.9233	169.802	136.662	135.066	21.2605	17.42	19.2797	5.43114	4.31949	5.05476
	Solyc01g008260.4	11.1831	10.4244	13.1274	13.4552	12.3169	9.0639	11.7244	11.665	15.4808	11.9149	11.8719	9.29644	9.36279	8.97339	8.43822	1.55905	1.5039	1.61404	1.15342	0.814115	1.80532
	Solyc01g008280.4	13.5872	12.3298	16.8835	21.9105	27.1513	28.9023	15.8054	16.5463	15.7068	17.7072	17.7323	16.9365	8.77948	8.70063	9.21786	7.99157	9.07991	7.39633	27.376	23.5065	26.9309
	Solyc01g008290.3	13.007	11.8537	9.84131	16.5824	15.1513	15.8728	5.58242	5.91421	5.28576	12.2486	11.9126	11.1893	2.5439	3.88613	3.2354	3.17221	3.6497	3.16722	10.0974	8.48216	8.4919
	Solyc01g008300.2	0.407933	0.380626	0.665489	0.677183	0.418934	0.640959	0.304662	0.310483	0.453963	0.679943	0.443136	0.798815	0.206327	0.325053	0.537131	0.273916	0.461724	0.25973	1.46302	1.42761	1.50804
	Solyc01g008340.3	11.4621	12.6048	11.2912	21.2121	20.3792	24.175	9.66595	9.13917	9.08906	11.7079	12.012	12.4296	5.66002	5.66967	5.83433	3.73389	3.70402	4.22772	12.3535	9.58779	10.6878
	Solyc01g008370.3	50.2977	60.1204	51.3256	81.6765	75.84	69.706	67.8796	63.5939	71.88	61.5285	66.9698	66.587	49.1987	47.8137	48.1627	33.5074	31.7435	35.284	134.296	123.072	131.254
	Solyc01g008400.3	1.43656	1.11886	0.729995	1.28706	1.10189	1.23501	1.26877	1.21298	1.45987	1.81442	1.62515	1.18874	0.216363	0.196506	0.09791	0.5492	0.64897	0.131827	0.539165	0.224694	0.430065
	Solyc01g008420.3	0.148501	0.217165	0	0.125143	0.107444	0.089885	0.818955	0.461425	0.480328	0.624551	0.738874	0.375619	0.45528	0.665417	0.915159	0.432569	0.181883	0.489831	0	0.025331	0
	Solyc01g008460.3	14.2378	12.4784	11.5884	27.506	24.0724	26.2568	12.6738	12.2705	14.5366	16.8751	15.4895	14.2184	4.62073	5.12094	5.00638	5.51968	4.97911	8.26286	34.2819	34.1795	31.9288
	Solyc01g008480.4	5.39622	5.33018	5.38141	4.9941	4.50521	4.73657	6.41791	5.45693	5.10038	6.85349	5.79606	5.86336	4.42521	3.97259	4.64923	0.583048	0.591582	0.622622	2.09571	1.81595	1.73651
	Solyc01g008490.4	6.42376	7.54618	5.92331	7.1703	7.10277	6.39697	6.2973	6.37557	6.94575	6.26572	8.11479	8.19894	5.07849	5.36709	4.93871	0.519831	0.477191	0.620259	1.42063	0.700965	0.641119
	Solyc01g008500.4	0.880044	0.236971	0.359937	1.31217	1.29249	1.59201	3.60086	2.12354	1.85855	2.26977	1.67038	1.57111	0.087723	0.080503	0.586113	0.735611	1.43981	2.21882	1.47966	1.94221	1.83455
	Solyc01g008510.3	7.48737	7.20553	1.71259	8.02097	5.50762	3.38536	23.4339	23.1746	13.408	15.4381	8.1457	7.71118	1.92751	2.04248	1.36053	0	0.076411	0.158309	0.045577	0.079489	0.043567
	Solyc01g008520.3	4.13407	3.53335	4.77275	4.11679	4.97185	4.90621	4.71646	4.46718	5.40911	4.81665	4.83533	4.4368	2.773	3.1596	3.20664	1.4349	1.21727	1.04301	1.58558	1.35427	1.00693
	Solyc01g008530.3	17.5729	17.5312	16.6553	9.86477	10.9006	8.45767	17.4831	17.8752	17.6511	11.3434	12.7892	14.4816	10.1865	11.2083	12.2987	8.05804	6.5271	6.45789	1.91707	1.73195	1.74992
	Solyc01g008550.4	73.9991	77.712	67.2298	121.278	103.075	108.576	98.786	96.0611	111.361	94.8599	91.4193	90.564	51.5371	59.4532	56.2245	31.2219	38.5214	42.3729	144.888	162.523	150.584
	Solyc01g008560.3	11.1818	11.6282	9.75819	16.8748	18.7495	20.2678	16.2759	14.0761	13.2705	16.9278	18.266	16.5767	9.03934	9.30893	9.63849	118.509	126.197	122.203	17.0762	20.0014	17.8821
	Solyc01g008600.4	4.39687	4.28573	2.89952	2.84062	3.02448	4.00842	2.42757	1.82364	2.26681	3.77422	4.41631	4.49448	0.869138	1.77426	0.965608	0.552377	0.749846	0.49552	2.24494	1.85897	2.23459
	Solyc01g008620.4	4.88611	2.00962	0.73815	19.0158	13.3611	17.643	12.0147	6.84829	7.67264	25.0684	18.2701	10.524	2.58799	1.90901	1.37265	6.12387	9.22516	9.53522	47.0914	106.4	83.5637
	Solyc01g008640.4	0	0	0	0.089191	0	0.072493	0	0.029146	0	0.022418	0.076495	0	0	0	0.027298	2.78952	4.54874	1.06276	0.158385	0.206735	0.206175
	Solyc01g008670.4	2.1071	1.86987	1.60091	2.01803	2.26358	2.46709	1.99934	0.937574	2.20762	2.98816	4.86593	3.05744	1.47198	0.732147	0.518021	11.0896	10.9165	8.25327	5.03541	3.69349	4.23709
	Solyc01g008690.3	0.036944	0.06744	0.023025	0.132484	0.201458	0.428085	0.116369	0.052161	0.044823	0.031681	0.073186	0.033699	0.028186	0.0785	0.024427	4.09567	4.15783	2.81923	10.0161	4.92966	6.7141
	Solyc01g008700.4	17.1671	17.7874	14.5326	15.219	15.0574	14.0136	13.5694	12.9559	13.6499	16.5999	16.5794	14.7592	12.4295	11.8122	10.6479	5.93796	4.56371	4.70633	6.18375	5.51782	5.11185
	Solyc01g008730.3	8.85136	8.70245	7.81904	11.8345	11.3217	13.1585	12.4852	12.0987	11.4882	11.4345	10.1875	8.85648	7.03909	7.98071	6.00432	2.9976	3.55153	3.90888	13.8142	15.4637	13.2919
	Solyc01g008760.4	4.30589	4.73148	3.2428	6.60265	6.45206	4.11737	4.74498	3.87351	6.74336	4.5324	4.03891	5.12438	3.60736	4.40906	4.95501	0.837569	1.45616	1.88385	2.70888	2.39889	1.80238
	Solyc01g008770.3	19.8286	20.5165	22.3969	13.9072	15.6307	15.5402	22.106	21.4836	20.8584	18.5909	22.1344	21.6896	17.4356	20.6995	17.0127	5.94973	4.96907	5.33648	7.88894	6.47067	7.69777
	Solyc01g008780.3	50.038	46.3864	47.2181	28.2146	22.0574	20.0667	80.6845	81.8692	79.2849	41.8451	40.87	36.2567	73.5146	67.9343	71.6895	6.98746	4.44249	7.36695	16.6515	15.7062	13.6619
	Solyc01g008790.4	10.2779	7.83061	7.92245	1.63107	3.25102	1.51768	10.5068	8.96301	8.83928	8.7164	10.3605	10.4373	14.174	12.6479	15.0053	0.092432	0.148086	0.218718	0.673923	0.156706	0.186883
	Solyc01g008800.3	3.50216	2.76952	3.92815	4.7336	6.89711	6.73619	5.10668	5.78453	4.86127	5.56285	6.66901	6.51488	3.57596	3.72654	4.47706	10.3732	8.27427	9.69988	11.7367	10.5378	11.5233
	Solyc01g008810.3	19.0573	19.8794	18.2431	23.3733	20.4202	20.339	18.9427	18.8573	26.0446	17.1178	18.0168	18.5909	21.312	22.2108	22.899	48.27	43.2986	47.9915	23.6541	24.4689	22.4708
	Solyc01g008820.3	27.2776	28.4495	22.113	74.6605	66.9605	86.0934	24.4092	20.765	23.5248	36.9206	35.2159	33.4749	20.9259	23.4804	22.3367	39.1719	53.0977	45.2425	111.465	127.776	120.851
	Solyc01g008830.2	5.91407	5.37776	5.14001	3.83979	3.39793	2.86689	4.52231	3.77873	3.71425	6.92151	4.71059	5.34507	5.94137	5.53559	3.79514	0.545535	0.303352	0.323923	0.483188	0.590716	0.522622
	Solyc01g008850.3	94.8741	91.6919	99.175	81.814	69.8558	78.7656	89.2895	91.9759	86.1657	96.3751	96.4477	100.93	114.488	123.741	128.881	23.2767	29.8	27.4899	44.6109	37.4831	39.6632
	Solyc01g008890.4	10.6689	9.76545	12.7804	9.60831	8.72689	9.93795	12.5577	13.6757	14.1082	11.9266	9.3479	12.5038	11.8563	14.3935	12.9096	2.5075	2.90949	3.04163	2.73245	3.26734	2.71895
	Solyc01g008900.4	5.24456	5.68056	4.87754	4.79814	4.5705	4.20035	5.36231	3.61891	4.01382	5.99645	5.11798	4.26331	3.37693	3.48391	2.87017	0.452513	0.504004	0.373732	1.44125	0.866379	1.40049
	Solyc01g008910.2	5.39427	5.19285	4.0864	2.53177	1.91268	2.24107	6.79649	5.90956	8.30746	4.8829	4.82233	4.46252	4.0924	4.50793	3.71685	0.151935	0.223858	0.078009	0.875515	0.5691	0.456644
	Solyc01g008920.4	29.41	28.8622	41.9306	27.4804	21.3361	15.3083	35.2734	41.2538	33.2272	32.3707	26.8308	25.075	37.0933	29.6468	35.2786	3.77936	2.10304	3.10396	1.10226	0.427193	0.52846
	Solyc01g008930.4	16.4252	17.8304	9.57604	8.81679	4.76391	3.189	15.8636	17.1418	15.2885	18.193	14.1491	18.8319	9.37532	12.0013	10.5667	1.33826	0.662103	1.13884	0.102987	0.028789	0.07107
	Solyc01g008940.2	3.65646	4.15654	4.45523	3.64296	2.16694	3.51858	3.76857	2.85191	4.57694	3.75129	2.89996	1.79726	3.80102	4.36342	4.6674	0.570995	1.0683	0.263003	1.69617	3.08136	2.1898
	Solyc01g008960.3	82.3379	81.7799	112.309	54.9341	63.8392	60.1357	87.2492	83.9408	89.3119	91.1894	105.815	114.554	41.0137	47.6345	46.7124	22.9619	21.9065	23.3143	21.8322	15.263	17.9054
	Solyc01g008970.4	0.677519	0.485611	0.614242	0.471612	0.871447	0.816865	0.565816	0.60077	0.647698	1.1349	0.651163	0.742936	0.750768	0.448835	0.667325	1.44628	0.981757	0.717586	0.983362	0.522484	0.834391
	Solyc01g008990.4	3.91083	4.45787	4.78074	7.92484	7.79688	7.65044	6.9408	6.28458	7.99639	7.16398	5.02406	6.69262	3.17082	3.78256	2.64275	1.70961	1.94309	2.28516	5.50194	7.23704	5.04374
	Solyc01g009000.3	10.6373	9.61757	9.7407	22.0181	15.8419	16.3592	14.9986	0.289897	15.3067	11.4775	0.520932	10.295	8.74691	0.845166	13.2911	1.88532	1.63758	2.82475	10.8942	10.7988	9.37791
	Solyc01g009010.3	29.379	31.2735	20.0134	18.3219	17.947	17.0527	24.1232	22.3351	22.0656	29.4258	27.9901	29.8752	16.0187	18.5486	20.1659	9.03217	8.30011	9.21384	5.56635	6.33071	5.20752
	Solyc01g009030.4	5.27583	6.05148	5.76353	8.54526	9.46319	10.1636	10.2684	10.5579	8.8247	8.18492	8.44999	8.08237	3.27347	3.43296	2.98083	5.62353	6.26958	5.85982	17.9352	17.01	18.3392
	Solyc01g009040.4	1.53947	1.67466	0.842379	1.33666	1.03961	0.820824	0.78376	0.713794	1.43385	0.808147	1.06511	1.35265	0.718043	2.24866	0.737549	0.637933	0.429541	0.859369	0.227475	0.227556	0.173513
	Solyc01g009050.3	17.7891	16.3191	23.0231	12.7361	14.9703	13.1779	14.8856	15.6017	15.452	19.6961	20.813	18.8736	10.9996	11.3558	10.6837	5.76699	5.86287	4.75843	6.45279	4.15047	4.51828
	Solyc01g009070.3	5.92241	6.65224	6.01793	4.85311	3.98558	4.50669	7.08153	6.0615	4.88326	6.65058	5.06459	6.30901	7.22581	5.87114	6.24362	0.712856	0.854862	0.898387	1.80884	1.20594	1.25218
	Solyc01g009080.4	118.916	118.303	101.35	41.0274	31.0802	25.3971	85.6844	100.035	87.986	66.6877	61.6294	68.9986	193.395	199.015	176.334	28.621	16.4042	21.5757	1.73413	1.77078	1.25465
	Solyc01g009090.3	26.0755	26.024	29.2712	37.762	40.6749	41.7978	25.1045	25.5368	26.5838	30.6174	31.4431	32.6629	16.7579	18.7311	16.7883	9.53395	10.8275	10.1361	28.3432	24.2911	27.9085
	Solyc01g009100.4	102.784	109.142	70.6502	164.85	144.177	149.653	72.7514	70.7143	80.0948	101.357	100.067	99.1218	46.7987	59.1328	49.7989	51.0551	59.9365	68.7663	143.629	163.826	145.42
	Solyc01g009145.1	9.50482	9.2583	8.22759	12.123	12.618	12.85	7.98275	8.79618	9.10478	11.374	9.80922	10.5205	8.5418	5.71771	7.22054	4.90437	5.50806	5.95169	16.6718	14.5356	13.8116
	Solyc01g009160.2	1.31441	1.08441	1.46229	1.63435	1.70053	1.37695	0.873449	1.86036	1.28133	1.04507	1.34892	1.85448	0.870379	2.12803	2.34165	34.0635	42.7792	33.39	26.4046	40.2317	36.7559
	Solyc01g009180.4	15.1042	14.5232	16.1112	12.1151	13.1761	13.5278	9.52357	9.98368	9.3573	20.4241	18.735	19.5862	6.94888	7.38753	7.28099	2.0246	1.8657	1.40465	6.4867	6.30058	7.1961
	Solyc01g009200.4	3.14416	3.2814	1.00061	2.37095	1.73524	1.3246	1.03954	1.66529	3.00417	1.06977	1.65138	1.5441	0.97771	1.95345	0.862337	2.73683	2.20699	2.51937	1.45954	1.22435	0.911605
	Solyc01g009220.3	1.95223	2.36289	0.417505	1.80399	1.65882	1.20753	1.65255	1.13361	2.09089	0.815542	0.938707	1.61007	1.13206	1.15379	0.785904	2.2823	1.53167	1.92513	0.941072	0.781616	0.65161
	Solyc01g009230.4	10.3188	11.1344	10.1581	6.36804	8.16679	9.44307	8.39871	8.77791	6.93868	13.633	12.5387	13.1005	5.09882	5.52748	5.06326	1.63914	1.53062	1.1287	2.47035	1.67553	2.07953
	Solyc01g009245.1	44.8411	43.0583	29.4311	26.8326	20.6744	18.5843	52.3967	47.7522	49.6848	39.4104	33.8996	35.92	32.6415	29.8995	32.9795	1.52182	1.72647	3.01947	0.079494	0.079489	0.184953
	Solyc01g009250.3	0.762745	0.839353	0.899941	1.95602	0.646333	0.931541	1.16996	1.49937	1.89926	0.876189	1.38476	0.841913	0.801522	1.78652	1.3696	1.78176	1.42648	2.80027	0.793979	0.64876	0.601383
	Solyc01g009300.3	7.84456	8.99065	8.77725	1.31702	5.57898	4.46412	6.61939	7.30855	6.24475	9.95067	11.2656	12.0698	5.43298	2.63868	7.03423	2.16156	2.22765	2.17049	3.31296	0.594979	2.72755
	Solyc01g009310.3	37.9534	36.3241	44.6749	49.4113	60.3839	58.2713	40.2687	41.7885	40.8209	49.0363	62.0728	58.4565	25.0085	29.7904	26.8509	11.5341	14.5493	19.8743	58.3484	53.5096	58.5325
	Solyc01g009320.2	0	0	0	0	0	0.039305	0	0.038954	0	0	0	0	0	0	0	1.44036	1.59952	1.01366	0.129539	0.290688	0.245031
	Solyc01g009340.4	2.39565	2.64768	1.3259	1.12545	0.862723	0.485935	0.46497	0.713094	0.699318	1.72257	2.11433	2.37637	1.1226	1.5918	0.461598	0.134426	0.052324	0.300824	0.109994	0	0.042795
	Solyc01g009420.4	119.068	117.364	132.889	160.008	178.746	171.039	122.387	140.834	139.64	126.729	145.35	139.633	119.361	119.659	141.723	87.2925	99.4952	100.295	210.464	194.285	194.591
	Solyc01g009430.3	168.645	185.096	135.341	147.681	144.112	101.425	150.123	140.008	179.011	242.292	237.781	223.458	134.809	124.848	140.735	18.3679	14.6381	19.1365	7.58087	11.2915	7.61735
	Solyc01g009447.1	31.2989	50.8932	27.5293	69.7022	51.4527	71.8331	35.1365	36.8667	44.4717	48.8659	40.1543	46.5818	14.5832	33.8675	24.5772	27.0815	31.4549	30.7851	45.858	76.1884	45.3402
	Solyc01g009480.4	0.036068	0	0	0	0.066377	0	0	0.038193	0.069015	0	0	0.033003	0.032994	0	0	1.97399	1.28269	2.18818	0.27105	0.628535	0.405722
	Solyc01g009565.1	2.88808	3.77765	2.06439	1.8729	1.37583	1.66121	2.50911	2.58927	2.24395	3.20832	1.97709	2.26839	3.34962	4.50437	5.52272	0.245045	0.314676	0.159304	1.24951	1.34736	0.838905
	Solyc01g009610.3	23.0722	16.4024	19.6777	21.9894	20.1914	23.56	8.97418	17.237	19.2511	23.1079	12.2774	19.936	15.8057	17.7756	15.6113	36.1294	18.4308	34.2256	17.4262	17.2693	13.0542
	Solyc01g009620.3	9.99706	10.0305	6.92365	9.95925	8.7336	8.4735	11.9267	10.6917	14.8362	8.44207	8.9498	9.35653	4.21716	5.74675	4.39192	1.34186	1.84534	2.71278	2.65833	3.18211	1.95301
	Solyc01g009630.3	29.5663	27.2579	22.5078	31.1572	27.0273	25.0416	31.6918	32.4887	36.4428	31.9013	30.9076	30.9407	16.016	18.0966	17.7894	9.97048	7.54947	12.4622	11.7915	10.2376	12.0151
	Solyc01g009670.4	12.1325	12.64	10.5111	3.47455	2.93548	3.09431	6.07594	6.09652	4.43922	9.73766	8.27128	8.76354	8.22274	8.74621	8.26484	2.2228	2.09547	1.80608	0.189203	0.188184	0.13775
	Solyc01g009690.3	1.25757	0.708231	0.850795	0.060964	1.29725	1.66644	0.354762	0.471976	0.596788	0.320145	0.725613	2.10222	0.995556	1.63763	1.35056	1.68954	2.9926	1.20776	0.570008	1.2035	1.40186
	Solyc01g009710.1	2.21394	2.2786	1.99112	0	0.582456	1.07994	1.63064	1.8016	1.36235	0.890619	2.4022	1.6938	3.98718	5.10784	7.54755	0.214089	0.42322	0	0.352852	1.12945	0.502006
	Solyc01g009750.3	65.7518	69.5751	67.8003	60.7034	63.8596	59.9078	80.8522	82.4516	77.4709	71.44	62.9715	69.6977	53.0864	53.6758	65.0851	25.7001	26.8484	32.9466	86.5535	103.925	99.0001
	Solyc01g009760.3	1.98152	2.01844	2.5048	5.11732	4.34258	4.71833	8.08506	8.91312	7.43609	2.76697	2.13986	1.53159	2.29082	1.51816	2.1683	2.9939	4.30138	4.36673	2.24714	2.13117	2.83093
	Solyc01g009770.3	1.99108	2.02044	1.53974	1.79736	1.25625	0.608969	0.792255	1.35163	1.4245	1.9888	1.92653	1.70382	1.36366	1.66283	1.63603	0.300122	0.45585	0.309276	0.278568	0.079362	0.481628
	Solyc01g009780.3	15.675	13.9537	14.4322	23.4485	28.3096	30.2996	22.4494	23.4596	23.7035	20.1772	16.8219	18.0864	14.5221	15.1954	16.3591	105.342	133.566	130.572	121.9	145.457	134.842
	Solyc01g009810.3	1.50114	0.664205	0.35702	8.7659	4.94955	7.56955	10.5461	5.96938	7.24811	6.19172	4.61364	4.40388	0.307786	0.689125	0.429737	1.33349	2.3613	3.61373	4.48757	9.00357	6.18716
	Solyc01g009820.4	10.2017	6.64947	12.4089	5.20082	13.5892	14.9056	10.5583	11.7443	11.6158	9.26841	12.808	12.7732	6.06607	8.48877	8.8316	44.4454	39.6091	34.1485	12.5263	9.86192	16.9741
	Solyc01g009860.3	96.3004	78.8574	77.8407	80.011	65.2341	68.8856	105.467	92.5249	91.2272	117.224	115.92	104.786	73.8559	69.9834	99.4091	91.0313	72.2391	80.8316	41.632	48.8173	40.6369
	Solyc01g009870.3	0	0	0	0.079512	0.026811	0	0.038855	0	0	0.012577	0	0	0.030349	0.016972	0	1.37683	1.17983	2.84421	6.28676	6.61656	7.46455
	Solyc01g009970.3	30.3792	35.3891	22.1336	20.0096	16.1229	12.2029	19.5038	20.4574	22.1618	31.1908	27.7148	27.2658	23.1029	20.057	21.0061	6.05961	4.63144	5.95844	1.49105	1.77355	1.1724
	Solyc01g009990.3	259.732	271.095	196.278	148.917	142.592	130.489	116.909	129.452	122.221	197.006	174.53	190.332	174.836	228.513	159.73	88.2618	79.4878	86.2119	34.1914	29.3712	29.0791
	Solyc01g010000.3	18.6623	21.2502	16.8396	8.72261	8.74484	7.49228	11.9319	12.8105	13.4439	24.2349	18.3749	21.467	25.4614	23.3771	20.422	0.566492	0.555651	0.239295	3.32588	2.21281	2.4305
	Solyc01g010020.3	6.09852	5.51722	6.20714	3.7625	3.13584	3.40218	4.02553	4.41001	5.85363	5.86818	6.02914	7.13517	4.99754	4.62333	6.877	26.9706	32.8912	31.9079	12.8182	17.9371	17.426
	Solyc01g010030.3	5.8198	8.17943	5.97219	4.10828	4.09401	2.12531	7.5581	8.84411	5.17136	5.8678	3.9393	4.32097	3.41624	6.04863	3.54619	0.925807	1.30963	1.29745	0.412559	0.237272	0.356119
	Solyc01g010060.2	1.60999	1.06508	0.182662	21.5026	17.5133	11.6152	7.17336	4.91667	7.95252	1.90791	2.13102	2.84475	1.4499	1.94667	3.46781	113.994	127.128	166.546	32.3865	37.0551	31.6774
	Solyc01g010130.4	7.03144	7.49909	5.41922	4.28627	4.31427	3.41374	6.22767	5.1655	5.98578	7.68497	7.49467	8.87159	4.00564	4.1924	4.30174	0.312725	0.245807	0.302356	0.725666	0.325883	0.321843
	Solyc01g010150.3	4.60251	6.30523	4.22359	7.01391	4.97916	5.9467	4.20949	4.53209	3.01723	7.43112	6.34266	6.11255	4.25275	3.57324	3.99509	3.86161	3.41766	4.59592	1.34326	2.01765	1.84114
	Solyc01g010180.3	23.7159	20.6589	19.7929	48.5042	59.616	49.195	42.1065	40.1946	41.6939	30.0161	38.2962	37.5691	17.2178	22.0457	24.9993	126.846	124.127	113.346	22.7423	21.4244	21.7408
	Solyc01g010185.1	18.5321	24.3685	13.2993	23.7838	18.7548	10.9621	20.5026	24.644	27.5511	28.0737	26.6012	25.9372	8.15076	10.3461	8.58478	2.66486	1.20878	2.35634	3.6525	3.30445	2.74037
	Solyc01g010215.1	11.3887	12.4023	8.24505	12.0456	14.1613	7.98286	7.98207	9.9321	10.5452	10.7583	12.6155	11.0499	5.8711	8.2217	4.62942	2.40903	2.09884	2.23844	3.16751	0.691333	2.61295
	Solyc01g010220.3	10.1396	13.0703	7.15575	22.8667	20.1378	27.0452	11.1313	14.2106	12.1086	15.0283	13.5886	14.1029	5.45157	6.10092	5.24485	9.34141	7.9339	10.3443	6.55668	5.40138	4.8697
	Solyc01g010230.2	18.1255	21.9601	15.5027	18.8291	28.8357	13.1487	20.2583	20.9927	26.2907	23.3186	27.1128	32.5774	10.8265	11.1153	9.29876	4.88908	2.9442	7.11334	7.6065	3.68215	5.03192
	Solyc01g010250.4	5.36057	8.57695	10.4073	8.14255	5.16711	8.75805	5.60045	6.3252	10.355	5.85534	11.3276	6.66552	7.69129	9.14012	8.20372	0.719283	1.378	1.92708	5.26169	4.84382	5.88823
	Solyc01g010290.4	8.56733	6.63498	5.61524	14.6176	11.6081	14.2907	14.2605	10.616	11.3585	14.9402	12.6295	12.0196	5.83474	5.99532	9.13753	3.19938	2.78517	4.68877	11.9789	14.4837	10.4545
	Solyc01g010310.4	5.56651	6.68017	4.40495	3.2917	4.61405	2.86527	2.18863	2.79203	3.93815	6.26875	7.92798	7.07442	3.20878	5.38496	2.71766	1.55624	0.90434	1.20888	0.161214	0.697159	0.228917
	Solyc01g010365.1	0.213752	0.432248	2.7509	0.588076	0.263948	0.129409	0.707083	1.0766	1.90816	1.26795	0.081231	0.17361	0.158351	0.953536	0.509871	0.119412	0.574032	0	0	0	0
	Solyc01g010420.3	0.063542	0	0	0.128573	0	0.067891	0.268863	0	0.066758	0.154225	0	0	0	0	0	0	0.16614	0.271698	1.94456	2.33899	2.16162
	Solyc01g010430.4	4.78761	3.38378	3.92214	8.40451	7.69652	8.11818	4.06624	2.86209	3.31164	5.65503	6.47802	5.40003	3.07287	3.24627	3.97436	133.036	130.076	122.164	89.1004	83.6873	90.2119
	Solyc01g010440.4	33.251	32.049	38.6469	35.7792	39.9911	42.4816	23.5668	25.3821	29.013	36.4729	34.8615	34.633	21.2577	20.985	18.7818	8.22983	7.03061	7.916	26.0227	24.1103	26.3817
	Solyc01g010470.2	7.64215	8.63254	6.31486	4.4931	3.31847	2.77664	6.80019	6.15361	6.32531	7.33257	5.79083	6.18178	7.33815	5.30685	6.91211	1.31144	0.751623	0.802737	0.642741	0.683253	0.799374
	Solyc01g010480.3	32.7308	26.9198	52.0592	12.2574	11.5824	12.5396	25.9102	24.8853	23.4796	28.0857	30.9986	21.1226	49.8403	41.5539	50.5667	0.629075	0.758246	0.139624	5.01326	3.35244	2.94026
	Solyc01g010490.4	0	0	0	0	0	0	0	0	0	0	0	0	0	0	0	0.176118	0.155804	0	0.583519	0.900058	0.521091
	Solyc01g010510.4	2.47371	2.42846	2.44017	2.09246	2.40003	2.44655	1.70506	1.78724	1.70359	3.76688	3.46093	2.88662	0.484507	0.379119	0.808071	0.509618	0.574907	0.405549	1.64754	0.796878	1.34025
	Solyc01g010520.3	18.5825	19.1515	17.2517	11.4339	10.1322	8.24226	19.0717	17.3555	17.0827	19.0207	18.9275	18.6608	12.2708	12.5429	11.975	2.12832	1.59162	2.24091	1.20089	0.695145	0.878963
	Solyc01g010540.3	114.592	120.416	92.4641	200.46	188.064	199.533	82.3284	81.4468	91.4858	120.942	120.984	120.837	49.5172	62.3412	57.6396	49.2265	58.6174	62.5524	167.283	161.776	162.014
	Solyc01g010590.2	13.642	15.5526	13.2148	18.3558	17.4026	15.0617	22.9613	22.7764	24.654	17.5924	16.1665	16.9007	9.96338	12.305	12.779	5.66361	4.35923	6.13657	8.19244	7.11569	6.4296
	Solyc01g010640.3	95.5755	97.2926	112.8	48.6902	48.7597	47.9146	85.9703	89.0794	102.047	73.2294	68.1792	68.0479	139.584	130.869	108.565	23.7852	16.972	20.9651	11.2261	9.6903	11.1324
	Solyc01g010650.3	15.4442	15.1107	15.8658	30.2388	33.2616	40.1389	22.9229	21.8594	25.8804	19.543	20.4454	17.1756	12.4408	11.1104	11.1365	8.10201	6.77306	7.51864	15.1783	16.4013	13.6139
	Solyc01g010660.3	5.58361	5.9146	4.66282	5.35102	6.83254	6.85299	6.54388	5.35292	6.51344	6.47751	6.15544	6.30786	4.11022	3.48993	3.54694	6.74311	6.50031	7.01244	17.5801	14.4407	21.5367
	Solyc01g010700.3	6.1519	4.5093	6.97312	2.73787	2.35315	2.3034	6.35918	6.34841	7.26847	5.74661	5.8495	6.51767	5.40139	6.56594	6.92395	0.933702	1.47728	1.15169	6.67712	4.97614	6.06543
	Solyc01g010710.4	3.59701	2.67418	3.97512	0.766009	0.606205	0.402627	1.88345	1.31984	1.24519	4.28157	5.18763	7.22086	1.52662	1.69377	2.16024	0.296943	0.266154	0.326664	0.077933	0	0
	Solyc01g010760.3	20.7289	23.007	18.1885	34.2286	34.5448	33.4043	20.4018	19.9326	22.0926	23.0137	23.5098	22.7294	16.7633	23.5863	15.7612	28.6969	24.3498	33.2061	39.431	31.4474	31.5513
	Solyc01g010810.4	8.571	9.42058	6.976	13.4989	13.256	11.0645	14.1434	13.2491	15.8667	10.7447	9.38744	8.64794	5.84008	5.45133	5.36155	2.14721	3.03939	3.06468	2.22273	0.893096	1.41155
	Solyc01g010830.4	12.9504	15.4731	11.0984	16.6821	14.5309	13.9896	15.12	13.9562	14.8844	13.5055	12.1055	13.2286	8.48631	11.8558	9.85332	31.4585	31.4673	36.1254	27.863	26.9409	22.2061
	Solyc01g010860.3	6.92272	6.64466	6.79246	6.71305	8.16785	5.88181	8.29034	7.69651	8.28726	7.99246	8.14549	7.00667	6.43063	5.81439	6.44183	6.6806	7.42774	7.28193	14.4875	14.1631	13.502
	Solyc01g010870.3	15.2168	12.7291	14.2929	12.0645	15.841	14.6016	14.1336	14.9561	15.7426	16.1303	17.4271	16.9403	9.39991	9.29796	8.62616	3.65388	4.30799	4.3929	11.6751	13.5041	13.2702
	Solyc01g010880.3	6.29982	7.68299	6.58552	7.896	8.6897	11.1654	7.51604	8.55741	6.90489	11.9766	8.92689	5.87496	6.19094	5.31043	7.0473	16.3279	14.1328	14.8718	7.25446	6.92314	7.94348
	Solyc01g010940.3	20.2303	20.3516	14.1175	30.7059	33.5822	32.6208	19.5392	19.3693	18.244	22.5875	23.7164	21.9667	12.6663	15.7835	14.8143	36.8534	39.5936	42.0254	63.3299	58.0799	55.779
	Solyc01g010950.3	8.60321	9.57492	10.6344	13.3642	13.41	14.0198	14.2072	14.7288	13.8263	9.64681	9.78884	10.3741	9.74548	9.03795	10.2611	9.23185	10.4982	11.9002	5.33998	5.79893	4.81981
	Solyc01g010970.3	0.765375	0.543607	0.684369	0.442235	0.981862	0.76	1.35217	1.28391	0.783713	0.664895	0.538129	0.692558	0.348242	0.37734	0.358331	0	0	0.015493	0.245674	0.1188	0.209887
	Solyc01g011000.3	239.257	243.195	212.829	451.268	392.37	424.014	209.282	205.721	227.975	272.594	252.082	254.051	134.769	154.516	147.66	111.827	132.716	146.53	392.274	458.465	405.141
	Solyc01g011040.3	20.8861	21.7033	20.6162	34.9804	36.1921	36.8	22.6496	22.7542	24.3522	26.3731	28.8695	29.6643	15.2615	18.7936	17.4727	20.3406	21.8147	21.832	48.5122	45.2639	47.4155
	Solyc01g011080.3	4.24863	4.80841	5.35325	7.08692	5.68171	7.44387	7.27158	6.26351	5.37557	7.96385	5.94455	6.45833	3.15807	2.68738	1.86759	4.10716	3.7466	3.44735	5.2108	4.0018	2.95746
	Solyc01g011100.2	8.45591	8.7134	12.697	10.7782	12.3711	13.3899	9.30686	9.02197	8.56165	11.6899	13.116	12.2064	6.71436	7.35984	7.31196	11.0522	12.67	11.1301	18.2944	13.99	17.1586
	Solyc01g011105.1	1.90415	1.349	1.08736	1.8643	1.42097	1.20645	2.34963	3.37905	2.06717	1.45494	0.950363	1.62248	1.11043	2.18712	1.20049	0.086038	0.493432	0.837918	0	0.058193	0.090267
	Solyc01g011200.3	1.46165	0.977929	1.31916	0.709013	0.876378	0.814353	1.58998	1.4064	1.2337	1.48795	1.20241	1.24481	0.495649	0.555144	0.52062	0.091256	0.067574	0.128192	0.199884	0.245689	0.166698
	Solyc01g011340.3	28.9979	28.5969	28.5965	47.9301	47.8536	54.6799	31.2787	28.6925	30.3455	30.6936	30.7402	31.3552	23.5185	25.0382	24.9316	84.1071	82.2723	85.6167	71.7783	69.4097	68.2737
	Solyc01g011350.3	10.3056	8.95534	11.6601	7.65025	9.43624	7.38838	12.6663	10.8109	10.7253	10.0274	10.8065	10.0102	6.82116	7.39199	7.27804	2.04802	1.46701	1.881	3.70693	3.11495	3.30685
	Solyc01g011430.4	0.254285	0.088576	0.269899	2.39057	2.80027	3.91787	1.82701	2.27895	2.65422	0.73379	0.706008	0.706079	0.344584	0.518559	0.144156	0.292196	0.818209	0.752961	0.594699	0.486079	0.518899
	Solyc01g011510.4	19.5895	18.0791	20.1553	8.67286	9.8737	10.8453	25.136	21.14	19.9415	18.9858	24.6659	28.3086	12.7724	16.3427	22.5379	7.96672	10.0949	11.5095	6.65661	5.45375	5.36166
	Solyc01g014105.1	22.8018	21.1989	18.1654	8.09058	10.1286	10.6438	23.8402	28.6216	23.7688	19.8955	19.4895	18.0856	22.2126	22.854	18.9027	0.050002	0.128679	0.137579	0.417025	0.218176	0.315552
	Solyc01g014140.3	1.72853	1.33272	1.63147	1.22533	1.39413	0.799538	1.52154	1.8635	2.1857	2.79523	0.860577	1.60279	2.28088	2.94266	3.28273	1.17386	0	1.33231	0.340843	0.299582	0
	Solyc01g014180.3	5.81869	6.92184	2.37296	22.4529	12.1608	10.0369	10.9026	7.43109	5.14347	5.14827	3.2539	3.94528	1.7002	7.29135	5.48025	6.26678	4.69064	5.80875	7.04392	16.5945	9.8246
	Solyc01g014230.4	9.17747	8.16879	8.81529	9.40158	10.3258	10.1907	7.54509	8.72091	8.34428	9.9918	10.2157	9.19844	6.89542	7.68624	7.42779	60.3929	65.3044	68.7137	18.8659	20.4661	22.1492
	Solyc01g014270.3	21.0965	22.1264	17.2636	7.91791	4.85998	4.90139	22.8106	18.4178	17.2787	18.0521	15.0864	18.3259	14.6037	16.5656	19.3648	3.71048	3.28747	3.17074	0.857174	1.6553	1.43107
	Solyc01g014320.4	6.51124	4.90395	5.33809	0.507482	0.7314	1.15514	3.50765	4.12116	2.92176	4.49792	4.49071	3.56238	8.42147	6.71331	13.4454	0.681499	0.530741	0	0	0	0
	Solyc01g014373.1	20.2176	17.5678	16.6721	9.40019	9.46523	8.20769	22.6312	25.5401	24.214	19.1344	16.2206	16.6396	27.5465	27.0275	25.2602	0.030173	0	0.121306	0.134951	0.039179	0
	Solyc01g014390.3	0.632429	0.304493	0.67859	0.591993	0.612373	0.335158	1.31753	0.836764	0.568989	0.315079	0.605707	0.327227	0.022578	0	0.02274	0	0	0.042751	0	0	0
	Solyc01g014470.1	0.320355	0.48818	0.806289	4.27611	2.53537	2.51618	1.80702	2.04932	2.09198	0.502423	0.139969	0.382051	0.399198	1.25815	0.100256	3.06998	2.00136	2.57258	0.980178	0.34352	0.404534
	Solyc01g014480.3	7.34103	5.89824	7.41957	7.60779	9.12225	11.4126	7.17104	6.18433	6.11599	8.88978	9.06834	9.08495	4.74891	5.04997	5.28339	19.4957	18.4229	17.6915	18.2514	15.7455	17.2158
	Solyc01g014620.1	4.47689	1.73196	2.27774	3.56973	3.29856	5.89666	3.86226	3.51789	1.76602	6.22689	5.58013	3.48814	2.15395	0.676384	1.4999	4.04023	5.52878	4.17457	1.38821	0.423077	0.570323
	Solyc01g014840.3	0.572116	0.665363	0.609425	2.99338	2.5257	4.00227	1.84605	2.1087	1.43387	2.55037	3.06549	2.07583	0.765285	0.569609	0.801853	46.2073	50.0514	53.8816	27.3096	26.4883	31.2931
	Solyc01g015020.4	4.77295	3.92448	5.03908	7.05706	5.21608	10.1478	7.7375	7.43314	9.74542	5.19137	5.90163	4.908	5.47493	4.23174	6.17849	5.96082	5.77159	6.21464	11.4128	9.38824	11.5465
	Solyc01g016355.1	0.156948	0.118485	0.060265	0.218708	0.204637	0.169436	0.229392	0.215767	0.220798	0.269246	0.232722	0.3366	0.298978	0.174336	0.116576	0.041786	0.027412	0.021225	0.931	0.669102	0.785694
	Solyc01g016470.3	61.965	61.3722	41.6101	110.107	102.243	102.191	43.4086	39.1748	48.5055	62.0016	62.3621	59.2818	21.3487	31.8775	23.6974	25.5294	27.8332	30.3312	93.1402	100.162	89.8875
	Solyc01g016560.1	12.4862	10.3295	15.4122	11.0949	14.5513	18.1116	12.0394	10.7584	7.97633	17.0153	15.7168	13.3039	7.40665	8.94254	7.35564	32.0586	25.4131	17.8249	11.9319	6.15451	11.5151
	Solyc01g017600.3	54.8728	48.6494	51.2525	45.5067	30.8962	21.9105	36.054	28.6286	49.2216	28.0052	35.6683	44.5433	63.1102	61.8995	49.8394	43.9405	42.9397	47.7367	27.9626	25.2108	25.3245
	Solyc01g017720.2	2.40375	2.2471	1.3108	0.652142	1.60184	1.43285	2.85738	3.20105	2.543	1.83091	1.96274	1.45386	0.725705	0.906358	0.881332	0.615347	0.818058	1.94732	1.10096	0.661633	0.748244
	Solyc01g017860.3	2.53007	2.90847	2.61177	2.84042	2.83686	2.80557	4.57637	4.25552	3.5281	3.36896	2.9054	2.77756	2.39222	2.63093	3.66403	0.113643	0.150301	0.142656	1.31163	1.012	0.955389
	Solyc01g020190.2	1.2574	1.27366	0.538946	2.31733	2.45048	2.23165	2.15243	2.44154	2.5795	1.34671	2.31779	1.75984	0.73214	0.662509	0.48874	6.77908	5.36564	6.04465	4.61622	6.04557	3.83022
	Solyc01g020220.3	2.19993	2.44212	1.72525	1.24538	1.02071	1.47487	1.59536	2.42335	1.54581	2.38833	1.96765	1.70203	1.36847	0.749539	1.70739	0.363146	0.285208	0.118996	0.329409	0.665374	0.079046
	Solyc01g020240.4	17.9721	18.9178	14.7005	14.3945	13.2139	12.3807	16.9587	19.8014	18.8353	18.3867	14.7669	15.895	12.093	13.4519	12.4709	5.10003	4.27562	3.42647	1.09811	0.740826	0.802668
	Solyc01g020320.3	8.52907	7.58531	5.769	7.39482	8.43527	6.18513	10.2101	8.38233	8.48822	6.49499	6.28892	7.09473	4.08055	4.02611	4.96259	0.626015	0.631725	1.60593	2.99619	2.94946	2.12343
	Solyc01g020340.2	0.607067	0.595033	1.01414	0.262402	0.96418	1.05754	1.19627	0.81931	0.250768	1.76348	1.67169	1.68748	0.206366	0	0.061382	0	0	0.258006	0.306218	0.235764	0.306912
	Solyc01g020440.3	10.5825	11.6522	9.31778	8.57295	9.04643	8.39979	14.5203	12.7431	14.623	10.7551	12.5385	11.2726	3.89263	4.32731	4.70364	2.95962	2.39607	2.54072	0.770379	1.48365	1.19513
	Solyc01g020520.4	1.3254	1.35827	1.49046	0.86956	1.37274	1.17152	2.12171	1.61812	1.87055	1.77114	1.50913	1.77626	0.497169	0.783361	0.492521	0.599703	0.676087	0.585969	0.449666	0.235753	0.314662
	Solyc01g021600.4	0.330166	0.216325	0.110436	0.517742	0.218432	0.361325	1.4607	1.51911	0.817027	1.1572	0.500556	0.954334	0.343698	0.127418	0.176728	0.373507	0.714493	1.4841	1.63969	1.79849	1.47699
	Solyc01g021640.3	6.50365	6.64049	7.11547	8.75035	8.15177	10.3655	10.015	9.20522	8.31399	7.81628	8.74781	7.87874	3.46011	3.16817	2.81898	5.08793	5.47065	5.45672	16.7795	16.0848	13.5664
	Solyc01g022740.3	3.79218	4.03058	3.73465	4.05246	4.97255	5.75689	4.87082	4.93576	4.17284	4.31355	4.21914	3.84162	4.09852	3.603	3.51312	0.556008	0.540945	0.570149	2.57823	1.35863	1.90484
	Solyc01g022750.3	43.1047	45.113	33.67	67.9982	63.2199	57.2502	55.4165	53.4092	55.517	48.289	47.0572	47.1073	24.9561	29.4977	28.4542	17.6107	13.6607	18.0146	44.8955	45.4267	44.6165
	Solyc01g028803.1	5.64544	4.59254	2.77262	3.00973	2.44137	2.07122	6.10829	5.65542	5.17651	6.34556	5.48359	4.94886	8.00061	9.76448	9.96192	0.125238	0	0.120043	1.74731	1.34651	1.49067
	Solyc01g028807.1	65.1331	52.1921	72.3938	28.5475	32.002	23.1945	48.5792	65.6812	59.3184	84.848	74.109	73.8636	43.0872	54.9004	62.0595	1.68321	1.04764	3.72532	28.1475	29.4625	21.5718
	Solyc01g028810.3	513.816	496.711	475.11	340.027	360.554	451.615	172.244	182.355	172.948	516.918	479.063	524.748	184.416	220.398	177.442	116.277	127.563	117.519	170.46	156.239	173.692
	Solyc01g028830.3	14.4203	16.7018	12.0713	17.0764	14.3211	18.5744	18.008	19.1806	19.2654	16.9309	14.8917	15.0119	9.67737	16.7024	11.0241	1.98644	1.69557	2.02969	7.48493	6.58186	5.91473
	Solyc01g028860.3	115.806	116.176	131.141	160.481	150.759	193.141	99.0047	94.1512	104.731	125.7	122.175	123.326	77.347	100.632	91.9104	119.63	137.904	133.672	196.552	197.381	194.804
	Solyc01g028870.3	50.5454	52.5282	39.182	27.9433	25.6105	24.6063	28.9975	33.2809	29.7747	52.8227	44.1451	46.5004	21.6146	21.9685	23.6686	4.48232	4.95003	4.60265	0.845155	0.612116	0.965079
	Solyc01g028900.3	23.0376	22.9009	18.701	92.1264	32.9236	41.768	31.3625	31.8545	41.7224	34.0901	31.0627	29.629	19.6958	34.5581	20.8692	96.7617	85.3021	230.52	38.4502	97.7408	62.8803
	Solyc01g028930.4	15.4832	14.8693	10.7539	23.3768	19.6871	17.1174	16.0916	16.9729	18.0302	13.3356	15.0364	12.8106	11.8994	12.9552	13.1311	17.2838	18.3351	17.9105	31.571	35.2746	28.2868
	Solyc01g034150.4	5.13353	4.39737	4.59253	8.0744	6.5689	9.30632	6.28665	5.15569	6.93866	8.14398	5.64609	5.2628	3.30018	5.25532	4.0879	3.74133	4.78205	3.3878	9.35114	9.02163	6.75336
	Solyc01g044270.3	6.61455	7.12683	6.85567	6.99051	7.46397	7.21237	6.99548	7.39171	6.90127	8.12813	7.51646	8.22935	4.03575	5.18549	4.49433	7.04768	7.5071	6.85624	6.38582	5.46993	6.19754
	Solyc01g044360.4	47.2677	44.9745	58.3867	63.5209	86.938	100.269	36.4375	36.9289	36.2675	50.4617	56.3811	60.0492	24.2901	28.3959	24.3466	28.7439	36.1014	29.5021	78.9517	65.9207	84.1014
	Solyc01g044370.3	2.04838	2.56095	1.36841	1.13014	1.04214	0.580355	2.57899	2.91869	1.79844	2.68548	1.52234	1.88953	1.92463	1.83066	2.92683	0.351641	0.0966	0.405495	0.47612	0.899772	0.30376
	Solyc01g044420.4	0	0.03416	0.018143	0.020963	0.04029	0.059242	0.05561	0.122824	0.120231	0.102692	0.173005	0.070915	0	0.019739	0.038495	3.08443	5.21132	6.89604	6.62476	6.7478	6.22057
	Solyc01g044490.4	22.7719	20.6539	15.7969	35.3698	28.6898	28.8555	19.078	21.2053	19.5844	26.9351	20.7255	19.5924	10.366	14.0163	13.3429	18.015	17.2371	21.9629	36.8996	39.3724	39.4265
	Solyc01g044558.1	9.75633	13.0626	8.62367	10.799	6.06072	6.88261	16.7991	14.5707	10.3185	14.0022	11.1049	10.4279	9.36757	10.4411	10.0437	1.61793	0.864573	1.70533	1.08747	0.677649	0.505835
	Solyc01g049770.3	4.87325	17.4724	0.103304	25.8918	10.6379	0.153442	22.7149	6.74584	18.6778	14.49	9.68017	14.9123	1.9243	10.4162	15.5403	0.18591	1.33078	2.84507	4.85956	2.76397	6.07899
	Solyc01g049810.4	0.940926	0.950949	0.86138	0.807164	0.783904	1.23939	0.614651	0.76189	0.590763	0.860332	0.948085	0.865608	0.266017	0.453396	0.26376	0.077809	0.256361	0.07852	0.594139	0.798677	0.616068
	Solyc01g049880.3	5.37148	6.52207	4.35031	3.92477	2.48397	3.37077	6.73503	4.42183	8.1986	6.05855	4.50052	6.04009	5.19998	3.41093	3.98411	0.356094	0.322802	0.150253	0.06284	0.261339	0.097852
	Solyc01g049890.3	97.809	97.266	114.588	69.0244	96.3521	90.7066	104.169	115.11	110.814	102.605	114.842	120.124	83.3427	78.4154	89.0314	42.7217	50.3823	39.2	127.357	113.708	113.608
	Solyc01g049910.4	1.25379	1.23582	1.50054	1.81091	1.15102	1.47349	2.37417	1.71023	1.20073	2.04952	1.54373	1.72235	1.06451	1.07444	1.17472	1.56972	0.88753	1.03773	0.574265	0.793508	0.267861
	Solyc01g050010.3	3.37672	1.86802	1.57333	3.03959	3.82208	2.16389	3.56086	3.02257	2.41663	2.33473	1.74552	3.67589	1.19613	1.50219	1.46676	0.241793	0.2613	0.560836	1.52659	0.797293	0.886985
	Solyc01g050045.1	3.77998	4.11942	3.72782	4.3817	3.63107	5.43128	3.02495	3.70509	2.64669	5.48556	5.56171	5.25939	2.18778	2.76485	2.82106	6.71208	8.13356	6.37388	2.687	2.34778	2.83821
	Solyc01g056340.4	7.14275	7.94854	7.81245	8.17805	7.82921	7.80458	9.7238	8.50412	8.10297	8.00077	7.20993	7.03972	5.09753	4.91332	4.21833	2.96883	2.72597	3.3031	2.00647	2.03219	2.00513
	Solyc01g056520.3	7.70908	7.06944	7.26286	8.11951	9.66934	7.94315	12.2623	9.9793	10.3902	7.77047	7.6285	9.45885	5.96755	7.4096	5.69818	2.876	4.59411	2.93999	12.6098	12.4538	14.6967
	Solyc01g056580.4	0.375005	0.447782	0.278786	0.149051	0.028865	0.199898	0.290193	0.373578	0.197432	0.282056	0.095239	0.049826	0.226108	0.102064	0.123376	1.47684	1.31292	0.744026	0.031424	0	0.060521
	Solyc01g056620.4	7.45355	5.7365	6.7233	5.10258	5.78848	5.15377	7.8905	6.00121	6.01839	5.97074	5.46152	6.91653	4.32298	4.20948	4.42558	1.75574	2.02122	1.94176	1.78992	0.62661	1.06549
	Solyc01g056690.4	11.8084	10.6749	11.8516	10.6597	10.9966	10.8056	15.3436	15.7793	14.2893	10.3237	11.2742	11.5952	13.8534	12.2483	12.8324	5.65187	5.26585	5.35849	5.53894	4.57095	4.84429
	Solyc01g056720.4	17.2981	20.3493	18.3461	48.6989	45.1814	46.8299	37.0109	34.6732	37.4421	28.9581	27.88	24.2791	16.1822	18.1724	19.2571	44.7057	43.0677	46.2506	66.2606	60.6379	59.3554
	Solyc01g056760.3	5.86757	5.94379	5.09086	11.306	7.04023	8.09826	8.86777	7.21733	6.89946	8.38943	6.98833	6.75591	4.64646	3.26292	4.88542	7.33521	5.86717	7.90658	5.06635	4.73534	5.14112
	Solyc01g056780.3	129.05	140.293	93.7131	81.5859	68.2614	40.8217	99.2163	63.1237	89.9622	110.53	89.4744	104.785	100.017	183.991	150.785	19.245	21.4774	30.0029	1.33692	2.29992	2.06659
	Solyc01g056810.4	5.00032	5.89609	5.62364	4.2431	2.51799	2.69025	6.82688	5.64593	5.97204	5.92806	6.25068	6.79153	4.0664	3.94405	4.5656	2.46185	1.37731	2.41694	0.368154	0.418037	0.147113
	Solyc01g056850.3	5.28738	6.7233	7.03406	2.83632	6.67937	3.03851	3.33232	3.2275	2.8995	7.77936	10.6431	11.6512	5.25221	6.40676	4.46299	4.82273	3.39418	5.75666	5.81831	5.61005	4.95498
	Solyc01g057000.3	0	0.05494	0.181588	0.455917	0.397979	0.514994	0.543527	1.19723	0.942044	0.023841	0.028993	0	0	0.17552	0	0.098634	0.207453	0.336052	1.89454	1.56837	2.12267
	Solyc01g057080.1	0.267525	0	0	1.58419	2.54031	2.64172	0.236629	0.139976	0.471908	0.199217	0.484983	0.364103	0	0.130407	0	1.46009	2.34652	3.28754	5.86092	6.01262	6.5025
	Solyc01g057200.4	30.9993	29.3489	22.52	10.8536	10.161	9.79233	18.2618	19.8442	18.2096	29.8111	24.5202	25.3888	13.0461	12.695	12.7495	3.42736	2.63105	3.54476	0.463901	0.186029	0.185879
	Solyc01g057210.3	31.6206	33.1713	29.1124	32.4307	31.0605	31.2865	46.9324	46.413	44.1712	35.6022	32.4855	32.7978	37.8452	37.0993	38.7397	21.4481	22.4954	20.7882	21.5176	14.4849	18.8444
	Solyc01g057260.4	3.16086	2.70065	1.65399	2.0155	1.17363	1.42424	3.17032	2.65173	3.82776	1.95992	1.81622	2.63215	3.13272	2.68145	2.4197	0.461311	0.283291	0.433314	0.207929	0.249377	0.175384
	Solyc01g057270.4	0.229485	0.234655	0.164259	0.206993	0.217126	0.190845	0.312965	0.434612	0.301942	0.23906	0.13814	0.211541	0.049578	0.109768	0.092074	0.031645	0.101881	0.01541	1.40013	0.978901	0.838226
	Solyc01g057310.4	0.805645	0.569972	0.728463	0.765544	1.03211	0.030347	0.885994	0.809715	0.868159	0.467502	0.712036	0.675472	0.199645	0.707424	0.572192	0.391025	0.60954	0.634596	0.050296	0	0.012261
	Solyc01g057320.3	0.295813	0.435015	0.34509	0.095283	0.215286	0.697818	0.548439	0.807341	0.642015	0.396306	0.830247	0.630669	0.473393	0.438677	0.391696	0.150726	0.053332	0.030018	0.099617	0.055837	0.1218
	Solyc01g057430.3	0.498768	0.560896	0.641115	0.494522	0.743353	0.790999	1.44294	0.914967	0.913546	0.83823	0.784113	0.722827	0	0	0.277171	0	0	0	0.114638	0.188944	0.154962
	Solyc01g057445.1	12.4733	20.2262	10.7672	57.41	41.7029	31.3614	25.952	18.9091	14.0315	29.6273	23.8558	23.9069	11.7948	12.2801	15.2516	50.5883	53.9579	69.4289	93.0148	110.566	87.1802
	Solyc01g057520.4	3.93393	4.50789	5.42962	4.60983	6.50172	4.67512	5.61965	5.5262	5.75357	3.80865	5.04261	4.85895	3.53407	4.03032	3.6842	2.71202	3.16968	3.01188	1.40731	1.34486	1.71677
	Solyc01g057570.3	7.59749	8.35325	6.35417	7.11249	6.49946	5.13782	11.2163	12.2397	12.2847	9.2228	8.85864	8.82856	4.65837	4.55954	5.05131	1.26051	1.04692	1.38769	0.830736	0.645927	0.841685
	Solyc01g057680.4	3.38742	1.47468	1.55225	4.82934	6.86865	4.44889	4.27178	3.48817	2.94096	2.70741	2.02967	1.19354	0.897188	0.597317	0.624755	0.605593	2.48875	0.846816	3.74445	5.12312	6.39368
	Solyc01g057770.3	8.9712	12.5006	8.86794	9.30672	8.10731	7.45831	9.37734	9.37303	8.90369	11.2453	10.7388	10.432	7.73084	13.0456	7.90762	15.1621	13.1285	13.3169	4.1879	4.13382	3.73735
	Solyc01g057780.3	7.31316	19.8445	18.7997	17.6053	18.654	19.9631	15.4777	14.813	15.7931	24.7169	22.3743	23.7205	9.9918	9.34438	8.75254	2.7031	2.53059	2.09858	10.0868	8.20369	9.05308
	Solyc01g057830.3	267.944	264.087	241.672	143.999	128.322	121.238	231.965	271.263	240.32	237.004	226.783	232.673	247.323	264.824	224.348	90.4936	73.1205	96.5117	16.1192	13.0135	14.4648
	Solyc01g057850.4	7.18004	6.29675	8.57767	7.14506	8.04353	10.4709	7.35542	7.18469	7.53958	9.59662	8.94556	9.24784	4.35322	4.41506	4.02423	4.70411	5.51042	5.51079	13.6609	12.4973	13.1571
	Solyc01g057853.1	3.55381	3.06926	3.50757	3.02344	2.22298	2.75959	2.56375	2.46832	2.57774	2.94304	3.30371	3.14644	2.38393	2.94108	2.85358	0.945981	0.470231	0.637102	1.52718	1.77471	1.51163
	Solyc01g057900.3	9.88315	11.873	11.4112	28.3796	16.9732	14.7021	16.1116	13.1361	12.6762	13.4129	13.9756	14.3999	6.10947	7.50901	11.4874	6.37033	7.09041	6.45953	14.7988	19.3919	18.8884
	Solyc01g057910.3	0.686305	0.640637	0.418888	0	0	0.223066	0.671931	0.716456	0.740144	0.548102	0.681803	0.600001	0.963484	0	0.339012	0.850776	1.10024	0.694657	8.05003	6.04129	6.09905
	Solyc01g058010.3	5.4643	7.58474	5.49596	14.6427	13.2135	8.05924	6.14069	7.66764	7.68191	6.38547	8.46178	5.37595	4.93416	6.35467	5.82918	43.9796	36.3111	42.5015	5.46826	5.67346	4.50205
	Solyc01g058160.3	6.69564	6.94735	6.79417	1.30994	1.04143	0.915763	7.04388	6.73093	6.72459	5.99293	4.34583	5.49835	3.16601	5.41369	3.60114	0.214728	0.035348	0.203018	0.112301	0	0.029031
	Solyc01g058190.4	61.0535	65.8796	48.3326	56.3084	44.4161	46.4487	29.8625	29.6292	33.1359	64.7612	60.1944	61.3368	28.9726	34.0456	32.4544	5.96679	6.1625	8.08277	26.0159	26.5917	22.6508
	Solyc01g058260.4	16.0418	14.4215	18.3867	15.2659	12.3121	12.7095	36.6006	29.3406	36.0312	19.9058	20.595	20.6261	46.3435	28.7908	35.1611	10.679	10.9052	8.54412	48.4656	39.5416	41.8863
	Solyc01g058270.3	2.91987	2.96161	2.20508	0.925916	1.24424	0.856537	3.02055	2.34138	2.12825	3.08586	3.19673	3.69322	1.72699	1.93465	2.08659	0.471323	0.626458	0.447777	0.290454	0.330876	0.27995
	Solyc01g058280.4	39.2499	41.6123	29.5059	55.1095	49.6075	51.5816	33.8634	30.8632	34.4845	40.9597	39.1602	39.3065	22.8327	28.1912	26.7953	21.7758	24.2639	27.8089	81.1677	81.1155	71.428
	Solyc01g058320.4	4.99968	4.50003	4.5605	1.97179	5.56574	4.08858	2.71417	1.96504	4.1812	4.7788	7.86421	10.4335	6.38418	3.71499	7.4392	2.28396	2.19398	3.64055	1.42711	3.0345	2.64425
	Solyc01g058390.3	14.7755	11.9155	17.8957	11.9525	13.0479	13.6185	16.7389	17.9637	17.1392	13.7684	18.101	17.2015	14.9033	14.8244	15.0366	3.95545	4.57184	4.02505	22.0096	20.2652	18.3371
	Solyc01g058670.3	21.3652	24.6996	19.055	17.9255	22.209	17.214	14.6829	18.2579	18.2524	17.7268	23.5677	22.2906	19.7352	29.3682	21.2285	4.93567	5.75427	5.14109	11.1673	12.6996	11.0193
	Solyc01g058705.1	1.57458	7.4452	2.50526	8.09053	4.67021	4.82302	6.20679	3.97476	4.30671	0	0	0	5.76423	7.29571	6.79574	1.51185	0.822211	1.5008	7.2208	4.07116	3.52072
	Solyc01g058720.4	0	0	0	0	167.483	0	60.5956	0	65.7061	0	0	0	0	0	0	819.614	0	0	974.753	1043.81	942.192
	Solyc01g058730.4	20.2402	16.1045	24.2477	26.6859	35.2744	38.0819	26.4552	26.5818	26.9639	23.048	26.0922	27.922	13.8193	14.9548	15.8644	10.0873	11.4993	10.3405	37.2458	26.3217	32.5364
	Solyc01g059830.3	15.9217	13.7455	13.7277	19.4811	16.4091	15.0281	16.7148	17.8709	22.5621	16.0528	15.5499	15.6095	14.9385	16.3026	18.2985	6.29089	8.33853	10.0638	29.7857	30.3753	27.4717
	Solyc01g059860.3	12.0843	12.3777	14.8732	9.71344	15.9129	13.782	16.0837	16.6663	15.3609	14.7773	18.0248	14.0478	8.69821	12.3058	8.80234	2.73023	2.8512	2.74848	11.0048	5.97651	6.88487
	Solyc01g059870.4	18.9883	20.4444	20.2674	8.47575	10.3417	10.4501	20.4434	21.2824	15.5357	20.4291	20.5261	23.8828	16.9157	15.6319	16.1674	1.27753	1.00668	0.977216	6.00859	3.58001	3.93956
	Solyc01g059880.3	19.3336	20.0715	21.7602	28.6609	35.8736	40.0534	18.2676	19.7798	19.407	24.9902	28.3745	26.6922	16.3096	16.1621	17.652	48.0178	49.1555	47.0505	66.1695	64.2595	73.7191
	Solyc01g059930.3	78.7648	74.6385	66.2088	101.789	84.1017	76.7105	104.695	101.848	120.458	81.259	89.7689	79.0489	99.4877	99.5726	114.374	92.3825	93.9418	121.215	262.058	325.889	259.321
	Solyc01g059965.1	6.3216	5.21522	9.1689	6.05274	5.78707	9.91054	6.63502	6.54595	7.65531	20.3725	30.7032	21.8771	17.7993	12.93	16.8764	19.8455	23.7382	20.6822	113.012	199.897	189.527
	Solyc01g060020.4	6.06883	4.97942	8.90522	5.90337	5.61494	9.75384	6.43027	6.31409	7.56689	19.3438	29.6694	21.2727	17.2953	1.20061	16.3847	1.46389	2.71495	20.0686	109.395	193.003	185.07
	Solyc01g060070.3	1.45993	0.426744	0.607757	2.86332	2.20057	1.97356	1.22788	2.00167	1.42672	1.73277	1.54386	2.24094	0.764924	1.00853	1.21914	1.37079	1.96075	2.86434	2.07918	1.42182	1.35044
	Solyc01g060080.4	0.239827	0.135469	0.355595	15.5949	11.6906	0.621684	10.4872	0.126469	10.5866	11.8466	0.195693	3.90537	8.79113	10.2574	10.7967	9.07553	7.96529	13.653	8.60502	9.42547	7.66308
	Solyc01g060090.1	5.04283	5.6457	6.59181	3.92901	4.65134	6.27683	6.75487	6.0274	5.40137	6.07299	7.1267	8.11661	3.74922	3.85307	3.85302	7.0435	6.23421	5.82865	5.91534	3.554	4.33762
	Solyc01g060130.3	25.4331	19.3538	10.0783	107.711	90.8208	115.505	28.7299	23.3093	25.2482	35.4497	32.1246	24.4635	10.3867	15.0749	14.8218	17.7494	34.6618	20.1851	63.6589	74.6395	64.6611
	Solyc01g060140.4	0.614313	2.26694	0.639836	5.20028	4.16425	3.70362	3.49633	4.8351	0.94834	4.81049	4.24024	3.9736	1.27466	2.96056	1.73548	2.6611	2.66764	3.16224	5.52465	4.05447	5.38755
	Solyc01g060180.4	66.9573	64.2118	73.4637	51.3533	53.8224	56.3268	97.7773	98.1057	89.5853	71.1099	72.5444	61.9829	100.775	82.624	93.0161	31.5674	25.1647	29.4813	17.5268	15.4415	16.9399
	Solyc01g060280.4	7.27365	6.76339	7.55331	13.6026	14.9197	17.4625	11.0464	10.0226	8.99063	9.27027	9.84608	9.89648	5.10088	5.12776	5.86814	10.2713	14.2243	14.372	20.1625	19.9041	21.1076
	Solyc01g060410.4	0.960238	1.16819	0.542857	0.57995	0.432278	0.342497	0.633567	0.422361	0.492496	0.563904	0.79048	1.01498	0.352925	0.770518	0.323986	0.188885	0.089352	0.098738	0.061179	0.030588	0.076865
	Solyc01g060450.3	0.852375	0.968486	0.230158	1.2408	1.04926	0.853825	0.462419	0.361824	0.965414	0.676314	0.753206	0.669012	0.444379	0.74547	0.122805	1.99822	1.61467	1.49064	2.11358	0.385458	1.6986
	Solyc01g060470.3	71.9841	79.3884	72.7522	129.673	130.664	136.513	84.7062	82.0165	85.458	82.5346	85.6066	83.955	40.7082	45.4108	46.1984	61.5235	64.2048	70.2016	144.432	141.391	145.519
	Solyc01g065490.4	1.45645	3.21774	4.38405	1.22965	1.01636	2.65771	1.49644	2.68746	3.50149	3.50347	1.28733	4.29445	2.24557	5.97615	1.68437	0.835903	0.766238	4.47389	0.961049	1.44423	3.3599
	Solyc01g065500.3	1.90398	2.55178	2.52113	5.05361	5.70113	5.52363	2.93635	3.42872	3.59726	2.79013	3.01722	3.28442	1.00847	1.45083	0.374512	6.78296	6.43139	7.90358	4.31613	3.53292	4.04516
	Solyc01g065510.3	11.4709	13.2042	13.3055	7.00822	7.40072	4.57445	2.81575	3.43952	3.78965	6.52744	7.84333	13.0139	1.869	7.29123	3.29163	12.0078	11.9211	15.8893	0.514742	0.586536	0.788192
	Solyc01g065530.3	7.24319	8.66458	8.15847	5.70009	8.75701	6.71739	4.48633	5.18398	5.56292	5.71932	7.01309	8.06173	4.83309	7.70625	4.56504	52.1559	58.5818	47.5196	33.8818	33.8003	39.0948
	Solyc01g065540.3	5.53414	5.80214	6.06571	5.04145	5.90817	6.83559	6.00202	5.47044	5.75238	6.23199	6.46521	7.48194	3.71736	4.93313	3.8956	1.86447	1.90604	1.85588	8.13762	6.24067	6.25335
	Solyc01g065550.3	9.37565	8.0076	5.91754	16.2097	11.242	10.0127	9.99844	7.88195	10.1135	9.15105	8.30435	8.22249	5.32692	6.9901	6.51373	25.368	19.6653	26.1266	11.0924	13.1848	11.4798
	Solyc01g065560.4	3.86196	3.8291	3.91796	4.93264	6.76586	5.5359	4.44035	3.9716	4.47143	4.98817	4.68957	5.3113	2.42565	3.0296	2.71578	3.52682	3.8713	3.82639	5.83736	3.89843	4.47908
	Solyc01g065580.4	19.538	20.9367	20.0678	33.465	35.4135	45.3746	11.5105	10.2831	11.5139	24.0545	24.1068	24.6781	6.00581	7.32088	6.60504	8.31521	10.3557	8.55155	30.6513	29.2586	29.737
	Solyc01g065680.2	3.28316	2.60824	3.41012	3.51728	3.58166	3.63992	3.18096	3.7972	2.81204	5.83114	3.37634	4.64883	0.964551	2.42057	1.17895	5.18473	3.10358	3.82603	1.04224	0.232487	0.635055
	Solyc01g065690.3	9.97819	10.7449	7.87575	21.3534	20.7896	17.5542	13.1595	17.0088	13.728	10.3035	10.6194	10.0676	7.64316	9.71549	6.28154	3.78234	3.12439	5.39314	6.41836	4.63826	5.79922
	Solyc01g065700.3	17.389	22.2002	22.1914	6.20806	13.0161	3.50303	4.87723	10.7613	5.73359	19.2097	23.1755	23.2496	8.37427	12.1254	8.74404	0.592971	0.434629	0.774383	0.025269	0.108149	0.118814
	Solyc01g065710.3	4.59116	4.82572	3.55149	8.18743	6.24549	4.81816	6.16042	5.29516	7.11114	6.11029	5.44247	6.24499	3.9525	4.18375	3.74437	2.08888	2.32261	2.47959	1.02342	2.45716	1.02977
	Solyc01g065720.4	4.52769	5.63353	6.52572	7.64199	9.18607	8.62472	7.01985	6.36402	7.004	8.40664	6.61351	8.44055	5.73809	4.31768	6.44378	8.82969	9.66441	8.33205	16.503	11.1195	14.9609
	Solyc01g065740.3	0.21112	0.326962	0.361736	0.448009	0.094282	0.238726	0.635348	0.778946	0.483004	0.237621	0.178685	0.256235	0.2201	0.131183	0.16568	0.184477	0.124428	0.204516	0	0	0.027464
	Solyc01g065750.2	5.12911	3.56958	2.98489	4.74371	3.49829	3.56263	1.10089	4.00072	0.172603	2.65316	2.64789	3.74421	3.72987	3.78539	0.891089	4.77917	6.53126	2.89867	0.085235	0.023085	0.276398
	Solyc01g065840.4	4.75712	4.74798	5.75091	5.68225	5.35602	4.56586	7.07958	5.36176	6.49539	5.68238	6.0816	8.22207	3.22259	2.82935	3.05892	0.717651	0.772929	0.541344	2.10878	2.19504	1.7745
	Solyc01g065980.4	22.3916	20.615	23.8636	13.2005	18.4475	11.3045	17.4687	16.8324	17.4512	19.0088	23.8797	21.9825	18.2874	16.4119	23.1867	3.45373	1.85625	2.8666	2.95773	1.99695	2.45747
	Solyc01g066040.2	0.497957	0.084866	0.269259	1.77967	3.45004	1.3861	1.31172	4.54944	2.01169	0.502089	0.633997	0	0.106603	0.481004	0	1.55315	1.67378	1.88466	2.6586	2.25771	2.0821
	Solyc01g066050.3	19.9052	22.0962	23.1306	39.8151	46.0858	47.024	26.6304	31.8286	29.3162	24.7022	25.9478	25.0411	18.2402	19.9445	17.9703	44.2181	51.3873	49.2766	66.3261	64.9918	67.4005
	Solyc01g066060.4	13.5938	13.64	10.182	20.4207	19.8026	19.0087	10.911	10.4466	12.5928	13.6055	13.2136	12.5365	4.4692	5.1403	4.69725	3.51319	2.55532	2.79417	8.73218	7.99245	7.35393
	Solyc01g066160.1	0.134015	0	0	0.747416	1.10456	0.464938	0.838401	1.23536	0.666972	0.468358	0	0	0	1.52703	0.235108	1.08189	1.68083	3.82234	13.6101	6.96459	6.30273
	Solyc01g066190.1	0.507199	0	0	1.9214	1.11579	0.861646	0.905485	0.603762	0.680066	0.5793	1.34128	0.449807	0.122343	0	0	0.77893	0.661675	2.22457	20.4613	16.6467	21.2056
	Solyc01g066200.1	4.29476	3.59495	3.86593	15.2522	12.1467	10.4207	5.99896	6.34794	8.25303	3.37415	2.22766	3.64111	5.55228	3.91536	3.02464	4.57871	6.9184	13.1837	20.5137	20.9209	20.1773
	Solyc01g066260.2	9.90516	14.3804	5.76131	27.7733	28.9019	19.6938	11.2469	14.092	9.61009	11.9515	12.8366	8.13722	10.5743	6.11902	6.09814	6.6578	5.64456	8.65982	7.61177	7.91163	4.4791
	Solyc01g066290.2	14.3035	15.5877	12.7848	18.0493	11.0374	6.74165	5.11804	6.11778	8.41778	18.0659	12.8566	14.6576	15.5921	14.1647	10.1282	7.90786	11.0322	12.1513	14.0463	18.1239	15.7087
	Solyc01g066340.4	7.17596	9.47364	10.6388	6.59337	13.527	11.9456	10.4315	7.20891	9.80531	10.9501	12.4688	8.86863	6.04945	5.60122	9.71705	17.2623	19.901	17.6669	19.223	15.3218	17.3985
	Solyc01g066430.3	13.9241	17.449	11.5778	76.4522	2.9818	63.3331	19.4753	15.7952	1.39089	18.6459	25.1823	22.2735	17.8976	36.0501	35.6704	422.902	384.821	471.994	126.348	159.19	152.149
	Solyc01g066440.3	7.99066	7.30473	5.91834	4.72571	3.62864	4.66967	5.80467	4.01985	7.27189	6.26519	7.05626	9.07691	4.21292	5.41803	5.31645	2.43816	1.44741	1.66723	1.19457	0.647352	0.49796
	Solyc01g066457.1	5.58529	4.56831	6.59718	3.68479	4.02974	2.52255	4.10642	2.71785	6.418	4.36566	6.00288	8.86927	6.18024	5.94147	5.18082	5.4876	4.6251	4.55365	7.69657	4.19786	6.35254
	Solyc01g066480.3	25.5904	25.8221	26.4979	24.8124	24.8941	24.2055	27.3229	28.8002	30.2432	27.1835	25.3943	27.2198	15.6545	14.5716	14.2721	10.5493	8.50958	10.347	35.3507	33.9332	35.5888
	Solyc01g066520.3	5.43946	5.71184	4.65878	8.26532	10.422	10.614	6.29405	6.37546	7.03066	7.46282	7.79191	7.99264	3.46126	4.27325	3.73727	43.9345	51.0785	43.9469	23.3176	14.3156	16.2293
	Solyc01g066570.3	0.432561	0.499964	0.225598	0.978411	0.425026	0.488577	1.86075	1.36284	1.90878	0.335342	0.479164	0.706921	0.166361	0.769128	0.551221	0.051273	0.224004	0.385906	0.104044	0.309512	0.08069
	Solyc01g066590.3	36.8552	39.4281	43.5792	46.5916	40.9822	35.1483	51.0507	56.5591	67.6515	38.5383	42.1706	37.8052	67.0869	71.0748	72.6781	19.4849	17.4362	24.1716	27.493	28.244	26.2927
	Solyc01g066610.4	0.487209	0.719442	0.287845	0.504539	0.422343	0.272738	0.761546	0.528522	0.941884	0.614856	0.562718	0.499644	0.330962	0.519743	0.227976	0.178153	0.138889	0.456504	0.182063	0.06593	0.034043
	Solyc01g066620.4	0.66522	0.342645	0.332796	0.508898	0.598708	0.429326	1.49527	1.42657	1.49527	0.49338	0.626056	0.615739	0.283649	0.109621	0.277452	0.16595	0.658027	0.32341	0.088959	0.077751	0.225902
	Solyc01g066640.2	2.84947	2.27553	4.00983	1.15247	0.663674	0.547657	0.827736	0.902754	1.66981	2.30994	2.5427	3.1169	1.29274	2.64863	1.92747	0.217468	0.122354	0.095065	0	0.031823	0
	Solyc01g066680.3	43.6824	37.9608	51.2168	20.0927	17.7653	11.4987	24.893	16.2426	36.5504	36.1306	30.135	29.8295	67.2813	31.4592	16.8483	44.9698	42.5745	41.0376	39.8226	44.1837	38.605
	Solyc01g066690.3	17.6059	19.3511	18.5452	24.9492	24.4277	25.6323	12.8461	15.9925	15.4287	19.8762	20.4356	19.2455	12.9341	14.2727	13.4774	13.8838	13.6596	14.2556	27.0751	27.248	27.5992
	Solyc01g066700.4	0.538494	0.352237	0.963324	5.5362	1.3564	1.86874	1.76757	3.3845	2.70114	4.01989	1.68284	1.61199	1.31804	1.50019	1.0086	16.5434	12.681	20.105	13.1034	28.0261	21.5924
	Solyc01g066720.3	14.0234	14.5856	10.6345	17.9443	29.3792	27.9593	16.4964	19.5497	16.756	6.61525	14.3273	28.565	9.52515	8.0712	11.4437	101.167	106.289	20.2446	45.3234	21.1615	3.06351
	Solyc01g066730.4	1.00332	0.282709	0.013015	0.386959	0.554691	0.985046	0.617914	1.30232	0.546322	0.748488	1.43691	0.086095	1.56394	1.00485	0.851204	2.5179	2.77012	1.76825	0.784235	0.299957	0.710093
	Solyc01g066740.3	9.5019	11.0374	11.3794	2.10608	2.16107	1.16898	4.20154	6.09456	4.44598	6.81124	8.78891	10.9844	6.61199	11.5193	7.77379	1.39746	1.23304	1.07949	0.344888	0.360594	0.13981
	Solyc01g066760.2	1.13662	3.02943	0.884663	5.20381	4.31113	1.9119	2.8953	2.75231	3.39602	1.25696	2.99318	2.75497	1.09063	1.3383	0.73932	18.0711	12.0951	16.5487	4.28995	3.94889	4.6044
	Solyc01g066770.3	2.18942	2.21258	1.60838	2.28072	2.22516	1.74883	2.86429	2.72324	2.71679	2.18257	1.97322	2.27052	1.13024	1.50607	0.854452	3.97634	4.31975	3.7816	2.20139	1.83885	2.11205
	Solyc01g066775.1	0	0.016857	0	0	0	0	0	0.009904	0	0	0	0	0.019242	0	0	0.507462	0.740109	0.405942	0.204457	0.430603	0.418697
	Solyc01g066820.4	0.693743	0.653223	0.550387	0.345218	0.495362	0.236389	0.76837	0.522781	0.642186	0.616535	0.474467	0.682391	0.478358	0.132591	0.159207	0.305457	0.258155	0.322008	0.068191	0.035303	0.114163
	Solyc01g066830.3	6.43691	6.37032	6.14634	8.77788	8.78413	10.1065	7.43746	6.35752	7.14373	7.66804	7.31648	6.98585	3.31222	4.02577	4.05725	3.69087	4.49561	3.91194	8.89639	9.64307	7.61772
	Solyc01g066860.3	16.8127	26.0824	7.8446	12.0883	15.0013	8.75157	6.7846	10.628	15.232	8.86151	14.6351	12.2341	11.0149	21.7701	6.04278	19.6973	15.7304	22.7309	9.17212	3.99084	6.56042
	Solyc01g066870.3	13.8359	15.2081	16.5386	14.0098	13.8804	15.8662	16.1382	18.914	16.3204	16.4569	14.5202	16.4198	16.27	18.2723	17.179	2.82266	2.57955	2.61173	7.52533	6.39066	7.09652
	Solyc01g066880.3	13.7012	14.449	13.4367	14.8644	16.0404	14.8573	17.5335	17.0458	17.605	12.914	11.619	11.2575	11.666	15.0496	11.0444	3.60816	2.77001	6.03333	1.87535	1.78123	1.46515
	Solyc01g066940.3	4.16534	5.26051	4.09643	17.652	18.5031	20.582	8.39253	7.01036	8.48963	6.56934	6.62027	5.7961	4.1739	5.02938	3.46816	124.801	142.826	156.382	110.934	171.611	137.566
	Solyc01g067000.4	29.4118	28.3783	24.6137	45.2503	53.6503	47.5982	29.2691	32.7497	32.2095	31.8796	34.6805	31.9037	27.0413	24.877	29.4724	185.189	182.341	197.491	88.2557	93.901	84.3062
	Solyc01g067010.3	5.46434	3.95503	3.81725	4.36915	4.13862	3.33145	8.33747	9.02925	8.87725	4.25657	4.10613	3.82796	6.68352	7.84423	5.86344	1.34673	1.7529	2.52982	11.2395	10.6316	14.9028
	Solyc01g067020.4	6.34977	4.95282	5.2347	26.1076	29.5718	40.2106	16.8488	16.2445	15.4699	17.3912	16.8418	12.2973	8.32963	8.56666	9.60381	75.826	86.6291	81.753	64.5419	62.6512	70.2539
	Solyc01g067030.2	2.06987	1.73055	1.81276	1.25568	1.94101	2.4721	1.80974	1.60091	1.71602	2.17866	2.15275	2.61735	0.429844	0.731688	0.753294	0.5035	0.571544	0.652254	1.31745	0.637579	1.09033
	Solyc01g067070.3	12.555	12.3372	14.795	17.7186	19.0729	18.6586	12.0832	13.1273	14.0007	13.3951	15.3781	13.9091	9.82211	10.2786	10.262	57.6408	58.4015	59.3361	57.5784	60.3929	57.9406
	Solyc01g067100.4	27.2586	26.4774	35.1203	36.4658	43.7734	48.3012	33.3267	35.3461	33.3694	33.3983	35.9176	35.0934	22.0503	22.576	23.0729	31.074	35.9261	30.5157	60.0691	48.4237	55.5058
	Solyc01g067120.4	4.3562	3.09451	4.01282	12.1562	13.8543	17.3531	9.29254	7.94908	8.36569	5.85677	7.0136	6.39051	6.64165	10.1529	8.75382	36.3994	34.2128	36.4554	3.31427	2.88339	2.96853
	Solyc01g067160.4	0.763874	0.479072	0.354332	0.445824	0.615227	0.409239	0.941298	1.28005	1.70565	0.724674	0.18845	0.331322	0.440786	0.302977	0.159133	0.643798	0.244181	0.461251	0.057856	0	0.069797
	Solyc01g067210.4	0.717162	0.695559	1.24091	0.622689	0.79933	0.627464	1.10896	1.37553	1.03139	1.56831	0.889271	0.993659	0.315314	0.52358	0.512759	0.052451	0.093097	0.125102	0.051646	0.065191	0.059924
	Solyc01g067250.3	2.10759	1.88809	0.554296	0.504903	0.394691	0.377816	1.38208	1.50133	1.24367	0.751897	1.25431	1.9455	2.03118	0.818589	1.16211	0.320789	0.092734	0	0	0	0
	Solyc01g067270.4	3.01448	3.60273	2.08594	3.70756	2.91662	2.86821	3.61292	4.27958	3.7491	3.43555	3.47259	3.03815	3.30355	2.55587	3.03544	1.63287	0.701473	1.3106	1.68465	1.60588	1.26664
	Solyc01g067280.3	8.7655	7.91774	7.48725	11.2824	8.97624	9.40863	13.7383	11.9616	15.3638	11.2545	10.1369	8.59889	10.2344	9.26868	10.469	2.50803	1.53029	3.27654	11.5895	11.7478	11.4498
	Solyc01g067290.3	103.449	96.0408	71.9536	32.7128	29.3421	27.6335	66.7722	71.4408	62.7572	67.9537	62.309	66.1912	59.6407	65.0706	49.1661	5.11127	3.1482	5.11925	0.637114	0.294892	0.59967
	Solyc01g067295.1	70.5769	51.0716	31.8279	36.3079	27.7929	20.6596	37.2325	23.9266	63.7556	60.6116	85.7264	49.8133	49.2593	23.1004	18.7126	102.07	84.3711	73.6502	36.9006	10.5204	17.839
	Solyc01g067300.3	0.44972	0.381126	0.537086	0.503436	0.549746	0.671395	0.624944	0.548422	0.232596	0.948628	0.988656	0.382647	0.431904	0.226258	0.229599	0.205067	0.767568	1.53032	2.74857	2.28449	2.14526
	Solyc01g067330.3	0.39385	0.095233	0.1729	2.26708	2.0004	3.73856	1.81682	1.0624	0.767429	1.07569	0.732059	1.01185	0.181416	0.448931	0.157219	0.826025	0.66098	0.649412	9.0474	14.9645	16.0239
	Solyc01g067360.3	4.49279	4.68678	5.45439	4.84499	4.6896	5.46647	5.97413	7.62403	8.82964	3.8786	4.78972	4.29341	4.65003	4.66075	3.98765	3.46127	3.01998	5.13104	1.49687	1.54997	1.68373
	Solyc01g067370.3	0	0	0.073157	0	0.242469	0.125418	0	0.165177	0	0.094862	0.038755	0	0.012419	0.081337	0.038805	1.91661	2.19608	1.83074	0.836475	0.682834	0.903746
	Solyc01g067440.4	6.51367	6.5763	5.65063	3.03813	4.54727	1.23922	1.97978	4.2649	4.61755	4.65	6.02316	4.50342	7.00895	8.94137	5.48312	0.846644	1.58997	0.385534	1.75524	1.15733	1.50908
	Solyc01g067460.3	55.262	42.2841	48.845	21.8531	19.386	9.93191	6.32899	11.885	15.7653	22.2634	29.6046	28.0829	32.5913	38.278	23.1615	10.9578	11.769	14.9879	15.7341	13.1859	10.3946
	Solyc01g067480.4	7.47681	8.68677	6.91816	5.17195	4.20598	3.87864	7.73405	10.5682	7.63288	8.31561	8.4316	8.45095	4.70539	6.26696	5.98124	1.82339	1.28142	1.44692	0.260695	0.343916	0.303994
	Solyc01g067490.4	7.26309	7.6138	8.49033	6.51293	8.55897	8.88604	10.7863	10.1652	9.71974	9.5956	9.04748	9.18875	4.16984	3.73763	3.96372	1.61566	1.82071	1.56215	1.92553	1.67426	1.78868
	Solyc01g067510.3	13.4929	14.2102	10.1448	2.59901	2.44901	2.34605	11.9154	12.1467	10.8846	5.2401	8.27344	8.22099	7.16289	10.8442	8.23551	0.510759	0.724018	0.387123	0.090305	0.02169	0.050782
	Solyc01g067530.3	35.2657	42.2631	41.7313	19.5016	22.7909	23.8083	31.3858	44.0023	30.8402	51.0173	23.0163	33.959	18.7233	18.6409	18.9743	4.83112	5.4873	3.91324	0.957784	0.801957	1.06812
	Solyc01g067550.3	9.10093	15.943	17.0976	14.925	15.2852	15.0222	15.2512	8.29398	15.1915	19.9064	20.5862	20.9114	10.9757	11.4699	11.306	3.01904	2.68588	2.57378	20.1766	18.3283	21.2763
	Solyc01g067560.3	4.22559	4.57119	5.48537	6.60565	7.4092	8.52825	6.66452	6.45359	6.7274	5.81654	6.0491	5.77025	3.94952	3.4472	3.3489	21.164	22.9287	20.0983	22.5512	21.1358	25.0204
	Solyc01g067570.3	1.67293	1.58892	1.29816	2.53427	2.20774	1.06106	2.98561	2.49359	2.73903	1.91927	2.07267	1.91202	1.07225	2.00259	1.61063	2.47291	1.57425	2.52023	2.29874	1.11987	0.914447
	Solyc01g067590.3	13.5421	13.6316	10.5106	20.8955	18.9071	29.1718	17.2762	12.9688	17.0012	17.428	17.2351	16.0268	7.46633	10.9978	10.409	15.2922	16.5437	17.7192	23.7523	26.3091	23.1267
	Solyc01g067620.3	0.849339	0.966736	0.44652	1.94563	1.36739	1.13387	1.17234	1.66793	1.66249	0.955681	1.48833	0.82221	0.134402	0.847698	0.350413	0.324413	0.178978	0.571601	0.203253	0.140192	0.232164
	Solyc01g067630.3	22.2548	17.2218	19.8052	12.8444	15.1585	11.3907	14.6728	14.9925	14.0476	24.3024	20.673	24.1453	15.9127	16.9495	14.1066	10.9484	9.06132	9.08683	4.10979	3.65278	4.08904
	Solyc01g067660.3	64.4738	67.2508	92.0271	41.11	50.5787	46.321	75.9695	88.276	75.9749	68.2554	79.5168	82.3526	189.031	177.733	177.471	19.2601	20.1093	18.1934	73.567	86.6622	95.1658
	Solyc01g067680.3	33.3506	38.2665	39.6354	30.7064	37.1226	35.8624	55.3672	45.8476	50.194	40.1303	45.1066	35.6982	24.8802	27.8842	33.0442	4.02571	3.06085	3.89388	8.61158	7.07299	8.04293
	Solyc01g067690.4	0.648227	0.766301	0.731886	0.785765	0.529213	0.520611	1.63252	1.74427	1.8399	0.776763	0.644147	0.527896	0.60448	0.469032	0.619367	0.711523	0.088356	1.04305	0.111279	0.59513	0.102633
	Solyc01g067700.3	2.19345	1.88956	1.31826	1.4356	1.11052	0.267074	2.89048	2.16264	1.41548	2.00258	1.48828	2.38455	1.66735	2.0017	1.53853	0.877556	0.459477	0.487357	0.462882	0.226677	0.305337
	Solyc01g067710.3	14.5468	12.3241	15.7468	9.14358	10.3624	12.6253	9.92769	11.0779	10.2882	11.6845	12.5791	14.1446	9.21427	9.5652	8.76125	10.4109	9.73726	9.34021	16.053	12.8133	17.4314
	Solyc01g067720.4	15.7607	11.7296	14.4078	23.1057	22.3877	25.6051	18.1704	15.3926	16.0018	16.8155	19.1698	17.1846	9.3928	10.7484	9.74943	6.98517	8.16729	7.52895	72.8421	64.983	77.0132
	Solyc01g067730.3	289.495	350.159	240.568	543.719	500.549	488.274	237.377	250.555	306.7	298.948	298.808	304.593	140.397	197.62	191.364	100.726	130.586	128.251	431.838	553.335	474.026
	Solyc01g067740.3	129.738	135.471	111.863	317.89	208.431	269.968	138.814	127.485	194.289	221.353	224.833	226.745	139.601	176.505	179.308	399.738	414.151	519.181	1484.59	1655.42	1365.16
	Solyc01g067750.3	35.3899	37.72	30.7331	19.9428	26.0673	29.9878	22.4951	33.2034	21.4184	29.8887	31.0772	29.1396	32.1315	28.8125	27.7409	55.079	46.1596	32.8682	70.0755	89.8439	76.9975
	Solyc01g067790.3	2.51306	2.04463	2.28593	1.1649	2.24149	2.31416	2.61561	2.32799	2.11141	1.97231	2.39899	2.04393	1.01105	1.08879	1.38362	0.463044	0.389688	0.415358	0.452852	0.450148	0.667973
	Solyc01g067800.3	12.1714	10.4448	9.52547	21.8625	20.6928	18.9031	22.7251	19.1852	19.8394	17.5393	16.2546	16.5826	4.71337	5.49379	3.70582	12.8858	7.46443	10.4988	2.08895	0.827006	0.660836
	Solyc01g067830.3	12.0942	11.9787	10.1448	10.7395	12.5076	10.1985	11.3581	9.33353	11.2049	12.7732	12.8617	12.6997	6.11676	6.0794	5.86725	1.94571	1.34149	2.52459	2.67284	1.77041	1.76953
	Solyc01g067890.4	107.599	113.209	158.582	38.8343	32.2899	32.4172	59.8964	70.0278	71.08	104.643	115.682	128.405	227.479	217.516	204.399	8.06248	6.77096	6.61253	3.9581	1.87729	2.38501
	Solyc01g067900.3	88.1403	96.0112	71.4135	41.9345	47.3163	37.3323	75.2287	74.3316	77.3223	67.8789	78.9331	80.6674	73.5143	85.3061	86.6209	14.6532	13.1472	15.2398	20.5135	18.9775	16.3426
	Solyc01g067930.4	14.8616	12.2877	24.2227	6.38196	13.202	13.652	12.1784	11.5805	8.95256	13.7455	20.9631	25.4142	8.55938	10.2459	10.6928	33.2176	45.9279	22.2374	24.2864	17.7512	28.4498
	Solyc01g067940.2	22.504	23.6332	14.5669	21.2113	21.3639	15.9945	13.6517	14.7211	14.6928	21.6958	21.9857	20.3313	18.6361	21.0649	21.711	50.4408	48.6056	54.4416	38.2823	38.6281	33.801
	Solyc01g068000.4	8.18604	8.75042	10.2951	17.6281	17.7589	20.0805	11.1805	10.1366	12.692	9.95874	9.73202	10.9636	9.16577	8.09696	9.64945	112.278	115.371	109.181	24.482	30.4278	35.8766
	Solyc01g068030.3	31.533	31.2374	27.9427	28.1305	25.4813	27.8541	25.1533	26.7068	28.4006	28.645	28.0745	28.7557	30.541	30.217	31.4343	7.05793	7.61141	6.25069	9.18393	8.71455	7.01805
	Solyc01g068045.1	334.929	392.125	254.579	518.76	461.887	447.999	231.821	227.794	275.434	334.615	321.96	334.087	176.524	243.415	210.6	155.398	172.387	214.653	381.853	462.019	401.203
	Solyc01g068050.3	5.88691	6.54168	4.25381	8.8674	7.27944	7.97278	4.33187	4.49098	4.71152	5.40875	5.31067	5.54302	2.47909	2.74154	2.46816	1.7777	1.72927	1.71348	5.24136	4.25644	4.92019
	Solyc01g068060.4	36.4273	37.5254	27.2816	40.6449	32.0902	29.8137	66.5031	61.5116	72.686	39.1124	34.1002	35.1488	44.0909	35.9646	49.092	13.2428	12.1855	14.0889	21.3563	25.9432	20.2611
	Solyc01g068070.4	4.02228	3.30047	3.50712	3.22308	4.63754	4.44261	3.46617	3.92233	3.18184	2.86066	3.80379	3.27936	1.31181	1.91283	1.55446	0.616501	0.700465	0.923213	2.82407	2.62193	2.28097
	Solyc01g068080.4	2.95378	3.18851	1.93619	2.9752	2.3711	1.70521	7.98194	7.13658	9.12755	2.34443	2.35442	1.80469	1.83289	2.00483	1.19232	2.00533	2.24641	2.78169	0.542006	0.307854	0.226293
	Solyc01g068100.4	49.3759	50.6519	62.8049	52.6926	70.3359	75.2654	59.6226	59.0217	52.7163	66.9026	68.638	68.4612	38.819	36.9004	38.4626	49.3436	56.3881	44.203	86.1978	66.261	85.9929
	Solyc01g068130.4	10.28	9.342	8.5249	16.4462	18.0106	17.6049	7.48692	6.24933	7.83639	10.2692	9.67292	9.57229	4.6701	4.92913	4.66719	4.78826	4.89856	4.85507	2.14274	1.10816	1.70106
	Solyc01g068140.4	0.554517	0.68166	0.762324	0.497858	0.320192	0.159451	0.786726	0.640146	0.556109	0.613933	0.440948	0.979455	0.315686	1.20419	0.729228	0.291385	0.394863	0.360914	0.128177	0.172577	0.156911
	Solyc01g068150.3	14.9066	14.1398	11.275	17.859	14.2406	16.3783	18.3104	15.0286	13.7289	16.2623	13.5902	15.0705	8.01917	9.5028	9.20605	2.47566	1.72317	2.75946	3.49315	3.70157	2.5373
	Solyc01g068170.3	4.87718	4.40936	4.49289	6.88624	5.68472	6.44341	5.03468	5.44791	4.63818	5.17834	5.66012	5.59084	2.34369	2.70845	2.72282	2.60842	3.47681	2.92532	7.13243	6.8024	7.06518
	Solyc01g068180.3	3.0463	2.29932	2.10392	2.44005	2.14366	3.05999	2.34122	2.26591	2.11888	2.87351	3.33632	3.04664	1.53133	1.81874	1.12069	2.34038	1.81077	3.28589	1.98729	1.20131	0.923066
	Solyc01g068190.3	24.7037	29.824	18.453	18.7535	12.5724	10.841	20.9648	20.5933	21.3053	25.497	19.9379	22.723	14.9285	14.9288	15.6547	3.69947	2.61739	3.32197	3.22775	3.5925	3.03648
	Solyc01g068200.4	12.2738	12.5323	13.8785	15.8548	16.9851	17.9663	14.9933	14.8951	15.2713	13.7054	14.2375	14.7237	7.5248	10.3376	9.03147	3.81058	4.87905	4.17759	22.1661	20.8859	21.8072
	Solyc01g068240.3	18.7154	17.2523	17.0792	22.3086	26.5861	29.4795	13.8409	14.5845	13.8761	20.5455	20.228	20.5495	6.96077	7.10063	7.07959	5.23518	6.35417	5.12595	20.7015	16.8716	17.8778
	Solyc01g068250.2	1.56893	2.30385	1.51622	0.629193	0.755791	0.903992	1.17402	0.820784	1.16498	1.10705	1.16781	1.57785	0.773693	1.19065	0.842317	0.292613	0.284192	0.226347	0.461607	0.362704	0.224842
	Solyc01g068260.4	2.62522	2.35538	1.98933	1.35626	1.46723	1.1914	4.11595	4.35947	3.45425	2.25575	2.30946	2.16676	1.80537	1.36327	1.52214	0.910231	0.998833	1.00663	1.68176	1.44924	1.41173
	Solyc01g068270.3	16.4886	14.8311	14.182	35.8555	29.8173	27.8048	24.4204	25.0996	28.8204	16.4289	15.8596	16.4768	11.0215	13.5871	10.5377	3.16315	2.18231	2.42462	3.13015	2.1675	2.30504
	Solyc01g068280.3	7.66042	5.81439	7.00751	3.58405	4.08626	2.57544	7.62299	8.72934	7.35848	5.72128	6.3582	5.95962	3.88074	3.87772	2.59129	1.56291	1.81656	2.50931	1.28326	1.16912	0.754139
	Solyc01g068290.4	17.9223	16.8161	13.5573	5.4513	6.37964	7.0933	13.0794	14.4224	9.30988	17.3629	15.6048	14.2484	11.3981	9.71366	8.66773	2.79525	2.67553	3.20488	1.03724	1.22134	0.843352
	Solyc01g068330.4	17.9214	15.3332	23.5039	16.8794	22.1325	27.4506	13.5312	13.9075	13.1083	21.5562	22.4307	21.3985	10.93	10.9902	9.78516	21.9755	22.4376	19.7296	37.4465	29.6535	38.7548
	Solyc01g068340.3	1.06143	0.898061	0.649072	0.713359	1.07839	1.09366	1.32502	1.48693	1.6352	0.601226	0.724663	1.22859	0.391354	0.91207	0.328756	0.240319	0.182914	0.509096	0.204232	0.294284	0.299109
	Solyc01g068360.4	1.61567	1.85285	1.47535	1.54241	1.13604	0.543022	1.15335	1.18068	1.50062	1.26244	1.417	2.15674	1.20863	1.99596	1.01699	0.613958	0.458675	0.896466	0.209293	0.16824	0.125912
	Solyc01g068380.3	5.64937	4.68368	5.89622	4.60354	5.26228	7.98757	6.58994	5.96409	4.85907	6.14817	5.81071	5.19796	3.90445	3.58844	2.94663	1.56533	1.63927	2.07936	8.81724	8.23793	12.9546
	Solyc01g068390.3	12.0264	11.2292	13.5567	20.433	20.5733	22.798	15.6983	14.6767	15.9427	16.1959	15.1794	16.1127	10.5222	10.0405	10.8903	29.8244	30.2674	29.6669	29.7321	28.6342	31.1169
	Solyc01g068410.4	0.993851	1.77683	1.18872	0.339975	0.961838	0.427397	0.484067	2.22851	0.240466	0.264945	0.78473	0.622713	2.13866	2.44738	1.94861	0.839482	0.891724	1.3047	0	0	0
	Solyc01g068450.4	3.96878	7.26736	4.7997	14.0089	10.7507	12.6504	9.0986	8.94699	11.226	8.68766	8.13644	6.88078	3.47415	5.58215	6.18036	16.2972	11.9648	13.6725	27.0276	31.4587	29.2704
	Solyc01g068460.4	11.7746	10.2135	15.7608	17.1262	19.532	19.8129	14.2933	16.7425	14.2292	17.696	21.5165	19.1041	7.78198	9.48471	7.82916	3.84524	4.73025	4.9055	14.7048	15.1295	18.717
	Solyc01g068470.4	17.2285	18.0507	18.4874	7.58836	7.56193	7.10295	15.6588	15.2677	12.9695	16.0789	13.8179	12.949	13.9985	13.4296	13.33	1.66906	1.66519	1.84351	0.281245	0.210755	0.324592
	Solyc01g068480.4	15.3934	14.8456	18.5524	11.8964	16.7893	15.8872	13.5659	14.2281	13.7958	17.754	19.3005	18.9479	9.28909	8.89883	9.55256	3.37329	2.99864	3.36201	7.09345	4.63172	5.95082
	Solyc01g068490.4	2.1828	1.77117	2.09219	2.61986	3.25033	3.52543	4.45932	3.8387	3.75307	3.26158	3.84362	2.80184	2.19838	1.99823	2.82219	0.933548	1.0509	1.72874	26.2123	23.9549	28.0528
	Solyc01g068500.4	0.256145	0.21959	0.293582	0.225008	0.37619	0.413304	0.967513	1.01525	0.643726	0.539588	0.438571	0.531077	0.233094	0.256881	0.301169	0.155906	0.234488	0.131003	0.514986	0.408663	0.433738
	Solyc01g068560.3	58.1267	58.027	56.7203	77.3406	66.1661	56.3941	57.6366	55.0522	64.1612	62.2903	50.8125	50.6953	89.0555	84.6294	99.0733	30.7588	26.3763	31.4711	8.30612	9.31014	4.82054
	Solyc01g068580.4	14.8838	15.2447	13.234	31.3185	32.3798	35.3208	20.7846	16.9664	18.7729	18.3149	18.0106	15.7973	9.82506	9.6305	10.8033	13.504	12.3701	14.5324	41.4191	40.6098	39.7397
	Solyc01g068620.4	33.1504	38.6912	29.6047	19.4867	23.0535	22.1423	30.6571	29.6911	30.0616	34.2579	28.4397	27.9386	23.9222	22.6757	22.6096	6.44041	4.18058	6.27099	3.69942	2.67404	3.5157
	Solyc01g068630.3	0.043075	0.350364	0.536594	0.29562	0.670771	0.378601	0.295215	0.608216	0.762277	0.187432	0.245723	0.360768	0.478002	0.103588	0.114905	0.638977	0.166945	0.33174	5.69863	2.44847	3.74832
	Solyc01g068640.3	3.67155	5.50165	4.67551	10.5232	11.2745	13.4781	5.7268	4.9202	5.07007	6.22402	5.93869	5.02855	3.14856	3.33806	3.20775	11.3091	10.9796	13.0782	19.9963	17.3983	14.2403
	Solyc01g073650.3	48.935	52.6127	48.7011	65.0332	65.2456	66.2256	53.8845	51.314	59.2764	51.6005	57.2514	59.4648	52.6442	59.0936	53.8269	66.704	61.6796	59.7175	84.922	85.8246	85.4149
	Solyc01g073660.3	8.90615	9.41551	7.62822	27.9703	24.5826	26.1834	22.3563	20.4695	19.935	15.807	12.6646	12.4198	14.0932	10.6421	11.1666	137.709	127.059	110.195	24.2131	25.3437	28.6618
	Solyc01g073670.3	0.101934	0.110976	0.040539	0.173972	0.127436	0.236005	0.382193	0.135007	0.456672	0.042362	0.077123	0.0672	0	0.136108	0	1.00524	1.04076	0.997443	0.906302	0.672829	0.269671
	Solyc01g073680.4	14.5528	13.0178	15.0535	18.7356	22.4161	24.5011	28.1368	23.2063	32.0843	8.52457	11.6216	12.8975	18.5645	16.7944	16.7983	10.2197	8.62029	6.29892	10.6031	8.3004	7.39553
	Solyc01g073710.2	6.47263	7.04364	7.33669	8.69218	9.11159	10.5594	8.5072	10.6785	11.5316	5.56676	7.73192	8.44717	11.9229	13.2012	12.8734	44.4321	35.0354	38.4145	10.0279	12.8065	11.2782
	Solyc01g073720.2	3.39575	2.30547	2.51219	2.47367	2.58877	3.37596	2.06818	1.32472	3.15425	1.89564	2.83713	4.03412	4.90434	5.6103	4.68512	297.425	286.381	265.782	35.4489	59.0069	52.0585
	Solyc01g073730.4	18.4633	18.7878	19.5158	20.5657	18.4761	19.7164	12.9875	9.57347	11.846	20.9284	19.3621	18.7382	13.6706	12.8908	14.5464	21.4048	18.7584	19.2114	34.0843	31.3626	32.6749
	Solyc01g073740.4	39.1634	40.4481	39.8415	67.9588	71.9624	73.3287	29.2496	35.4992	33.8902	52.3954	52.594	48.489	28.6099	26.1449	28.6155	189.609	183.496	189.937	148.008	139.123	151.91
	Solyc01g073750.4	24.4771	27.7417	35.5585	21.8535	25.9968	21.1225	36.1707	37.1188	28.9491	33.2983	34.1883	33.7235	20.5599	27.2593	21.1878	18.8118	15.7262	13.6267	3.95301	2.2816	3.36176
	Solyc01g073770.2	11.7966	13.0502	12.9387	15.1126	13.6367	13.6914	19.3285	18.7146	23.0318	15.349	12.941	13.6525	13.2288	16.1692	14.3604	7.50436	7.43943	9.65989	7.19526	5.5598	7.83867
	Solyc01g073800.2	0.489651	0.219103	0.31557	8.11227	9.65455	9.3531	1.15721	0.905418	2.11782	1.56465	2.33429	0.904834	0.115141	0.462665	0.099617	25.2612	24.0173	29.6452	4.82664	3.3479	3.03261
	Solyc01g073810.2	0.289405	0.104314	0.108222	1.5263	2.72568	3.12144	1.03475	0.306455	0.566352	0.374316	0.502026	0.334018	0.132477	0	0.057404	4.81672	8.10757	7.47246	7.61596	5.7641	7.9837
	Solyc01g073820.4	1.65133	0.742765	0.65586	29.9295	46.2866	49.6788	11.5372	8.40139	8.63768	4.64751	4.08577	3.112	1.03203	1.60448	0.8141	46.5987	49.6153	50.8052	40.0746	34.6599	41.457
	Solyc01g073840.1	1.21501	0.995448	1.38744	9.91199	12.604	16.396	3.49832	3.13341	1.95095	3.21998	4.92928	2.68755	0.640517	0.695611	0.35584	28.2569	20.4688	22.5052	4.40962	2.7614	3.06423
	Solyc01g073860.3	0.480533	1.03381	0.729254	13.4094	14.7289	17.1096	3.80551	2.82683	3.02746	3.02443	3.4444	1.89236	0.446349	0.574124	0.148929	50.8478	55.5684	80.6073	17.0661	13.2938	12.8955
	Solyc01g073870.4	12.1708	14.6189	15.6781	16.32	20.0866	21.0625	16.8399	15.3549	13.7493	15.8349	17.3884	14.3079	13.904	17.7965	13.3867	22.7201	17.5124	18.18	21.8772	21.6889	24.125
	Solyc01g073880.2	1.37257	1.42613	0.920358	3.81386	5.64341	4.14304	2.44138	2.93628	3.67755	3.51915	2.24987	2.63803	0.216716	0	0.722448	12.5178	13.9695	16.0256	3.87714	4.89527	5.41314
	Solyc01g073890.3	0.993167	1.4505	0.544748	5.4742	7.16005	8.54796	2.06526	1.01833	1.8608	2.9637	2.77087	1.92547	0.916792	1.11957	1.54357	266.718	311.716	270.611	112.69	155.906	166.093
	Solyc01g073900.4	10.0689	0	0	16.7564	13.7947	18.9088	12.359	10.043	10.7424	0	13.9147	9.63473	0	8.65687	7.03955	29.2012	31.3483	29.8343	22.9007	20.626	23.8144
	Solyc01g073910.4	19.5105	18.8721	19.5644	14.4108	14.5778	14.3204	22.552	23.7091	24.1039	22.6704	21.3287	20.3155	19.5885	19.6024	24.2061	189.09	175.721	148.266	38.4233	43.7706	37.2206
	Solyc01g073920.3	10.3696	11.3936	10.4173	23.8162	27.6093	32.3083	13.3741	13.8651	14.2348	12.3172	12.2127	12.6034	5.41694	7.09919	5.97645	24.1316	26.6088	27.629	24.7523	29.4442	25.6514
	Solyc01g073930.3	1.65095	2.24047	1.7428	2.01156	2.27466	1.37424	3.33773	3.07441	2.7585	2.09524	2.63379	2.34406	1.42968	1.83395	1.21747	0.595526	0.437219	0.727004	0.283113	0.174666	0.108598
	Solyc01g073940.3	9.2691	2.57788	7.46594	7.47728	9.35414	1.29638	9.91703	10.1645	10.3823	7.81595	2.32809	2.61327	5.31918	6.37724	4.47937	1.23562	1.7965	2.06314	3.69824	2.49254	2.71345
	Solyc01g073950.4	10.3774	10.5267	11.4645	22.2886	21.6877	21.7281	12.1365	12.3714	14.6804	12.7543	13.1687	11.6667	9.00573	10.298	8.775	46.7683	46.3921	47.3682	26.383	24.9543	25.1878
	Solyc01g073970.3	1.72277	1.91169	1.23204	2.0402	1.08261	0.94035	1.44242	2.29406	2.23366	1.14309	1.70851	1.2612	1.40228	3.60174	1.07388	6.02867	5.55723	7.34723	1.54718	2.70634	2.15711
	Solyc01g074000.3	10.8486	13.8605	3.66629	9.34705	7.00216	3.10831	7.86058	7.87983	13.0163	7.75786	8.59059	8.64113	8.99056	3.678	9.66097	12.0673	8.51613	16.2336	2.04306	1.20369	0.210718
	Solyc01g074010.4	12.1784	8.51716	8.47492	9.96755	12.0153	10.4267	7.19114	7.39646	11.0578	10.4149	9.51716	9.26515	5.57068	6.5995	5.26799	13.9062	8.432	8.50062	13.0153	10.5904	12.1414
	Solyc01g074020.3	3.90823	3.94633	3.81104	7.83978	7.79003	8.53833	3.56414	3.15336	4.48719	4.37348	4.35018	4.84563	1.41778	2.52974	1.84641	1.55458	2.17824	2.37216	5.62816	4.99593	4.98725
	Solyc01g074030.3	131.059	134.219	102.913	26.2938	33.4018	28.3115	73.2792	78.6998	73.1675	111.72	117.922	133.441	82.5227	83.9948	77.8161	86.8873	67.0722	61.6705	13.0389	7.02783	10.9602
	Solyc01g079080.3	0.058497	0.149862	0.045733	0.036278	0.017432	0	0.074014	0.127081	0.11002	0.095179	0.066535	0.056691	0.101535	0.053464	0.08927	0.325521	0.262588	0.197348	1.03136	0.827288	0.659619
	Solyc01g079090.4	68.969	67.8513	83.202	41.4131	42.5386	42.5017	49.2362	58.5545	52.5229	65.5007	64.0557	68.5825	73.5466	77.4773	66.6282	27.4328	25.1511	26.2011	12.1552	10.8284	10.502
	Solyc01g079110.4	8.62354	10.7281	3.56909	6.30135	4.47386	2.88909	6.8853	8.94671	10.4784	5.2582	5.50151	9.08075	6.8315	16.5469	7.29631	8.49093	6.72585	12.729	1.27574	1.11564	1.29863
	Solyc01g079140.2	2.21392	2.60553	0.978838	1.83167	2.50688	1.59607	4.64824	3.74365	4.70714	1.79925	1.60044	1.92871	2.62265	2.31746	2.27953	10.2739	9.15202	15.2445	30.2945	30.2049	23.7792
	Solyc01g079150.4	3.93377	6.39212	8.84065	4.85293	9.34031	4.5672	4.78596	8.03053	3.33186	4.4346	5.23639	7.18302	5.30617	11.545	8.73155	5.64136	4.89979	4.52107	0.306477	0.201279	0.113893
	Solyc01g079170.3	0.278985	0.556023	1.00642	0.127193	0.504225	0.405162	0.368186	0.15566	0.251569	0.142587	0.318614	0.402179	1.16484	1.99683	1.69083	1.84765	1.71037	1.60737	1.34229	1.03383	1.38697
	Solyc01g079180.4	2.72961	9.26795	7.27489	0.977839	1.47327	0.159171	0.278783	0.576475	0.485848	1.72065	3.40261	4.58974	1.14142	2.17412	1.72718	0.193592	0.032186	0.193656	0	0	0
	Solyc01g079200.4	0.169874	0.030451	0.031804	0.65137	1.31248	1.11299	0.24475	0.334785	0.426165	0.488958	0.262905	0.394513	0.080533	0.710494	0.441435	19.3975	28.99	22.8378	30.8305	40.2868	40.3174
	Solyc01g079220.4	42.6707	41.287	37.0022	31.4495	30.2785	29.1935	42.2386	44.453	42.6312	40.2553	33.3938	33.2149	40.1966	35.0688	36.6398	7.44777	6.51533	6.72772	14.553	13.7831	12.8694
	Solyc01g079240.3	29.5206	31.3427	30.6748	10.623	11.5619	13.3541	17.0447	16.6836	16.149	20.7468	25.9562	31.0073	21.8376	22.1732	32.9402	8.87385	8.7434	8.32405	7.01702	5.98696	5.57826
	Solyc01g079260.4	2.39886	2.05705	2.99228	14.1325	9.36351	10.4395	3.74104	3.21441	4.14428	3.67968	4.36154	3.61933	3.4144	3.54388	5.15914	19.1078	18.9319	23.966	52.7837	49.8268	52.9224
	Solyc01g079300.4	0.082643	0.259187	0.143119	0.52884	0.628688	0.653328	0.383174	0.528646	0.700377	0.257634	0.193291	0.226061	0.116396	0.05268	0.102137	0.80796	0.878567	0.772237	1.60682	0.741129	2.24416
	Solyc01g079310.3	4.84979	4.50465	4.00655	3.73698	3.05755	3.46973	6.06174	4.34193	3.9486	5.38152	4.16219	4.02164	2.89832	2.95128	3.23133	0.661956	1.62905	0.76835	1.42641	1.1053	1.5009
	Solyc01g079320.4	3.32026	3.18863	3.53004	6.68448	8.262	7.55605	3.99159	3.76502	4.56495	3.95233	4.1119	4.04288	1.24041	1.2097	2.28824	0.869115	1.51039	1.96893	3.76159	3.69293	3.25556
	Solyc01g079340.3	15.3914	18.8062	17.2669	19.0527	20.2558	20.9162	18.5606	19.7225	18.5556	19.4626	19.5822	21.4904	12.6192	13.5769	12.931	1.83111	1.72841	2.31308	18.1596	13.9619	15.1693
	Solyc01g079350.3	24.6738	25.2218	44.244	22.926	22.2847	18.3411	28.981	29.2926	32.5238	22.9134	24.3609	24.4819	25.5777	29.146	28.0617	9.1732	6.91767	8.58862	9.21102	7.7643	8.12639
	Solyc01g079360.4	12.4962	11.5545	12.6543	14.09	10.7703	10.5919	16.2052	13.1415	17.0166	18.0388	19.9191	17.1563	16.261	16.2767	23.8446	2.78383	2.77711	2.41815	7.90768	6.97253	6.7924
	Solyc01g079390.4	12.4306	13.0639	12.5774	13.6711	13.4774	11.3034	15.4058	15.5581	14.7638	17.1009	15.6786	16.2062	10.1506	11.005	11.1704	3.16092	2.89582	2.93246	6.71243	5.79315	5.0216
	Solyc01g079400.3	3.9487	3.93011	3.71979	1.66924	2.5672	1.71075	3.59219	3.67199	3.49002	3.10216	3.63945	3.15721	3.19786	3.57078	3.69077	0.362297	0.429867	0.530738	1.7434	1.60599	1.25183
	Solyc01g079410.3	7.89875	6.54483	7.36853	9.45424	14.4298	11.1747	17.1688	19.7827	18.4833	3.57919	4.38646	5.08539	5.58196	6.41595	6.31193	6.09215	4.62386	4.33	5.2186	3.49996	4.15479
	Solyc01g079420.4	83.0316	90.676	61.2206	184.676	147.703	129.409	117.548	115.814	126.487	86.8528	83.3485	82.759	66.5332	72.3019	79.1821	80.4968	74.9758	107.391	175.78	212.478	174.839
	Solyc01g079460.2	0.597224	1.16407	0.153947	0.729751	0.760027	0.624856	0.376699	0.710439	0.808166	0.538638	0.301638	0.756156	0.475214	0.458146	0.391138	1.69311	0.403436	1.25674	1.15114	1.49272	1.15022
	Solyc01g079470.4	1049.35	973.703	707.776	569.701	533.697	429.117	924.872	880.582	890.927	712.634	607.866	524.591	456.596	433.45	545.966	15.9539	12.2176	12.056	1.19341	1.89776	1.25892
	Solyc01g079480.3	55.6641	81.3723	18.1969	108.723	131.847	89.4777	75.5076	71.8904	69.5849	65.8767	71.094	70.2638	47.1791	61.0431	48.9523	252.131	217.406	244.831	90.1775	98.3291	88.7776
	Solyc01g079490.2	3.96061	3.4379	3.58411	3.55029	3.95302	3.15703	5.20236	4.10631	3.97565	4.17253	3.6243	3.55802	1.97213	2.36694	3.19453	2.40609	1.55465	1.8279	1.81868	1.56585	1.56803
	Solyc01g079500.4	4.60352	4.72876	2.81766	2.14561	3.83447	2.28014	3.66373	4.05189	5.22731	2.29832	4.02912	3.8572	2.1259	3.54991	3.18241	0.787495	0.955206	0.914592	0.646515	0.682965	0.455625
	Solyc01g079520.3	2.33501	1.99947	2.21109	1.09339	1.48751	1.30685	1.75111	1.41016	1.45504	1.81682	2.14642	2.54483	1.19157	1.11001	1.13791	0.666292	0.780536	0.948165	0.57829	0.393087	0.301866
	Solyc01g079530.4	5.24916	5.26079	13.7847	36.949	28.8011	27.5179	38.3011	38.9062	50.9905	4.92613	4.08844	5.21965	16.2733	19.8633	29.8231	15.2541	21.9797	23.101	55.1473	69.4791	56.7578
	Solyc01g079535.1	104.525	116.177	92.0842	228.95	212.415	197.257	166.115	157.268	198.785	114.726	122.617	124.296	109.323	125.804	136.867	159.344	160.374	165.772	351.56	366.594	338.182
	Solyc01g079550.2	0	0.050509	0.052401	0.434101	0.194137	0.293198	0.568219	0.177866	0.516071	0.114134	0.31276	0.070438	0.063718	0.476578	0.111181	2.59581	3.16039	4.53325	3.13035	3.99104	3.8883
	Solyc01g079570.3	2.55466	5.16714	2.34689	0.808378	1.16223	0.29428	0.318149	0.44059	0.624834	2.10181	2.7084	3.29707	1.06363	1.94626	1.07064	0.47856	0.546683	0.233435	0.018108	0	0.055568
	Solyc01g079580.3	22.6214	24.9399	32.1374	9.58491	8.12949	9.52468	20.0858	23.4247	24.7109	12.2833	13.8652	19.144	18.367	22.5302	22.5811	7.47341	5.72816	5.50564	1.97596	1.74036	2.23338
	Solyc01g079600.4	4.8057	3.68036	7.94534	10.8799	13.81	15.0283	5.13503	3.91401	5.86219	5.37241	8.36901	6.68802	3.34159	6.73268	6.11946	135.032	116.71	85.9106	106.04	109.728	115.495
	Solyc01g079610.3	27.1657	23.5511	13.0365	124.646	146.009	192.717	40.8164	32.4881	34.0545	39.9967	40.5234	34.7067	11.617	16.7495	10.9367	143.695	190.734	140.378	171.027	202.056	190.973
	Solyc01g079620.4	1.3161	1.60526	0.79641	6.99967	5.9127	5.58392	5.72848	5.00812	5.48214	1.22524	1.32106	1.97972	1.03773	2.41893	1.44188	0.753387	0.741123	0.881591	0.358779	0.512779	0.335544
	Solyc01g079630.3	2.55428	3.02806	2.48714	4.75818	4.19077	4.21579	2.86951	3.02244	2.08148	2.51909	2.95007	2.99937	2.18985	2.84417	2.06722	0.991915	0.98494	1.02367	0.748959	0.969149	1.14715
	Solyc01g079640.4	5.9332	5.70386	6.86587	5.66046	4.64493	4.22275	5.59381	6.17333	7.83661	6.32712	5.96854	5.16656	6.63061	5.49023	6.59912	1.82069	1.27303	2.3522	2.41511	1.91823	1.94249
	Solyc01g079660.2	0.244523	0.709676	0.046026	0.345657	0.663673	0.911436	0.272585	0.746375	1.18416	0.541072	0.681732	0.540142	0.448478	0.880646	0.976376	1.57498	3.41317	5.59286	3.02188	3.97321	3.29116
	Solyc01g079680.3	14.5133	16.9299	15.1544	14.4269	15.8027	18.2191	12.1288	11.242	11.4896	16.969	17.6234	19.0435	10.7496	11.5281	11.2722	1.60991	1.27172	1.60078	4.26243	3.12479	2.97611
	Solyc01g079710.3	30.2155	31.2947	31.2617	48.5082	47.0985	47.4136	21.69	20.4535	24.5766	33.8279	34.8934	34.1559	14.3589	13.6251	13.598	8.36804	8.33098	10.1232	26.3497	23.989	25.3502
	Solyc01g079720.3	12.4283	10.0097	11.091	17.0279	16.8307	17.2448	17.9372	16.6578	15.2445	13.9333	13.74	12.5114	11.0709	9.75482	11.6869	21.9293	20.8937	24.192	26.8863	26.3538	26.2804
	Solyc01g079750.3	1.85265	1.91272	1.50869	1.75704	1.996	1.46624	3.12588	3.51668	4.10479	1.31011	1.85899	2.07816	1.1601	1.54259	1.10128	0.826795	0.704073	0.813028	0.311967	0.15886	0.274687
	Solyc01g079760.3	11.8504	11.0762	9.66112	14.107	13.2437	13.6191	16.6749	13.4525	17.1416	12.0628	12.2671	12.6169	6.71742	8.19497	8.09776	3.42333	2.88022	2.60808	10.3553	8.18025	7.72421
	Solyc01g079770.2	3.25117	2.45693	2.99481	1.68593	1.29576	0.969377	3.73282	3.61378	3.79151	2.85559	3.50103	3.96069	2.19567	1.85314	1.95381	0.516923	0.519332	0.298415	1.20153	0.404442	0.658833
	Solyc01g079780.3	43.8107	39.8468	33.5173	48.088	50.5045	53.0356	30.0589	30.0419	31.3683	40.374	41.9525	41.6351	23.3846	28.7733	23.8914	124.05	123.833	129.076	220.162	238.799	231.736
	Solyc01g079790.4	98.8464	95.7994	92.1667	43.5517	41.0852	36.533	75.8193	78.6635	73.6736	75.4546	73.4819	78.1518	151.675	155.554	131.598	53.4592	42.2118	53.4034	16.1436	11.3682	12.8534
	Solyc01g079800.4	9.87084	9.7665	8.01709	8.09558	7.2621	5.97472	12.1943	11.5207	11.1778	9.98048	7.66301	8.60827	8.00474	7.03643	7.17872	1.18696	1.3062	1.6757	1.82044	1.11697	1.31285
	Solyc01g079810.4	5.199	5.92274	4.58563	24.7647	21.8606	22.0426	10.529	9.23934	8.71335	8.16045	8.22879	8.15368	5.64619	6.69992	6.46109	168.193	152.508	173.609	59.204	67.1692	58.8933
	Solyc01g079820.3	62.5751	61.0915	55.9049	46.0081	45.711	38.404	50.7267	49.4336	52.4761	60.0451	56.1708	55.6906	51.8782	52.1763	56.9232	15.6544	12.701	16.1367	13.962	11.1037	10.84
	Solyc01g079830.3	13.4869	13.803	14.4585	3.16358	3.50955	3.26432	2.44517	4.7207	4.96365	5.29179	4.79646	7.63096	10.2211	15.1205	19.3275	0.212962	0	0	0	0	0.073767
	Solyc01g079850.3	1.24804	1.73409	1.00269	0.688945	0.473839	0.538673	0.584496	0.673934	0.853449	1.00777	1.291	1.58133	0.493828	0.973069	0.847171	0.738641	0.700458	0.856457	0.488865	0.212518	0.188183
	Solyc01g079860.3	12.4805	12.2337	9.83779	8.22631	5.6619	6.32348	10.7471	10.918	11.7855	14.8091	13.5671	12.0271	7.43562	6.7127	8.52108	3.47641	3.43364	2.63541	1.49219	1.51285	1.37189
	Solyc01g079870.4	38.6212	39.6007	38.6275	59.4473	60.5161	64.5934	53.4507	49.9164	54.1826	51.2457	50.0315	48.6574	33.3445	35.4896	38.797	10.8493	12.2405	15.159	70.1672	65.5494	69.0229
	Solyc01g079880.3	354.489	420.104	435.017	231.334	227.895	228.747	395.368	431.801	358.143	619.48	580.22	557.68	710.879	547.016	776.926	30.8011	24.9246	30.3393	29.2514	25.7973	29.7804
	Solyc01g079940.4	3.51205	5.69221	5.77934	19.8902	24.1487	10.8518	7.14392	7.78865	1.60207	8.07922	3.92324	10.4296	1.34183	10.0368	6.42986	8.05656	11.0544	6.3645	10.0769	9.17587	10.1447
	Solyc01g079950.3	10.6049	11.6838	9.62582	21.4695	29.5292	32.7417	18.8532	19.8753	19.058	16.502	17.4029	15.6239	5.86932	8.60574	5.22466	4.25173	5.36723	6.0313	0.845581	0.584838	0.779769
	Solyc01g080010.2	1.94419	1.21399	2.84591	3.36735	6.35335	10.0076	5.2064	6.58162	7.87632	1.48711	3.63262	2.91524	0.745911	1.45925	0.758446	11.4878	18.6713	12.4676	60.5996	61.101	77.9046
	Solyc01g080020.2	34.4492	28.618	60.8405	5.51171	16.7729	8.90155	19.4679	17.7901	27.6391	21.5075	33.7974	43.3471	44.669	46.8867	65.912	6.29512	6.18555	9.99848	33.8864	21.1458	25.3616
	Solyc01g080040.3	4.48256	4.33479	3.15125	4.04006	3.3388	2.4622	5.45258	4.24101	4.72053	4.12674	4.0187	4.25401	3.13245	3.13242	3.8398	1.04074	0.841673	1.22464	0.987985	1.6159	0.618358
	Solyc01g080070.4	20.7077	28.1386	16.8759	9.4162	11.853	6.86637	8.0429	10.7109	12.3278	19.1288	23.5847	30.7086	6.22261	16.2293	8.12468	1.66046	1.46495	1.45761	0.735053	0.560927	0.701016
	Solyc01g080080.3	14.1751	14.964	15.3153	14.6171	12.7772	10.2359	16.0179	14.135	15.3724	14.509	13.0667	14.3466	11.2813	12.5289	13.9452	3.16163	2.75123	3.71555	9.03664	5.85128	5.22361
	Solyc01g080100.3	9.85164	12.2451	13.0331	1.93908	2.34231	0.946192	3.07397	3.05649	4.07334	3.57644	6.12512	7.06161	5.52938	7.07819	6.5004	0.65111	1.16092	1.63953	0.29408	0.548349	0.163065
	Solyc01g080140.3	17.7939	20.1536	14.4226	26.0893	25.7005	25.8551	20.0688	17.8671	19.5754	20.4851	19.7766	18.2863	10.4574	12.0557	10.8816	9.34087	9.51008	9.30237	33.4876	34.2341	32.0749
	Solyc01g080150.3	6.99784	4.90113	7.30536	9.34531	8.52261	4.82547	7.06286	8.63536	8.38294	6.56119	6.82857	5.53817	3.49979	3.67111	2.78927	0.150093	0.325454	0.557715	0.072382	0.029303	0.090832
	Solyc01g080160.4	11.5747	10.3853	13.595	10.7646	9.86421	9.21325	10.8922	10.7695	9.643	10.5226	12.8946	12.8836	14.3961	14.7507	15.4177	6.37425	6.6337	6.34921	22.2913	17.3015	18.9562
	Solyc01g080170.3	3.19172	3.50054	3.55417	3.89623	3.64816	3.56871	3.59512	5.96323	4.12923	4.34029	3.92125	4.04109	4.05091	3.24789	4.64991	0.623103	0.991125	1.17231	2.53396	2.67349	2.37445
	Solyc01g080180.3	3.36597	1.41986	2.48634	6.44354	1.8437	1.30371	0.244756	4.28582	22.3085	1.61564	2.26769	0.468335	1.68025	1.80743	4.19713	6.55024	7.68896	6.74231	1.37477	2.99265	3.75228
	Solyc01g080190.3	4.74226	4.23818	3.4757	4.51356	5.28752	5.34579	3.56182	2.82777	3.63566	6.11288	4.88335	4.37568	1.01647	0.720275	0.934777	0.604311	1.158	0.611027	2.41176	1.04447	2.35721
	Solyc01g080200.3	6.73979	6.53509	9.1735	7.59581	7.28089	8.20351	11.7234	7.4835	7.08447	8.98983	9.35097	7.85386	5.30934	7.1964	7.32139	3.27247	2.7475	1.75611	12.1429	9.43	11.3277
	Solyc01g080210.3	15.719	14.4243	10.1481	7.59912	8.29048	8.01905	10.2167	9.51122	8.05052	11.5056	11.5765	12.8567	7.50683	6.05899	7.13034	1.8317	2.03087	1.35219	7.006	5.69251	5.67724
	Solyc01g080220.3	31.0571	27.2115	30.4873	59.2622	56.2023	64.5798	49.7292	42.8353	52.1366	51.5783	47.2926	43.2077	40.1917	32.2889	46.343	48.3398	51.7078	57.4445	278.993	336.112	279.275
	Solyc01g080240.4	34.1626	40.615	46.4744	41.6434	48.7205	48.9075	49.7869	43.5266	45.0071	38.7183	38.4644	44.3104	42.3926	46.0468	47.462	26.8687	26.7508	23.4951	22.8208	18.4605	20.8047
	Solyc01g080250.3	26.8479	28.4511	29.0108	41.6433	48.8467	52.2031	31.0729	31.7138	29.6226	32.9679	34.0534	33.3222	19.7307	20.6322	18.6846	32.8921	39.1113	34.3137	70.869	72.6935	76.8664
	Solyc01g080260.3	0.4911	0.456537	1.72691	0.756267	0.484895	0.596834	0.474638	0.395338	0.685048	0.601184	1.13657	1.91785	1.03663	1.13986	0.929195	0.795776	1.07601	0.75426	0.977287	0.7066	0.842781
	Solyc01g080270.3	11.1747	10.8349	10.9704	18.4502	16.5736	17.9543	15.1732	15.0795	13.4938	13.3237	13.8016	14.1105	10.0395	10.5881	9.77476	17.9411	16.8118	17.5408	22.8787	22.5779	22.3235
	Solyc01g080280.3	1073.01	1004.22	967.682	414.023	476.922	437.019	1004.31	1107.8	994.937	757.573	719.59	745.159	1225.63	1122.07	965.288	364.789	259.533	280.442	39.7926	29.1874	30.7385
	Solyc01g080290.3	4.16406	4.82387	4.1416	7.06433	5.11803	3.63804	7.27971	5.77618	6.03758	5.2539	4.31812	5.37966	5.88463	6.62665	3.64273	6.51442	3.81481	5.01617	1.64525	0.534681	1.44223
	Solyc01g080300.4	8.28224	6.60378	9.31263	3.67608	3.56222	2.6079	6.96174	6.23827	5.58641	9.84371	9.55443	10.1703	3.68982	4.3742	5.11751	0.604516	0.586958	0.505039	1.06719	0.251295	1.1176
	Solyc01g080310.4	4.62356	3.89309	4.51892	2.26439	2.50674	2.78732	5.21124	3.41202	3.06983	5.11182	5.05125	4.43144	3.06124	2.70092	3.51508	0.262516	0.405078	0.288688	2.15914	1.7313	1.43923
	Solyc01g080330.4	87.8604	85.1704	119.114	99.9657	129.322	133.269	130.49	129.965	132.337	100.557	108.675	105.825	88.924	85.633	95.9329	120.043	137.059	120.452	184.517	166.314	196.621
	Solyc01g080340.3	6.5196	6.11856	6.97135	9.87513	9.62533	8.5082	7.63723	7.12603	7.68676	8.70104	8.32084	7.56156	7.22872	6.98459	7.7241	12.4601	10.6179	13.0327	9.53429	10.2851	9.8653
	Solyc01g080400.3	4.18008	4.03573	3.68779	3.054	2.44973	2.96484	5.40221	5.25869	4.74961	4.22009	4.26843	4.11582	3.03573	3.41906	2.72651	3.06912	2.16393	3.21576	5.63054	5.87043	6.17154
	Solyc01g080410.3	2.7704	1.59632	1.69524	4.47097	4.62285	3.83076	2.82692	3.20209	3.62203	3.59728	2.9453	1.63793	2.13062	2.0319	0.513131	3.09029	3.05168	4.54694	3.08943	2.7611	3.19446
	Solyc01g080420.1	4.13159	3.52001	3.02712	10.2808	6.15746	5.0105	4.793	3.04284	3.63015	2.85375	3.68807	4.09189	1.29986	2.39501	3.22827	2.57786	2.29629	4.06089	5.61585	8.08043	6.29134
	Solyc01g080430.4	9.50039	9.66601	12.6432	11.6856	13.2508	13.5844	14.4188	14.5849	14.5066	13.1906	14.5543	14.1118	9.92369	8.96882	9.25119	21.4659	26.3712	24.7934	22.7169	20.7761	22.4839
	Solyc01g080450.4	0.121196	0.15946	0.162035	2.12975	3.15849	0.152043	2.66978	1.98182	1.72415	1.50598	0.152841	4.44074	1.02031	0.076312	1.1153	0.157183	1.60623	1.76816	1.31706	0.349858	1.21508
	Solyc01g080460.3	48.2449	51.3039	55.5971	23.5703	28.1259	24.0054	92.5117	94.7276	71.044	81.399	74.0551	70.7823	124.713	68.3649	116.541	21.3641	16.9758	16.2583	8.73107	6.13186	8.98505
	Solyc01g080470.3	12.4524	12.305	11.9139	31.2282	27.2701	25.5343	16.0862	17.2898	20.3296	14.2171	13.1699	13.6854	11.578	12.3284	12.9444	20.8382	18.1271	21.9497	20.3039	22.2703	19.378
	Solyc01g080500.2	134.993	137.719	139.271	230.167	259.349	247.791	150.377	149.542	158.831	167.566	177.239	186.648	131.922	151.365	159.143	752.853	743.023	657.639	282.649	259.536	257.365
	Solyc01g080510.3	71.5881	66.9332	60.2679	73.7353	63.7405	62.0585	99.4385	98.354	93.0248	65.1382	59.3998	53.7983	85.1384	84.4299	75.4564	17.1084	12.854	18.0411	27.3809	27.9819	23.9417
	Solyc01g080530.3	13.8347	12.0058	13.1841	17.6638	17.0928	16.8189	16.9305	16.2742	20.3331	15.094	16.4568	19.1082	8.58381	10.1147	11.6149	9.35552	12.0881	11.7121	28.4122	27.3586	27.2217
	Solyc01g080540.3	84.97	93.2887	76.8085	128.346	103.276	82.8018	95.6965	100.463	98.1797	97.4586	88.6545	80.0666	85.4403	93.8423	96.6743	23.7253	22.375	33.2208	37.6511	48.1913	40.5412
	Solyc01g080570.4	0.01613	0	0	0.452939	0.185054	0.467526	0.025061	0	0	0.148422	0.063464	0.07296	0	0.034273	0.015997	5.87931	8.01615	6.13822	25.9864	25.2877	40.7445
	Solyc01g080580.4	5.96815	6.16728	4.9492	3.57712	3.41638	3.58582	4.06081	3.65027	5.70375	5.14144	4.72767	5.34244	3.9906	4.80135	2.79947	0.419888	0.706697	0.582917	0.62692	0.425397	0.450964
	Solyc01g080590.3	13.4443	15.4029	13.2955	10.297	10.5747	7.14335	24.2479	28.6708	25.7619	15.4333	16.24	14.0899	18.7226	17.7371	23.3063	2.56719	1.51609	2.98559	2.49213	2.31359	2.02857
	Solyc01g080600.4	6.68218	6.92973	1.27779	5.01636	4.70699	1.45664	3.11877	3.18025	4.42604	2.51156	4.78213	5.12005	3.20746	8.57409	3.79718	5.58444	4.28569	7.46184	0.609385	0.587307	0.36623
	Solyc01g080640.3	18.6116	16.0657	18.1479	19.9342	21.8442	22.3426	61.5921	43.5688	43.7928	28.5737	33.2301	32.0199	23.5286	20.6409	29.7862	12.0718	11.3305	9.05077	41.7422	35.9128	42.2817
	Solyc01g080670.3	11.1799	10.5549	13.4686	18.5322	18.8285	19.3498	14.8244	16.8448	14.9501	16.8518	17.1103	15.3516	14.1676	11.8224	12.7992	48.1531	44.8629	40.892	18.0513	18.4726	21.0292
	Solyc01g080680.3	0.191043	0.534898	0.145697	0.073048	0.420525	0	0.131309	0.048201	0.07065	0.703127	0.24801	0.275318	0.104732	0.114138	0.058196	1.77737	1.74043	2.16826	1.30255	0.83329	1.33648
	Solyc01g080690.3	10.9435	9.09146	9.81949	10.5085	10.4269	10.1004	12.6163	14.1311	11.4902	15.8248	13.8621	13.9249	6.64329	6.79711	8.14778	3.84395	4.43032	4.46837	15.8311	13.3974	11.6015
	Solyc01g080700.4	5.19327	5.31814	3.65754	3.72302	2.27819	2.14904	5.52211	5.48358	4.68362	5.7375	4.43368	4.70037	2.79301	3.61279	3.38921	1.21441	0.815708	0.69608	0.117253	0.07515	0.010862
	Solyc01g080720.4	1.72652	1.63501	1.4761	3.16552	3.2925	4.29353	1.55309	1.91274	1.9143	2.03007	2.58195	2.066	0.498211	0.480477	0.683023	0.751583	1.29422	0.748936	4.12905	3.78628	4.03134
	Solyc01g080760.4	8.46558	7.49323	8.54829	5.98809	6.70998	5.72025	6.44583	6.58976	4.90884	6.79643	8.04987	6.45006	2.76555	4.18533	2.61883	2.36026	2.16677	2.54133	1.64218	1.72349	1.50339
	Solyc01g080770.3	9.48557	11.4418	8.37136	10.0241	10.8805	9.2906	10.33	10.8792	11.0867	8.19186	9.49312	10.8901	6.3261	7.93785	3.85428	0.95414	0.559593	1.03269	0.842715	0.623571	0.645609
	Solyc01g080780.2	10.8924	11.0643	9.63137	5.91193	6.6517	7.08828	10.8923	10.4459	10.3877	13.0189	12.0559	11.6303	7.18854	8.60828	7.37685	0.854097	0.581743	0.712348	2.0705	1.81709	1.66341
	Solyc01g080790.3	3.01744	1.26502	0.403271	3.29471	4.08402	6.00717	8.40951	4.72123	6.79766	2.87445	2.85056	2.50117	0.951526	2.39753	1.59993	1.40899	0.97577	0.93156	137.235	178.184	188.049
	Solyc01g080800.3	0.664079	0.485038	0.078829	2.59258	1.19708	2.98946	2.44209	1.27598	1.33033	1.03438	0.655275	0.749352	0.486793	0.902431	0.965779	0.704575	0.615629	1.4487	79.6446	134.206	108.94
	Solyc01g080810.3	33.8476	31.5987	39.6821	17.9483	19.2308	21.748	28.6829	30.6987	25.8341	32.2571	32.68	33.821	25.382	25.3497	22.9758	16.3423	15.973	12.2256	5.15468	3.74375	5.71274
	Solyc01g080830.3	0.878334	1.84863	0.683066	3.94151	3.26436	2.05039	2.68549	2.4078	2.58019	1.59382	1.81885	1.61424	1.52623	2.1713	1.59295	2.90776	2.11587	2.60312	7.78209	8.1959	5.40313
	Solyc01g080840.3	82.7676	78.9263	93.98	51.5056	53.1962	56.9812	80.3961	86.2587	71.7987	83.1501	78.2884	73.7817	72.9001	69.548	65.0279	27.0691	23.9493	21.6618	15.7847	11.256	15.5102
	Solyc01g080850.4	7.58301	9.95315	7.89951	19.8037	21.0944	20.902	13.22	8.37323	11.1119	9.80361	8.06713	10.1677	7.89083	9.51974	10.3235	7.14057	7.1231	6.00847	16.4717	19.4614	15.4784
	Solyc01g080860.3	25.8251	24.648	25.4	34.4918	35.7692	24.9823	32.656	31.7724	30.3504	31.4861	30.8552	30.063	17.9107	17.9663	15.8964	35.8011	29.4511	32.5558	28.3883	42.8934	43.4951
	Solyc01g080870.3	2.02169	10.2461	10.8866	2.42906	3.34639	0.767117	5.5944	6.93163	2.91424	6.70914	6.53368	7.63021	33.481	26.7241	28.9142	0.294232	0.152897	0.1542	0.328788	0.398484	0.132178
	Solyc01g080880.4	29.1188	31.8813	29.4155	32.3673	36.1899	36.7977	24.2261	23.4737	23.2507	34.7994	35.7266	36.3805	19.4547	19.8991	20.1893	8.11048	6.69291	7.20469	12.3157	12.5854	12.8663
	Solyc01g080900.4	2.39433	4.30057	2.96068	0.392283	1.20535	0.415487	0.279973	0.34327	0.396842	2.93872	3.5101	4.38028	1.28669	2.41032	1.27171	0.222633	0.182953	0.178436	0.069191	0.027574	0.05372
	Solyc01g080910.2	4.80591	4.52572	7.51586	3.23341	2.71796	3.54351	10.0846	5.79607	5.47184	10.3651	14.4834	12.9375	7.09681	6.99535	12.4598	0.305539	0.188908	0.25062	0.968649	0.405121	1.4416
	Solyc01g080920.3	0.056987	0	0	0.4754	0.401454	0.78891	0.135987	0.181033	0.223322	0.14466	0.225688	0.026072	0.032608	0	0.056517	1.5314	1.80591	1.26039	0.029876	0.214014	0.237236
	Solyc01g080930.4	29.9153	30.4109	29.0145	30.4748	28.0407	24.802	33.2766	33.5334	35.7099	30.4343	31.5275	29.727	23.1822	21.2013	23.184	11.9906	12.4944	12.1797	12.1995	10.2643	11.2976
	Solyc01g081000.3	0.534077	0.686525	0.391701	1.06519	1.2331	0.845809	1.56905	1.66497	1.95127	0.725524	0.978732	0.580581	0.447205	0.523189	0.602393	0.3031	0.411919	0.558524	1.26631	1.18205	1.1283
	Solyc01g081020.1	1.39878	1.7037	1.65283	0.410492	0.430009	0.604	0.576692	1.29074	0.882215	1.85507	1.39555	2.03237	0.914873	0.558486	0.846777	0.203982	0.11632	0.21783	0.361157	0.394239	0.333352
	Solyc01g081040.4	3.51987	3.26614	2.62309	1.29169	1.91755	1.12374	3.59055	3.90348	3.90657	3.25695	2.71921	2.76747	3.54544	3.10915	5.07739	0.265284	0.172041	0.133854	0.089719	0.269141	0.138813
	Solyc01g081060.4	57.8928	46.4706	79.9627	29.5762	30.3186	30.7026	57.2827	58.5989	64.0352	42.8402	50.475	45.8523	114.053	89.4046	135.27	14.9868	18.5701	15.3981	150.93	183.307	185.577
	Solyc01g081070.3	10.9639	10.0883	16.1616	16.2177	19.448	21.4825	11.5267	11.6953	11.4521	14.2022	16.1596	14.9235	9.18005	8.44878	8.50473	8.76389	8.67223	9.41192	27.5378	23.7775	27.4212
	Solyc01g081120.2	4.89755	3.82912	2.37041	2.83122	2.76479	1.99975	4.6787	3.11502	5.12453	3.08431	3.00464	3.81703	0.663821	1.02196	0.922184	1.63837	0.472053	0.602289	1.88302	1.79275	1.45785
	Solyc01g081150.3	33.1326	34.3111	26.5326	39.563	43.3893	37.2195	29.9802	34.1782	39.258	45.6203	42.2085	41.4666	13.0841	15.6516	18.6903	7.97996	7.94051	11.4684	16.4541	19.5738	16.9612
	Solyc01g081160.4	0.441276	0.826818	0.300325	0.654763	0.378643	0.958201	1.082	0.729311	0.725834	0.629762	0.418918	0.477803	0.74306	0.392989	0.779343	0	0.050135	0.210536	0	0	0.046558
	Solyc01g081170.3	4.76635	5.03092	3.2837	4.08695	2.40675	1.92936	14.5999	11.8151	6.8541	5.39611	3.17783	3.0312	5.38886	2.92618	5.94589	0.408055	0.663874	0.098268	0.60317	0.647533	0.46324
	Solyc01g081185.1	0.540811	1.15925	0.374131	1.11695	0.701645	0.685549	2.33616	1.02379	1.70821	1.62965	0.440432	0.523654	0.641194	0.588145	0.907453	0.645387	0.174788	0.107557	0.068085	0.37492	0.34871
	Solyc01g081190.4	50.5048	54.9414	42.0138	51.4478	35.7324	31.8458	93.2165	76.8108	86.314	46.6552	40.3448	41.2031	76.627	62.4591	81.2262	14.8924	10.5513	15.0727	33.253	36.9557	30.481
	Solyc01g081200.3	10.7355	13.1342	9.95821	9.78567	10.8811	7.46581	14.1988	13.9559	14.6692	13.9076	13.0862	14.1349	9.65331	9.90589	13.7947	2.84688	1.88696	2.9968	3.43018	4.0987	4.00415
	Solyc01g081210.4	1.31685	1.91498	0.831681	5.77471	6.69146	8.12145	2.65337	1.86629	2.89275	1.71295	2.08987	1.64734	0.639801	0.918889	0.648891	0.115944	0.152165	0.176997	0.619158	0.365827	0.568576
	Solyc01g081240.3	1.58032	1.11388	1.8371	0.621288	1.58178	1.87023	1.70378	1.31588	0.863821	2.57628	2.13853	1.8272	0.234892	0.286242	0.319694	0.032751	0.663979	0.001261	0.698208	0.038436	1.03306
	Solyc01g081250.3	19.6411	9.91293	16.6437	29.6959	19.3654	50.7483	18.6392	14.2452	10.8646	6.69711	9.28665	4.48228	3.38001	3.50501	2.65149	47.5193	55.2408	83.8472	267.702	306.328	276.117
	Solyc01g081270.2	3.07865	2.6891	4.22427	2.79284	1.34943	1.62373	4.16083	4.74582	3.66047	6.08626	6.132	3.81	1.36204	0.61432	1.01024	0.306732	0.161204	0.255797	21.9484	38.1869	34.8347
	Solyc01g081290.4	3.01973	2.90001	3.64876	3.58999	2.76097	3.18064	3.57214	4.3878	3.6388	4.29117	4.67232	4.8276	1.67912	2.04391	1.18339	7.30643	8.11263	7.62702	5.61983	4.57085	4.30771
	Solyc01g081300.4	13.3157	15.2058	12.1522	16.743	18.1088	18.0623	10.9143	10.1785	11.5698	18.2022	16.5343	17.1078	3.87944	4.27354	4.34899	9.61426	8.12836	9.06315	19.8554	17.9296	17.2007
	Solyc01g081310.3	15.2092	25.0333	17.3863	12.2556	8.62272	9.75622	22.9547	22.1192	20.3252	21.1863	16.7197	15.1991	14.1837	11.9743	16.4333	7.99184	20.498	13.6893	130.755	187.674	161.747
	Solyc01g081320.4	7.81311	5.69132	4.64975	1.56586	0.474885	3.21728	8.08787	5.96435	4.38621	6.62472	7.57492	7.18007	4.42499	1.56731	5.7996	1.04729	0.804405	0.630562	0.657545	1.0391	0.732363
	Solyc01g081330.3	5.34427	4.08903	7.16209	3.68406	4.0461	3.35487	3.92456	4.79515	3.59717	7.75748	5.66153	6.66449	2.90478	3.62666	2.6658	1.08454	0.689639	0.541694	0.886496	0.440875	0.941155
	Solyc01g081340.4	0.537961	0.573695	0.21164	0.200845	0.58033	0.219774	0.536816	0.244541	0.681643	0.560451	0.769333	0.628871	0.511082	0.418062	0.346116	3.20984	4.46814	3.69116	1.07221	1.46568	1.56475
	Solyc01g081380.4	6.85966	5.89118	5.2709	6.00824	7.04706	5.56178	7.60294	6.8685	7.18173	6.03963	7.41716	6.58817	2.79803	3.95081	4.3427	2.71306	1.74291	1.82712	2.47529	2.40065	1.99936
	Solyc01g081390.4	22.6516	0.089219	6.62606	0.06537	4.90527	18.9252	13.1132	0.043941	2.87837	0.173602	0.077646	1.53601	8.73556	9.08561	11.1277	11.7731	12.7721	0.082129	20.8761	17.7983	18.7222
	Solyc01g081400.3	5.43153	6.47712	4.22084	4.47438	4.98698	4.21345	4.62705	5.34602	6.34445	5.42192	5.32341	5.43071	3.67952	3.41099	3.24972	1.0115	0.610917	0.608686	0.594082	0.586755	0.435117
	Solyc01g081410.4	3.49528	1.88396	2.89542	1.62487	1.78379	1.54765	3.2032	2.71519	2.86924	3.43971	2.08894	2.41543	1.46675	1.37917	1.04623	0.268144	0.254883	0.178207	0.1242	0.082003	0.127474
	Solyc01g081430.4	7.71115	8.57314	8.94478	7.75625	9.55755	8.07955	9.21918	9.05322	8.56116	10.7469	10.6927	9.72577	5.15174	5.33051	5.33339	2.33435	1.86672	2.09081	6.54482	5.53245	5.63978
	Solyc01g081440.3	34.1894	35.5353	34.3483	22.766	21.3006	20.6957	35.8172	54.241	60.6573	23.0211	24.1988	23.3469	13.904	18.7101	20.7282	0.587434	0.343019	0.473292	3.49384	3.21934	3.94805
	Solyc01g081450.3	23.0369	18.293	23.275	31.6625	38.1865	26.3427	53.7818	61.339	52.9882	18.1889	22.981	17.7938	17.2546	19.6865	21.564	20.244	19.337	37.7024	103.629	160.261	125.198
	Solyc01g081460.3	5.31726	4.70926	4.70583	2.47768	3.52599	2.52252	5.51143	3.3308	3.17316	5.58263	4.09846	4.59587	3.14959	3.10165	2.44713	0.925348	0.556261	0.739405	0.225972	0.298334	0.141192
	Solyc01g081480.3	29.114	28.4996	20.666	10.1658	9.61971	8.27352	37.7954	35.3651	32.6985	17.1879	14.2515	15.2387	45.0542	45.2403	35.8526	5.16995	2.80324	3.17672	0.810968	0.605018	0.526375
	Solyc01g081490.3	69.3246	63.1738	58.4824	28.1129	30.3618	30.6621	35.4009	38.1121	31.843	60.1525	53.1075	55.3901	34.0446	34.3438	31.2841	3.65006	2.6005	2.69656	0.657532	0.532472	0.309618
	Solyc01g081500.4	45.6956	50.048	45.8706	90.5612	85.5538	85.1673	61.6881	56.6942	59.6439	58.382	58.0993	54.8508	31.8033	35.5399	34.4217	72.3078	67.8651	75.7081	103.546	102.212	100.606
	Solyc01g081510.4	4.92332	7.00246	5.51828	7.40264	6.8226	6.52124	7.49316	7.18609	7.53409	9.21884	7.88587	7.68373	2.41756	3.63077	2.27383	0.930059	1.15068	1.60004	1.49605	1.93563	2.05147
	Solyc01g081520.3	21.975	20.1685	18.3892	29.501	28.1069	30.0424	14.3838	14.0877	14.3556	23.183	24.9729	23.0969	8.85698	10.8576	8.49395	7.32674	9.0831	8.32607	40.1705	35.342	34.2192
	Solyc01g081540.4	8.22476	9.16643	10.2358	7.56079	13.525	13.4002	5.96102	7.24459	4.7309	11.9066	14.5116	14.2866	4.71134	8.41381	8.03839	24.1595	27.6548	24.859	42.7391	48.2665	55.5873
	Solyc01g081560.2	0.535796	0.799235	0.541621	0	0	1.14385	0.448951	0.488125	0.487649	1.04078	1.0235	1.01919	0.083949	0.278733	0.12937	0.139945	0.154007	0.088265	0.834777	0.389552	0.476169
	Solyc01g081570.3	84.6204	93.8455	80.9569	37.7958	39.8777	32.7716	49.1855	47.9692	57.5742	72.1461	60.3168	65.6521	76.8476	67.7378	85.231	3.97449	2.46135	2.3403	13.6109	8.57682	10.2017
	Solyc01g081610.3	10.5595	10.2699	11.3437	13.8719	15.9005	13.3158	32.8269	34.6094	32.8597	13.5704	12.5898	13.32	10.9172	11.8285	10.5185	4.24731	3.9528	4.33927	11.3274	9.54818	10.1755
	Solyc01g081620.3	0.269242	0.264912	0.553183	0.184528	0.304905	0.130879	0.302794	0.127202	0.264767	0.227734	0.430638	0.671838	0.182235	0.155992	0.072809	0.375791	0.716917	0.494092	22.5078	14.1959	22.8509
	Solyc01g081640.4	0.584437	0.591876	0.433184	0.746789	0.957065	0.691992	2.42722	1.90424	1.9502	0.654768	0.63322	0.62497	0.186142	0.151332	0.334885	0.113096	0.148693	0.193743	0	0	0
	Solyc01g086640.2	5.1404	8.71226	6.01505	33.6394	33.555	27.0018	26.8901	32.9549	38.7268	3.15008	5.62216	7.19541	1.54562	4.14379	1.3419	30.7153	32.4431	32.3209	54.6323	51.6309	51.122
	Solyc01g086650.3	13.1114	14.2806	10.4525	7.81168	7.46829	8.73798	5.23574	6.67737	6.53615	17.2455	11.8953	17.4059	7.87156	8.73415	5.61338	18.5177	16.4061	13.9453	36.725	27.5762	46.4352
	Solyc01g086660.2	4.51368	2.48079	1.9393	13.3521	11.5128	9.88843	11.8901	6.04038	6.01279	5.83548	11.353	7.40882	1.33393	0.722732	2.7395	15.2377	21.3651	25.3714	83.6435	134.404	84.3987
	Solyc01g086670.3	13.3219	6.5161	2.94837	112.123	65.3388	56.8392	13.7719	6.44503	12.1984	16.6415	23.5664	23.4399	6.53107	4.19911	10.6518	278.173	264.258	371.704	140.036	211.789	110.155
	Solyc01g086680.4	0	0	0	7.20607	5.17342	4.39866	0.545054	0	0	0.337521	0	0	0	0	0	4.50116	16.7047	23.2774	10.275	38.5623	34.8791
	Solyc01g086710.4	12.3897	13.0895	12.6268	21.5409	26.6952	32.5347	8.10416	7.91844	8.28043	18.343	17.6497	18.3704	3.35298	3.16862	3.11393	4.7488	6.21421	4.61331	20.9633	16.8555	21.6245
	Solyc01g086720.3	0.970165	1.6526	0.873771	1.05985	0.944941	0.591045	0.859566	0.680852	1.09167	0.863102	1.14345	1.42427	0.798636	0.687217	0.192136	1.26031	1.07807	1.39772	0.671451	0.419494	0.741281
	Solyc01g086730.4	0.574686	0.490963	0.427373	7.35522	9.00525	9.41763	1.46902	1.45268	2.19447	1.25558	2.11734	1.22965	1.31626	1.39762	1.3692	243.72	238.445	191.825	52.7267	55.8483	61.8614
	Solyc01g086740.3	27.9064	29.087	27.0952	43.6112	42.6285	45.9274	21.4007	21.1172	22.4808	31.8632	32.3166	31.7768	16.4375	17.4721	16.8637	15.543	16.1709	17.4996	51.6782	39.9814	44.5867
	Solyc01g086800.4	4.49324	3.99752	1.24627	5.15331	3.1129	1.19314	2.59076	3.37729	5.00198	2.02438	3.08737	3.19791	4.01154	9.93701	4.36453	11.3159	10.8203	15.9569	2.83782	3.90112	2.09761
	Solyc01g086810.2	0.789151	2.0917	0.95738	0.501722	0.466526	0.998331	0.939549	0.831731	0.550345	2.54359	1.42769	2.99126	0.739692	1.77222	1.84389	0.118414	0.180529	0.161485	0.219177	0.426944	0.24218
	Solyc01g086820.4	5.98058	7.30333	1.62889	7.57044	4.39775	2.86549	4.49255	4.75404	6.08402	3.68676	4.59813	5.4778	5.67755	11.047	4.93414	11.5831	8.48102	14.0479	1.52928	1.14349	1.65927
	Solyc01g086850.3	3.59836	3.96533	2.54269	14.8063	14.1029	16.1677	7.57413	7.99834	7.61629	5.13418	5.30179	3.9613	4.21891	3.83389	3.71106	42.1383	49.3792	50.1136	30.6889	41.8726	31.6696
	Solyc01g086870.3	45.2932	39.6002	51.6661	82.7542	74.9861	72.3632	39.1171	40.4456	44.3165	51.6168	59.0453	55.8852	45.0823	51.0449	58.3836	75.9485	79.9535	73.0311	27.7488	27.4644	26.7106
	Solyc01g086900.4	25.0608	24.1363	17.0071	10.4398	8.42273	6.80458	15.2163	17.7027	14.792	21.4919	16.16	19.136	14.465	14.394	12.1875	4.52964	2.68559	4.05205	0.484019	0.043232	0.261019
	Solyc01g086920.3	49.7746	52.359	64.3523	14.9378	24.4019	16.0192	54.4698	62.1875	58.3663	30.0127	48.9204	61.9982	46.1167	56.9919	65.1459	1.76748	1.04434	1.19846	0.086582	0.103892	0.214873
	Solyc01g086930.4	0.546842	0.821132	0.324457	0.390423	0.839078	0.537119	1.27111	1.04726	1.15725	0.60365	0.498259	0.634882	0.543573	0.999479	0.393324	0.3082	0.203138	0.321982	0.06948	0.092042	0.240836
	Solyc01g086940.2	5.20293	4.76549	4.84995	4.88563	5.50554	6.05054	10.1998	10.0608	9.18661	4.40138	4.9783	4.52385	6.27072	5.81434	6.32774	2.57491	1.8008	1.71633	12.9199	8.62904	10.625
	Solyc01g086960.3	72.3985	82.0809	79.4406	177.389	186.14	171.068	96.4389	104.465	119.938	86.7039	100.116	93.0442	93.6316	114.592	107.719	882.208	821.631	847.036	313.059	355.042	330.956
	Solyc01g086975.1	71.1154	75.2892	89.2793	126.956	113.591	104.207	89.8707	92.3896	97.9569	83.8526	85.7902	82.0444	57.9079	59.7661	68.5711	55.3427	55.4276	63.8794	133.09	139.342	126.241
	Solyc01g086980.4	5.17256	5.74901	5.29126	5.77267	6.36291	6.80003	4.74158	5.20833	5.01586	5.46091	5.19582	6.2182	3.74505	3.30856	4.29783	3.56252	3.81323	4.1397	8.31531	6.97342	7.29168
	Solyc01g087020.2	4.59451	5.77541	5.63872	0.019989	25.9346	0.28429	22.4224	0.101488	1.02612	7.6899	0.100479	0.169881	7.3711	8.08023	1.5513	0.052024	0.141181	177.566	174.424	240.043	225.432
	Solyc01g087040.2	162.701	147.134	173.444	47.4096	52.013	44.3347	80.2633	90.97	83.0774	106.308	107.689	119.412	159.627	166.672	124.504	1.15491	1.5153	1.39848	0.740742	1.34937	0.928966
	Solyc01g087050.3	1.57088	2.58774	1.20552	0.251732	1.04226	0.205623	0.717414	0.934614	0.693292	1.55375	2.3721	4.43544	0.754484	1.4261	1.01774	0	0	0	0.093708	0.046851	0
	Solyc01g087060.4	4.12753	4.08244	4.45732	38.0263	28.7878	25.6711	25.3772	23.4363	31.495	3.21236	4.2481	5.24591	2.03793	3.52576	2.81332	1.19175	0.904485	1.41794	2.05891	0.761375	0.802325
	Solyc01g087070.4	1.05485	1.27479	0.906269	3.93492	3.15303	2.67183	3.214	3.30817	2.31247	1.79818	1.77711	1.38083	0.456926	1.27487	1.06603	10.2058	16.5524	14.7047	8.01207	6.91244	6.81213
	Solyc01g087080.4	1.15898	1.07058	0.61781	1.03543	1.25631	0.612884	0.832409	0.951606	1.35355	0.384789	0.393687	1.02811	0.835621	1.41529	0.991271	0.287626	0.442089	0.286797	0.308753	0.474598	0.168306
	Solyc01g087090.3	27.7698	24.3467	20.3185	44.2068	26.3463	21.8143	34.4106	33.5409	37.966	19.3552	5.35424	19.7492	27.3317	30.1184	36.1927	8.10691	7.97861	4.65868	8.88738	5.6982	9.16163
	Solyc01g087095.2	0.03334	0.022632	0.041484	0.158119	0.063298	0.142825	0.311818	0.310075	0.252058	0.091337	0.07687	0.049856	0.035647	0.113425	0.021933	0.037825	0.040603	0.029699	0.083476	0.06995	0.027322
	Solyc01g087150.3	0.555046	0.434678	0.690177	0.076297	0.229899	0.149084	0.399973	0.640504	0.618837	0.268978	0.586759	0.493659	0.940199	0.742462	0.682654	0.255722	0.247688	0.024099	0.17315	0	0.039383
	Solyc01g087160.2	1.15043	4.85924	0.780347	6.57176	2.19884	0.825217	2.3067	2.28863	1.86437	2.08394	1.99894	1.25589	1.09366	2.30837	3.22045	1.95109	3.02686	2.84197	4.38541	4.72964	2.55191
	Solyc01g087170.3	32.0544	29.6803	43.2437	25.6117	36.8518	42.1557	35.5847	34.4659	31.8529	39.8854	42.3089	42.1396	30.4447	31.7116	24.8083	35.0313	38.8829	32.9124	47.8362	37.579	50.6241
	Solyc01g087180.4	0	0.173445	0.305503	0.277206	0.066599	0.171381	0.116514	0.29486	0.363553	0.156598	0.297515	0.058708	0.220273	0.247953	0.063631	0.101607	0.326362	0.308636	6.07981	10.5112	8.64806
	Solyc01g087190.4	51.0606	43.1608	35.8431	27.0283	26.5712	20.7285	42.1006	38.8221	44.7841	36.0345	33.4435	33.4355	58.589	50.04	55.1772	18.4578	17.1713	17.1191	3.14969	3.09295	2.16301
	Solyc01g087200.3	5.17448	4.87405	5.77306	3.70859	3.78453	3.93636	5.74908	5.22277	4.75669	5.297	5.22328	5.89784	4.37617	3.95444	4.17631	0.171271	0.185177	0.148752	0.964726	0.581205	0.775235
	Solyc01g087240.3	17.0607	15.2939	12.4885	16.7716	11.6437	11.405	18.0285	17.0332	18.1964	18.3729	19.7947	19.8211	11.6929	13.8196	12.7737	6.11464	4.94362	6.54137	18.5641	19.0644	19.0001
	Solyc01g087250.3	17.1251	19.2222	17.5366	35.2709	30.7326	27.2251	48.2639	50.5294	47.8086	18.6804	16.8571	16.2004	12.1482	11.9057	12.5837	11.6141	10.6202	12.2395	7.97624	7.05342	6.00764
	Solyc01g087260.4	69.6666	62.9983	70.3711	38.6827	38.6997	21.8439	84.061	95.9113	68.8982	54.7365	51.6548	49.8602	127.492	103.873	101.979	25.9515	20.7755	28.1297	4.74884	4.45316	5.3868
	Solyc01g087290.3	21.6174	23.1573	21.8201	10.8483	11.112	9.8028	18.0476	16.7189	13.906	29.0997	19.6126	21.7158	18.8973	20.0069	17.213	11.824	8.48885	11.3982	4.44886	2.85116	3.78425
	Solyc01g087370.2	6.38448	5.16498	5.49983	4.37725	2.43303	2.88872	6.64476	6.62752	5.8258	7.03007	5.61037	6.1713	4.05082	3.66264	3.49333	1.27035	0.757291	0.766796	1.27207	1.40357	0.828265
	Solyc01g087420.4	6.72537	7.61109	6.87297	6.38399	4.25086	7.18577	11.7755	15.4997	9.33604	12.2213	8.77466	6.00235	4.46072	4.89858	5.77916	3.41601	1.76349	3.2001	5.98436	8.31685	3.23323
	Solyc01g087450.3	0.922285	0.857911	1.59873	0.383898	0.960795	0.842296	2.76783	2.60069	2.05267	0.650936	1.20386	1.11157	2.92735	2.098	3.50155	2.79174	3.02249	1.7346	2.0896	1.61926	2.24633
	Solyc01g087490.4	12.029	11.7524	14.8198	18.0706	24.1514	25.943	16.8115	15.8921	15.6847	18.5862	19.7487	18.6298	10.5406	9.94712	9.95446	54.0614	49.9253	46.1378	39.7119	34.5922	43.4746
	Solyc01g087500.3	1.32495	2.18767	0.78512	1.48306	1.44921	0.529283	0.966483	1.21633	1.19077	0.769151	0.951843	1.71063	1.63394	2.65216	0.865588	1.30304	0.71207	1.25812	0.081778	0.115127	0.055614
	Solyc01g087520.3	125.729	110.302	105.03	53.1606	46.6038	34.9018	94.1283	97.1268	101.3	84.1736	79.9925	84.6396	107.003	98.832	96.875	20.2869	14.943	14.5959	15.4991	13.1319	12.0284
	Solyc01g087530.3	9.31918	8.97849	8.00962	11.047	15.1161	19.8112	10.0571	9.20289	9.03442	13.7527	14.3649	11.8405	5.19129	5.97924	5.34547	15.897	15.936	12.893	18.1845	9.83464	15.9198
	Solyc01g087540.4	43.8035	41.1348	34.0846	15.9238	20.0065	18.6097	14.6471	15.0966	19.2575	33.3059	33.7048	36.8302	14.3462	18.0204	13.349	7.59794	7.52683	9.00905	1.34821	1.28112	1.14938
	Solyc01g087550.3	11.6266	11.3471	11.0745	14.2538	18.0224	16.9633	16.6983	16.8649	16.2708	13.4985	14.2322	11.9704	10.887	10.7362	11.5413	31.2936	28.6227	35.661	31.1531	33.4947	23.5643
	Solyc01g087560.3	40.863	47.5084	41.5087	38.1606	32.8486	32.4369	31.693	37.1577	39.8132	27.3735	30.6305	33.1991	36.9081	47.4913	34.4109	20.7123	22.0959	20.3814	61.2838	47.7415	54.131
	Solyc01g087570.2	30.0369	39.7505	20.5844	47.2373	32.1654	22.1183	19.4285	24.0875	23.2364	22.1105	25.9683	25.1945	14.9988	17.1304	16.8521	117.412	113.38	120.31	21.133	21.7199	19.8271
	Solyc01g087580.3	3.50802	5.05775	1.78485	20.8276	15.8334	11.6467	3.67105	2.43897	4.43262	4.09095	4.80646	4.14892	4.1525	8.61836	8.43361	189.082	199.566	187.68	1.81151	3.59375	1.1543
	Solyc01g087590.3	1.22396	1.66366	1.23821	1.16417	1.16361	0.925619	0.542235	0.443718	0.79118	1.57388	2.17527	1.73437	0.854793	2.19726	1.41583	14.6898	14.847	11.0167	11.0533	11.9772	9.0602
	Solyc01g087610.3	8.44079	10.4268	8.82953	7.31798	6.45793	6.375	9.22809	10.7827	8.82886	11.5793	10.2785	11.6584	6.2376	7.0126	6.80259	5.0238	4.91729	5.14109	2.93673	3.56957	2.91931
	Solyc01g087620.3	58.3134	9.49226	49.6416	114.195	98.1065	82.601	12.1287	10.5128	11.0566	11.5338	68.3647	66.4983	53.2506	8.36263	64.1426	117.783	134.401	11.4227	16.1571	22.6281	133.569
	Solyc01g087670.3	10.1935	11.5595	10.4348	17.8516	19.648	22.1352	6.83364	6.43464	7.44046	11.5637	14.5617	14.9229	3.41441	4.45188	3.55932	3.30571	3.73293	3.82225	15.5428	11.1211	13.5361
	Solyc01g087680.4	29.1037	23.7756	33.4335	21.4221	24.0979	19.9079	26.9305	27.865	29.9053	32.9091	35.5283	29.3276	33.7133	29.1887	36.0453	4.88346	4.84023	3.75559	23.7725	16.774	22.4421
	Solyc01g087690.3	16.914	17.1043	10.4641	4.76334	4.71664	3.12044	20.0134	17.5181	14.3416	11.6286	8.2095	9.40182	13.4872	13.5423	13.672	0.091407	0	0.116208	0	0.020981	0
	Solyc01g087710.2	10.1373	7.60389	11.5474	2.20182	2.87333	2.85658	5.274	4.9712	4.91512	5.95993	6.17624	4.90414	21.1174	14.5349	17.1881	3.55892	3.25259	2.36721	0.968952	0.135336	0.429444
	Solyc01g087720.4	5.11282	6.12266	6.45777	5.16161	5.75155	5.38418	10.2243	12.5099	12.4795	6.08265	7.46254	7.216	4.96126	4.43435	3.95412	3.90358	3.54908	3.63448	3.69951	3.03966	2.36943
	Solyc01g087730.4	320.887	318.071	325.325	158.651	126.606	111.999	252.792	280.196	271.121	245.338	254.79	256.915	337.949	359.835	328.828	119.051	70.9138	103.572	15.0788	16.7294	13.7569
	Solyc01g087740.1	2.10913	3.04374	1.83172	1.26051	0.708595	0.825254	2.90988	2.49838	2.15671	1.92348	2.02502	2.4124	1.56799	2.47629	1.85818	0.443748	0.104431	0.448873	0.41042	0.573111	0.208679
	Solyc01g087750.4	138.632	136.078	146.046	44.7772	53.5889	60.4119	73.1436	86.0487	75.7513	94.4311	95.0388	104.446	175.893	169.943	144.358	73.8448	66.6767	60.2389	23.4519	16.1103	18.8919
	Solyc01g087760.2	4.04262	5.21011	5.27784	1.8319	1.14614	1.96328	4.97518	7.21513	6.05421	5.88959	6.99788	7.55546	7.12248	3.3449	5.43628	0.056743	0.124334	0	0	0	0
	Solyc01g087770.4	6.71684	6.0618	5.48756	1.21603	3.05641	2.33201	9.36343	9.89449	8.89029	6.25225	8.09234	6.81983	7.97376	3.64939	3.15294	0	0	0.134827	0	0	0.102208
	Solyc01g087780.2	30.0799	29.5397	33.9471	13.0633	19.5407	17.7583	30.1093	29.6901	30.2626	28.2499	35.6657	41.0985	23.5636	24.6617	39.1723	0.448222	0.269706	0.486347	0.189233	0.174931	0.244023
	Solyc01g087790.2	7.0211	7.00316	9.06891	6.42011	8.71102	7.81503	7.71748	7.81262	6.48604	10.066	10.4193	8.73983	4.11184	5.35757	6.3962	0.416142	0.308387	0.488056	0.231339	0.018645	0.108072
	Solyc01g087800.2	32.9192	28.4854	59.9355	31.9605	46.5342	59.4581	39.8857	46.3401	45.7757	49.164	59.9377	55.6407	50.2452	54.3308	65.8004	3.60792	3.91705	2.56043	4.77636	2.84053	2.63417
	Solyc01g087810.2	5.49735	4.51513	5.40871	7.15918	9.78104	12.9612	3.68039	4.17136	3.74673	10.3222	11.6179	11.1299	7.00247	6.74134	6.49798	7.86847	7.64828	7.84957	0.773463	0.585525	0.367294
	Solyc01g087820.2	9.45933	7.22446	6.04619	9.90155	13.4492	16.2308	30.0984	29.5193	22.5082	27.1365	27.1691	25.752	11.2066	8.14603	10.5769	4.64005	4.72046	3.64884	0.773236	0.930272	0.635943
	Solyc01g087840.3	0.672935	0.738588	0.610983	0.845927	0.88467	0.425454	0.888202	1.29345	0.897908	1.67078	1.57779	1.1016	0.809755	0.562195	0.808053	0.312193	0.428984	0.65553	0.138997	0.164825	0.097539
	Solyc01g087850.2	9.49845	9.78503	9.31003	14.7959	21.6353	14.941	8.43481	8.82054	9.8426	14.2939	17.131	18.7349	6.87245	8.76448	8.83997	4.19545	47.3635	40.9605	8.44143	5.53314	6.76725
	Solyc01g087860.2	0.778901	0.9887	0.609404	0.859146	0.76809	0.900278	1.09752	0.875708	1.1026	1.00136	1.15342	0.949795	0.706562	0.771846	0.931922	1.2428	1.08298	1.54653	1.38596	1.06845	1.12342
	Solyc01g087870.4	4.3197	4.01607	4.22508	9.24565	10.3727	12.9049	5.89995	5.29417	5.08046	5.94068	5.47006	6.40934	1.95674	3.24126	2.12726	3.77525	5.50843	4.15809	19.2567	18.9537	20.45
	Solyc01g087880.3	14.1134	12.2434	7.54107	25.9573	22.9614	21.8677	9.17456	9.27244	7.96194	12.4219	11.9478	12.7214	6.16822	6.78327	7.73774	12.9327	14.7636	15.8556	32.7163	42.1423	29.9968
	Solyc01g087890.3	7.51166	8.62673	9.45581	6.41415	10.137	8.28595	7.88566	8.88445	9.44072	10.8783	9.30545	10.36	9.12889	11.9797	8.94417	17.4518	16.0846	15.3053	11.2985	6.70789	8.37148
	Solyc01g087940.3	0.029211	0.246524	0.114711	0.044875	0.027988	0	0.080837	0.031694	0.060564	0.023871	0.02903	0.212083	0.172725	0.142233	0.259565	0.03053	0.204659	0.075767	1.82916	1.09728	1.38086
	Solyc01g087960.3	0.031705	0	0	0	0.049366	0	0	0	0.03331	0	0	0.028141	0	0.160658	0.037815	0.97956	0.65693	1.19497	1.25578	2.01255	1.1758
	Solyc01g087970.3	19.3159	18.3455	23.9893	2.60277	3.59108	3.00005	15.1178	14.8845	15.0065	10.0287	12.192	15.1414	20.7641	21.7808	20.2345	4.38029	4.95448	3.87349	3.22534	3.47223	3.21542
	Solyc01g087990.3	1.90889	1.79051	1.10214	4.24164	2.85819	2.99342	5.92632	5.28596	6.66185	2.81874	1.78605	2.07918	1.26222	1.0135	0.895889	1.74943	1.89155	1.71105	23.5602	27.3189	20.8027
	Solyc01g088020.3	39.2749	38.3185	46.7031	54.1095	66.5783	76.4155	40.5769	39.9513	36.2609	48.143	50.5948	50.2923	27.0375	29.9033	28.2144	37.7136	42.1906	34.4632	100.134	84.031	96.0706
	Solyc01g088050.3	28.1173	26.9075	25.8472	15.2756	15.0488	16.2402	23.699	26.5679	30.735	19.5008	19.2288	21.1957	23.9011	22.9861	19.9395	1.55245	1.56164	1.52418	6.73523	5.05985	6.12688
	Solyc01g088080.3	49.3613	48.3401	53.1858	53.342	74.3306	78.9325	35.888	38.5156	41.4526	53.6932	59.0786	60.7285	21.0058	22.4287	21.7604	12.9815	15.7927	11.8422	44.1068	33.5497	39.7226
	Solyc01g088090.3	27.1604	24.594	33.095	25.0924	25.6191	28.5033	33.1271	35.2268	30.2729	34.3082	35.9226	32.6115	47.0947	39.9586	49.2864	23.1685	21.5755	17.5041	87.0097	70.1593	93.0283
	Solyc01g088100.4	58.6778	65.7652	54.6187	35.8244	38.5386	38.1384	54.1337	56.9856	49.2802	67.1349	67.8089	70.5735	29.1671	35.0374	32.3694	2.78574	2.24621	2.08707	3.11932	1.99021	1.90693
	Solyc01g088150.3	6.54464	7.82839	7.44008	8.42218	8.32417	8.41823	5.95586	4.97926	5.44589	7.82029	7.57707	7.85679	3.7314	4.33098	4.21315	7.50918	8.47988	8.42774	12.9231	14.2183	15.3228
	Solyc01g088160.4	2.26638	1.81532	0.99259	1.86148	2.28602	2.32265	1.04579	1.04043	0.781501	2.48487	2.13003	2.21957	1.32461	1.29537	0.781074	2.96908	2.40379	2.19881	0.445467	0.216186	0.255672
	Solyc01g088170.4	17.5678	15.7236	12.0543	12.7221	12.8032	9.50482	17.9987	15.3814	16.4541	14.0907	17.9885	17.9936	8.3053	10.2737	8.19638	3.64075	3.75939	3.61822	5.79648	3.26254	5.28447
	Solyc01g088240.4	8.5427	6.89267	10.829	8.623	8.69127	7.85291	12.1307	11.2007	9.96208	8.13678	7.00849	7.8087	8.083	7.84213	8.71205	0.955165	1.02105	1.16897	5.71196	6.95207	6.09758
	Solyc01g088250.4	18.2037	25.8615	18.1103	7.82809	8.02821	3.66461	19.3288	20.5713	20.9656	14.2708	19.7593	23.473	13.6185	17.2087	16.5653	2.22128	1.99808	2.13228	2.14313	2.71496	2.02147
	Solyc01g088300.3	8.92649	7.07545	3.65319	2.42377	3.1673	2.85393	5.73839	3.97252	9.68628	7.12512	8.04836	6.89754	14.8745	11.9052	2.70843	7.24217	6.5209	6.70446	1.81591	0.043258	0.851281
	Solyc01g088310.3	8.59967	7.69139	9.52184	9.49245	11.8105	10.7803	7.18526	6.39701	5.94199	8.42264	9.36088	9.008	4.65319	6.45903	6.07652	3.72265	4.39844	4.10392	9.3389	9.06553	10.0473
	Solyc01g088320.2	0.6125	0.718047	0.334203	0.801684	0.428631	0.482686	1.42979	1.37877	1.1572	0.732916	0.656139	0.80233	0.247192	0.072885	0.211024	0.41174	0.187806	0.416985	0.385305	0.656418	0.381347
	Solyc01g088360.4	0.05386	0.096016	0.037764	0.363503	0.139768	0.314111	1.19316	0.637345	0.730153	0.185416	0.235354	0.098567	0.061637	0.107004	0.093478	0.142476	0.145708	0.331921	1.0965	1.62616	1.06137
	Solyc01g088370.3	80.988	81.475	79.6929	123.542	124.303	130.668	57.3228	56.3449	61.5027	93.0907	83.7892	92.0809	38.2775	42.1211	37.1604	49.1749	56.252	61.9369	178.259	183.386	185.403
	Solyc01g088380.3	1.92253	1.68756	0.895259	1.12954	1.19703	0.653638	2.801	3.45303	2.57285	1.42286	1.62012	0.710182	0.446365	1.03648	1.09098	0.239811	0.524602	0.293535	0.380172	0.330565	0.519533
	Solyc01g088390.3	1.55598	2.95824	1.21264	2.0466	3.128	2.34282	2.79408	2.54384	2.9959	1.63791	1.43594	1.96066	0.937792	1.13668	0.976906	0.256621	0.200289	0.146015	0.773034	0.743761	0.413373
	Solyc01g088400.4	16.4804	16.0959	11.6531	5.33489	6.48184	8.08413	12.7748	14.1137	15.8009	7.99274	15.4342	22.5456	2.54484	6.94986	2.74326	1.52995	1.00401	1.49781	0.357302	0.331821	0.708809
	Solyc01g088430.4	7.67319	7.0823	3.59836	7.23533	5.35956	4.2784	6.80881	4.64977	9.58252	6.82963	10.0095	4.85838	5.41278	5.86636	2.60176	10.053	9.64697	10.596	2.47087	0.600593	1.22773
	Solyc01g088440.2	3.96213	5.64088	5.36594	11.3236	13.5558	14.0445	5.26871	4.58899	5.09181	4.9753	5.29735	6.28782	4.21227	3.94615	4.10422	17.0596	14.9013	16.1511	12.2663	11.6522	18.0144
	Solyc01g088460.3	60.2049	55.5501	41.1224	33.1545	26.1172	25.3855	43.1929	42.2063	37.4375	54.3531	44.4916	48.5758	37.3579	35.1384	36.4114	5.94411	4.28686	6.25082	3.05645	2.72926	2.14962
	Solyc01g088480.3	23.5461	28.1502	22.5546	36.9106	41.8494	43.6718	19.5313	19.7287	21.662	27.4503	28.9523	32.6301	19.8558	23.321	20.68	69.9761	92.285	93.7934	86.4611	88.5046	91.811
	Solyc01g088490.3	1.03048	0.668496	0.538297	1.3698	1.35196	0.789518	1.94182	1.37107	1.49158	1.06912	0.742583	0.675898	0.167525	0.419663	0.095314	0.486354	0.259882	0.29034	0.214727	0.308914	0.389175
	Solyc01g088550.3	6.58612	6.62636	7.78323	6.36212	5.57846	7.26889	5.52316	6.22367	5.16542	6.29442	7.21515	7.90502	8.05296	4.35333	6.47276	4.624	3.56792	4.52235	11.911	10.7303	13.1131
	Solyc01g088560.3	49.0459	47.6905	46.2946	94.0302	103.401	99.5607	53.1176	57.831	60.746	48.9234	53.4838	49.6169	34.3999	44.9872	36.9694	35.7156	53.6428	44.9273	124.349	120.952	116.105
	Solyc01g088600.4	24.6155	25.185	22.654	10.382	11.2365	11.6103	12.7576	15.2597	13.885	22.038	20.0725	22.8926	14.6397	16.0921	13.1142	1.47337	1.18935	1.65117	0.427453	0.08887	0.295509
	Solyc01g088610.4	273.61	302.585	143.431	153.129	114.209	120.426	74.2725	69.0377	67.9338	225.163	181.656	214.524	94.6663	127.303	109.037	56.0064	43.1955	61.0752	10.3263	10.01	9.02824
	Solyc01g088620.3	3.71079	3.95758	3.2446	1.51434	1.58758	1.83888	1.75607	1.08462	1.33707	2.99603	2.76677	2.80291	1.48632	1.59164	0.820172	0.046011	0	0	0	0	0.020923
	Solyc01g088630.3	2.57271	1.86616	2.37837	0.815759	1.34512	1.04025	1.51092	1.30955	1.90698	1.68202	1.95525	2.58962	1.7068	2.34439	1.56966	0.255011	0.17172	0.197342	2.25911	2.15997	2.54426
	Solyc01g088650.4	4.11678	7.43755	7.83138	10.4763	13.1164	12.0307	8.42352	10.3266	12.6935	6.57207	9.21473	9.73374	5.48831	5.57093	5.86929	2.8985	4.55755	3.06182	10.7327	10.0183	7.79569
	Solyc01g088660.3	71.6265	69.3822	57.891	66.3753	56.3765	49.7721	104.113	89.481	87.312	81.266	76.9469	84.1715	40.7333	51.3901	50.2978	13.3989	15.598	16.91	50.9086	55.9262	46.4556
	Solyc01g088670.3	2.09937	2.0047	0.085047	0.662438	1.46359	1.25559	2.44757	2.07886	1.54462	2.45849	3.0423	2.3939	1.19563	0.822273	0.863029	0.015275	0.160787	0.039754	0.197362	0.169222	0.198898
	Solyc01g088680.3	1.6498	3.18377	1.22324	3.00773	1.09999	1.14361	2.44281	1.80413	2.61396	2.3163	2.33053	1.38295	2.13913	2.92532	2.49195	0.20664	0.125461	0.291079	0.267603	0.219172	0.472587
	Solyc01g088690.3	2.59617	2.70122	1.56627	2.60556	1.48738	1.61095	1.6916	1.61103	2.00371	1.90065	3.42884	2.29537	0.709771	1.07789	2.05234	6.98618	12.4261	7.24924	4.24739	7.11541	6.16578
	Solyc01g088700.4	34.9092	30.6483	39.2067	31.2026	46.8321	58.2336	31.8646	31.5012	28.3269	39.8844	41.4381	41.2172	24.0175	24.5407	18.3703	24.2862	26.1406	27.1705	55.8232	41.7316	58.4267
	Solyc01g088710.3	8.45794	7.65486	8.15917	11.3036	13.5162	14.9749	8.06796	8.4451	8.50979	10.8234	9.32378	10.7232	7.58561	5.9769	5.71114	17.6577	23.4781	19.055	29.953	30.1192	33.2532
	Solyc01g088740.4	11.0339	11.6715	12.5641	17.4508	13.4344	15.3088	11.6282	10.7256	11.0181	15.3755	14.0283	13.22	8.37185	8.0504	5.4402	11.1296	11.3992	11.5821	18.7389	13.1749	21.0184
	Solyc01g088750.3	0.00693	0.004279	2.11682	1.65647	2.03203	0.503111	1.97289	1.70246	0.001707	1.26783	3.21121	3.16978	0.349319	0.02382	1.06895	0.13127	0.149712	0.139758	0.428313	0.299092	0.491561
	Solyc01g088760.4	4.51816	3.67956	3.66886	6.03899	5.51874	3.88776	12.1099	10.8661	8.75202	4.87123	4.35815	3.23406	5.85844	5.57948	6.75579	4.1261	2.9726	5.17668	7.14456	8.78662	6.40138
	Solyc01g088770.3	13.0047	12.0846	9.45472	22.6655	16.8644	16.5444	20.3272	18.5716	19.0506	12.4934	11.3746	15.1119	9.55532	10.693	10.9866	11.8646	10.2149	11.3946	23.3806	24.5802	17.463
	Solyc01g088780.3	1.69672	2.44775	0.781808	2.13482	1.19753	0.9299	1.0252	1.38652	1.40186	1.02457	1.46017	1.58637	0.9904	3.13428	1.72798	0.492121	0.0643	0.136855	0.136446	0	0
	Solyc01g088800.4	11.132	11.6264	17.2515	18.8155	19.3054	19.5493	14.7728	14.0587	12.458	17.013	14.4365	16.4512	9.33118	10.0761	9.6634	14.1698	17.797	16.1572	14.7656	10.0128	11.7861
	Solyc01g088820.2	5.78087	6.33083	3.81049	7.50842	8.39082	8.60233	6.83069	5.41114	6.18126	6.39929	5.52784	5.07287	4.33211	3.82236	4.24587	11.8187	11.0244	11.5702	3.86141	4.2857	4.41923
	Solyc01g089850.4	60.8935	70.0891	47.4335	15.3619	15.4146	12.314	33.9861	37.8717	38.8574	37.5169	38.3611	48.0292	29.3481	32.3854	30.7563	1.35384	0.681262	1.11366	2.38377	1.77738	1.48487
	Solyc01g089870.3	60.7397	51.6094	49.3355	47.4583	49.9738	54.107	26.9231	37.6794	39.0452	57.5669	58.7332	60.358	27.5858	25.7663	30.6813	4.69	5.94161	7.75413	26.6506	24.3711	25.1485
	Solyc01g089880.3	7.88523	8.24723	4.91331	12.7405	12.9807	11.6102	22.1029	16.6313	16.51	13.6362	12.8978	11.9298	8.08012	8.12952	8.53074	7.08335	8.75205	9.0126	3.11951	2.53836	2.15019
	Solyc01g089890.3	1.39984	1.46525	0.736135	7.8376	11.8138	13.9904	13.6529	8.16722	7.6502	4.00246	5.09549	3.83711	0.77662	0.902146	1.79431	15.5592	22.2912	22.766	6.86584	8.01263	6.12346
	Solyc01g089900.4	5.12576	4.75439	4.00457	3.24483	5.39785	3.81164	6.58943	3.71423	6.32042	3.98217	5.19054	4.68589	3.38297	2.34129	2.49875	4.52919	4.77612	3.95253	3.72562	4.33161	3.35754
	Solyc01g089910.4	0.543766	0.313786	0.100292	0.670633	0.289206	0.162637	0.414329	0.339495	0.807116	0.443665	0.429606	0.435517	0.029167	0.295706	0.025277	3.69416	2.50053	3.96576	1.71423	1.8562	1.37596
	Solyc01g089950.3	0.888219	1.9453	1.46717	1.05103	1.37182	1.81251	2.85222	0.800555	1.91898	1.9599	0.894467	0.806237	1.05155	0.958228	1.09533	0.24156	0.164103	0.331156	0.209782	0.228729	0.229492
	Solyc01g089960.3	1.9281	3.123	2.34981	2.77614	4.37882	1.90792	2.41853	2.72427	2.36101	1.97304	2.82316	3.0774	1.60638	2.56157	0.849358	1.48669	1.82734	2.41134	0.469752	0.534102	0.659473
	Solyc01g089970.3	328.844	344.35	293.594	495.864	523.866	487.776	319.037	327.65	376.491	372.569	403.139	396.751	192.805	233.132	229.725	139.382	165.584	175.62	422.965	471.814	437.499
	Solyc01g089980.4	20.598	36.78	34.9402	36.0397	28.0032	21.6635	17.1934	20.3724	22.9346	28.4879	28.8421	30.3107	29.6189	43.0077	32.935	22.6713	18.3984	26.8699	8.10197	10.5165	8.23755
	Solyc01g090040.3	1.81882	1.64899	1.33495	2.58673	1.6062	1.46613	4.38436	3.15955	3.36543	2.57848	2.02628	2.41377	0.632681	0.905929	0.296947	2.9	2.81108	3.42562	1.22946	1.5109	1.15325
	Solyc01g090160.4	2.11484	1.64034	2.04808	1.61565	1.86207	1.47444	2.86455	2.07595	2.21173	2.83046	1.90724	2.44985	1.5947	1.15408	2.22924	0.49435	0.447556	0.526082	0.123729	0.15522	0.233352
	Solyc01g090180.4	4.21164	4.74845	3.6839	3.57144	3.21509	2.47043	6.6814	5.72079	4.53571	5.04503	7.44872	5.23305	11.2776	10.015	10.2629	8.61211	6.70766	7.63771	1.12631	1.87673	2.1269
	Solyc01g090190.3	172.925	188.497	167.032	178.109	175.439	165.52	226.193	230.46	230.797	185.335	182.126	165.484	146.547	146.974	137.463	47.5954	42.1623	44.976	68.6117	58.8352	59.109
	Solyc01g090200.4	43.1813	49.8286	38.1747	28.2397	23.3885	20.8341	24.6962	22.9552	19.6414	50.7547	41.4819	44.1208	22.0996	22.9908	23.791	21.6123	16.4578	17.8806	4.3404	3.01473	3.94791
	Solyc01g090210.4	0.848569	2.51464	1.2082	7.4883	19.1553	12.9173	5.34398	6.68236	5.52247	2.34669	2.66163	1.78744	1.56451	0.847507	1.78608	14.529	5.49551	11.9872	18.7578	21.4547	23.1297
	Solyc01g090230.3	11.3788	10.7151	12.3336	19.1281	20.654	25.1895	15.9169	17.4617	17.4579	12.9684	15.0241	14.4677	8.72549	8.55042	10.5628	17.023	16.6724	17.8634	36.0826	32.8305	36.1707
	Solyc01g090240.3	5.50738	6.77662	5.03696	2.15127	2.82532	2.45426	3.91933	3.93596	4.13501	6.22408	6.51067	7.49284	2.28961	3.06649	2.27659	0.296475	0.117758	0.377815	1.49944	0.963214	1.10895
	Solyc01g090270.4	12.7692	16.9089	21.0648	19.6087	21.5477	30.7881	24.0637	24.1072	22.8908	18.3068	17.9827	23.0649	9.52924	5.27532	9.09745	0.999626	0.788521	1.01589	7.01809	4.34888	5.35974
	Solyc01g090290.4	20.069	23.6023	17.2598	40.4239	30.4264	31.6987	19.3968	21.0306	17.1003	22.7481	17.5558	18.1378	13.744	15.4396	13.7312	10.7494	9.9679	13.094	30.2094	34.471	29.007
	Solyc01g090300.2	0	0	0	0.727842	0.523146	0.123967	1.16003	0.755784	0.25754	0	0.116621	0.117744	0.147258	0.202784	0.307133	3.75998	4.87114	3.66834	8.77056	8.51634	6.20054
	Solyc01g090310.3	0	0	0	0	0	0.14157	0.06349	0	0.069138	0	0	0	0.076069	0.069443	0	17.7874	20.6682	7.8406	51.9106	63.2989	58.8228
	Solyc01g090320.4	0	0	0	0.154968	0.074587	0.152781	0.068632	0	0	0	0.071172	0.197249	0	0	0	4.84701	4.89535	3.27679	9.83527	10.1638	8.90515
	Solyc01g090340.3	18.5638	18.699	12.2804	62.2925	66.831	50.7687	118.371	106.799	98.4089	31.8212	28.462	28.3252	40.802	34.247	37.9342	0.050793	0.251026	0	0.872138	0.669396	0.567402
	Solyc01g090380.3	5.68257	5.12713	2.99108	8.71776	6.91165	5.32701	5.3246	6.57002	4.14769	4.8075	4.7505	4.52124	3.69449	4.29551	3.44825	6.28826	5.46462	4.84641	3.20955	3.41295	2.14348
	Solyc01g090390.1	1.29274	1.24572	1.50809	1.2145	1.93129	1.57902	1.96113	1.90663	1.26377	2.35531	2.12622	2.0353	0.338557	0.41377	0.348924	0.989348	0.74667	0.910741	1.43497	0.824528	1.52313
	Solyc01g090410.3	2.53087	2.68304	1.27296	0.961529	0.612823	0.521255	6.85436	5.2624	5.21172	2.32286	1.84568	1.73345	1.66684	2.45855	2.6339	0.782587	0.184855	0.924402	0.258604	0.080593	0.443204
	Solyc01g090430.3	9.0095	6.97004	8.53771	12.4149	17.0895	22.835	9.99752	9.54044	10.3645	11.4973	13.0763	11.1284	6.85191	7.97024	6.80687	29.2849	29.6905	27.7313	46.7708	35.0649	42.0014
	Solyc01g090440.2	2.38833	2.30634	2.26564	0.552084	0.71221	0.524127	2.22069	2.25644	1.92966	1.55402	1.96581	2.24077	2.24573	2.93921	1.88288	0.597535	0.485892	0.431651	0.854205	1.24993	0.959836
	Solyc01g090450.3	8.29683	8.97836	5.70401	13.3077	10.5036	8.65424	8.65576	7.65792	8.77632	11.9459	7.92773	8.85893	5.87017	6.20994	6.75151	1.95625	2.21373	1.88021	5.72388	6.67422	6.6552
	Solyc01g090460.3	1.86307	2.69721	1.95569	0.797153	0.846681	1.43741	0.842338	1.29994	1.38963	2.40416	2.69413	2.56601	0.844251	1.61886	0.573674	3.54454	3.48116	3.00075	0.855942	0.966596	0.629071
	Solyc01g090470.3	23.4444	24.0462	19.1032	38.1262	36.9773	38.0977	18.2484	16.7668	19.9659	27.8632	26.4057	26.7718	11.8843	11.3391	12.034	10.1944	12.6334	11.5935	26.7216	28.9068	27.2786
	Solyc01g090490.1	1.35141	1.84071	2.53191	1.04148	1.6072	1.5613	2.24399	2.781	1.93481	2.79081	2.27244	1.45532	1.35777	1.2826	0.843075	0.1805	0.127436	0.130164	0.579315	0.177456	0.408636
	Solyc01g090510.2	1.32931	1.20579	1.38611	1.09715	1.50574	1.70523	1.04934	0.837636	0.740397	1.8544	1.23272	2.00752	0.098769	0.187454	0.166341	0.182646	0.157965	0.110174	1.09698	0.602766	1.05748
	Solyc01g090560.4	2.89629	3.56381	2.17821	0.763192	0.717	0.668462	2.53458	2.43059	1.44006	3.87583	5.26223	5.02638	1.85486	2.05528	2.41363	0.489348	0.416123	0.370846	0.455877	0.404325	0.169383
	Solyc01g090590.3	5.19609	5.33043	5.46892	8.78332	7.36995	9.19431	5.88486	6.09128	6.19982	6.34481	6.06983	5.85788	4.04848	4.67446	4.20549	5.0235	4.33382	5.1242	14.9833	14.7968	15.0836
	Solyc01g090650.1	2.00549	1.33966	1.18928	16.7275	19.4057	22.9617	2.98142	2.68608	2.90391	2.40045	3.04226	2.23164	0.914121	1.51211	0.812479	11.8996	11.3007	12.8314	8.95849	6.58293	7.43932
	Solyc01g090670.3	11.5558	13.4502	12.691	15.3428	11.3039	20.6661	4.95799	8.25648	8.9793	6.93906	5.95174	13.2055	4.90182	5.73939	4.82628	2.91014	3.17078	3.9874	6.6197	3.31689	4.90053
	Solyc01g090680.3	28.0159	18.3911	31.5743	36.038	16.7389	17.1309	32.2294	36.051	51.2387	35.9406	35.8158	31.5843	30.7591	24.8378	48.7212	1.1059	1.01116	1.34705	3.00122	3.37306	2.12298
	Solyc01g090690.4	40.2883	35.9808	51.554	35.6604	62.8971	71.7632	31.1337	36.1251	34.0243	51.3128	55.5824	53.385	18.3196	17.5928	15.7884	19.5814	23.5965	17.6155	85.0336	57.8355	78.5915
	Solyc01g090693.1	10.4244	11.2966	12.5789	7.81732	7.80328	7.19109	10.6882	14.3296	14.5438	7.42156	10.5505	7.17314	7.24739	6.7095	8.7001	3.826	3.33529	2.86711	3.05067	3.26405	3.03473
	Solyc01g090697.1	3.92392	5.71043	4.42006	2.22117	2.13051	3.94466	0	4.73943	7.35988	6.55447	5.89042	4.18705	4.15855	2.4344	2.14581	1.10166	1.24241	1.46573	1.17284	0.616846	1.08703
	Solyc01g090710.3	1.65111	2.16888	1.94667	1.38292	1.52905	1.29356	1.55164	1.98547	1.74174	1.05158	1.37078	1.37017	1.06608	1.16696	0.631216	1.3505	1.51605	1.23822	1.3951	0.484134	0.886598
	Solyc01g090730.3	3.03815	3.76122	1.87722	2.29674	1.27875	0.992424	1.75199	1.26603	1.84221	1.15224	2.54823	2.68961	2.89996	4.34143	1.53162	2.17873	1.16124	1.45179	0.063958	0.038832	0.008267
	Solyc01g090740.3	7.61898	6.099	8.32653	13.4305	16.117	14.2502	13.885	13.2996	15.0605	12.7719	14.0359	14.7874	9.53358	11.1344	9.12725	9.47584	8.32448	8.54975	27.4851	22.3135	24.8209
	Solyc01g090750.3	47.4045	51.0136	44.7193	67.1477	74.556	73.5681	41.9881	46.0323	46.7235	54.9581	56.1323	58.2272	17.6542	22.7415	18.4118	10.5041	11.7887	12.2515	39.2145	34.9838	35.5188
	Solyc01g090760.4	4.66022	5.94636	10.6693	11.9645	10.0727	6.30417	20.2007	24.3257	32.9581	2.41554	3.88302	4.12248	6.27146	9.65887	7.88229	0.363441	0.224015	0.13744	0.046113	0.043651	0.061272
	Solyc01g090770.4	14.6744	16.9982	13.597	17.899	16.9452	13.5951	17.7765	16.784	19.3083	15.8491	16.7898	18.1119	10.5701	12.2395	11.9719	5.33947	4.42921	4.49968	5.16859	4.26267	4.34045
	Solyc01g090790.4	70.4448	63.8427	85.7792	26.3807	22.1228	29.4753	58.5902	59.6195	57.1053	67.7278	69.5851	66.7278	113.98	98.5341	110.576	10.66	7.56023	9.39837	10.963	9.78874	10.3111
	Solyc01g090800.3	4.01978	5.16135	3.06907	1.94155	2.90464	1.15833	0.50277	1.22656	0.682633	4.50106	7.41178	7.8532	3.04239	3.68496	3.57444	0.241394	0.122266	0.454732	0	0	0
	Solyc01g090880.3	45.4413	48.9744	41.4119	38.4233	30.5671	28.9803	37.4609	40.1788	42.2206	36.9945	34.1046	35.3058	45.9414	44.6912	47.6552	16.6355	13.1497	17.3639	6.10314	6.42997	4.57182
	Solyc01g090890.3	0.273235	0.735631	0.293727	0.411378	3.07413	0.228848	0.343188	0.26506	0.507787	0.146632	0.337695	0.249601	0.052114	0.096762	0.090327	4.19217	3.88787	6.73184	11.6215	5.29586	5.34446
	Solyc01g090910.3	37.4529	40.1738	40.3592	84.178	81.8519	85.3839	37.8797	39.816	44.4133	44.7	45.4863	44.0112	30.5861	32.4772	32.6649	44.9445	45.8371	54.3953	79.1323	84.7147	75.0357
	Solyc01g090920.3	3.2802	2.62887	2.6057	2.7621	2.60393	3.12286	2.50461	2.91679	1.90071	2.54949	1.86176	2.44355	0.477066	1.258	1.31162	1.7754	1.46634	1.42709	1.54574	1.48582	1.15424
	Solyc01g090950.4	14.9925	15.838	13.5239	18.5992	17.5136	19.702	18.1036	19.1841	18.5552	15.3773	13.9448	13.2583	12.4459	13.6426	9.72256	3.83096	2.71584	3.72475	5.87226	4.2322	4.78331
	Solyc01g090965.1	100.263	123.851	88.3107	18.6608	10.839	6.69855	19.4034	27.6391	37.9458	33.0251	41.0125	62.8828	231.313	275.762	303.829	0.96951	0.312077	0.431889	0.692365	0.128129	0.281397
	Solyc01g090990.3	7.96933	7.98753	8.31397	54.8607	39.586	62.7027	28.116	27.7534	24.3921	14.3574	12.9819	10.8551	7.68583	10.0177	9.82004	19.2993	15.409	17.5766	30.6013	42.2102	26.7491
	Solyc01g091010.3	0.411414	0.37404	0.189727	15.5871	11.6982	7.85368	16.3497	16.2129	27.5473	0.149098	0.76903	0.510161	0	0.985006	0.174625	0.266202	0.467384	0.117675	0.568644	0.2915	0.33925
	Solyc01g091020.3	9.23469	8.89452	8.06393	12.8671	13.2155	11.9733	9.69336	10.569	10.7882	10.1493	9.77018	9.35725	7.09741	7.3763	7.20432	6.66551	6.42082	6.08279	18.4237	19.4588	16.5545
	Solyc01g091030.3	17.7278	13.205	12.8056	105.629	88.6625	84.7216	71.1139	63.887	64.9248	20.4321	26.1591	19.3233	21.8828	22.5717	27.2436	208.299	180.97	219.125	105.819	115.419	94.7592
	Solyc01g091040.3	17.9682	18.0481	12.4921	27.8999	18.7899	18.3133	16.6093	22.0607	17.4834	16.9938	12.4456	12.3532	10.6629	12.858	11.6598	8.48003	8.23044	11.6973	4.5237	3.2389	2.92705
	Solyc01g091050.4	3.51291	2.13241	3.98723	0.657575	0.852714	0.355795	1.9489	1.14908	2.57274	3.17058	4.44409	5.42363	2.57827	3.20549	3.12911	0.769891	0.337305	0.29845	0.0766	0.050864	0.069617
	Solyc01g091080.3	4.13465	4.9688	4.54478	5.74874	6.65359	6.71908	5.23868	5.49752	5.25836	6.39601	5.54527	5.02515	2.26132	2.58735	3.2604	1.14596	1.58847	2.01603	2.773	3.10334	1.94947
	Solyc01g091120.3	38.4129	40.1529	34.7407	71.8995	76.9352	73.3782	42.853	44.6577	44.5117	39.4616	44.1496	44.0852	0.315042	2.94072	0.695288	20.7753	1.34556	4.48121	26.4318	3.09176	1.31075
	Solyc01g091130.4	6.1292	7.45573	5.32781	6.42569	6.20194	7.56576	6.55811	5.91525	6.19863	6.88542	6.88356	5.85372	4.37069	3.8477	3.68425	1.87446	1.80569	1.98069	1.88971	2.11479	1.51579
	Solyc01g091140.4	0.571723	0.700473	0.689511	0.49832	0.615446	0.300316	0.951133	0.783487	0.703387	0.785373	0.574109	0.790493	0.261906	0.360063	0.404104	0.329166	0.365244	0.314174	0.245987	0.277125	0.153969
	Solyc01g091160.4	5.42909	5.38343	5.05713	6.65206	5.88709	6.06379	6.66035	6.94215	7.65648	5.449	6.36941	5.5276	2.59239	3.35103	3.28117	5.36732	5.90222	6.81485	9.03324	10.2041	8.2298
	Solyc01g091170.3	17.8819	10.8666	12.3497	32.7844	25.8658	26.1321	54.3922	33.2856	34.2229	50.8237	112.399	30.4025	40.318	43.5262	37.7523	11.8036	9.96502	6.31197	4.17752	3.71431	6.89623
	Solyc01g091190.3	38.9121	39.9368	31.5331	44.3051	56.2224	61.1749	22.7582	20.8309	23.3092	42.4688	44.1752	44.9078	18.8694	26.1941	18.248	174.109	173.865	151.986	355.446	403.643	405.648
	Solyc01g091200.4	8.85038	10.3441	7.06305	5.0881	6.24194	5.22263	6.72225	6.94244	7.21962	7.52609	7.58773	8.68997	6.9584	8.16041	7.50338	3.41365	2.28412	2.90207	2.32692	2.17659	2.65623
	Solyc01g091210.3	11.0594	12.9506	11.1016	17.0838	16.7796	16.2642	14.1655	15.4128	14.9845	16.9139	11.9112	11.6308	11.6144	9.85382	10.838	12.8717	10.9702	13.1619	22.4952	25.5198	22.6537
	Solyc01g091220.3	67.116	69.4835	44.351	89.3656	76.5784	76.1264	38.3296	37.9593	41.3007	62.7695	60.9281	65.3108	29.7861	35.9346	34.3894	17.2831	18.2116	24.394	52.0022	61.028	52.9487
	Solyc01g091230.3	2.40409	2.8522	1.93036	0.856432	0.404014	0.29172	1.12971	0.814916	1.33283	1.66668	2.50747	2.79677	1.22028	2.30359	1.34055	0.04066	0	0.041077	0.187128	0.02374	0.036825
	Solyc01g091240.4	5.03274	5.65981	4.42463	1.97001	2.73304	2.96468	4.4434	4.31544	3.45261	6.42143	6.03552	4.73257	3.35722	3.5229	3.68465	0.045876	0.20375	0.185388	0.753345	0.483583	0.663486
	Solyc01g091260.3	13.1735	13.425	8.25885	15.3173	8.39416	14.3048	3.3924	3.39802	4.62137	7.18249	6.82401	7.74836	2.20025	3.3811	2.51894	2.21514	2.3933	2.97795	4.85493	3.66683	3.74817
	Solyc01g091270.3	0.032665	0.997627	0.306822	7.94399	6.85429	3.28611	0.181482	0.629021	8.34067	0.20116	0.141737	0.297996	0.012128	0.213177	1.08556	4.57198	2.08533	3.49124	0.424985	0.501452	0.432699
	Solyc01g091280.3	15.9567	13.1939	17.3735	27.2607	26.2582	28.3404	22.6905	21.1475	21.5855	17.1868	20.734	19.3335	12.393	13.0892	18.3074	20.3938	17.3605	26.8699	27.5047	29.4798	29.2338
	Solyc01g091310.3	11.2535	11.2325	11.4999	12.303	14.7748	14.7647	9.81562	9.55922	10.184	12.6825	15.0574	12.459	6.03595	5.86989	6.16915	5.33767	5.75663	5.99734	25.5297	23.3641	25.3231
	Solyc01g091320.3	27.0851	20.6065	9.56463	51.3233	62.5209	47.1174	291.109	196.89	218.859	45.3559	54.2047	52.7349	80.5162	58.9315	101.842	8.77277	6.24917	6.43693	0.843244	0.422247	0.724483
	Solyc01g091330.4	4.69063	3.91595	2.13163	3.55416	2.30651	2.44798	10.0582	7.24918	6.37493	4.89053	4.04713	4.58238	4.24733	3.45719	3.8409	2.37637	1.62003	2.03872	4.14317	4.26972	4.1893
	Solyc01g091340.3	3.4603	3.24672	2.92066	6.38602	7.97299	7.2336	4.4376	4.39736	5.48591	4.01789	3.85584	3.46868	1.46121	1.74432	1.75657	4.0953	4.09385	3.87735	4.87086	6.64376	5.55511
	Solyc01g091350.4	4.13679	3.31334	4.14645	4.97083	4.39147	5.80565	9.74611	9.35815	9.12676	4.50739	5.27761	4.38697	1.49986	2.17396	1.97305	2.99334	2.50147	2.5922	28.3823	23.9526	25.1049
	Solyc01g091360.4	14.1576	14.3327	7.48959	10.4774	6.40296	7.71942	10.1675	8.21368	9.85853	5.25887	7.05621	7.63704	10.3695	15.6794	5.72848	9.37464	5.90074	6.78859	20.9344	15.6176	24.0337
	Solyc01g091370.4	7.08788	7.78128	3.32733	15.4876	14.1849	15.7758	2.11942	7.50196	5.62477	8.19516	8.32589	8.88812	1.22442	1.90771	1.10932	1.98872	3.0674	3.73011	1.07055	1.18578	0.900925
	Solyc01g091380.4	1.24958	1.45528	1.09462	1.03713	0.932934	1.01639	3.66141	2.51069	2.37651	1.45287	1.46849	1.05702	0.538184	1.1067	0.38492	4.82223	1.93107	4.89181	0.7138	0.303814	0.356046
	Solyc01g091390.2	5.52401	3.59647	6.01847	4.36212	4.56805	7.96137	6.56449	8.92361	4.30297	4.31929	3.7841	8.2534	5.06075	5.04404	5.15037	1.14483	0.834955	2.16771	5.62082	3.61333	1.71226
	Solyc01g091420.2	1.36	1.13534	1.71607	0.759629	0.744285	0.926385	0.718707	0.327854	0.918246	0.604729	1.37545	1.84467	1.64026	1.49533	1.05388	2.42785	1.74955	2.69772	3.31015	3.03686	3.19569
	Solyc01g091430.2	0.386448	0.501684	0.130592	0.966348	0.414424	0.228625	0.645174	0.431266	0.475365	0.696249	1.20741	0.299519	0.422394	0.591422	0.770272	0.180689	0.092254	0.390902	0.029535	0.094444	0.099273
	Solyc01g091450.3	17.2728	15.4113	13.179	5.59621	5.51201	6.8221	9.79393	10.1537	10.9957	12.9524	11.9448	12.1157	7.42059	7.37292	7.42411	0.420149	0.706984	0	0.336604	0	0
	Solyc01g091460.3	9.56386	9.71822	15.85	10.3792	16.2105	18.0054	9.95984	9.42101	9.45008	14.17	14.9362	15.1732	6.73221	7.46545	7.37142	14.4573	15.6869	11.3718	25.0596	17.8965	25.5071
	Solyc01g091470.3	0.031339	0.084625	0	0.03385	0	0	0	0	0.065851	0.076235	0.031041	0.02725	0.035386	0.048943	0	0.265284	0.213048	0.217978	0.603583	0.804619	0.917595
	Solyc01g091480.4	7.10863	7.82087	7.17479	273.574	240.499	226.765	134.663	127.048	130.988	7.85497	7.60346	7.28106	4.26268	6.18884	4.61074	22.1247	21.4352	24.0567	19.1092	16.8482	12.261
	Solyc01g091490.3	3.49865	1.57776	2.62547	14.7912	4.46998	9.85999	7.40527	8.5229	8.99631	3.8763	4.48835	2.31268	1.95115	5.23584	3.60022	11.8743	10.7476	5.45158	34.6113	30.9308	25.539
	Solyc01g091500.3	4.63851	6.14085	7.52598	5.84875	9.2697	5.5802	10.0478	9.40856	4.08381	8.05804	7.97417	8.87364	5.623	5.21469	2.53221	1.19138	0.838132	0.988299	2.13539	1.68925	1.63825
	Solyc01g091510.4	8.96644	7.47129	8.31016	9.66179	12.3816	13.4162	7.7129	6.87028	7.62631	10.9735	13.6491	10.1436	4.5122	4.77851	5.91465	12.8628	12.0161	10.3577	13.9068	10.7015	11.3205
	Solyc01g091520.3	53.9764	57.7924	69.0088	42.7357	44.7812	40.5928	48.2808	59.2218	63.3222	51.5625	56.244	51.8642	50.776	51.4641	47.2378	5.0215	3.95149	5.87458	5.42933	4.33492	4.5256
	Solyc01g091530.4	84.293	92.4404	105.184	27.1559	41.4628	25.1612	29.5767	35.9042	42.5832	40.9498	66.4479	83.2665	50.7661	73.1913	58.5383	9.05384	6.91591	9.37463	0.409421	0.241696	0.456528
	Solyc01g091550.3	18.4065	17.5828	15.6651	52.2015	40.2801	32.7594	39.9083	37.3302	41.4855	21.1561	15.3192	16.7232	16.9108	17.9095	18.6807	10.0253	8.07914	10.957	6.38476	8.94303	5.73801
	Solyc01g091560.2	0.877705	0.731821	0.842345	0.28329	0.116232	0.372847	1.83204	3.19241	2.06095	0.329404	0.138055	0.238066	0.83128	0.159031	0.564576	0.447548	0.163996	0.838558	0.526185	0.083598	0.143115
	Solyc01g091570.3	8.02167	11.0674	7.89155	20.4216	21.0093	18.4585	20.5982	19.7522	20.6891	13.5601	14.1238	13.4171	14.2477	12.8946	14.1532	6.50995	5.93229	7.77971	23.2407	19.6814	16.8581
	Solyc01g091580.3	65.3027	67.0419	52.1158	41.9458	36.0662	37.7522	54.3539	55.1069	45.4965	71.976	59.5225	63.8646	37.1504	39.563	38.8008	24.4612	19.9173	21.9123	17.579	15.4045	15.2433
	Solyc01g091590.3	2.47427	3.97941	0.908608	28.4718	21.1561	16.7304	3.16087	1.64472	5.58466	1.66671	0.320156	4.75376	5.62395	15.9336	12.0421	775.853	705.206	817.515	112.702	166.293	137.057
	Solyc01g091600.4	5.46701	4.2139	6.16125	6.97614	6.14894	8.81123	6.24823	4.87491	5.33669	6.29609	6.79892	6.85927	4.68926	5.81162	5.80623	2.75189	2.358	2.62282	9.90517	9.65406	9.02577
	Solyc01g091610.1	0.714679	0.726949	0.898181	0.836181	0.75212	0.717733	0.608259	0.600118	0.654297	0.825168	0.890717	0.669756	0.280597	0.121506	0.183942	0.262716	0.19213	0.213928	0.319215	0.146156	0.420661
	Solyc01g091620.3	26.5884	25.4977	23.5377	48.5114	55.2606	56.0854	31.8682	29.6496	28.5338	31.6081	30.11	30.4911	24.1406	15.3702	23.161	80.1071	74.9145	73.1709	53.2211	51.0405	54.2382
	Solyc01g091640.3	19.6154	17.7156	21.7639	15.7832	20.5993	22.8729	15.3529	13.7248	12.6035	21.7797	23.8581	25.1012	11.3698	13.0005	13.7127	4.97243	5.65683	4.54132	19.0714	15.7002	18.7486
	Solyc01g091650.3	29.7836	28.5232	26.95	38.1739	41.9797	45.8919	25.1979	24.543	24.4203	28.7759	32.5514	30.6044	16.4854	16.7721	15.3986	24.9579	29.1308	26.6131	64.2992	55.7677	59.6843
	Solyc01g091660.3	1.38642	2.44037	0.368251	1.77249	0.640581	1.1108	1.26988	0.994898	2.57092	1.51991	3.35758	1.14085	1.19708	0.592553	0.130221	2.52413	1.95659	1.97471	0.645294	0.263428	0.291526
	Solyc01g091670.3	1.24831	1.37814	0.387967	1.45553	1.31204	0.645102	1.4404	0.87607	1.5578	1.70369	1.97219	1.07652	0.914914	0.611293	0.195616	1.49418	1.00791	1.59666	0.471992	0.871817	0.398834
	Solyc01g091690.3	4.95251	4.31694	7.4911	3.8371	5.26514	5.88397	5.03619	5.1756	4.96877	5.04428	5.53772	4.98546	4.84122	4.098	4.93084	14.4997	13.3317	11.4121	5.09038	3.93383	5.63375
	Solyc01g091700.4	19.6213	24.3871	29.2325	14.5266	16.8696	17.2734	8.03644	11.3803	15.1951	14.4679	15.1794	17.5065	18.7212	27.7722	28.6055	8.11234	7.2612	12.1505	7.5798	9.54589	7.13436
	Solyc01g091710.4	21.0385	17.853	21.6798	10.1115	11.18	14.5367	25.8143	26.9573	27.5568	16.8549	16.7276	15.281	10.6114	11.8651	10.0163	2.96523	2.30403	3.28611	2.6899	2.05143	1.64624
	Solyc01g091730.3	144.674	136.362	129.971	124.184	118.315	119.662	169.418	169.504	170.956	134.854	125.818	110.752	127.165	120.497	122.678	41.0109	34.6715	38.9155	131.538	121.23	120.329
	Solyc01g091770.4	26.3508	24.9581	18.3218	25.8869	21.4998	21.4765	37.9662	34.0674	33.6454	25.1408	19.7414	20.2687	19.5586	19.3053	20.1518	1.16566	0.744186	0.829891	3.03525	2.48795	1.553
	Solyc01g091780.4	38.6228	34.6072	35.0241	19.872	23.4555	19.7858	30.7892	32.9285	32.6432	35.5075	33.5511	29.0226	35.852	31.8475	33.5016	14.8806	11.6379	16.6108	4.27234	2.26854	2.32992
	Solyc01g091790.2	2.8712	2.33011	3.27286	4.20443	4.14292	3.33697	5.55116	4.7698	5.30645	2.40185	3.90837	4.52238	2.52275	2.82565	2.99954	0.705496	0.951434	1.56275	1.01797	0.709997	1.21576
	Solyc01g091800.3	46.3505	43.7266	39.7269	19.3252	20.4371	16.533	28.417	33.1009	24.5444	39.4887	37.2987	39.2064	19.7204	21.8976	19.1555	4.74686	3.69625	4.20166	0.768354	1.16019	0.925929
	Solyc01g091820.3	3.78491	4.05084	4.04121	4.02674	3.70149	4.25943	4.27021	3.82748	3.65536	5.03457	3.17356	3.64083	2.02327	3.1428	2.17308	0.804684	0.873204	0.621117	2.29262	2.51544	2.12509
	Solyc01g091830.3	1.065	1.55825	1.28078	16.777	13.8126	8.95902	2.0985	2.26875	3.33633	0.534063	1.01329	1.20186	0.651243	0.831457	1.17774	26.123	23.2055	22.0866	10.1681	9.17866	7.72372
	Solyc01g091840.4	1.69255	1.17755	0.989845	7.41858	3.60057	7.32663	3.73307	2.4318	2.6305	2.80255	3.25874	1.94511	1.04216	1.37033	1.03987	13.8262	10.8823	19.2333	40.403	44.2622	40.8595
	Solyc01g091860.4	6.64592	6.45451	5.42941	7.01612	5.4083	4.9989	5.47037	6.36281	4.96073	5.41275	5.63381	6.80121	5.35759	6.71038	7.37477	2.65721	2.07552	1.50096	1.52474	1.01395	0.975188
	Solyc01g091870.3	0.458753	0.36865	0.775576	0.013533	0.045518	0.405542	0.682073	0.907077	1.20351	0.218402	0.146776	0.373683	4.18648	2.98157	3.14243	0.191314	0.117932	0.105448	0.335054	0.129078	0.478303
	Solyc01g091880.3	18.1179	18.584	19.8906	22.8882	22.1078	27.0724	16.9041	17.9027	18.4101	20.2281	19.7654	21.7981	13.2624	14.7241	15.3432	11.0712	14.5217	13.8347	52.1739	52.6305	55.156
	Solyc01g091900.3	7.78372	7.95367	7.10115	11.6075	8.63667	8.62885	8.43754	7.38252	8.10446	9.0519	7.92132	7.9379	6.83359	6.35896	7.44537	9.63034	9.14897	9.86759	7.1696	6.45365	6.64117
	Solyc01g091910.4	3.60031	3.5389	3.65034	6.93008	7.17201	6.09616	5.77073	6.3635	4.31298	4.32009	4.57025	5.17879	2.10519	2.45823	2.33413	13.7777	18.0599	17.1443	15.6332	17.9306	16.1234
	Solyc01g091920.2	1.16313	1.48608	1.40078	1.45987	2.11572	2.46591	2.74634	2.44028	2.92615	2.02558	2.38285	2.84054	0.377281	1.31232	0.940505	1.00436	1.34965	1.10758	0.916742	0.514718	0.661489
	Solyc01g091940.3	4.88848	5.13966	4.42538	7.38155	8.15508	7.25401	5.97219	6.40036	6.96028	4.27029	4.26164	4.67374	3.08594	2.79938	4.36369	1.81361	1.32145	1.87405	3.18251	2.30976	2.28456
	Solyc01g092950.3	24.8008	26.2596	19.5219	29.8208	20.4064	14.33	28.4523	24.9084	31.307	25.2544	21.9794	25.6303	40.7961	40.0751	39.8026	9.37731	9.39324	13.5678	63.7256	57.7391	39.2265
	Solyc01g093960.3	0.227031	0.079093	0	0	0	0	0.066292	0	0.168198	0.055986	0.04583	0	0	0.017369	0	0.154434	0	0	1.21726	1.36181	1.51143
	Solyc01g093965.2	6.41014	6.72948	4.44394	3.41248	2.69647	1.23897	7.47773	6.97979	12.9352	3.32894	5.19066	3.44422	8.1667	8.23674	8.3212	2.92989	2.48474	2.83109	6.50581	4.69705	5.48419
	Solyc01g093970.4	11.176	12.4257	12.1169	12.1397	15.5926	15.06	9.12029	9.26589	8.25587	12.1257	13.7183	14.251	7.32267	8.5729	7.96878	11.1926	13.1645	10.6371	14.4503	12.4902	16.1763
	Solyc01g093990.3	27.0897	27.6673	16.579	11.6761	9.81047	11.1509	26.4051	26.7603	25.6707	19.9303	18.3694	18.7533	10.6916	11.42	10.1068	0.687804	0.547921	0.61495	0.816917	1.06298	0.444501
	Solyc01g094000.3	14.4056	14.8083	18.9514	17.5209	20.295	20.3748	18.5936	17.7612	19.331	18.3379	20.169	19.7711	12.6961	11.0267	12.7789	5.38769	5.00266	5.04272	20.4191	15.8283	18.9414
	Solyc01g094010.3	19.3956	15.8866	17.545	47.8803	59.0125	68.5796	21.586	21.6612	26.1256	23.5619	26.3623	27.0224	25.234	25.5952	31.7586	4.98374	5.26437	4.92918	3.50439	6.6412	5.62339
	Solyc01g094020.3	6.31378	5.58112	3.959	1.8729	1.74476	1.01376	3.6475	3.72428	2.94991	4.14091	4.20854	4.20596	4.26432	5.5547	4.24503	0.65324	0.397631	0.447492	0.258739	0.141851	0.122459
	Solyc01g094030.3	27.6275	31.145	30.1691	26.6601	25.5905	20.1885	26.0762	29.473	25.2679	29.7056	27.0666	26.7913	28.1757	32.16	32.666	14.9388	11.9242	13.2881	10.8179	9.80988	9.30766
	Solyc01g094040.3	17.1265	14.5468	13.232	34.0804	34.0015	43.0327	21.0449	20.5091	19.5622	18.7896	18.5876	16.1632	11.2846	15.0909	12.4645	63.1173	66.056	74.2196	198.173	201.16	206.44
	Solyc01g094060.4	12.7212	14.2966	18.2305	11.9304	18.8913	18.6976	15.0977	15.862	12.8632	17.6817	19.3223	19.0928	8.65747	8.20627	8.28825	16.1705	16.8119	12.792	20.2632	15.512	19.5825
	Solyc01g094070.3	2.17185	3.41482	1.07888	1.07369	0.513438	0.950835	1.5752	1.29156	1.83349	2.73118	3.16504	1.34433	1.37957	0.786372	0.785151	3.21422	2.80844	2.3289	0.355398	0.162794	0.138762
	Solyc01g094080.4	40.4442	34.0883	38.5865	19.8037	21.8109	20.9658	32.6836	37.3433	34.6955	28.5317	28.3367	29.1647	22.2181	28.2211	24.2306	2.82064	4.82024	3.78021	1.75677	1.733	1.90606
	Solyc01g094090.4	2.72707	3.06828	0.755168	1.81749	0.906746	0.597337	1.45153	1.58055	2.47272	1.89051	3.66744	1.3435	1.55042	1.58255	0.342583	4.71711	4.95943	3.14817	1.06785	0.203228	0.799171
	Solyc01g094170.3	1.75263	2.38383	1.88579	1.89619	2.1294	2.19632	0.947093	1.87417	1.50657	2.14145	2.0939	1.95911	0.654736	0.762221	0.799437	3.02418	2.62125	2.58402	3.78059	5.26432	2.23976
	Solyc01g094190.3	4.54048	5.50521	4.20333	3.15655	2.62808	2.74481	3.65204	4.1944	5.00225	4.52455	4.3361	4.81289	3.39391	3.55456	3.35607	0.568728	0.873416	1.10046	0.897893	0.593699	0.554934
	Solyc01g094200.4	30.9193	36.9114	33.0354	35.1869	37.2303	32.1888	27.7917	35.1255	28.5601	36.6837	37.6513	35.9774	21.6797	21.9942	22.9761	20.6085	23.2273	26.2768	43.4412	38.8759	45.2274
	Solyc01g094210.2	15.5051	12.9355	17.3516	12.8318	11.067	14.5641	20.1693	21.0616	18.3157	15.3409	16.1109	15.3514	34.1469	30.7681	38.2628	0.634018	0.520018	0.663762	19.006	23.4155	14.1755
	Solyc01g094220.3	9.04089	8.90198	6.92412	7.12243	6.13376	2.99719	14.075	16.5205	13.1026	9.79293	8.24838	9.12707	4.55703	4.39716	5.95632	0.480527	0.358488	0.650119	1.1509	0.925456	1.26468
	Solyc01g094230.4	1.33158	1.63564	0.879074	0.772998	0.571334	0.390562	1.49586	1.68891	0.972635	1.51424	0.985397	1.45215	0.78921	1.02828	0.677142	0.126015	0.307037	0.459611	0.726402	0.010445	0.441908
	Solyc01g094260.4	0	0.119086	0	1.37126	1.62677	0.719261	0.635322	0	0.156165	0.092713	0	0	0	0.154006	0.078348	5.72877	4.74794	5.97509	17.1165	15.607	45.3918
	Solyc01g094330.3	2.99157	2.10254	2.82046	2.42117	3.11629	3.38434	3.10097	2.63363	3.3291	2.8301	2.82746	3.33806	0.986929	1.24113	1.01304	2.92591	2.48523	2.7959	9.95067	5.63623	9.28499
	Solyc01g094340.3	61.3764	56.5704	75.1854	27.3673	27.0943	23.2581	44.9905	51.1077	48.3339	41.0408	40.0888	47.1609	40.2316	47.9934	41.3782	5.35176	4.17624	3.87372	6.0604	4.67166	3.88848
	Solyc01g094350.4	18.7259	16.626	19.6592	32.6617	34.7058	39.3776	19.8719	17.1898	18.6986	21.9708	22.6263	23.2036	12.3159	11.8985	13.4235	23.5485	26.0927	24.4349	33.1692	28.5089	30.5475
	Solyc01g094370.3	30.5407	28.0754	24.7203	51.8161	59.1372	46.4205	30.0083	39.8746	34.2448	35.4978	38.5462	36.7699	21.3207	27.6806	28.7462	16.3916	23.011	23.859	7.59928	7.82584	6.60446
	Solyc01g094410.3	18.8339	17.2689	22.3453	18.0594	26.3168	28.7915	20.6006	21.5398	19.7018	26.8145	29.6454	29.5142	14.908	16.352	15.607	111.417	130.838	111.816	39.5776	36.2071	46.8841
	Solyc01g094420.3	18.4687	18.4361	16.9362	17.1078	19.3639	25.8717	22.7574	16.0288	19.8166	21.4479	22.872	20.5279	15.7185	11.3881	14.6274	4.9466	5.51105	5.44566	24.6177	12.3338	23.1834
	Solyc01g094460.3	24.6156	26.4809	31.6153	12.4757	16.1484	13.5248	23.2885	22.8368	22.2946	24.2781	23.4998	23.338	23.1045	25.4912	24.2413	6.4216	3.48343	3.5266	0.504931	0.228118	0.301932
	Solyc01g094500.3	5.13056	3.34299	6.40673	4.4374	1.56285	4.92587	3.47501	4.07892	3.12756	7.20161	3.45187	6.53681	3.62687	2.07625	2.16311	0.491882	0.333833	0.637516	1.50601	1.33205	1.20161
	Solyc01g094520.3	5.33857	5.60256	5.003	6.83059	6.69905	7.12503	6.99572	6.65982	7.41005	5.90771	5.48993	5.22691	6.31126	6.38085	5.33212	9.5006	8.57524	10.4285	7.40523	7.62179	6.14616
	Solyc01g094540.4	20.0263	19.7104	17.0067	28.7569	31.3011	33.4202	12.3996	9.97148	11.1633	19.8344	17.6049	18.5657	7.99156	8.72018	6.81512	20.5167	19.0556	19.5165	27.5996	28.6445	29.0863
	Solyc01g094550.3	10.9891	9.40374	9.96982	17.8722	17.1203	18.5567	13.6482	11.8254	13.6211	12.241	12.7631	14.3419	10.5529	12.6432	12.0141	43.1982	54.3623	40.1223	82.284	102.744	99.5683
	Solyc01g094570.3	4.88007	4.62634	2.75637	4.31072	6.30498	4.09265	8.53165	6.9608	6.23845	5.33411	4.06317	2.5487	3.72699	3.7114	3.67758	0.856331	1.01344	1.16341	1.91742	1.35746	1.21156
	Solyc01g094580.3	6.56485	8.15718	8.57755	6.73991	7.20749	8.40615	12.2481	11.3672	13.6794	8.38572	8.61605	9.43778	5.25127	5.5011	5.41852	3.47299	2.72828	3.11814	2.18014	2.57012	1.91014
	Solyc01g094590.4	0.305107	0.426062	0.447548	0.328606	0.484808	0.232649	1.41544	1.22213	0.830943	0.892907	0.92076	0.781348	0.134452	0.165648	0.218954	0.094372	0.147024	0.068838	0.055344	0.162872	0.134242
	Solyc01g094620.3	6.46459	6.86299	7.7657	8.27672	10.0786	11.5861	6.32684	8.15287	5.66043	10.3507	9.56852	9.10854	3.84167	5.18807	3.38812	10.3317	7.18613	7.58293	10.4482	8.30625	10.274
	Solyc01g094630.3	12.0704	11.4151	10.5702	12.48	9.46914	10.6908	11.1948	9.15287	10.1713	9.60062	11.8915	10.2845	9.56675	10.2022	7.74685	4.43731	4.30586	4.99644	13.6729	18.3363	13.3618
	Solyc01g094650.4	0.513941	0.639015	0.409904	0.959548	0.692681	0.826512	0.894931	0.84112	0.623559	0.91467	0.639259	0.392488	0.17353	0.089509	0.1597	0.46072	0.124909	0.159831	0.082649	0.145068	0.110826
	Solyc01g094660.3	6.67227	6.5118	5.93772	7.29922	5.95146	7.41049	9.73821	6.75542	10.0188	8.21215	8.73483	8.91899	4.42668	3.2446	4.92127	16.3762	14.7734	18.4039	35.3639	28.0859	28.6915
	Solyc01g094690.4	34.5013	48.8349	44.1423	10.5941	18.6653	9.70087	13.8161	18.003	21.4946	19.3574	32.494	43.7423	24.9345	40.9926	19.486	5.50873	3.77161	5.82214	0.532032	0.645529	0.617932
	Solyc01g094700.4	48.8088	46.8549	77.2925	31.4698	57.459	69.7604	39.5844	46.1965	49.6193	34.4488	42.5885	52.0749	69.2198	67.7695	91.2951	3.9335	5.427	4.57712	6.76635	8.28133	7.7551
	Solyc01g094720.3	44.8484	43.0084	43.7205	14.583	18.3193	18.0359	33.0263	35.9109	29.2254	37.431	33.1367	38.4504	29.6872	26.0985	24.6391	5.20479	5.1104	5.18408	0.32606	0.216736	0.421862
	Solyc01g094727.1	1.09899	0.47224	1.33574	0.292125	0.127083	0.249624	0.971253	0.964104	1.12378	1.58648	1.13089	1.25849	0.681169	1.22627	0.86722	0.216909	0.077904	0.084775	0.017597	0	0.013619
	Solyc01g094750.4	6.70514	5.28703	1.01266	4.37674	4.49464	5.81156	4.80217	5.27787	6.89064	0.232928	2.4671	3.66149	4.25326	5.71709	4.51301	0.613593	0.772886	0.390531	0.098165	0.063302	0.105056
	Solyc01g094760.3	1.16064	1.42577	0.966395	1.95268	1.73172	1.82831	2.77851	2.14423	2.75652	1.1592	1.11331	1.43193	0.921568	0.872288	0.941832	0.732149	1.05724	0.989016	0.730968	0.637748	0.540345
	Solyc01g094770.4	19.8405	27.005	27.1864	53.7	50.4943	38.1655	23.3473	34.3239	25.4714	33.1838	31.4072	28.2794	29.7871	27.4839	31.2345	18.1356	19.053	22.0053	53.0007	56.597	56.8886
	Solyc01g094790.3	72.6992	73.9055	86.4827	10.6716	9.77506	6.92284	42.93	54.9455	53.5607	47.755	48.3619	49.5908	62.2829	57.545	67.7626	4.8034	4.41325	3.166	0.984336	0.64208	1.02258
	Solyc01g094800.4	9.29301	9.16545	14.1349	10.9707	12.9794	13.8033	12.0409	11.6551	11.916	13.9538	16.0704	14.2793	6.4337	7.48109	6.6751	3.34959	3.48117	3.22935	17.2751	14.2476	17.8891
	Solyc01g094810.3	12.8816	15.7795	15.4214	12.2149	16.7067	10.7849	22.859	29.8633	23.3441	16.7466	18.609	19.0574	11.8988	12.0557	10.3764	1.57836	0.905291	1.83139	7.01066	7.26568	6.88661
	Solyc01g094820.3	2.91159	3.15499	3.1444	2.55448	2.6035	2.03033	2.77137	2.89129	3.91208	2.99802	2.49155	2.35246	2.80578	2.67016	2.98551	1.83102	2.13339	1.65063	1.70818	1.92644	1.46029
	Solyc01g094830.4	10.5627	10.6077	10.9583	5.96055	7.19374	5.51171	9.10127	8.55745	7.0423	11.6638	11.326	10.6796	6.1322	5.36499	5.21804	0.702364	0.705613	0.845953	2.76948	2.18859	2.31332
	Solyc01g094840.3	14.5937	9.15236	10.1688	20.2588	16.165	15.2909	10.8182	12.2663	10.9169	16.0857	14.4956	11.0025	12.1809	11.634	13.3454	3.472	3.11883	1.9625	4.81977	5.25143	5.33858
	Solyc01g094850.3	1.23629	1.38065	0.819352	0.981581	1.0036	1.32946	1.59708	0.744081	1.27447	1.20886	1.29252	1.48261	0.174416	0.185233	0.500273	0.344494	0.283398	0.648872	1.86357	2.1885	2.12217
	Solyc01g094860.4	3.88192	2.94864	3.33243	4.96483	6.36106	6.78713	5.38345	4.8885	3.42211	5.40798	5.15696	5.08369	2.55988	1.79592	2.16889	7.42164	5.24765	5.70288	14.9016	12.2569	13.99
	Solyc01g094890.4	27.0626	24.8909	35.8466	13.3291	19.6522	17.905	31.734	28.1177	25.519	30.752	31.689	37.222	23.6136	21.7803	27.1213	1.46278	0.9849	1.41786	8.13623	5.67375	5.84245
	Solyc01g094910.3	4.19859	2.74878	7.05679	4.21919	4.07698	4.34323	6.28689	6.90587	5.8242	10.8726	12.004	6.06212	9.67631	6.73119	8.51174	0.120858	0.433253	0.478926	0.447402	0.650159	0.52949
	Solyc01g094920.3	23.7318	23.9741	35.7168	32.2131	47.9743	49.8533	36.7586	37.9691	34.8355	29.1565	33.3264	34.4739	24.3103	30.9438	26.6873	94.4347	105.415	86.4468	42.6608	37.4495	48.4762
	Solyc01g094940.4	25.2634	29.2021	35.4159	27.8224	32.6209	22.7315	30.8716	36.5475	39.9766	19.4852	23.8272	24.7317	20.425	28.5387	23.4006	5.23514	4.46708	3.85474	2.12875	1.26349	1.63284
	Solyc01g094950.3	162.744	169.379	170.892	327.718	305.945	310.821	195.097	197.52	196.836	207.685	206.057	197.684	150.548	156.605	174.61	456.171	479.717	480.613	223.225	264.373	233.9
	Solyc01g094960.3	6.18168	6.23785	5.24896	13.0502	13.8539	18.3312	7.7866	7.07735	7.17635	8.67121	8.23199	8.59771	3.99383	4.10555	5.15064	32.9032	41.7407	26.9158	21.7907	23.8969	22.4705
	Solyc01g095000.3	49.7804	43.4328	40.2339	39.4426	29.2847	24.8407	36.8907	43.6143	40.552	37.9303	36.3895	39.3408	68.6348	66.0839	75.9477	2.12509	1.67634	1.90671	8.92896	8.48558	6.69903
	Solyc01g095010.4	8.28592	9.19807	8.25724	6.29084	4.86394	6.39409	7.21146	6.91743	6.27201	8.74666	6.19419	6.3953	7.52187	5.64943	6.78037	1.46902	1.10022	1.02607	1.54527	0.769534	1.45448
	Solyc01g095030.3	13.4614	12.5384	20.6164	8.4191	13.5466	15.5329	20.6899	20.8027	19.5986	14.2321	16.5314	16.1452	24.1524	28.0118	33.7161	6.17093	6.02858	6.96174	18.7026	19.1482	18.2293
	Solyc01g095040.3	41.3233	25.4502	31.965	54.0541	66.6552	62.4447	65.304	66.9546	60.6765	29.0984	55.4746	29.9454	24.7566	25.2854	27.625	27.67	45.132	32.8254	54.8645	59.8553	52.3197
	Solyc01g095050.3	86.4801	191.362	250.342	241.132	137.688	87.9001	39.5386	59.3717	113.543	268.672	113.072	288.518	197.084	172.291	280.049	174.728	48.1388	171.961	54.8021	91.4026	48.7939
	Solyc01g095070.4	54.7942	71.0409	52.1417	59.0036	68.3422	59.2102	38.9371	45.7509	42.6748	60.8071	58.3561	59.3577	64.2682	64.502	62.7869	31.1445	26.9596	24.5089	17.4388	18.4121	16.3174
	Solyc01g095080.3	0	0	0	0.878378	0.349035	0.558874	0.23263	0.076726	0.101416	0.470115	0.342618	0.217172	0	0.02566	0	1.83343	1.38119	1.93149	100.718	142.254	119.367
	Solyc01g095090.3	2.31918	2.54556	1.76902	0.910342	1.47135	1.43901	1.916	1.75067	1.65388	1.16562	1.66736	1.60976	1.39301	1.5267	1.40682	0.775152	0.394322	0.805396	0.238129	0.199666	0.19355
	Solyc01g095100.4	5.41437	7.82297	5.87056	23.7274	22.8072	21.4179	6.82701	8.60998	9.36235	6.43862	7.69129	5.46333	4.46689	6.47714	3.03687	32.3508	31.7657	36.546	33.2522	37.1052	32.1911
	Solyc01g095110.4	2.9487	2.40907	2.4658	40.9964	51.4553	47.7047	30.0904	30.4455	31.9632	3.20977	3.27101	3.22888	0.586554	0.566788	0.907809	6.22528	5.97398	7.08545	8.93891	6.37891	5.73728
	Solyc01g095120.3	14.3173	13.2456	13.169	38.9881	41.055	40.6181	26.5892	24.3644	25.9812	16.3452	16.6358	16.4791	6.07143	6.61339	6.89322	4.2404	5.8336	4.55505	12.4331	7.65024	9.23413
	Solyc01g095140.4	3.97509	1.46139	0.595468	90.0256	97.2104	85.0921	10.048	15.6759	8.50649	5.71176	6.88299	3.84709	1.56511	6.4989	2.15865	86.4942	181.067	187.781	152.494	196.758	202.033
	Solyc01g095150.3	5.77726	5.04563	4.13258	16.0039	18.8559	19.9037	8.15848	9.82764	9.04754	7.85551	7.56809	6.06937	4.11926	6.88231	5.49016	67.985	429.088	514.911	81.1533	108.064	472.063
	Solyc01g095180.2	15.64	17.8479	16.9463	20.1269	26.2347	28.5689	22.296	20.5528	19.9018	19.1556	19.0658	19.7796	13.5556	14.8231	18.2557	5.50047	3.35365	3.14872	1.50128	1.73257	1.1926
	Solyc01g095200.3	44.906	43.5214	58.0331	65.6732	78.3612	86.3283	62.557	68.2676	74.8858	44.6008	51.3201	52.9156	44.6441	51.7882	54.1738	18.9215	21.2445	18.9404	96.6849	99.4021	99.0867
	Solyc01g095210.3	13.4441	13.2003	13.4264	14.1041	14.8055	14.9446	13.1495	13.4209	12.5942	14.0148	12.0936	13.9052	10.5971	12.322	12.845	14.4149	14.6822	13.6874	24.7113	26.9811	27.529
	Solyc01g095220.2	16.9264	16.4509	16.4156	16.2331	13.8805	14.151	11.9504	10.4545	10.6605	14.0996	13.9676	15.819	16.443	15.7041	18.829	18.8853	19.0775	23.7123	15.4293	20.1249	19.0457
	Solyc01g095230.4	13.7764	14.7893	11.8123	15.3664	16.6119	13.0285	14.4804	11.9785	12.292	16.1749	13.7076	14.1686	7.40452	7.64812	8.52619	2.77774	2.60903	3.3704	4.00763	3.56871	2.86115
	Solyc01g095240.3	3.56566	2.50776	3.55709	8.4407	5.49053	4.81973	1.87042	5.21387	4.74002	2.19402	2.93297	2.75501	5.33024	4.39425	4.636	3.15071	3.65855	2.60733	0.75733	0.49782	0.568949
	Solyc01g095270.3	27.967	24.4153	35.9783	33.1301	34.8821	33.7213	29.4771	30.7002	30.7866	29.9448	31.1385	26.727	25.8927	23.6945	27.9045	7.88207	8.26926	9.05544	20.8975	19.3837	17.4582
	Solyc01g095280.4	12.327	15.0087	14.762	17.2943	20.0663	21.3315	21.2054	17.0679	18.3038	14.2088	15.0107	14.9217	14.3758	15.1493	17.7366	2.15413	2.43315	3.42398	11.1319	7.97382	6.81372
	Solyc01g095290.4	5.55971	5.33412	5.66911	5.02596	5.88113	5.06199	5.88134	6.25386	6.13669	6.7487	6.45545	7.30619	1.67591	2.71552	3.10547	0.205334	0.294783	0.087533	1.32159	1.07041	1.04824
	Solyc01g095300.3	18.9181	17.1742	21.548	15.4497	14.1463	13.2735	15.9995	15.4206	15.362	17.7058	17.8884	18.2113	15.8731	16.0481	17.5057	8.60263	9.21278	8.01124	7.67171	5.90478	7.58408
	Solyc01g095320.4	20.1726	27.5256	36.1	12.0216	28.039	15.4554	24.1802	60.1401	13.8391	25.1594	15.4352	10.1679	6.91718	4.26708	2.85671	1.38441	1.81618	1.48548	1.0881	0.912495	1.31486
	Solyc01g095330.2	2.25918	4.0469	2.57241	3.52571	4.00699	1.63331	2.81745	6.34958	2.63355	2.36039	2.10223	0.943446	0.640324	1.33695	0.424208	0.282032	0.272648	0.455523	0.146342	0.345482	0.194906
	Solyc01g095370.3	7.5959	9.20691	6.45088	6.5214	5.52079	4.65961	3.95224	4.69719	5.22328	6.94625	8.69881	7.99989	4.5673	7.58287	5.62737	1.051	0.838055	1.17653	2.59585	2.29363	2.50454
	Solyc01g095390.3	1.83595	2.24389	1.98939	2.03302	1.96228	2.52956	2.65985	3.0311	2.21899	3.32078	2.69854	3.09704	1.41877	1.55485	1.68306	0.446126	0.331473	0.403503	1.71802	1.79516	1.38373
	Solyc01g095400.4	14.0506	13.0226	14.8381	22.1955	25.1002	27.2108	17.254	16.1381	18.6874	17.3684	17.8243	17.5904	12.2646	12.5295	12.4823	34.8403	35.6058	33.8324	46.5369	47.4932	49.4261
	Solyc01g095410.3	89.4456	94.2001	80.3142	150.781	140.18	138.151	100.494	101.878	103.057	109.93	100.965	107.417	71.4261	69.243	74.4612	72.2977	90.1165	95.6297	186.156	204.262	201.531
	Solyc01g095420.3	16.7544	16.9265	14.1831	26.936	26.9016	26.0199	14.213	14.7994	15.2687	18.479	17.5516	15.117	5.45698	8.17967	9.90995	5.77074	7.00925	7.45789	17.2224	17.1207	15.1168
	Solyc01g095430.3	827.98	808.372	766.687	328.361	277.239	244.586	579.418	624.816	639.79	553.367	517.382	536.712	1370.48	1165.48	1164.62	192.818	132.13	164.579	17.9846	17.7756	16.9188
	Solyc01g095450.4	1.50402	0.819404	0.73891	0.126735	0.071363	0.036728	0.194353	0.433282	0.421943	0.479322	0.792073	0.719668	0.255174	0.966566	0.612057	0.072382	0.089879	0.036746	0.055356	0.073803	0.141671
	Solyc01g095460.3	9.13845	9.85654	11.844	12.463	13.2628	13.6376	13.4327	12.364	15.3296	12.4924	12.4605	14.2027	10.2214	14.1982	13.6858	15.2874	13.0289	13.9912	32.3606	27.4513	27.9288
	Solyc01g095470.3	22.3835	22.3617	18.4417	9.78257	10.4567	9.33097	13.2869	12.3942	12.3699	17.406	16.8692	19.6125	12.3558	15.7483	13.3856	5.39382	6.14956	6.18214	23.4383	24.6598	22.8779
	Solyc01g095480.4	19.7491	20.6417	16.6757	28.8341	26.7043	26.3271	16.7165	13.6864	18.3043	26.2403	23.5119	24.299	6.04584	6.6479	7.68791	3.41868	3.41548	3.88009	15.8009	17.2456	14.1771
	Solyc01g095490.3	6.33691	6.86268	7.38023	15.7543	11.7521	12.1812	7.91322	9.01228	11.2273	6.47128	8.38722	7.29084	7.2371	7.32801	8.72224	18.4351	22.0049	20.6166	72.6686	81.0344	71.9261
	Solyc01g095500.3	0.963823	0.362095	0.216445	0.649641	0.646442	0.665558	0.268113	0.172814	0.137169	0.956575	2.45705	3.07346	0.298822	0.184943	0.0751	0.233624	0.136397	0.367367	0.314747	0.186719	0.215957
	Solyc01g095510.3	4.66213	5.42071	3.16939	6.35557	5.39488	5.92547	7.22775	5.02144	6.01539	5.66068	5.15372	6.07633	7.42716	5.04012	7.83264	28.1038	19.0888	22.8704	11.5069	15.2864	10.539
	Solyc01g095530.2	248.817	316.4	380.014	13.6626	173.505	40.2303	54.3635	52.416	69.5307	1.40122	270.512	276.512	569.897	572.95	957.62	19.2666	19.3273	10.5328	1.67191	1.87364	1.26113
	Solyc01g095540.3	3.79983	4.34273	7.81439	6.82512	8.43173	6.07669	9.14089	5.25017	8.16583	4.6856	6.83382	5.79439	3.87356	4.69106	3.20856	2.12292	1.73667	2.88486	0.925868	1.12009	1.01142
	Solyc01g095560.3	2.06779	2.87417	1.67989	5.43979	3.1358	1.99149	2.57499	3.62535	3.097	2.28309	1.91863	1.83336	2.38872	3.1791	2.77196	12.7957	13.0074	30.0847	13.6089	12.7551	9.45417
	Solyc01g095570.3	25.5637	29.2779	32.01	42.3725	45.8635	47.5892	27.0554	30.8903	28.9707	30.3934	31.8856	32.006	48.1941	45.3276	44.053	54.2932	42.2587	53.9307	66.0077	66.8077	69.5038
	Solyc01g095580.3	50.6943	50.9313	43.0289	88.0328	74.3473	74.9627	64.3902	71.4143	68.0029	49.5776	44.3161	46.2167	49.3729	56.0433	53.7246	49.5394	43.8322	55.0601	18.5492	16.7367	13.8951
	Solyc01g095590.3	9.2718	9.23415	8.57833	10.7749	10.3	11.8337	5.47677	7.30749	5.8177	7.825	12.3277	6.43779	8.55655	7.74454	8.12921	5.8274	4.46243	4.84805	10.7976	9.79559	7.35676
	Solyc01g095610.4	10.0586	9.26478	12.2001	5.58446	5.18495	6.43776	10.7139	11.507	15.5356	6.79818	7.41885	9.41784	8.05278	8.67808	9.93125	1.03224	1.04158	0.875165	3.65944	4.10742	2.6077
	Solyc01g095620.3	53.206	52.4919	0.479376	57.3572	69.1729	81.6101	59.2416	58.7167	62.1351	63.6605	1.33969	74.5516	76.0949	7.11074	6.42605	293.679	350.102	291.023	33.7029	381.568	34.487
	Solyc01g095630.3	28.956	24.618	22.512	57.2878	58.7748	56.1638	23.4062	31.8625	37.3478	41.3988	33.0433	36.8534	18.2272	38.3835	34.5198	498.322	534.127	538.584	169.321	176.583	154.935
	Solyc01g095650.4	0.888166	1.36799	0.682901	0.899845	1.01276	0.751848	1.29806	1.24045	1.41535	0.742745	1.12684	0.318315	0.584077	0.840051	0.458418	0.106376	0.231091	0.54609	0.290572	0.529056	0.545504
	Solyc01g095670.4	56.707	55.5104	48.5279	33.2281	28.8795	23.0396	70.0424	68.4749	59.9856	49.9022	47.9916	50.3068	61.9856	56.2687	56.7559	16.4686	12.2484	15.2969	1.3656	0.858609	1.21377
	Solyc01g095690.2	6.91252	5.78868	7.98375	3.88518	3.78686	3.47813	8.19786	9.92356	8.81435	5.4623	5.68099	6.17388	7.00966	6.13809	7.22431	0.066784	0.031896	0.083379	0.120735	0.08616	0.087836
	Solyc01g095700.3	81.3469	69.1401	72.9057	85.9358	72.3315	65.5208	65.2239	66.5847	70.0265	71.0522	72.5173	68.9546	68.0484	76.9943	87.4298	4.47932	4.55053	5.08923	11.2987	11.3708	8.4539
	Solyc01g095720.3	1.59177	1.04362	1.45012	1.35355	1.38904	1.85488	3.15729	3.21644	3.69539	1.39195	1.75762	1.44355	3.27604	2.0526	3.86569	1.15414	0.823823	1.03811	0.947154	0.891111	1.27266
	Solyc01g095740.4	33.3294	40.1177	28.0817	30.5901	32.5991	37.289	19.6023	22.3843	21.3592	38.9116	32.3941	35.5823	11.7092	11.3945	11.3965	5.55183	6.55908	5.34922	12.8627	10.2872	13.4725
	Solyc01g095770.3	0.118491	0.085502	0.026753	0.24941	0.419376	0.256603	0.176122	0.139934	0.030066	0.099242	0.111268	0.077452	0.225343	0.263124	0.156898	2.25609	2.76148	3.17596	0.980698	1.48842	1.19292
	Solyc01g095800.3	16.0838	15.6269	13.3425	12.2329	12.5929	14.4294	14.9219	12.9956	11.5581	18.3399	14.9237	13.866	10.9835	10.3044	9.6968	4.57657	3.91542	3.65559	4.85336	5.6631	4.54573
	Solyc01g095900.4	31.085	30.8028	40.6028	18.8274	27.403	29.4699	32.3062	35.9182	26.7429	39.7244	33.2873	34.9835	20.8391	17.4946	16.7658	3.76018	3.83124	2.73124	4.0763	6.00343	5.82456
	Solyc01g095930.4	0.398597	0.208911	0.295313	3.77402	4.98378	7.45469	8.693	6.84671	8.09823	1.47326	1.26007	1.26466	0.289266	0.59008	0.566766	0.024981	0.160494	0.037856	0.099788	0.088112	0.294391
	Solyc01g095960.4	0.029034	0	0.027417	0.079993	0.145584	0	0	0	0	0.008562	0.174288	0.026835	0	0.233366	0.029085	4.72276	1.15981	1.0383	3.42098	2.62291	2.22231
	Solyc01g095970.3	4.45659	3.562	4.84121	16.1169	17.3967	20.9227	7.64778	6.54002	6.89934	5.49786	6.97724	5.62775	2.85918	3.74227	2.56117	54.113	60.984	55.101	60.663	58.4244	67.0112
	Solyc01g095980.3	24.742	25.4222	15.1978	5.88927	8.76008	6.88704	17.5652	18.3646	15.5187	17.0047	14.7749	18.3112	16.1306	20.9143	16.1743	1.42463	0.87502	0.960446	1.69657	0.744619	1.06242
	Solyc01g095990.3	19.8916	21.7046	20.5233	30.0491	38.3225	39.961	26.7501	26.7604	27.5048	24.206	26.9086	25.1472	19.5462	22.4839	21.8545	84.4155	93.3488	87.2177	110.186	102.856	114.053
	Solyc01g096010.4	17.5734	16.1895	17.5457	8.16921	12.4632	12.4738	9.34121	8.79829	7.47292	19.3976	17.7847	18.6286	3.74887	3.82932	3.50553	1.5285	1.5433	1.09325	4.47465	3.23124	3.83788
	Solyc01g096020.4	6.23239	7.18911	6.8507	10.6365	11.1272	7.99306	7.27388	7.7844	8.36909	6.3202	8.02865	7.339	7.25433	6.92253	6.01289	10.0889	11.2297	11.1699	6.23695	7.42566	5.78881
	Solyc01g096030.4	4.73806	5.63121	4.69411	7.83302	8.23634	8.30028	5.72589	7.04294	5.56317	6.47491	6.20578	6.12314	4.04078	3.96068	4.06299	8.01505	9.4761	10.2297	11.6219	10.9236	13.2065
	Solyc01g096040.4	51.5381	64.4126	52.2003	89.6602	146.698	95.019	75.7645	90.7447	91.7699	52.6612	66.7828	76.6475	20.9823	31.1619	18.1601	11.6827	12.2717	11.3756	19.888	15.9822	18.7087
	Solyc01g096050.4	11.1479	10.7651	10.6774	11.7793	11.5304	10.0094	12.3308	12.3494	13.8088	9.73191	10.6924	11.441	10.0906	12.3872	10.95	20.4321	19.429	18.5559	42.0283	41.5783	39.3651
	Solyc01g096070.3	43.0637	46.8009	35.5151	39.5893	27.072	28.3921	49.1408	41.2504	39.7718	45.0259	43.4447	47.1401	22.7938	35.2901	22.4572	29.065	25.282	28.6875	98.8325	112.542	84.9229
	Solyc01g096080.3	41.447	39.3863	31.8359	14.8482	13.6331	12.7653	30.7418	33.6331	36.2431	37.1022	36.7775	37.1545	24.5939	21.3006	20.8166	1.50585	0.894101	1.64007	3.09526	2.6226	2.68332
	Solyc01g096090.4	53.9914	58.5223	34.1054	69.1308	53.9339	46.2897	54.0875	57.4545	62.024	50.5254	45.8245	44.9711	42.2588	44.2516	48.4605	48.0314	41.4661	53.5578	63.6128	82.9865	67.3317
	Solyc01g096100.2	27.158	27.318	34.9771	19.1552	20.5112	19.1451	22.8188	25.5459	18.8561	20.0916	33.848	37.0021	26.3056	29.1746	36.3003	2.18921	2.20874	2.46701	9.30361	7.88639	6.66173
	Solyc01g096110.3	2.82927	5.59775	4.98951	4.61557	5.12163	5.48835	4.04837	3.02785	5.45165	5.41773	5.96876	5.09692	4.97907	4.29325	3.73664	1.08319	2.08256	1.4919	5.28475	4.92497	4.39331
	Solyc01g096130.3	22.9649	21.8971	27.3967	33.4838	33.6384	34.9356	39.515	36.0693	36.2539	30.2874	27.1581	28.6554	25.5142	22.2998	32.3884	7.31857	9.06415	8.41099	19.051	21.8887	21.8261
	Solyc01g096150.4	1.18977	6.3411	1.03305	0.011454	0.005217	0.106818	0.614039	0.13439	0.028146	0.350099	0.006916	0.320822	0.005695	0.563792	0.078276	0.182437	0.219755	6.74426	0.128863	0.661501	0.133905
	Solyc01g096170.4	0.320181	0.379222	0.274516	0.346041	0.404216	0.238989	0.916438	0.554018	0.864769	0.515819	0.286598	0.215693	0.112628	0.188886	0.207661	0.217096	0.236106	0.284877	0.670528	0.548838	0.328121
	Solyc01g096190.3	13.0232	10.756	13.1713	12.4238	12.9759	12.9519	22.7925	16.4344	16.8652	10.7606	12.9228	13.1728	10.1462	11.3318	11.4195	21.2801	17.2368	18.8127	11.4044	9.31198	12.608
	Solyc01g096200.4	12.9838	12.4602	11.6224	128.934	139.381	145.466	66.7081	58.7344	59.7375	16.0652	15.7992	13.7901	8.51396	9.24528	10.2933	245.882	252.207	214.303	51.911	44.0198	49.314
	Solyc01g096210.4	1.23812	1.42763	1.17673	5.45722	3.57047	5.66564	1.31991	1.95599	2.94207	1.73111	1.37202	0.7112	0.925019	1.37476	1.02304	0.923661	1.4101	1.91067	1.14696	0.293334	0.610456
	Solyc01g096220.3	9.0632	10.7074	6.43455	12.5711	19.1479	13.8213	10.1399	11.1725	9.89971	6.17346	8.08403	8.46211	4.36692	6.20695	6.26745	1.79791	1.52755	1.98738	0	0	0
	Solyc01g096230.4	4.05458	4.7944	4.02976	11.7234	11.6016	13.2628	6.49058	7.70385	6.55115	4.91898	5.53396	5.09936	5.56567	4.72495	6.23961	67.3084	67.1572	79.7744	33.3222	36.5238	34.6912
	Solyc01g096240.4	199.741	203.509	159.157	114.684	103.634	77.3231	143.575	117.126	149.5	153.715	146.115	154.815	211.446	222.705	194.199	106.08	67.6428	93.5348	13.1159	11.6699	9.91559
	Solyc01g096250.2	5.2718	9.46998	5.26183	3.99613	4.50783	2.21586	2.72627	7.21984	3.74346	3.6824	5.68345	3.77223	4.32615	6.61195	3.57335	3.78149	2.70804	5.51415	0.323152	0.202026	0.282311
	Solyc01g096260.4	5.39129	7.27116	2.98682	8.29379	18.3082	5.18508	8.25775	15.8356	10.8766	6.98853	9.76181	8.12393	1.66281	6.14589	2.12196	2.12596	2.15591	2.66558	1.93591	1.0629	1.41667
	Solyc01g096270.3	61.5344	58.0333	52.1557	157.34	131.092	134.292	178.922	167.917	188.824	83.2437	76.2573	72.2501	45.2979	46.4542	66.1567	102.743	108.427	116.534	233.041	239.508	214.597
	Solyc01g096280.2	1.40748	1.38451	1.74113	0.605474	0	0.575442	1.48212	1.18581	1.21667	2.0379	1.25056	1.19522	1.0404	0.713081	0.634438	0	0	0.173576	0	0	0
	Solyc01g096300.4	1.53173	2.08838	2.07187	1.05693	1.33801	1.44605	2.11567	1.40051	1.83236	1.71486	1.33997	1.46148	1.30134	1.84055	1.16565	0.598394	0.290936	0.48005	2.45297	1.97838	2.49673
	Solyc01g096320.3	0	0	0.036241	0.355494	1.79225	0.781584	2.16447	2.69312	2.03938	0.189444	0.073594	0.141768	0.044363	0	0.076892	0.987047	2.10382	1.15354	20.7435	12.2516	20.0717
	Solyc01g096340.3	31.8404	25.8157	25.7481	29.7206	23.9142	25.0257	34.8732	33.8209	34.5997	32.3495	25.9473	26.7629	30.5649	31.4844	34.7312	2.91056	3.73312	3.34532	16.1016	16.0683	18.3801
	Solyc01g096350.3	6.96652	6.95946	8.44727	13.5505	15.3453	14.8267	10.8261	10.2667	11.4427	9.38278	9.20495	8.35937	5.49769	6.17019	6.26251	10.9536	10.822	11.3229	13.0577	12.6446	12.826
	Solyc01g096360.3	47.4232	50.335	38.912	27.1268	22.7459	22.4331	35.2287	35.1737	36.3648	33.7532	33.2066	40.5086	29.2566	34.3185	31.0766	1.06323	0.921167	1.06277	1.75577	1.69199	1.23696
	Solyc01g096370.4	12.4833	11.4265	13.1979	19.8524	18.5616	19.2865	34.244	30.8681	31.9173	16.5072	16.8622	16.8374	16.2732	15.8143	19.5243	1.53697	0.720426	1.0688	2.50092	2.03031	1.65061
	Solyc01g096390.4	8.19661	5.71306	7.14123	5.58147	6.36375	5.11315	6.11172	6.01557	8.28121	10.6256	10.4013	7.95448	4.52591	5.56283	3.38922	1.8409	1.27623	1.58165	0.854755	0.444386	0.497292
	Solyc01g096400.4	8.11668	7.85733	7.91877	8.05213	9.06996	6.96519	7.67101	7.77467	6.22353	10.8159	9.25687	7.36819	5.68412	5.19222	5.59549	3.8308	6.06343	3.58925	14.5641	8.55596	11.8309
	Solyc01g096410.4	1.00313	1.63375	1.5883	0.335151	0.465463	0.345226	1.14512	1.26031	0.884745	1.07167	1.28585	1.84486	0.890721	0.89255	1.05217	0.205101	0.20405	0.325495	0.108444	0.093523	0.101603
	Solyc01g096420.3	2.34439	2.04246	1.10916	11.478	10.3828	11.2866	4.74129	4.37276	5.38983	6.42125	7.08311	4.89411	3.43248	4.93389	2.12959	34.6395	45.4363	51.0241	454.453	778.119	524.937
	Solyc01g096430.4	4.85746	6.39546	3.69121	27.7741	32.9094	34.1358	0.870729	18.9145	1.37441	0.259938	7.74532	6.83296	4.71933	8.1564	5.86951	205.877	36.3897	241.85	14.1742	12.6481	14.8334
	Solyc01g096450.4	50.9057	68.2192	39.2741	22.2081	33.0623	13.566	15.6436	17.7074	21.8047	25.1999	47.9091	54.2095	23.1272	45.6014	22.4445	14.4674	12.2451	15.6226	5.11154	2.81783	3.47403
	Solyc01g096460.2	7.59509	6.8514	7.26192	16.6158	16.0316	15.4924	11.4195	11.1182	12.7921	9.34592	9.3518	10.3002	7.00996	8.18311	9.29242	26.4245	24.9169	22.9735	21.308	24.8924	26.9671
	Solyc01g096470.3	21.2209	22.1711	24.1681	19.1533	23.5581	21.2419	24.9405	30.1737	30.9768	23.0444	23.4785	21.6752	24.6367	24.2618	21.7957	5.04995	3.43743	5.42865	4.16115	3.76093	3.73125
	Solyc01g096480.2	102.772	101.444	72.4155	52.6254	47.4422	44.0062	46.1276	51.5052	45.8091	97.9911	76.1883	81.9099	28.5423	31.2945	29.6163	9.24828	6.87862	10.5979	0.99211	1.78225	1.14739
	Solyc01g096500.3	15.5709	14.745	21.9937	24.8095	22.8464	25.0404	20.2064	19.6125	18.5522	22.8185	23.8919	23.6748	16.7062	17.5933	13.8488	86.2969	89.1682	83.0208	27.9315	20.3766	28.8094
	Solyc01g096510.2	5.68197	4.56837	1.31571	50.3672	40.4576	49.4388	14.891	12.1984	13.4197	6.4208	14.6847	12.0789	9.89394	13.3816	16.1695	675.451	744.516	756.76	432.481	529.222	493.939
	Solyc01g096520.3	46.863	45.7877	39.429	71.2519	60.7725	57.5471	63.0674	59.3536	64.6556	53.4328	52.2705	46.2728	26.2814	30.312	32.0678	63.8772	54.4815	66.8701	123.928	119.415	119.926
	Solyc01g096530.3	9.09429	8.64298	8.16624	20.1386	18.2066	14.3054	12.4615	14.7122	13.6656	11.3111	9.8084	9.70925	8.5557	10.3382	11.6028	7.83354	7.37989	10.9565	18.7647	21.5813	18.068
	Solyc01g096540.4	10.2939	11.3777	10.605	15.9195	14.3338	16.4911	12.9824	10.63	10.687	12.728	13.539	12.2777	4.9998	5.7198	3.78281	18.4512	18.1942	16.1627	19.8564	12.6462	18.8468
	Solyc01g096550.3	7.34541	7.63758	6.77475	15.986	17.1184	22.5653	3.12564	2.4261	3.37635	9.04508	8.3464	8.6677	1.43195	2.39149	1.16488	2.95016	4.64065	3.87784	16.4254	13.6333	14.5476
	Solyc01g096560.3	0.484895	0.777387	0.16456	0.54499	0.541725	0.229017	0.2443	0.205308	0.35822	0.358212	0.307702	0.283816	0.166682	0.421604	0.142098	4.53064	2.99415	3.96353	0.312089	0.690306	0.367948
	Solyc01g096570.3	57.8504	54.278	62.5527	68.9163	69.2038	61.9336	88.1034	81.9569	85.0508	67.505	69.8943	61.4717	52.885	51.4556	56.6988	17.2388	17.2266	18.2377	60.1508	54.7435	52.0707
	Solyc01g096620.4	9.43649	9.77433	11.2057	5.9365	6.28475	5.29705	7.23414	6.51301	7.33091	12.5806	11.7887	12.0113	24.1694	24.2017	23.547	3.65691	3.67315	3.68989	8.71736	8.02537	7.67665
	Solyc01g096660.3	264.591	248.875	204.774	135.03	118.003	114.405	181.359	196.261	185.551	198.885	181.364	181.664	335.982	313.18	287.591	91.1944	68.7478	86.47	16.2826	13.7122	14.4158
	Solyc01g096670.4	6.50312	5.86117	5.50183	12.6713	14.427	16.6507	7.50313	6.19643	4.77628	8.5472	10.4221	9.35322	8.82427	10.5625	8.79837	135.423	125.878	121.088	40.6494	52.5339	49.2151
	Solyc01g096710.4	41.479	42.3411	35.3256	59.9602	57.5878	57.8584	47.9758	44.1991	45.493	51.1082	46.8248	45.837	31.4426	34.6997	33.7944	48.6989	52.2496	60.2898	94.9561	112.139	102.62
	Solyc01g096720.4	0.031727	0	0.024212	1.58537	1.58874	2.15076	0.055795	0.077388	0.098914	0.056498	0.677245	0.101569	0.043268	0.059959	0.013257	13.6615	15.7753	14.4083	61.7103	63.3544	82.1026
	Solyc01g096730.2	2.25473	1.70498	2.05695	3.64667	2.19918	4.66595	3.23577	2.44072	2.47376	2.31559	3.15563	2.54437	1.777	2.60308	2.75899	17.4005	18.627	17.4434	48.3841	43.152	55.6328
	Solyc01g096740.4	2.78567	2.38599	2.22913	2.95869	2.1964	2.5928	9.73086	7.1012	7.62951	3.33909	4.63186	4.19922	2.89266	2.65107	3.05622	1.97608	2.34197	1.68294	8.61543	7.39865	8.2147
	Solyc01g096760.3	16.2281	16.6552	12.8354	23.9423	25.4814	28.1858	11.1237	12.0742	13.3617	16.0984	15.8733	16.0786	9.12534	12.627	11.6001	13.4134	18.3655	20.9364	31.8138	29.2684	33.9945
	Solyc01g096780.4	26.7012	26.4415	33.6793	27.5798	34.1139	34.3028	24.8871	26.6386	27.7616	26.0469	29.3263	29.9878	20.4779	21.6556	20.5348	27.047	31.3765	27.4736	45.1492	40.8559	47.3002
	Solyc01g096790.4	0.597593	0.028077	0.025132	2.49845	2.14023	3.04346	1.5149	0.031668	1.84364	0.054744	1.50928	0.704019	0.032512	0.481393	0.003153	5.01148	6.0986	7.78224	18.5712	31.8513	18.4168
	Solyc01g096800.3	11.6284	12.1369	10.5484	28.2722	27.8884	32.7161	5.53679	5.8318	6.15344	12.9448	13.752	13.6613	3.05627	4.00186	3.39553	4.95523	5.67694	5.65462	40.3538	39.7936	40.6361
	Solyc01g096810.3	15.3832	18.8305	19.0348	51.8844	45.9345	6.27672	27.3518	5.60846	30.5543	6.34946	3.3374	4.105	21.8706	24.6248	22.4539	12.2354	75.9283	97.2396	68.8303	55.3192	71.2528
	Solyc01g096820.4	0.144802	0.091424	0.250414	0.666477	0.555587	0.825027	0.578848	0.337939	0.453236	0.295923	0.230467	0.328262	0.092294	0.063976	0.106556	3.4655	3.27289	2.60388	0.100689	0.21307	0.098174
	Solyc01g096830.3	14.6532	17.943	20.9173	18.7595	19.6733	18.5112	15.0428	16.2334	16.1847	20.0791	17.7589	21.1959	8.46979	10.6997	8.80227	8.30288	8.77513	8.3019	27.6308	20.5647	23.5568
	Solyc01g096850.4	4.52644	3.7431	5.11887	2.69746	4.29911	4.8566	4.49622	4.8372	4.23465	4.86432	5.47301	5.61328	2.59353	2.18772	2.83656	0.979504	0.940988	1.0171	1.77854	1.04431	1.39771
	Solyc01g096870.4	133.113	127.174	115.953	79.7008	80.9836	79.0282	85.5725	97.0824	86.0546	121.712	107.767	103.293	73.731	73.6722	71.6005	32.8021	31.4041	30.8672	18.8015	15.3893	15.1112
	Solyc01g096880.4	7.64004	11.6808	20.3197	4.81539	16.9921	7.71908	6.00653	8.99672	9.41786	4.03747	5.27152	9.0141	6.46214	9.74922	6.80159	1.11506	1.28885	2.20021	0.33882	0.18804	0.254961
	Solyc01g096890.4	4.03608	4.60428	3.82394	5.26118	4.64295	5.77313	4.3775	3.71276	4.13691	4.36331	4.93808	3.64296	3.42488	3.07194	2.79932	5.4665	5.99645	7.09988	9.19624	5.52358	5.79725
	Solyc01g096900.3	12.8412	13.512	12.8353	12.0214	12.3658	12.0129	10.9993	11.095	10.9717	16.7158	15.307	15.988	3.7453	4.68155	3.91802	2.43219	2.11675	1.95661	2.6603	1.97501	2.48626
	Solyc01g096920.3	13.4563	11.3444	11.2065	25.1951	28.2312	28.1671	8.60981	7.33012	8.95773	14.3224	15.8087	15.8735	3.16228	5.01833	3.75696	2.78588	3.0523	3.54862	20.4343	17.9989	17.4203
	Solyc01g096930.3	4.23741	3.45979	3.89488	8.48032	10.102	11.5273	7.04238	6.14214	5.65134	6.08696	6.87285	5.68078	3.20795	2.91685	3.12944	99.6126	102.501	89.4857	37.1084	35.1864	42.1246
	Solyc01g096940.4	3.12826	2.63432	1.2213	0.463568	0.335847	0.241256	3.22956	3.42342	2.08339	1.93182	1.89714	1.81426	0.970611	1.83668	0.858507	0.119431	0.125166	0.247144	0.046664	0.065652	0.186826
	Solyc01g096950.4	5.64671	5.61519	4.80672	5.83414	7.23948	8.10901	3.91595	3.29195	3.66915	5.88486	6.02785	5.73322	1.09608	1.78902	1.56683	0.881564	0.843089	0.77418	4.06097	3.16496	3.34103
	Solyc01g096960.3	3.14195	4.03637	1.89074	2.3977	2.55988	2.15134	1.99691	1.91648	2.29542	1.89559	2.2982	1.87921	1.10457	2.1112	1.0595	3.52283	2.56699	3.63969	2.78175	1.72195	2.22925
	Solyc01g097000.3	9.58919	10.2969	9.69827	2.75703	3.34111	2.27763	4.03988	4.24695	4.26662	7.27049	8.28258	10.2293	2.86413	3.93541	3.19033	0.598734	0.607176	0.717196	0.178832	0.055131	0.067048
	Solyc01g097020.4	19.9546	11.496	12.7221	16.4409	31.9306	11.1189	11.2167	12.2118	25.8516	21.7708	20.7197	10.4029	17.597	19.167	3.32886	21.2786	11.1811	14.8484	16.4904	43.5757	33.8388
	Solyc01g097030.3	4.52906	2.13103	3.78647	5.39188	6.5535	8.21521	4.75015	5.49414	4.88622	5.24191	5.9137	3.18175	3.92361	4.06404	5.89189	6.48611	10.0043	4.77849	5.54176	4.50822	6.24636
	Solyc01g097040.4	6.18858	4.49697	7.00762	10.189	12.8048	16.9295	7.34612	6.48293	6.91844	7.34292	7.71944	8.3646	5.05686	5.76642	5.73651	77.5425	56.2822	41.558	28.4995	28.4925	24.1656
	Solyc01g097060.3	0	0	0	0.226104	0	0.045554	0.040723	0	0	0	0	0	0	0	0	2.80343	3.67688	0.488008	4.42838	5.21753	6.21614
	Solyc01g097080.1	0.778755	1.15225	0.763604	0.682405	0.409317	0.260759	0.954305	1.4813	1.78872	2.08881	1.39501	1.2802	0.228632	0.388409	0.220667	0.128194	0	0.04483	0.097132	0.062319	0.18784
	Solyc01g097110.2	0.140116	0.164426	0.08962	0.066943	0.525243	0.111524	0.331605	0.226333	0.193109	0.26523	0.678952	0.319546	0.072832	0.180676	0.067572	0.199303	0.089298	0.0955	0.046731	0	0.030528
	Solyc01g097120.3	19.7252	18.6909	20.1922	27.2915	32.7396	37.0816	19.9884	20.3662	19.0323	23.1385	26.5818	25.3975	17.3535	20.1363	18.6037	39.9461	43.9271	35.2779	68.1461	69.3763	79.1856
	Solyc01g097130.4	9.68397	9.05752	8.3914	8.6603	7.72949	8.12303	7.84217	9.09756	7.11821	9.18055	8.58866	8.79068	5.42862	5.74306	4.94405	1.42896	1.06041	1.77842	1.83436	2.12554	1.6538
	Solyc01g097140.4	29.4666	32.3894	24.2525	47.3841	37.9516	37.8983	38.1746	36.8256	39.8605	31.6578	28.6615	24.322	25.9153	22.8313	25.4242	15.333	15.5078	18.3446	50.576	57.0105	45.8663
	Solyc01g097160.3	34.2332	32.884	27.2517	20.0301	21.51	20.3466	29.9846	32.1929	26.8084	40.4274	34.6024	36.5437	20.5168	18.9883	20.0543	4.0446	4.22263	3.9404	0.979591	0.74876	0.886636
	Solyc01g097170.3	11.8821	13.5722	10.8155	22.1726	19.1514	18.6717	12.8443	11.6369	14.3933	11.6211	12.7273	12.5465	9.91371	11.8071	13.0258	51.8834	46.9289	59.9153	28.5513	30.3607	23.622
	Solyc01g097180.2	0.038604	0	0	0	0	0	0	0	0.020347	0	0	0	0	0	0	0.179075	0.106558	0.124215	1.31553	1.74941	1.41465
	Solyc01g097190.4	25.3044	27.1019	22.4192	46.9974	42.1116	55.681	27.6078	25.2928	24.9623	28.6215	29.0895	25.9694	11.7626	14.7908	13.8471	24.5186	21.7396	25.3991	25.6411	24.034	23.3774
	Solyc01g097220.3	0.325354	0.411983	0.143253	0.430817	0.225205	0.217898	0.682835	0.451262	0.629747	0.202377	0.177304	0.212055	0.307898	0.221002	0.186079	0.676389	0.197793	0.393113	2.55017	3.70658	2.71848
	Solyc01g097240.3	2.17556	2.01129	2.49349	36.8925	18.7418	48.2434	30.6416	17.8989	13.4685	28.9966	21.0459	5.92682	3.33626	2.82972	1.62341	20.3809	20.1774	22.6544	1785.08	1991.99	1850
	Solyc01g097250.4	10.8198	9.0194	8.70033	11.8074	10.9943	10.6808	7.65456	8.75123	9.75772	9.79408	10.3412	10.1632	7.977	9.31967	9.3135	10.657	10.4002	10.4012	16.333	17.298	17.5152
	Solyc01g097260.4	2.82792	2.49902	1.873	4.05015	3.49038	3.58704	2.8316	2.14859	2.72236	2.86399	2.7146	2.54078	2.279	2.02283	2.21995	4.63142	3.68735	4.61065	5.62351	5.87193	4.87472
	Solyc01g097280.2	9.66381	11.2787	5.50882	10.3976	11.6011	10.2612	22.6191	21.5053	40.4115	7.42683	5.88677	6.40358	11.6017	15.1094	4.86425	26.8745	22.4828	30.9635	16.0507	5.88738	11.3333
	Solyc01g097290.4	128.227	153.154	128.743	53.9431	71.9499	38.0819	75.2612	84.6449	95.6077	91.8264	113.702	132.144	84.1094	123.588	111.061	8.9055	4.49195	8.22005	3.52857	2.35192	2.53991
	Solyc01g097320.3	4.24127	4.31775	6.45475	6.61801	6.13996	7.88863	5.57392	4.13356	5.89521	4.50349	7.50722	4.69504	3.59894	2.40202	3.03459	8.17187	7.1145	7.69308	6.79383	5.10705	7.13412
	Solyc01g097330.3	30.6689	29.9108	28.1637	33.2939	34.7951	32.1104	30.811	30.7246	31.1895	29.7101	30.4327	30.4486	22.2423	23.3599	20.2866	110.696	90.0092	99.0912	52.6917	58.157	53.9924
	Solyc01g097340.3	98.2328	96.8676	61.8229	34.2389	34.9748	34.0102	104.742	102.628	84.1446	75.7222	71.725	78.8016	56.264	59.94	55.6546	10.9766	7.89795	10.1614	1.25655	1.33554	1.82908
	Solyc01g097350.4	10.2064	10.1522	11.9244	33.311	40.1152	43.5941	16.4386	19.5189	21.5868	14.4729	17.0321	16.0263	8.83817	12.3372	10.8442	98.4758	102.12	100.237	105.345	106.577	105.301
	Solyc01g097380.2	0.15556	0.510693	0.131011	0.846999	0.687879	0.463583	0.360834	0.363902	0.245671	0.261316	1.27855	0.471144	0.354412	0.291064	0.197484	2.38192	2.0084	3.95384	7.04531	7.07749	6.32888
	Solyc01g097390.4	4.7099	5.12858	2.23443	2.62133	3.32892	3.72628	3.95705	4.15838	4.81889	5.04685	3.75183	4.90116	1.00369	1.47126	1.18728	1.77453	1.45628	1.24419	5.4107	6.83366	6.18867
	Solyc01g097400.1	0.066408	0.130162	0.020694	0.095639	0.059169	0.078837	0.054515	0.192893	0.122329	0.17877	0.224989	0.123944	0.040173	0.045033	0.029271	1.70658	2.28385	2.97494	4.72106	5.35492	7.05523
	Solyc01g097450.3	60.0431	62.3959	43.7535	89.8267	81.8777	76.2389	71.2348	74.1253	80.217	60.3139	55.1344	50.1701	47.7715	50.9557	52.3042	55.0275	50.4535	66.2309	106.192	118.943	102.482
	Solyc01g097460.3	304.098	311.157	255.554	140.807	146.636	138.295	246.003	296.464	238.153	222.985	193.393	204.12	292.906	291.058	211.801	67.0143	46.7852	59.0532	44.0872	42.4738	46.8899
	Solyc01g097470.4	0.837668	0.273452	0.364548	0.846009	0.370823	1.52152	0.868094	0.575031	0.157448	0.776509	0.819606	0.540895	0.291668	0.081545	0.14612	0.321142	0.470301	0.279525	2.80768	3.86289	4.69914
	Solyc01g097500.4	35.3865	18.1747	28.9331	30.2286	16.8058	16.5065	32.6975	31.7223	29.9489	39.7263	21.3772	37.0548	17.5536	21.3647	9.55972	6.8562	5.33154	2.76205	6.08728	8.70779	6.45424
	Solyc01g097510.4	11.1493	9.51512	10.6914	14.1931	14.0855	15.1716	21.4475	21.5255	18.3246	10.7941	14.5621	14.0479	10.6374	14.6586	14.5619	2.93338	3.04187	4.69216	104.392	107.774	101.844
	Solyc01g097520.4	17.2122	15.4944	15.2931	43.1528	44.0043	68.1445	37.8235	32.26	31.8373	22.4835	26.7199	27.564	15.6176	23.7118	20.1514	4.89605	9.78009	6.63181	1038.64	1044.69	942.061
	Solyc01g097540.4	7.70446	6.45009	6.49947	8.52281	9.45996	9.30786	13.3776	14.829	11.5155	10.336	9.99557	8.56217	4.97994	7.42876	6.3739	1.84176	2.88942	2.07143	6.39228	8.27325	7.20793
	Solyc01g097570.2	5.49564	6.43948	4.2538	5.34448	7.73563	6.78177	6.48027	6.05551	6.46258	4.20686	4.70677	4.73626	4.27331	4.6242	4.36564	18.7118	23.3509	29.5389	41.0266	37.834	39.1273
	Solyc01g097600.2	9.03037	9.21809	7.36031	11.6525	9.77988	11.0202	6.17241	5.44527	6.42919	10.476	10.0374	9.96869	2.89298	3.26871	3.31323	1.96506	2.29913	1.77121	6.76807	5.50227	4.31545
	Solyc01g097610.3	0.16582	0.174454	0.124122	4.21989	0.145766	1.8921	3.7365	0.239648	2.40537	14.0696	3.56684	0.11393	3.57478	3.89032	3.57547	4.22355	0.147979	1.01388	9.69265	4.91066	1.39894
	Solyc01g097640.3	9.60597	9.63701	10.0763	17.9957	20.4281	23.3262	5.0832	4.44637	5.1202	11.5828	12.7752	12.7584	1.93517	2.37184	2.02304	2.85662	2.94993	3.16353	18.6266	15.1488	18.7674
	Solyc01g097650.3	10.1521	8.11465	7.61042	16.9537	10.2689	9.05886	10.6741	10.8468	10.9238	9.92263	6.40502	7.75834	9.77457	12.4193	8.15618	8.6503	6.6923	12.0945	4.76477	3.39278	3.25793
	Solyc01g097670.4	1.51571	1.87989	1.12095	1.33932	1.73544	2.01916	0.942864	0.851182	0.617704	1.81726	1.57441	1.62194	0.115202	0.264847	0.257002	0.195391	0.210628	0.123642	1.16813	0.951993	1.43431
	Solyc01g097690.2	0.045494	0.049604	0.12816	1.22653	3.09912	1.13947	0.101682	0.192216	0.083581	0.135371	0.242733	0.062443	0.10187	0	0	0.084082	0.458363	0.101155	0.208388	0.109235	0.402267
	Solyc01g097710.1	0.807578	1.33298	0.654661	1.35536	1.05445	0.947867	2.0495	1.59579	1.31167	1.47631	0.864338	0.951171	0.49569	0.634767	0.853988	0.196679	0.283503	0.372709	0.359947	0.358263	0.136235
	Solyc01g097720.1	0.625955	1.79802	0.977899	1.6713	0.646523	0.831442	1.84772	1.85662	1.05872	0.816669	1.01707	0.916193	0.367136	0.924545	0.541532	0.222173	0.261246	0.333585	0.349569	0.528719	0.292032
	Solyc01g097730.4	6.22964	6.03908	5.41707	7.45489	6.80182	6.92315	5.26297	4.42222	4.34344	5.99129	6.36585	5.50713	3.57672	4.12289	3.68571	0.762848	0.66056	1.06904	3.8419	2.29618	2.58159
	Solyc01g097740.3	29.4727	32.3882	27.7257	60.0726	56.9928	57.4934	34.0158	34.7949	37.2934	33.045	31.6702	30.3566	20.8814	25.901	22.4623	13.4454	13.3105	14.675	60.3721	51.1984	48.0681
	Solyc01g097760.3	271.113	271.951	223.919	376.746	379.228	384.837	189.345	192.542	209.803	264.899	271.224	259.842	122.019	153.386	132.899	115.095	120.611	138.58	339.398	359.439	318.987
	Solyc01g097770.4	86.5234	84.7212	102.525	21.5816	20.1518	16.942	93.6205	98.9902	81.2549	69.4934	76.1088	82.8225	125.198	118.809	125.052	16.7857	12.2202	12.1035	0.680191	0.700133	0.601658
	Solyc01g097790.3	15.5087	12.8478	13.5446	11.2967	11.2672	10.48	12.9801	13.497	13.1662	12.1177	12.7442	12.283	10.6828	9.14461	8.66626	2.84135	3.19184	3.81251	10.6172	9.56562	9.84588
	Solyc01g097800.3	18.5731	17.9657	18.959	32.0844	33.4046	29.9688	19.3538	20.6228	21.7755	18.7976	18.9702	18.2549	11.2938	13.9476	14.7404	2.08738	2.22538	1.76936	5.04126	4.21923	3.62654
	Solyc01g097810.3	76.1353	71.0604	77.8779	57.4653	61.0289	62.8992	79.3761	80.1704	75.9672	83.4708	81.6438	78.7905	66.5556	56.7998	60.5835	32.6904	29.6003	26.3043	12.1386	9.56598	11.1131
	Solyc01g097820.4	8.54594	8.47426	7.57973	4.58398	3.48525	3.29508	11.2209	10.4509	9.31307	8.73725	6.63746	7.37923	5.55494	5.5209	4.62294	1.11546	0.264261	0.58247	0.335001	0.072613	0.32395
	Solyc01g097860.4	127.607	146.718	173.61	81.1604	75.7291	69.218	85.8568	76.7263	62.2148	128.047	132.014	135.448	267.206	211.176	229.622	9.89378	9.78893	9.73647	0.823613	0.907921	0.754782
	Solyc01g097880.4	29.0355	27.325	25.0505	110.074	86.6694	87.3714	62.3651	67.1976	78.871	27.0473	36.6462	30.0922	32.5226	28.1022	33.9594	232.003	232.222	259.815	199.088	230.813	220.411
	Solyc01g097890.2	10.5678	9.78541	10.8009	23.4858	24.0075	26.0422	17.2477	17.3396	19.7775	13.3089	12.9076	11.4184	10.6523	12.2924	10.0874	21.1566	18.9674	22.3516	15.8901	15.6239	13.9023
	Solyc01g097910.2	86.4514	86.9272	101.462	48.6636	50.9351	49.9854	105.707	113.507	112.075	69.2968	67.2811	65.0437	90.3438	84.5214	75.7692	2.72712	1.84777	3.0667	4.59909	3.94656	3.29765
	Solyc01g097920.3	35.6348	37.3185	22.3947	27.3039	25.5668	27.8522	24.3941	19.5963	22.9771	30.8768	32.7778	35.1783	18.7507	22.7849	25.7278	16.7157	14.3391	15.0643	9.18612	12.1271	12.0698
	Solyc01g097930.3	0.905167	1.36986	0.331067	0.564242	0.331101	0.194973	0.865466	0.341015	0.929576	1.05226	1.31421	0.463251	0.651268	1.03556	0.407559	2.11616	1.5157	1.38786	0.078101	0.300174	0.210072
	Solyc01g097970.4	5.65294	5.78152	2.60712	13.8361	15.8108	13.5041	11.9343	8.31007	17.4079	2.92828	3.30706	4.49883	1.83332	3.31424	2.81231	3.48625	3.57872	4.69603	4.47108	4.70069	3.14096
	Solyc01g097980.3	9.08091	8.82672	11.6272	13.2156	14.8674	15.4088	13.6299	13.9113	11.7938	13.1007	13.3759	12.5693	7.69434	8.03009	8.75668	8.94527	9.01202	9.0696	25.5912	23.4289	25.326
	Solyc01g098000.3	41.8618	40.6962	34.9486	59.3173	56.6842	66.4115	21.3972	19.7617	22.894	40.345	37.5924	40.3394	22.453	24.5744	21.8418	9.50497	10.9251	10.0598	32.7002	35.055	30.6619
	Solyc01g098010.4	0.438993	0.706826	0.299308	0.39686	0.711479	0.752082	0.81361	1.1993	1.01412	0.545228	0.509678	0.684225	0.384358	0.360911	0.341032	1.32756	1.13897	2.11436	3.08947	3.36772	3.36462
	Solyc01g098020.2	26.5592	24.9797	25.495	53.2977	53.1986	53.8596	64.4278	67.5912	67.8933	40.1133	33.3036	29.6607	30.7716	21.7187	33.936	24.5585	32.15	36.5968	52.2714	67.1039	59.2757
	Solyc01g098030.4	29.2661	23.468	21.7132	42.8893	47.4472	42.5641	28.1236	21.7752	24.4962	25.104	33.1358	25.2062	15.9294	14.8954	12.5475	18.6325	17.9989	19.2164	45.9542	40.9023	50.0833
	Solyc01g098060.1	0	0	0	0.035462	0.104324	0	0.167032	0	0.045052	0	0	0	0	0.210348	0	12.0567	13.9016	17.564	1.22212	2.5919	2.33101
	Solyc01g098080.3	4.84912	7.00464	5.01385	5.19416	7.51365	7.08964	12.7665	7.66761	7.92288	5.05152	5.69975	5.74804	5.95997	8.78979	4.56776	3.70456	3.44116	2.97877	2.19552	1.8277	2.03972
	Solyc01g098110.4	11.4458	11.7127	2.71196	11.7669	13.9076	11.427	8.37773	10.6756	10.6388	2.87785	2.1688	2.66528	1.77126	10.5602	1.95192	0.824187	1.02277	0.520951	5.39217	3.37657	0.246949
	Solyc01g098140.4	0.459409	0.273239	0.365261	1.38581	1.68111	1.82992	1.21771	0.936103	0.932541	0.95112	0.660367	0.68059	0.556574	0.642726	0.773335	6.66164	6.7378	5.75728	17.7254	31.1319	21.0246
	Solyc01g098150.3	1.51975	2.31453	0.877911	0	0.928847	2.11805	1.3763	1.74342	3.121	2.84892	4.03829	1.46454	0	0	0	0	0.382169	0	0.627958	1.24714	0.385633
	Solyc01g098160.3	19.4612	28.431	30.2381	22.3511	28.9694	33.5531	21.4911	30.473	28.9946	33.0626	24.4155	31.7112	26.8117	16.4812	16.1272	31.3775	26.6491	20.3528	21.3286	17.7381	22.7482
	Solyc01g098170.3	7.15337	6.73227	7.67563	5.23206	6.41953	6.80638	7.346	6.90713	5.95626	7.63094	8.29211	8.39404	3.59969	3.53828	3.27323	1.92452	2.02039	2.33709	2.30321	1.61555	1.45313
	Solyc01g098190.3	15.9817	14.9907	18.3955	5.65101	7.13	9.47107	16.2967	15.7779	15.8065	13.1355	14.6812	15.7168	20.2632	20.2373	25.8413	2.02958	2.21177	1.34097	4.14604	3.26996	4.25107
	Solyc01g098200.3	3.14723	3.05848	2.44406	4.50207	7.04627	4.17651	5.78676	5.98305	6.10217	1.95502	2.01682	2.83432	1.95622	3.81699	2.14283	1.44945	1.16628	1.76231	0.893249	0.542647	0.424073
	Solyc01g098210.3	5.96048	6.15312	5.85316	10.7952	7.96495	7.35309	9.35515	8.89814	8.60759	8.11862	7.46334	8.31868	6.72003	5.7896	7.23362	17.5092	15.6251	19.5921	14.0778	17.288	17.8959
	Solyc01g098230.3	17.1561	17.2144	14.515	21.5833	25.8676	26.7191	14.695	15.1653	14.6821	18.0833	18.6393	17.6538	8.65898	8.51823	7.7045	6.30038	6.67018	7.06967	24.6666	20.584	23.6538
	Solyc01g098240.3	0.245316	0.098847	0.232875	0.116249	0.161924	0.143629	0.161413	0.114154	0.190971	0.170043	0.216987	0.313981	0.214169	0.153826	0.174056	4.69783	4.53287	4.44918	2.83679	2.36586	2.25337
	Solyc01g098320.4	7.28705	4.87879	4.2756	8.23079	7.3947	6.00198	10.5966	8.69274	11.7832	5.55613	4.29748	5.6765	1.26927	1.9018	1.44973	1.30734	1.33219	1.02758	2.07771	2.84817	2.54419
	Solyc01g098340.3	6.05412	6.03011	5.45445	4.40474	5.42555	4.2659	7.75961	7.71151	7.58665	7.06631	6.3989	6.10366	3.65079	4.05909	4.52505	0.402708	0.45333	0.318852	1.03334	0.694614	0.747324
	Solyc01g098370.1	0.032623	0.103406	0.061302	0.464929	0.280773	0.487519	0.37329	0.173592	0.275572	0.126757	0.06495	0.060002	0.056281	0.034833	0.065033	0.13877	0.102872	0.035048	1.23032	1.4629	2.00951
	Solyc01g098380.4	35.9766	39.2543	27.3969	54.3181	58.2031	56.5946	32.4527	29.2879	33.0727	42.7657	35.7629	38.8625	11.8183	15.0363	12.6484	17.6146	16.848	19.8359	18.9096	18.8065	19.3217
	Solyc01g098390.3	7.65655	8.5578	6.84647	36.8451	32.7566	29.6411	21.4111	20.4438	22.1579	11.399	10.4704	9.81791	5.68717	6.28554	5.23903	3.08518	3.08983	3.15472	3.44889	3.01653	2.70138
	Solyc01g098400.3	3.56312	9.37407	1.86079	5.69894	7.71518	2.23977	0.82677	0.94265	1.2475	7.44721	8.03739	6.67033	0.725064	2.58998	1.00389	0.267049	0.263069	0.044995	0.059583	0.044069	0.038437
	Solyc01g098410.4	4.95054	5.01207	4.49301	6.74474	7.21984	7.61367	3.77358	3.62615	4.17003	3.84086	4.75401	4.18891	4.0859	3.91751	6.03765	1.02971	1.02232	0.623811	0.238518	0.368177	0.287781
	Solyc01g098440.3	0.099944	0.189996	0.123971	0.515477	0.233321	0.379746	0.027199	0.265004	0.04166	0.365463	0.535092	0.49012	0	0.12118	0.165268	6.34282	30.3308	9.7887	0.354483	0.908767	0.857599
	Solyc01g098450.4	6.19547	5.25541	7.26508	2.62604	3.85757	4.16228	7.49121	6.20223	5.70467	8.09484	6.90022	6.96218	4.61065	4.79121	3.71284	1.32762	1.40433	1.25757	1.20482	0.930438	1.26429
	Solyc01g098460.4	4.5639	4.30515	4.26037	4.09057	3.4784	3.44997	5.04263	4.65758	4.40149	5.30041	4.47438	4.59787	3.11745	3.11328	3.34261	0.986426	0.589412	0.805293	1.50353	1.14895	0.879583
	Solyc01g098480.3	0.767644	0.984945	0.512983	0.107924	2.9672	2.43295	1.25539	1.39536	1.07691	1.6934	1.26104	1.55919	0.1583	0.174732	0.116724	0.216402	0.158326	0.016241	0.46456	0.25391	0.286395
	Solyc01g098500.3	65.5206	76.5593	58.254	37.0245	27.7894	19.5081	70.5128	67.5567	42.1542	93.8385	73.3549	74.4296	67.3337	56.4461	68.3044	10.1849	13.0615	10.9997	0.690593	0.450755	0.848233
	Solyc01g098520.3	3.11474	2.81113	2.40966	5.25844	4.75448	3.69608	7.49642	6.48875	5.47551	3.08214	2.31276	2.52374	1.57995	2.47295	1.54617	4.06893	3.8805	4.06166	2.06811	2.78877	2.06969
	Solyc01g098540.3	2.90055	3.34868	2.09128	8.10709	7.16342	5.69396	5.03489	5.20221	5.07639	3.8507	3.08606	2.76997	2.21866	1.94612	2.58318	2.03154	2.76503	3.04671	4.16341	4.17071	3.34368
	Solyc01g098550.3	38.6251	45.3185	31.786	37.3997	39.917	36.2659	26.7531	29.7282	28.1003	40.474	39.5405	39.1336	22.3578	23.0435	19.7331	12.5417	12.3367	14.6445	6.08799	4.00664	3.83956
	Solyc01g098560.3	26.7777	34.1707	26.3064	29.6642	27.0789	24.1566	14.8443	15.2523	14.1537	36.8929	30.8316	30.6037	21.0886	20.803	21.2829	10.1364	8.5194	8.88924	0.975429	0.964352	1.0313
	Solyc01g098570.2	3.61867	3.36052	3.1121	2.19819	1.67243	1.49212	7.11041	6.9652	5.99432	2.54971	3.29651	3.14149	8.1687	6.85762	8.77384	0.179362	0.132866	0.267378	0.369785	0.478146	0.551934
	Solyc01g098580.3	3.28563	3.80841	3.29907	3.71304	4.2764	4.10859	4.52449	4.40761	4.9297	3.57062	4.05715	3.41609	4.41103	4.33904	5.17206	14.7383	14.2404	14.1695	11.6032	17.4953	16.5173
	Solyc01g098590.3	7.54094	8.23617	5.77317	28.2424	29.0817	29.7357	22.6458	22.5451	16.4979	20.5116	19.0285	18.6378	9.03447	11.1596	13.8814	61.0117	65.0081	77.2516	4.23645	4.65841	2.94476
	Solyc01g098600.3	4.60165	4.62217	4.24016	3.81984	5.26374	3.09215	5.28488	4.73008	5.5672	4.16551	3.8292	4.72908	3.36269	3.72932	4.27904	3.20741	2.64563	2.48203	1.16388	0.62139	0.807649
	Solyc01g098610.4	21.0752	22.1017	18.3986	26.7824	25.7191	19.2571	22.8701	21.135	21.907	23.2758	20.2899	20.123	17.9227	16.3773	16.915	34.6483	22.821	27.1614	12.9764	10.8822	9.44994
	Solyc01g098630.3	12.4776	11.4061	9.58759	14.2254	14.685	14.7472	7.23479	5.46434	6.7307	11.1407	11.382	12.0743	1.34707	2.08617	2.11655	1.66053	1.59326	1.4745	5.08979	4.69103	3.42823
	Solyc01g098640.3	208.651	194.789	193.636	105.202	101.075	84.3909	205.965	210.803	205.599	131.159	128.794	137.186	244.571	265.731	219.096	24.7827	21.6181	21.0287	2.76674	2.78509	2.50481
	Solyc01g098650.2	6.23656	7.17372	6.65779	3.78533	4.52106	3.74612	5.6356	3.45805	5.20688	5.42326	6.31089	7.27685	5.81043	6.67716	5.85991	3.10544	4.74411	4.54408	3.11161	1.69669	2.94583
	Solyc01g098690.2	0.726307	0.797288	0.580163	0.602025	0.815834	0.671652	1.08803	0.529819	0.834758	0.759053	0.67284	0.667994	0.187493	0.157993	0.132536	0.394517	0.447101	0.486983	0.526124	0.596733	0.628499
	Solyc01g098700.4	10.5078	13.8457	9.23106	11.3221	11.2796	9.4845	8.06162	8.18943	7.68079	13.4784	11.2386	11.7659	4.50118	4.81642	4.90866	11.5872	9.14437	9.63657	7.38713	6.48905	5.87917
	Solyc01g098710.3	3.77583	4.75746	4.28498	7.23228	6.01786	8.6067	5.02909	4.72319	4.22816	5.64459	5.73035	5.25693	2.8136	3.88004	2.98006	7.76513	5.30045	6.38797	7.76685	5.4102	6.09849
	Solyc01g098730.2	22.2919	22.0551	21.0269	38.7125	45.0053	47.0865	25.826	27.3902	27.3103	31.7125	34.6201	29.6745	24.7768	28.2994	26.2099	168.644	167.342	156.919	88.0759	112.299	106.853
	Solyc01g098740.4	18.2299	17.3913	13.2147	4.79822	3.35566	2.49652	20.6455	21.9195	25.0862	9.6256	11.7853	15.1928	15.9533	17.8235	17.4361	0.148003	0.163387	0.248115	0.022904	0.024192	0
	Solyc01g098750.3	7.19405	13.9384	10.4591	12.3241	23.8901	17.8227	9.53183	9.27568	9.71672	8.37629	10.3783	14.4729	8.01743	7.1367	8.63759	53.949	54.9451	57.6969	23.5411	28.8849	24.6678
	Solyc01g098760.4	89.9543	103.752	102.85	116.311	121.33	98.0465	125.423	137.62	130.571	90.9417	102.826	109.547	49.1324	68.8072	60.6905	8.78001	9.13643	8.92958	48.2207	45.2877	43.8868
	Solyc01g098770.1	0.248859	0.452921	0.184283	0.310324	0.204865	0.489436	0.560612	0.449176	0.615768	0.029262	0.139498	0.131499	0.123209	0.03817	0	1.26377	1.47697	1.07997	1.12279	1.34733	1.80845
	Solyc01g098780.3	56.3207	54.308	44.9109	121.629	111.808	116.736	64.8041	60.1653	63.9693	67.2565	65.7102	63.2118	43.2723	44.0891	50.9931	50.8951	54.253	63.0235	167.275	184.607	152.485
	Solyc01g098790.2	0.456901	0.445315	0.393753	0.457654	0.278018	0.267544	1.38075	1.18641	1.65008	0.649914	0.418953	0.427874	0.230905	0.267814	0.187295	0.425396	0.284175	0.202103	0.134524	0.210115	0.180412
	Solyc01g098800.4	6.18275	5.82139	5.59967	5.41802	8.47006	6.34217	7.93728	6.80712	6.84213	4.88043	7.26125	5.55302	3.0519	4.78021	4.05003	5.1594	6.27763	4.98296	5.1821	3.91124	5.01155
	Solyc01g098810.4	13.8283	14.0051	13.0055	19.5991	18.6217	23.5527	12.0067	10.8643	9.0088	13.4958	16.0975	13.498	6.75345	7.45161	7.85784	18.0939	17.2356	18.7103	20.1519	19.957	18.8799
	Solyc01g098830.3	6.48548	7.83987	7.82103	12.815	10.207	11.9598	9.94294	9.3934	10.2877	8.42723	9.46213	9.33988	6.98119	7.89103	7.25585	12.9074	8.66688	12.8124	9.96149	9.9061	8.24811
	Solyc01g098840.3	15.1606	12.7865	14.8955	44.502	44.0952	58.6145	20.9116	16.7116	19.6014	21.4741	21.554	21.0237	15.487	14.7814	17.0745	337.922	299.593	312.048	40.7603	42.0501	35.7743
	Solyc01g098870.3	16.1012	15.6682	17.8294	17.3599	22.2274	22.0937	16.5406	16.2793	13.9134	17.4009	19.4216	19.6651	10.7947	12.5134	13.2565	11.5984	13.6678	10.4889	28.618	22.5429	26.4726
	Solyc01g098880.3	56.6134	54.7762	43.904	98.8119	94.888	101.279	47.6488	46.293	49.9235	61.939	63.0653	62.7857	24.3737	28.6888	27.4053	19.7843	24.3369	24.6952	74.8794	71.0305	67.8824
	Solyc01g098900.3	17.8821	19.4798	18.6257	24.8136	23.9694	27.3538	16.5371	17.5353	14.9366	20.061	20.3064	19.2527	13.1131	13.952	13.9422	9.94406	14.3148	13.3724	27.9396	27.5919	26.822
	Solyc01g098910.3	1.50831	1.51574	1.20846	4.9537	5.23048	6.43204	1.63117	1.34818	1.17931	2.07781	2.21905	2.54721	1.49601	2.00368	2.27046	141.275	147.884	117.138	140.572	161.01	146.883
	Solyc01g098920.4	33.2729	33.2445	42.9289	42.337	48.3898	47.2489	30.5086	35.9795	35.5364	41.4061	44.5299	43.156	22.5831	25.4902	26.2621	39.6856	41.7268	36.1456	120.976	106.98	112.038
	Solyc01g098960.3	0.027657	0	0.10342	0.059745	0.083908	0	0	0.052456	0.02896	0.022526	0.027394	0.025307	0.09495	0.058765	0.054857	1.34946	1.45233	1.08816	0.282066	0.559942	0.390456
	Solyc01g098980.4	0.441376	1.55118	0.384439	1.37578	0.840701	0.939329	0.636884	0.440638	0.930384	0.460595	0.834076	0.887481	0.361874	1.42484	0.269222	2.31379	2.86156	1.5316	2.96712	3.95392	2.67
	Solyc01g098990.4	77.8203	74.2382	67.2372	46.3141	42.2321	39.8466	57.0056	57.8087	57.905	63.9137	58.0167	57.2221	75.2185	77.7582	74.0452	29.5424	24.5463	28.034	6.68633	7.55249	6.66572
	Solyc01g099000.1	1.31933	1.11563	0.613323	1.09627	1.0876	1.37422	1.23985	1.23211	1.54058	1.25431	0.935817	1.35601	0.251179	0.158965	0.218253	0.35367	0.524546	0.319978	0.701272	0.514226	0.645741
	Solyc01g099010.3	1.02158	1.10904	1.22095	2.53946	1.71527	2.65599	3.36534	3.00483	2.56005	1.94412	2.23034	2.10722	3.00697	2.2198	4.51896	1.26824	0.768787	0.821249	1.63912	1.608	1.55596
	Solyc01g099020.3	45.0983	40.9848	54.272	10.4614	11.7119	9.93915	42.1364	48.9057	45.9686	19.401	21.7302	27.6025	66.86	62.2139	78.2162	10.9268	13.228	10.1382	12.2162	9.45633	11.9067
	Solyc01g099030.4	1.60909	1.76383	1.23778	0.855905	0.80743	0.237286	0.928153	0.676683	1.11231	0.780048	0.966205	1.68702	1.48961	1.57419	1.41163	0.826173	0.323797	0.9539	0.155836	0.201324	0.198708
	Solyc01g099090.3	31.481	29.0472	38.5585	12.5809	16.305	13.1307	30.128	27.9985	29.646	29.8983	31.7314	34.079	27.2036	26.3948	27.6919	2.38449	2.14762	2.18758	1.2676	0.876459	1.02517
	Solyc01g099100.4	18.31	17.3757	20.5023	21.642	21.3665	21.3367	25.0907	23.1742	19.7594	24.3773	23.5432	22.9756	13.4177	12.2127	13.3567	11.8972	12.2671	11.949	41.9357	31.8786	39.7996
	Solyc01g099110.4	41.0326	44.7658	42.7282	26.9994	25.1404	23.9958	42.3393	46.5831	34.8832	51.7465	43.8039	45.1143	29.7578	28.4909	26.4104	6.81452	6.25535	5.31835	4.03741	3.36407	2.98048
	Solyc01g099120.4	4.39034	4.03562	4.95757	2.28297	3.54258	2.12391	3.55243	4.65728	4.35757	4.28102	4.02024	4.88622	2.25796	2.59131	1.26439	0.686254	0.786532	0.486706	0.048929	0.060361	0.132209
	Solyc01g099130.3	16.012	16.2223	17.273	20.3769	21.2054	19.9938	23.1478	26.3348	22.2026	18.7871	18.5195	17.1639	23.2	19.7288	22.4189	19.7755	22.4708	20.9223	26.1451	26.4614	26.4162
	Solyc01g099140.4	7.18111	4.35741	6.54282	3.47024	3.7021	3.27605	3.62837	4.25315	4.19814	5.36892	4.60204	4.58866	5.33851	5.11098	5.65663	5.617	3.85821	3.62474	5.1516	4.06396	5.62135
	Solyc01g099150.5.1	0.522456	0.845205	0.689839	1.71151	1.39857	0.87177	1.55642	3.72446	1.69655	0.226302	0.322792	0.329371	0.52677	0.840561	0.146985	0.106165	0.089161	0.361857	2.26726	1.34276	1.15034
	Solyc01g099160.4	2.80641	2.44439	4.4416	8.70203	14.8163	11.6325	24.384	22.268	25.3345	4.03177	5.10472	3.83837	1.7466	1.75004	1.63309	1.37316	1.70828	1.08227	21.2095	17.8314	24.6265
	Solyc01g099170.4	0.066991	0.013532	0.045999	0.000949	0.127422	0.034123	0.109717	0.122895	0.119486	0.005985	0	0.005028	0	0.12451	0	0.063452	0.050148	0.029751	0.840696	0.806045	1.12385
	Solyc01g099220.3	3.18684	3.18978	3.96954	5.66675	6.46867	7.70147	5.88847	5.18501	5.14199	4.93095	5.90686	4.95927	1.71361	1.82332	1.80272	2.54145	3.58208	3.54358	15.6657	12.5869	14.3295
	Solyc01g099230.3	5.94919	6.13585	5.5206	9.91366	8.72458	8.94285	3.63097	3.21022	3.84066	7.96092	6.46895	6.41302	1.70676	2.48949	1.63164	2.47605	3.10673	3.46537	6.83032	6.64025	5.83704
	Solyc01g099240.4	27.5658	28.0055	28.9	26.518	28.2485	29.6	28.8447	32.0038	35.0827	28.3702	28.1799	25.3627	26.3323	24.8743	26.0396	8.84809	6.87847	8.04013	9.49708	10.8646	9.30815
	Solyc01g099260.3	47.2865	47.2967	39.3528	50.1447	39.7588	38.2108	50.1481	46.7555	40.9693	48.6818	40.4809	39.811	46.3101	41.6264	53.1345	1.69487	2.12817	1.8254	2.34369	2.83431	1.49773
	Solyc01g099270.2	0.651159	0.519524	0.186699	0.603576	0.571341	0.500732	0.470748	0.18621	0.780327	0.221263	0.631007	0.432756	0.228878	0.561207	0.333215	0.686501	0.495667	0.770178	1.17325	0.496701	0.752906
	Solyc01g099290.3	1.70756	2.5371	1.33897	0.710835	0.996665	0.715255	1.07538	1.54575	1.3337	1.2574	1.58743	1.59032	0.960283	1.6915	1.32045	1.25787	0.538979	1.64838	0.867513	0.36476	0.616625
	Solyc01g099300.3	13.6212	13.4438	12.8441	15.8	11.5382	12.3129	16.5697	15.7853	14.3731	16.4331	14.5278	15.9753	11.158	12.1463	11.2929	6.60909	5.55414	6.39048	4.65406	4.20477	3.79914
	Solyc01g099310.4	2.18161	1.94483	1.80656	2.09425	1.90437	1.66116	2.74396	3.2927	2.91005	2.19457	2.15348	1.86603	0.867468	0.888003	0.520724	0.354735	0.363509	0.705465	0.40074	0.192531	0.419906
	Solyc01g099340.3	6.24603	6.19465	6.22254	27.9119	26.8447	27.0446	12.2379	11.794	13.3601	7.52215	8.04454	7.73637	7.74534	8.44706	9.97074	10.41	9.2308	9.30007	9.46711	11.5602	7.45867
	Solyc01g099350.3	18.5065	18.2824	19.6739	29.765	30.5287	30.8106	16.2018	15.1329	16.7601	22.0907	21.6544	23.2496	10.5188	12.2061	12.5667	17.7607	20.8134	19.4368	52.3649	48.503	51.1681
	Solyc01g099370.3	9.83427	11.6674	6.72636	58.1938	1.43688	47.0987	19.676	28.417	25.0126	11.5497	13.1125	11.3121	11.6634	20.125	17.1154	454.951	559.869	622.37	409.733	501.768	454.044
	Solyc01g099380.4	2.44303	2.86677	2.06921	4.29517	4.53878	2.53214	2.74962	2.95048	2.49199	1.80227	1.6904	1.36787	1.48555	2.3314	1.50854	2.5536	3.29012	3.48531	3.11078	3.48989	3.45084
	Solyc01g099400.4	24.8578	27.2312	32.3098	51.6967	54.099	53.2616	39.4786	42.4232	35.6713	34.2909	32.0584	33.2935	25.9137	26.6304	28.1127	66.9783	71.7984	72.5553	48.4184	52.4215	52.2894
	Solyc01g099410.3	4.17195	17.5929	5.80881	3.39994	8.74691	5.86076	8.802	4.32927	5.94591	6.34826	3.29568	4.48988	11.2083	6.67051	10.4954	4.66862	4.47079	5.96615	2.20802	2.21516	2.41156
	Solyc01g099440.4	0.537989	0.796764	0.399315	6.92544	4.39622	4.44471	4.7885	4.58786	3.65944	1.17904	0.688036	0.338179	0.643624	0.825533	0.795143	1.59763	1.07994	2.49683	1.13643	1.89808	1.13868
	Solyc01g099460.3	2.4285	2.7151	2.39822	4.61207	3.11492	3.38992	5.42246	5.03873	5.17693	2.79753	2.76626	2.71217	2.25827	1.70584	1.7359	3.05148	2.61185	2.63939	1.54476	0.836375	1.09728
	Solyc01g099480.4	0	0.071738	0.085202	0.219217	0.820265	0.980867	0.969476	0.690992	0.592286	0.102175	0.044432	0.056385	0	0	0.225221	0.339865	1.60905	1.11438	0.293048	0.481154	0.468923
	Solyc01g099500.1	0.184237	0.042112	0.104557	3.00759	3.25248	3.1648	2.62136	2.34077	1.92117	0.258363	0.147723	0.127132	0.282876	0.114144	0.091764	1.86105	2.61233	1.83727	1.99313	1.58096	2.39426
	Solyc01g099530.3	1.28311	0.905528	0.723843	0.469928	1.00568	1.05133	2.13571	1.83862	0.636372	1.37511	1.455	1.14294	0.664487	0.876756	0.856923	0.416296	0.186217	0.172282	0.263102	0.072646	0.194367
	Solyc01g099560.3	2.54569	3.93231	3.0986	0.3298	0.660636	0.494767	3.45747	3.27781	3.59658	2.00425	1.64627	2.47211	4.91078	3.1201	7.35647	0	0.098877	0.054213	0	0.116169	0.157573
	Solyc01g099580.3	1.83066	1.56222	1.48364	0.740948	0.352821	0.448024	1.96112	2.81491	2.29891	1.02229	1.03463	0.720949	1.13647	0.977762	1.53029	0.260961	0.133999	0.202581	0.475329	0.452694	0.786442
	Solyc01g099590.4	10.5106	8.30716	10.4733	1.68414	2.66427	2.23499	19.2675	21.1598	15.0299	8.03754	9.82522	9.77148	8.85632	7.01497	10.3179	1.56207	2.49729	1.08818	0.521772	1.15053	0.228571
	Solyc01g099600.4	52.62	55.8024	53.9939	72.1976	74.7963	80.0013	59.5751	62.7908	60.7866	55.6642	55.8555	55.3274	33.8958	36.8099	31.7895	1.7494	1.18042	1.82773	9.17042	5.94077	5.70891
	Solyc01g099620.3	0	0	0	0	0.060499	0	0.013917	0	0.047454	0.011868	0.078271	0	0	0	0	0.515926	0.623052	0.598091	1.23268	1.61426	1.51171
	Solyc01g099630.4	68.4588	83.3821	116.054	17.4312	43.4702	19.2914	24.6165	43.8851	34.0995	38.4927	58.8129	67.1262	46.2947	68.1101	37.1125	10.2441	7.95171	8.44233	1.12	1.55066	1.11861
	Solyc01g099650.3	0.517679	0.551007	0.279962	0.163394	0.07482	0.115521	0.129979	0.118271	0.415245	0.23307	0.475346	0.547164	0.188951	0.39388	0.171423	0.076269	0.075286	0.023116	0.231666	0.17766	0.262498
	Solyc01g099660.4	0.33886	0.067811	0.052808	1.48487	0.890132	1.61388	0.999248	0.918492	0.478266	0.407965	0.241521	0.120604	0.043095	0.060012	0.074695	1.41596	2.02025	1.10482	79.377	129.962	97.8778
	Solyc01g099670.3	295.948	285.506	232.745	378.712	383.822	391.892	167.447	173.973	204.274	274.621	286.372	281.975	127.643	163.521	134.19	154.546	151.009	174.288	413.037	405.647	373.211
	Solyc01g099680.3	129.658	131.703	146.268	296.547	313.72	355.999	151.096	141.233	167.857	160.315	178.641	167.112	122.965	141.222	130.801	624.256	732.045	775.636	1677.54	2053.34	1796
	Solyc01g099690.3	174.96	171.452	184.492	169.307	173.758	170.599	197.13	203.018	191.994	202.255	190.781	176.766	158.305	134.939	147.588	89.746	90.1011	88.4087	59.4433	52.6409	51.5822
	Solyc01g099700.3	5.72798	9.43772	11.3914	18.003	7.76652	21.0213	6.37903	15.8492	6.54386	7.82686	7.2953	18.5644	8.10896	3.05406	8.06493	9.30212	2.90417	3.42417	8.98279	18.6	20.4469
	Solyc01g099710.4	23.5516	24.5175	17.655	28.4454	17.679	20.7931	22.2362	20.555	21.9426	20.7878	18.5609	18.25	17.1201	17.7185	18.2812	10.932	7.33027	9.79894	20.8007	29.3578	25.2555
	Solyc01g099720.2	23.2859	23.8895	18.0651	19.3408	17.7712	18.0526	12.3256	14.3513	13.3174	25.5512	21.4796	20.7746	12.1086	13.0077	12.9607	10.5992	11.3859	11.612	5.87012	5.51234	4.11942
	Solyc01g099760.3	58.0047	56.9052	57.3837	108.062	108.924	112.421	68.4148	67.1346	75.5221	69.6877	73.0049	70.4193	43.7453	48.646	45.5479	38.1043	44.345	49.5589	224.542	215.598	203.607
	Solyc01g099770.3	2854.68	3247.24	3330.62	3718.26	3193.24	2660.94	2796.29	2849.26	3197.15	3257.95	3468.44	3197.44	2537.75	2966.16	3559.29	2059.68	1974.61	2494.45	1511.05	1620.08	1404.11
	Solyc01g099780.3	23.173	19.9982	17.1363	44.9992	52.7292	57.0985	32.4458	40.2998	33.9732	17.6314	19.3683	19.8068	18.3851	18.8846	12.9295	23.1605	21.6355	22.4852	35.6637	41.0347	43.39
	Solyc01g099790.3	38.9058	38.7281	44.8277	44.1904	47.4813	53.2333	41.9091	43.0282	42.2304	43.3844	45.0249	44.2947	35.6719	36.6495	33.5776	55.4992	57.2135	52.533	60.9398	56.7569	70.0786
	Solyc01g099810.3	6.32655	6.35507	7.14929	9.54958	10.7801	7.95683	15.3368	16.3429	13.903	8.84866	8.84905	7.21025	5.24831	5.52684	4.98208	12.0968	10.9658	9.10587	51.6123	54.4768	56.1008
	Solyc01g099820.3	0.66486	0.847811	1.23064	1.51542	1.43526	1.15222	1.18026	1.49531	1.60861	0.861594	1.05234	1.20554	1.29273	2.15746	0.811517	1.88822	1.27207	1.63891	1.6865	3.03487	1.72372
	Solyc01g099840.3	210.141	195.65	288.119	261.752	262.716	262.791	151.404	161.518	158.271	249.396	242.542	241.252	255.003	254.604	301.35	22.2503	23.5532	25.6801	71.221	84.0625	66.7074
	Solyc01g099850.3	8.52386	8.22935	8.7135	15.1638	13.5692	14.0295	9.08963	10.1539	10.4915	10.5924	11.2507	10.57	6.48696	5.95516	6.88963	3.63509	3.12276	2.51597	14.4373	13.7207	12.1008
	Solyc01g099860.3	15.3437	16.8486	14.8303	13.304	15.4409	15.6557	16.0222	15.1384	13.9907	16.9099	16.984	16.415	12.1402	11.6887	12.1002	57.218	54.321	47.9966	31.0644	30.5743	33.0399
	Solyc01g099880.4	1.04885	1.19906	1.0828	1.31257	1.31859	1.21043	3.16102	1.67385	1.9074	1.83743	0.857772	1.61535	2.31302	1.59783	1.20628	0.740209	1.08433	0.35148	0.436334	0.165915	0.193728
	Solyc01g099890.3	53.9654	26.6918	18.0455	54.8339	61.0926	39.031	48.999	57.4754	74.0795	25.1574	27.5649	20.6366	16.9504	18.7645	20.3339	20.3284	21.5088	31.9951	17.1756	18.1964	14.6151
	Solyc01g099910.4	25.538	18.5102	27.064	35.9069	41.7275	60.5548	14.7509	18.7242	19.0595	27.504	31.3049	25.4006	24.2088	21.3081	35.3779	17.162	17.3509	14.4687	64.8743	78.907	78.6491
	Solyc01g099980.4	0.307601	0.257943	0.411708	0.425042	0.221288	0.154266	0.816078	0.803627	0.994367	0.229897	0.28983	0.204994	0.269991	0.44292	0.332685	0.304106	0.08091	0.383758	0.069691	0.077722	0.049392
	Solyc01g099990.3	1.91744	0.778733	0.345264	8.66413	6.48776	7.50222	2.29484	3.76248	2.43731	3.77856	1.98971	1.05921	1.16829	0.614983	1.23155	0.946209	3.47032	2.99494	0.525072	2.42766	1.0147
	Solyc01g100000.3	25.9678	23.2722	24.5062	36.9022	31.2768	26.7528	26.9392	24.3029	35.019	17.5563	17.4521	17.7398	11.0106	12.3148	13.8537	12.2253	8.79952	11.8573	96.2444	112.438	83.138
	Solyc01g100010.3	8.03266	7.84986	4.32613	29.3388	26.6873	11.6665	7.95001	5.51888	7.91537	9.04593	11.0083	7.78643	4.20258	6.7907	6.51056	65.8892	59.9679	58.5661	59.0613	71.4523	57.9465
	Solyc01g100020.4	1.79702	6.48954	1.27595	0.370384	5.24593	1.07129	2.53008	2.13779	1.89469	1.17762	1.87932	1.86494	1.11692	0.907238	0.695758	0.688385	0.451998	0.70762	4.24963	1.59186	2.20362
	Solyc01g100030.5.1	8.14265	10.6316	5.43706	6.15763	8.96321	5.42633	7.01655	5.6724	10.2998	4.91155	7.55886	7.84463	3.15685	5.56189	2.92927	1.79717	0.740631	1.89349	0.77778	0.692023	0.544711
	Solyc01g100040.3	26.1148	24.4159	24.976	75.4048	60.0455	67.4454	50.1206	45.6945	56.3547	27.5388	26.143	28.7271	35.1678	35.9577	37.3064	14.4309	14.2797	16.1414	18.867	23.1599	17.2402
	Solyc01g100050.3	52.373	50.1889	76.9735	42.4207	49.6405	61.1791	65.4945	70.3574	67.1333	73.2233	75.0448	74.5426	41.969	39.7615	38.4476	36.6608	38.6997	33.6613	86.0775	77.7011	96.9008
	Solyc01g100080.3	12.151	12.1205	7.04012	16.1583	14.6533	14.476	8.65409	6.97221	9.25139	13.8729	11.9748	11.5959	2.08545	3.06307	2.66649	1.03915	1.05331	1.37203	5.70823	5.15308	4.44479
	Solyc01g100110.4	85.1395	96.4768	92.2533	164.247	176.342	177.629	146.162	150.345	146.142	74.3954	68.2663	74.3178	43.4428	29.9629	38.2527	26.9432	27.0006	30.2897	75.8677	58.8107	64.6429
	Solyc01g100120.4	1.19077	0.799655	1.01888	0.633429	0.976797	0.270148	0.835233	0.601701	0.848386	0.345571	0.673749	0.776134	0.75773	1.06454	0.824821	0.056202	0.05772	0.080576	0.051143	0.021627	0
	Solyc01g100130.3	16.3061	16.9076	19.6045	16.6458	19.5	20.2732	14.9405	14.7593	15.0604	19.7861	19.1919	19.6614	12.0829	12.244	12.7638	27.5178	39.3215	36.0915	28.3342	28.1773	27.2818
	Solyc01g100170.3	6.1354	6.05363	5.98182	11.9351	9.77571	11.157	8.15152	7.81756	6.85649	7.45911	6.50677	6.45292	5.44214	7.15306	6.90422	16.3038	16.0477	22.6287	25.2017	23.2826	24.3086
	Solyc01g100180.4	12.3033	13.0893	9.06756	55.1366	56.9378	53.649	42.2483	37.0513	42.4526	11.3428	10.9022	11.8878	7.92031	7.18223	7.81957	8.34974	8.59598	8.22455	6.48436	3.93572	5.18989
	Solyc01g100190.4	6.19697	6.67594	5.66233	8.00718	8.433	7.44318	10.0503	8.62825	9.55873	8.0647	7.8424	6.63593	3.97068	4.20036	3.79786	0.872579	1.12395	1.05173	0.647253	0.326636	0.449682
	Solyc01g100200.3	7.24424	6.68939	4.21224	41.4494	25.4689	36.1799	4.41299	2.87253	5.31721	9.14093	17.5114	13.0904	8.94238	11.7861	13.7809	130.359	162.857	174.271	13.0511	15.8667	13.3965
	Solyc01g100210.3	4.82044	4.31203	5.48311	2.487	3.12912	3.41916	6.33095	7.00573	7.12769	4.332	3.6831	4.05236	2.46156	3.42855	2.76037	4.26213	5.04402	3.68342	0.75086	0.850054	0.898639
	Solyc01g100220.3	5.50656	4.83754	3.47065	6.25104	4.34321	5.54675	2.5365	3.09821	2.89534	3.86431	5.15672	5.65819	0.937723	2.86809	1.45452	0.131806	0	0.130792	0	0.044574	0.050076
	Solyc01g100230.3	62.183	56.087	46.0719	69.2795	53.7895	66.9703	23.6968	18.6887	25.4231	54.9223	47.0573	47.3508	18.6972	18.8676	21.0217	47.4271	56.7171	62.2814	31.9052	30.1757	22.182
	Solyc01g100240.3	4.1011	4.54736	3.57444	11.9042	13.0829	14.8209	9.70875	5.72123	6.90647	7.60506	8.95128	5.75578	2.37203	2.86485	3.58712	43.8983	42.5634	56.3039	24.9386	19.86	21.4069
	Solyc01g100270.4	3.24335	2.90228	3.45596	0.543802	0.727981	0.608606	2.62051	2.54083	2.51209	2.34573	2.26978	2.88842	1.64551	2.78168	2.17659	1.38142	0.845524	0.659735	1.21767	0.511946	0.86312
	Solyc01g100280.4	0.814774	1.80094	0.822436	0.826765	0.841626	0.899289	1.49683	1.18169	1.39337	0.825438	1.0375	0.901625	0.508576	0.487968	0.507101	2.89723	1.35718	2.06544	0.652482	0.726576	0.58074
	Solyc01g100290.4	4.91132	5.4769	6.04977	6.56199	7.26413	8.8925	6.84331	7.21539	7.32773	5.63548	6.37437	6.30901	3.30906	4.22849	3.61405	8.384	9.30886	7.47491	10.8048	8.61428	9.6628
	Solyc01g100310.2	2.72741	3.85355	3.42994	1.6566	2.99573	2.115	1.34342	2.33024	1.74824	3.21808	4.22088	4.02623	1.19784	2.54441	1.0115	0.639444	0.871797	0.676526	0.534877	0.21031	0.49434
	Solyc01g100320.3	78.6593	73.4127	65.2388	225.917	264.083	295.15	95.2599	94.0596	96.5099	105.123	114.095	103.05	39.9621	49.6171	44.2667	80.951	103.603	91.322	361.266	304.247	333.894
	Solyc01g100340.4	1.25951	1.38642	1.67962	2.26449	2.12664	1.79585	1.28013	0.910032	1.9251	1.84103	1.76423	1.43804	0.334878	0.567285	0.345088	0.152729	0.166057	0.123437	1.10558	0.95573	1.01341
	Solyc01g100360.4	22.979	24.9735	24.749	15.4093	25.4506	20.2701	26.1717	30.0021	27.0583	18.5184	20.0831	23.9451	8.76378	13.1948	10.3173	8.85104	7.33859	8.00024	3.72214	2.67418	3.54066
	Solyc01g100370.3	2.79247	2.81201	3.94766	3.55764	4.19416	4.57042	3.3199	3.20391	3.23283	3.19778	3.31235	3.8018	2.83079	2.84684	3.64748	1.26969	1.18841	1.93253	5.56633	5.39809	4.23439
	Solyc01g100380.4	289.646	275.188	192.759	793.197	851.106	1068.51	251.364	237.191	255.34	387.424	386.884	351.424	135.168	169.153	149.146	84.9502	115.284	97.1115	268.783	289.334	258.198
	Solyc01g100390.3	0.017111	0.053966	0.031993	0.036964	0.086526	0.121747	0.162563	0.107181	0.053931	0.040945	0.10169	0.046606	0.078326	0.018179	0.01697	0.083991	0	0.018291	1.28533	2.03029	2.42328
	Solyc01g100400.3	5.87988	8.01043	3.29125	6.49958	4.79928	6.36986	3.27191	3.72834	3.82801	5.44685	4.83933	4.2932	2.31086	3.77675	2.91267	0.472593	0.674144	0.691842	1.80794	0.850976	0.823024
	Solyc01g100410.3	12.4377	12.2249	9.24124	19.1606	15.0616	13.8836	10.6188	11.0808	11.2207	12.0271	10.4476	12.4231	10.3413	10.1776	10.515	13.8728	12.6395	16.0607	24.5599	24.7023	21.823
	Solyc01g100420.3	5.13931	4.53833	4.04019	7.51171	8.18087	8.49776	3.85948	3.79351	3.59746	4.95339	5.44626	4.44804	2.00092	2.22666	1.4461	2.14539	2.9014	2.82615	6.2008	6.29239	6.88509
	Solyc01g100430.3	16.0525	14.5541	11.7199	21.2485	21.4111	24.0396	9.45141	8.81963	9.08874	14.0023	14.586	16.0149	5.75049	6.6018	6.13797	4.52659	6.91246	7.79234	18.85	20.9316	19.4605
	Solyc01g100440.3	0	0.067438	0.054743	0.323747	0	0.153515	0.028137	0.059268	0	0.058923	0.129939	0.284379	0	0	0	0	0	0.020717	1.38006	0.80927	1.16605
	Solyc01g100450.1	2.50653	2.26407	3.2166	1.50681	2.21335	1.95488	3.13688	2.84065	2.20974	2.56463	3.02605	3.29472	1.83273	1.50994	1.6983	1.19873	0.764324	0.659419	2.68822	1.77164	2.58135
	Solyc01g100460.3	0.844953	1.05757	0.943042	1.29547	0.952676	1.4437	2.0268	2.46841	2.51139	0.797799	1.16702	1.02903	1.27508	0.626389	0.907829	11.5248	9.06576	8.89341	16.3585	15.8652	19.594
	Solyc01g100480.3	10.9563	10.5757	10.3177	20.7599	22.1926	24.0806	13.4959	14.9177	14.4152	12.2623	11.9028	13.4759	10.709	12.0706	14.8948	20.6173	25.6315	24.1165	29.7572	30.694	32.7714
	Solyc01g100490.4	55.8981	41.0786	54.9045	15.6613	25.9514	18.6318	73.4003	97.4512	72.1076	45.0916	40.107	38.7623	70.2214	50.2059	58.6768	1.30245	3.86289	1.74213	4.31942	5.26336	5.84235
	Solyc01g100520.3	202.23	212.844	186.015	211.09	195	189.807	199.229	217.381	198.695	220.057	201.568	190.36	158.487	165.003	162.983	108.619	105.663	117.06	71.5909	74.7116	73.9249
	Solyc01g100530.3	10.5566	7.55424	12.0299	2.63929	2.90198	3.29605	6.41559	7.36489	6.75986	7.53367	10.1171	11.153	4.53168	5.78327	6.14573	1.14819	0.996646	1.2476	0.213903	0.278967	0.237736
	Solyc01g100570.4	90.1435	98.5253	81.0667	150.883	165.411	172.298	54.8691	57.0965	64.0938	92.601	105.502	109.216	32.4459	41.2503	35.4407	30.7757	40.2718	38.6605	129.621	132.485	127.319
	Solyc01g100580.3	5.91385	5.81982	5.25701	9.29838	9.80665	11.5624	2.93267	2.22546	3.54654	5.61638	6.21539	5.96879	1.57897	1.82629	1.68118	1.20184	1.11631	1.5772	7.32402	6.31681	7.17412
	Solyc01g100590.3	33.511	33.0934	31.7874	67.7546	68.9069	72.4769	50.8901	48.7872	52.3783	40.6451	42.0087	38.9984	23.0753	28.4692	26.2025	64.3395	63.3692	67.6089	107.255	90.8163	97.4726
	Solyc01g100600.4	0.696354	0.828221	0.431617	0.175155	0.181574	0.196554	0.195743	0.298503	0.268542	1.12699	0.728916	0.948904	0.298745	0.412935	0.196985	0.021757	0.043155	0	0	0	0.017177
	Solyc01g100610.3	29.6778	25.8915	25.1368	18.1883	27.4031	26.2556	38.6225	37.1441	32.0486	35.3402	29.2864	25.8322	26.7599	19.5352	21.6831	6.70625	5.07015	6.88995	12.1937	10.4815	10.9036
	Solyc01g100630.3	7.56901	5.16627	6.74389	5.76823	5.44073	4.92931	26.9768	22.1383	14.3351	8.52747	8.72687	6.92876	5.98104	2.81723	3.38943	1.04365	1.42903	1.30217	1.09781	0.921473	1.10887
	Solyc01g100640.4	3.68978	3.57925	3.76335	8.81372	3.17039	3.08725	9.95089	9.08612	5.96976	4.76523	3.23664	3.6047	2.76541	2.74348	3.28108	1.42029	0.87818	1.3847	0.475886	0.932666	0.701804
	Solyc01g100650.3	41.6468	32.5985	34.4069	45.7127	39.3865	33.2812	56.3053	59.6723	48.7752	26.0979	23.8889	22.0269	35.2214	37.1831	28.5959	23.2945	17.9989	20.1378	12.3527	10.7545	10.0463
	Solyc01g100660.4	55.3944	60.8046	58.4027	63.913	57.0111	54.7753	69.8262	69.9309	75.9853	51.0172	51.1316	55.2145	53.9372	60.3943	54.8973	116.622	102.165	100.18	133.372	184.721	174.116
	Solyc01g100690.3	5.96993	8.1645	6.96146	17.2	16.4844	18.5263	7.57248	7.473	10.1098	7.45261	7.25551	6.25632	5.2706	5.33858	5.77231	11.0005	9.91992	12.8128	6.72443	7.04941	5.86617
	Solyc01g100720.3	22.8677	21.4334	30.2323	27.1917	36.3514	36.0833	25.1471	25.0771	27.8486	24.838	30.9088	30.5109	17.8309	19.8611	18.1014	15.1514	17.9965	17.8979	70.8118	64.4362	68.0882
	Solyc01g100730.3	4.68178	5.73798	4.71006	5.71784	6.44484	6.41082	3.38097	3.25295	3.01348	5.77815	5.71846	6.53355	1.79808	2.26776	1.64329	1.01144	1.32339	1.04568	1.78716	1.99072	2.09386
	Solyc01g100740.4	4.58825	4.18283	3.69586	4.96328	5.69496	6.11485	3.14867	2.89235	3.45896	4.9683	4.34427	4.35605	0.944459	1.28896	1.33532	1.98917	2.11041	2.47605	7.83715	6.52364	6.51805
	Solyc01g100750.2	2.38324	2.6015	1.50113	3.62932	2.80161	2.79305	2.714	2.15476	3.76317	1.57797	2.5919	3.8588	2.28529	3.80956	3.491	0.850616	0.710987	1.05699	0.440147	0.404053	0.360402
	Solyc01g100760.2	29.3473	28.9846	25.2767	48.9823	53.0635	62.3913	50.1221	50.9809	62.9845	23.8129	26.3356	32.8149	24.4181	28.51	37.0021	2.09726	2.23893	2.35869	1.17663	1.43304	1.06656
	Solyc01g100770.2	118.751	100.942	104.134	63.698	86.2693	99.5417	141.109	144.522	152.221	82.0063	80.6105	92.1986	107.86	80.3395	175.751	3.85804	2.79279	3.02059	0.840499	1.76861	1.3677
	Solyc01g100780.3	3.6656	3.27564	2.85473	2.87451	3.3053	2.64461	3.38564	3.52322	4.28201	4.08063	3.57142	4.07212	1.41482	1.59207	1.32556	0.489935	0.434377	0.265091	0.281427	0.497211	0.141604
	Solyc01g100790.1	0.267965	0.357182	0.253529	0.569969	0.932587	0.423002	0.371055	0.362838	0.568833	0.368623	0.335106	0.293354	0.047099	0.021899	0.051584	0.147804	0.15874	0.178332	0.684894	0.593393	0.478591
	Solyc01g100800.2	1.10257	0.948748	0.783213	1.42355	0.985062	1.00015	1.22826	0.849266	0.916858	1.29974	1.01507	1.06913	0.148667	0.123012	0.157762	0.193491	0.364429	0.184731	0.696969	0.480678	0.854297
	Solyc01g100810.3	12.8692	13.4506	16.2647	12.1199	11.8383	12.9423	15.6189	15.6644	14.7124	13.0786	13.6072	15.6363	16.6934	14.2484	15.623	16.1793	13.4561	11.0436	12.8067	11.5764	13.9174
	Solyc01g100830.2	0	0	0	0	0	0.126441	0	0	0.072342	0	0	0	0	0	0	0.086033	0.174866	0.047371	1.12864	1.13006	1.78785
	Solyc01g100840.3	8.48368	9.53555	6.81477	14.3578	10.7428	11.9748	7.50154	7.02193	8.28019	8.86662	8.33011	9.27815	5.78331	9.17449	7.51211	5.38902	5.27631	7.72628	24.182	30.3032	24.0751
	Solyc01g100850.3	11.3692	13.3706	9.72817	16.4383	15.3693	15.9311	14.4908	14.2633	13.8164	12.0088	12.8902	12.0172	9.5889	10.5299	10.6544	17.6367	14.703	18.8277	16.7167	20.7896	19.2602
	Solyc01g100860.3	174.017	134.465	131.093	210.437	226.217	297.07	162.302	133.731	138.162	202.752	160.877	202.809	105.17	110.632	116.23	218.468	247.961	276.721	467.241	449.887	478.158
	Solyc01g100870.3	191.656	226.476	258.007	412.972	350.114	309.381	257.37	271.435	305.74	204.079	240.77	231.145	274.078	297.922	322.716	293.316	310.849	361.755	639.583	690.048	607.787
	Solyc01g100900.4	5.68646	5.51812	4.77608	1.65275	1.98813	1.6784	4.83592	6.08671	4.83307	3.91304	4.5523	4.29153	5.12211	5.71667	3.26616	0.040054	0.051879	0	0	0	0.023727
	Solyc01g100910.3	2.07306	1.22232	1.67923	0.440197	0.320235	0.550501	1.45893	1.40125	0.682815	1.58614	1.20935	1.15533	2.5322	2.36038	2.28764	0.025827	0	0.054544	0	0	0
	Solyc01g100920.3	4.24767	3.92902	6.37229	1.78812	3.03828	2.49229	6.12119	8.02865	7.00838	2.91121	5.45762	4.67908	5.33336	5.29587	3.8399	0	0	0.032252	0.097171	0	0
	Solyc01g100930.3	5.64252	6.39086	3.95677	1.78347	2.66049	1.93113	2.2061	4.04979	2.87433	4.95479	5.82103	7.45226	5.59348	6.40583	6.95394	0.545225	0.535021	0.432391	0.152108	0.118361	0.176723
	Solyc01g100940.2	9.75831	9.12006	6.42986	5.01354	4.29868	3.93874	4.76985	4.34061	5.54493	5.18193	5.77945	5.72328	6.83099	8.73744	9.07228	1.28247	1.04911	0.574616	8.05229	9.72012	7.96781
	Solyc01g100960.3	3.13033	3.2576	3.57714	8.74313	8.51729	7.21485	10.1575	8.46732	8.16629	4.295	4.64794	4.16041	3.97243	1.85548	4.06619	1.15205	1.2879	1.17228	6.16644	6.17679	5.23891
	Solyc01g100970.3	133.433	145.504	140.04	184.024	164.55	149.514	192.351	186.896	197.896	180.177	173.523	160.048	136.939	124.632	147.856	40.9675	40.8805	47.1231	120.664	141.819	131.087
	Solyc01g100980.4	0.637664	1.66436	0.294919	1.84442	2.11038	2.2748	2.09112	2.00269	2.82759	2.06209	1.66471	1.21678	0.254103	0.826579	0.144646	0.307739	0.276425	0.301357	0.236228	0.29598	0.41486
	Solyc01g100990.3	7.2386	8.00806	6.29673	10.0329	9.5854	8.51165	9.19197	10.1373	10.1276	7.46335	7.44307	6.11027	5.1407	6.10124	6.1819	2.61124	3.26685	3.44022	8.0614	9.89275	8.89128
	Solyc01g101000.3	157.303	151.074	182.719	190.747	216.882	231.846	188.827	196.321	202.764	169.311	184.161	184.862	156.707	146.055	158.204	184.921	200.884	198.497	325.64	310.532	325.42
	Solyc01g101015.1	9.80708	12.5785	18.9132	11.3022	20.525	23.7401	7.07209	14.652	11.4755	22.9607	18.9401	19.0765	5.61178	7.62088	9.5271	12.6658	13.5931	13.6452	24.5477	18.9325	22.901
	Solyc01g101040.3	49.7048	59.6234	46.8606	84.2432	88.5441	76.8336	54.6182	54.688	53.1193	56.3231	66.0869	60.6708	44.5659	54.4281	55.8227	48.3052	51.8214	51.2382	83.2204	89.604	77.0934
	Solyc01g101050.3	0	0	0	0	0	0	0.085975	0	0	0	0	0	0	0	0	19.0154	35.5935	22.5171	3.37558	4.57808	5.48024
	Solyc01g101070.3	10.3802	9.66791	10.69	6.77823	6.34927	6.24394	17.8149	14.835	11.4113	13.8613	10.902	10.3865	5.59124	4.69444	5.38473	2.20252	2.12887	1.51365	3.70017	2.3928	2.57521
	Solyc01g101090.3	12.2157	16.9142	10.5626	14.7464	11.5558	12.5139	12.1882	14.154	14.5493	18.1308	12.1443	11.6087	10.7969	9.34967	14.3862	10.3973	14.7546	10.6133	7.76073	6.75597	6.47192
	Solyc01g101100.4	45.9004	43.8998	47.3896	23.3662	25.2818	19.2259	28.2109	33.992	30.7546	36.3074	40.7738	31.1461	40.4378	39.4237	33.5729	7.72102	5.8625	5.4173	2.49209	1.6598	2.28545
	Solyc01g101120.4	15.8199	22.0394	18.4946	28.3411	32.9683	25.5024	16.9956	20.1668	22.9537	18.8183	18.894	20.3222	11.0171	13.156	7.73741	2.7291	2.0582	3.45871	3.47576	2.82943	3.19102
	Solyc01g101130.3	10.3694	9.99656	14.2406	9.73392	9.05682	10.8275	13.2785	18.1576	17.3206	12.4059	13.4188	12.9307	13.8682	12.2561	17.6347	2.88984	4.11856	4.40088	5.21597	6.32433	5.35528
	Solyc01g101140.4	23.413	23.2511	24.0816	35.2005	38.1254	42.4357	32.877	32.4311	29.0269	27.2002	30.232	27.3698	22.052	22.5581	23.8584	60.8347	68.5639	64.4422	42.9252	41.1131	44.6288
	Solyc01g101170.4	0	0.020752	0	0	0.024901	0	0.022913	0.050805	0.050407	0	0	0	0	0	0	1.93388	2.63989	3.58988	2.48204	2.44164	1.56387
	Solyc01g101180.4	0	0	0	0	0	0	0	0	0	0	0	0	0	0	0	1.38332	1.08774	1.5293	0.079409	0.052936	0.149788
	Solyc01g101210.4	0	0	0	0.023638	0	0	0	0	0.025344	0	0	0	0	0	0	0.923296	0.773005	0.93395	0.051083	0.02554	0
	Solyc01g101240.4	108.062	95.2435	140.821	89.7963	105.883	94.4999	166.659	163.654	148.399	131.814	155.373	130.064	137.153	142.875	171.589	51.0256	58.6834	51.1323	30.1869	37.7172	34.3571
	Solyc01g101260.2	3.41328	4.62496	2.46682	8.81757	6.57945	4.52712	2.66823	4.67624	2.5354	2.48621	2.61509	3.36739	1.30075	3.1754	1.04207	2.27476	2.14639	3.48366	1.64377	0.808517	1.18351
	Solyc01g102270.2	7.24251	7.02184	5.37757	10.7774	10.2077	8.62832	6.95408	5.55531	5.40467	7.21325	6.7696	7.6923	5.77802	7.43841	6.69386	2.37806	1.76836	3.50514	8.78018	9.37689	7.8142
	Solyc01g102280.3	2.63371	4.47914	3.64618	1.43475	1.07236	0.741406	0.887033	2.11775	1.96367	1.86738	2.8948	3.37131	10.3976	11.014	9.8897	1.16807	1.67642	1.56758	9.97976	13.3544	11.4329
	Solyc01g102290.3	53.9396	55.0614	60.6176	51.0517	48.6671	42.4106	21.7936	22.3684	30.2184	46.4291	64.4935	65.0836	70.8607	115.38	109.393	86.1173	98.9859	105.313	566.767	842.046	658.22
	Solyc01g102300.3	2.11511	1.89888	2.6576	4.05704	3.60728	3.65889	5.96978	6.40144	8.25259	1.85913	2.4033	2.37308	1.43315	2.41912	1.64391	0.750986	0.677715	0.76962	0.800551	0.742619	0.737638
	Solyc01g102310.3	75.5662	78.1798	102.548	30.2256	47.9741	32.2845	73.5855	93.6767	86.4875	37.4997	48.3302	55.6048	64.8628	70.9623	76.4112	13.6246	12.5781	10.9114	5.21574	4.76141	3.75694
	Solyc01g102330.3	46.2701	51.9891	39.2156	248.63	239.09	195.956	278.178	299.444	337.231	27.9201	31.5708	37.2445	19.859	33.8713	20.0343	8.85232	7.15608	7.73404	3.70085	5.83119	3.20506
	Solyc01g102340.3	1.81458	1.93425	2.82173	0.555288	2.31782	1.26965	0.836423	0.741195	0.733032	2.57766	4.10632	4.52202	1.64932	2.28874	1.56554	0.026759	0.093104	0.163288	0.301188	0.10932	0.148307
	Solyc01g102350.3	15.2692	20.7343	19.1158	25.6498	29.783	23.0922	22.1457	24.4037	24.7285	19.0181	20.4506	21.2165	12.3766	14.0087	12.3232	12.4329	12.0323	11.7681	3.9303	2.95303	3.72786
	Solyc01g102370.4	13.3221	14.3821	12.0914	13.8223	14.2789	14.1463	17.2961	15.8705	18.2082	12.0202	14.2781	14.2567	7.15324	8.64217	9.28416	4.84793	4.63488	6.05906	3.96009	3.69157	3.9856
	Solyc01g102390.4	7.5236	7.38656	9.56884	10.5609	11.551	11.739	13.0163	11.2667	10.8504	7.61297	10.7901	9.22424	5.97603	8.45481	7.40886	55.7858	59.7296	78.8989	202.408	269.582	240.926
	Solyc01g102400.3	5.11376	5.13482	6.06338	3.83257	4.50385	5.40854	4.138	4.54267	4.50421	4.19795	5.44569	6.58608	3.3377	4.44379	3.87064	8.69502	10.868	10.2834	28.8237	49.6872	54.0307
	Solyc01g102410.3	26.6524	24.0052	24.5741	31.0815	37.6849	45.4407	18.5089	20.0135	19.3197	28.9989	30.8545	33.7313	12.0218	12.4413	12.5041	25.8072	28.835	27.0781	40.4928	36.8227	42.0008
	Solyc01g102420.1	0.405823	0.661461	0.131885	0	0.29092	0	0	0	0.148215	0.112221	0.187242	0.237949	0	0	0.372629	5.17828	9.14679	5.22538	0	0	0
	Solyc01g102450.3	1.02252	1.06617	0.824163	4.74736	1.74148	2.36091	1.72213	2.02048	2.01507	0.884788	0.905643	1.04301	0.739636	1.46749	0.778291	0.639156	0.616802	0.550318	0.054536	0.127195	0.162219
	Solyc01g102460.4	5.32916	4.11778	3.33985	0.87937	16.9695	15.6668	10.9203	9.02622	8.82791	5.4595	4.5228	5.83865	3.73037	4.10647	2.86717	2.91814	2.14745	2.423	0.944795	0.555754	0.421814
	Solyc01g102470.2	4.73852	7.19176	3.33881	16.7795	14.0357	11.7575	7.15088	7.31073	7.25851	6.51614	6.44187	5.48391	0.804703	1.41318	1.14679	0.842461	0.669579	0.768432	3.73932	3.13069	3.26014
	Solyc01g102490.3	5.85577	5.13432	4.54267	7.06729	5.78311	6.49413	6.70101	5.79629	5.25448	5.52323	5.15407	4.97126	5.52861	4.11203	5.5537	10.0594	8.80282	10.5217	12.8943	14.8504	12.0244
	Solyc01g102500.3	10.7143	10.9622	9.23629	22.3651	20.7275	23.2168	14.2779	14.2732	13.8958	11.9675	12.7263	11.3194	8.30429	9.17116	7.40024	69.9021	66.5789	64.7882	74.4784	72.183	73.0228
	Solyc01g102510.4	9.88447	10.1359	14.6921	12.6718	10.1491	19.2813	11.4862	11.8281	11.6974	12.4117	14.514	13.4425	9.01207	9.75053	4.81741	15.6636	16.1392	14.0689	20.33	17.896	21.2634
	Solyc01g102520.4	2.32254	3.39879	1.01259	2.31694	2.33602	1.26593	1.47953	1.28307	1.653	1.54938	1.92123	1.69738	1.44922	2.53647	1.28606	3.53924	2.75612	4.1593	2.89832	2.15514	2.49454
	Solyc01g102530.3	7.30976	6.70167	5.28498	11.912	12.6641	13.7124	9.32032	10.0823	8.57522	8.28514	6.85059	7.70066	6.63127	7.06639	6.03688	83.8668	87.4721	47.103	38.6515	76.5715	50.0543
	Solyc01g102540.3	6.23992	7.07114	6.21112	9.03231	6.2824	6.89034	5.25448	4.68349	4.57823	7.55573	7.53509	9.03032	1.92663	2.20721	2.11115	1.60954	1.57277	1.38544	2.5289	2.11359	2.41726
	Solyc01g102570.4	12.5858	8.32706	34.4845	26.5292	14.9171	16.8822	7.00149	7.56355	11.9635	10.7359	33.0373	35.6188	21.3792	22.3857	19.9886	12.3817	8.16175	4.74415	36.4365	13.3585	10.0294
	Solyc01g102580.3	52.6615	56.1627	76.9326	27.7029	41.399	44.7273	44.5886	47.361	42.8049	50.1882	57.7157	64.0006	40.5194	42.0393	36.3662	4.68292	5.05032	5.37965	29.2713	24.0621	28.5357
	Solyc01g102590.3	33.038	34.5871	36.6028	38.1321	43.0133	47.4676	26.3878	27.8986	29.0043	37.0517	37.8629	37.325	22.6997	25.7822	21.8908	8.03158	8.93694	8.48334	33.5278	29.0986	34.2744
	Solyc01g102610.3	26.3732	20.4888	24.7351	17.1541	19.9416	20.724	57.3134	63.6768	47.9662	22.9805	21.755	21.0026	77.7782	63.1514	56.2857	0.817568	0.9401	0.444316	1.39246	1.04061	1.21805
	Solyc01g102640.2	0.56135	0.468443	0.264029	0.901415	0.557391	0.526782	1.42106	1.21066	1.4619	0.138335	0.663921	0.18884	0.197274	0.303555	0.366634	0.966116	0.599181	0.329667	1.34769	2.02199	1.64445
	Solyc01g102650.2	1.15753	1.10805	0.839013	4.13752	2.93427	1.99811	8.72646	7.15233	5.37397	1.40316	0.697042	1.08068	1.14316	0.989382	0.638202	0.940588	0.953155	1.18924	7.39933	7.33078	5.37352
	Solyc01g102660.4	81.5643	70.8101	71.4251	273.271	258.438	302.351	249.492	225.626	257.843	104.143	112.702	94.0891	51.4248	48.9575	60.7966	87.1567	82.9614	86.5574	308.989	279.752	273.698
	Solyc01g102670.3	1.92674	2.71253	2.52097	2.55742	1.69047	1.51618	3.24839	4.08973	3.96511	2.15963	2.33278	2.9837	1.8966	1.81021	1.96311	0.869841	0.650851	0.64708	0.538251	0.666914	0.74029
	Solyc01g102680.4	0.497505	0.537949	0.467646	1.09043	0.891519	0.642939	0.603567	0.874991	0.506784	0.638016	0.52924	0.721283	0.100068	0.251689	0.384713	7.2935	6.54398	7.4533	2.03051	1.72437	1.64643
	Solyc01g102700.4	9.8673	10.7295	11.6066	10.1483	13.9071	15.6987	12.1275	11.4204	11.6651	12.203	14.6955	15.1766	6.62084	8.99514	8.81592	28.733	32.0232	28.8367	11.8178	12.8558	13.0041
	Solyc01g102710.2	21.8516	22.0415	25.5106	17.3819	24.0974	23.212	25.6842	24.1348	22.1145	26.3899	27.1049	28.8827	17.1582	21.0674	23.8439	4.98262	5.07872	4.73904	3.34387	3.58707	3.69269
	Solyc01g102720.3	5.58526	7.80023	6.41981	3.38522	3.96401	2.35761	4.81128	4.0901	5.20441	6.02176	6.55135	7.37769	5.19091	5.94071	4.36153	0.221664	0.175245	0.353693	0.037028	0.043786	0.067084
	Solyc01g102730.3	2.85474	2.57266	2.92804	4.53362	4.90947	6.01229	6.16817	6.26963	6.73239	2.43668	2.69743	1.82675	3.22106	4.16725	4.37266	3.72517	2.58637	3.31367	4.80757	5.26301	4.93358
	Solyc01g102740.3	10.8231	6.91829	10.3577	17.4728	22.6018	26.6357	10.5931	10.1548	9.90802	11.3139	12.6023	12.2916	10.5862	7.44444	11.1034	1.17359	1.48702	0.704549	0.763457	0.600053	0.695085
	Solyc01g102750.3	35.7261	34.6013	31.3294	44.2229	40.353	40.5041	30.2047	28.8985	30.1319	36.4005	33.8678	32.0185	20.9618	22.6726	22.6139	4.50204	5.571	4.31353	10.117	10.6849	9.09642
	Solyc01g102790.3	1.81108	1.87285	1.64687	1.43777	2.10007	1.83073	1.19608	0.995374	1.27846	2.77371	2.18215	2.08651	0.328961	0.450785	0.355028	0.132982	0.294022	0.269106	0.757813	0.708407	1.00616
	Solyc01g102800.3	13.009	11.8736	12.6107	16.8061	19.7264	23.8622	10.9271	12.2239	11.0983	15.2185	15.6164	15.9388	4.87482	5.35614	4.88914	2.84816	3.37669	3.58756	11.2984	10.1946	11.1849
	Solyc01g102810.3	5.63548	6.77427	6.93243	5.03818	6.77791	6.02946	6.10778	5.73653	5.96289	6.52085	7.6011	7.23102	3.71309	4.64891	4.18401	0.527349	0.375057	0.37059	0.906402	0.584465	0.538972
	Solyc01g102820.4	32.9818	34.859	27.6456	29.7756	21.904	22.9885	30.4321	29.0824	30.8221	32.1447	32.054	29.2153	26.6039	28.7023	26.0784	19.8633	16.1478	18.3071	9.89036	8.48553	9.37424
	Solyc01g102830.3	0.439279	0.801695	0.57451	0.630315	0.532942	1.9201	1.04836	0.387248	0.716023	0.627009	1.34372	0.821509	0.332197	0.634867	0.290892	2.21467	1.53661	2.00947	0.649125	0.327873	0.140585
	Solyc01g102840.3	1.7153	2.07195	1.99727	2.48202	7.11633	6.51868	3.73926	3.85745	4.48712	2.43601	2.76615	2.64535	2.25148	1.49303	2.61472	35.9154	38.529	39.5381	9.51349	8.3029	9.50419
	Solyc01g102850.3	3.37765	3.02062	3.86001	2.59645	3.24904	2.66217	3.94154	4.67169	4.71527	3.73624	3.63824	3.07026	3.91763	3.65743	3.47918	1.1595	1.40324	0.74182	0.507125	0.37221	0.550107
	Solyc01g102860.2	45.7644	44.8534	33.5191	25.0774	25.1853	22.5399	49.7646	52.3222	49.2918	44.1993	38.5274	34.7389	26.3318	26.8588	26.3484	0.632312	0.645613	1.56358	0.316012	0.563981	0.248837
	Solyc01g102880.3	2.03823	1.56165	1.21159	2.80092	3.7825	3.41389	3.7687	2.88552	2.7872	3.66876	2.33946	2.60497	0.692793	1.11246	1.21731	8.13744	12.9455	7.5362	2.4646	2.46282	2.06362
	Solyc01g102890.4	0	0	0	0	0.091909	0.14175	0	0	0	0	0	0	0	0	0	1.61942	1.79792	1.6698	1.44756	1.41706	0.566176
	Solyc01g102910.4	0.047314	0	0	0.051105	0	0	0	0	0	0	0.14028	0	0	0	0	1.63942	1.7745	1.93712	1.6979	2.86618	1.36905
	Solyc01g102940.3	13.1509	13.2333	13.6182	24.2845	26.1621	28.0986	26.3857	25.6461	23.8854	17.4637	18.3683	17.5146	7.84649	9.81607	8.27387	6.04523	7.7936	7.16714	33.5122	29.12	33.0097
	Solyc01g102950.3	8.23785	7.18501	3.7449	3.65336	2.55245	1.8401	6.25032	5.67369	6.48759	4.23519	3.87745	3.73442	5.76056	7.70436	4.53171	5.42762	3.69774	5.31696	2.22921	0.971347	1.55022
	Solyc01g102970.3	12.5013	12.8634	12.914	11.8953	11.4434	12.3023	12.2485	11.7626	11.7554	14.2007	14.8564	13.5563	9.49987	9.8142	9.15507	2.11331	2.68382	2.54212	8.1314	5.31837	4.6858
	Solyc01g102980.3	6.01621	5.25658	4.68502	6.1877	2.9134	3.59434	9.22016	9.34229	9.59871	5.79193	3.72745	4.49948	5.26842	6.96896	5.7959	0.689179	0.56327	0.887763	0.081476	0.028298	0.087791
	Solyc01g103000.3	0.694939	1.39546	0.602332	0.182591	0.045601	0.171873	2.36972	1.19702	1.33142	0.553551	0.38076	0.105948	0.593765	1.68271	1.18047	0.076404	0.12008	0.117353	0	0.092995	0.076017
	Solyc01g103030.3	4.64853	4.64917	6.37695	8.21097	11.462	9.15884	19.3192	18.0186	18.5462	3.617	4.06593	4.46852	3.33541	4.99592	2.97859	12.3386	10.154	8.49607	6.44692	7.7112	7.34669
	Solyc01g103040.4	5.41987	5.30777	6.80204	6.86626	8.38003	8.97731	8.07633	7.97034	7.41921	6.80295	6.494	6.16487	4.32961	4.67624	4.38411	2.25207	3.06259	2.1449	1.68157	1.32228	1.34546
	Solyc01g103050.3	56.4887	56.534	67.7811	68.4169	76.579	88.9344	52.7689	54.1924	48.6722	69.6933	72.6393	77.1325	49.5526	49.3985	48.0384	94.0351	86.7633	82.9979	54.1068	50.933	55.6441
	Solyc01g103100.3	106.645	95.8508	90.1998	34.2412	35.1061	35.17	52.0944	57.7894	55.6132	58.9339	60.3665	65.3298	126.095	126.708	97.2952	53.2623	52.8538	52.2012	13.0671	9.92184	10.6592
	Solyc01g103110.3	32.1142	31.8864	27.1568	30.0019	21.6182	20.9176	45.5455	45.9751	43.9445	35.2127	29.1343	25.9729	42.191	35.4827	38.2554	17.606	15.0821	17.2677	5.1513	6.17781	6.22097
	Solyc01g103140.3	4.75136	4.74028	4.97624	1.52788	1.8862	1.91972	4.68094	4.64245	4.55231	4.16206	5.41516	5.67914	4.18968	3.31313	3.09375	0.586046	0.696361	0.512472	2.40066	1.4708	2.03937
	Solyc01g103160.3	9.64226	10.9826	13.361	11.4598	15.024	15.9261	6.41465	7.5628	8.68361	14.2	11.8712	13.9553	5.58794	5.32192	5.41074	3.1298	4.23946	3.37754	16.2449	13.8347	16.7048
	Solyc01g103170.4	5.34948	6.16324	6.109	7.9779	7.48356	8.84856	9.40582	7.12786	6.98341	7.83537	8.49199	6.95792	5.06725	4.7773	5.448	7.08769	6.85355	5.17271	12.8131	12.1395	12.8953
	Solyc01g103220.3	149.365	146.819	98.1161	260.923	248.655	239.247	140.583	135.286	155.852	131.401	132.914	120.733	77.5105	95.4307	91.5469	359.258	367.604	411.552	539.436	557.753	472.283
	Solyc01g103230.3	7.60064	6.7722	6.26624	5.45107	6.01076	5.13653	7.91087	9.43247	8.38304	7.78923	9.46466	8.63503	4.51871	4.87327	4.94236	2.05447	2.13793	2.16399	1.23172	1.12386	1.36579
	Solyc01g103250.4	2.24837	3.40175	2.2528	1.89144	1.6629	1.10018	2.65728	3.04511	3.00495	2.36314	2.74108	2.9889	1.51101	2.31304	1.68408	0.59155	0.817602	0.523908	0.15228	0.016136	0.012515
	Solyc01g103310.4	2.29702	2.54907	2.39457	1.7577	1.52258	0.844953	1.92195	2.63955	0.461904	1.29465	2.61075	1.41872	0.421284	0.804486	0.316164	0.705436	0.390698	0.088781	0.125917	0.110836	0.03345
	Solyc01g103350.3	2.66337	2.70686	2.47969	2.78747	2.52663	2.36375	3.66864	2.83796	3.85968	3.53141	4.42144	3.93821	5.55169	4.91898	5.42863	11.5289	10.5603	10.787	8.82983	8.07348	7.78848
	Solyc01g103360.4	1.36101	1.78174	0.892307	0.382833	0.556259	0.214715	0.347064	0.56746	0.140754	1.3447	1.05879	1.30461	0.849543	0.661691	0.659172	0.324628	0.216715	0.143213	0.065841	0.16779	0.037182
	Solyc01g103370.3	49.2721	50.1997	45.1951	83.7026	79.3914	73.5	69.6939	71.2409	67.538	62.8669	60.0935	58.7385	38.9123	40.5132	45.2579	56.7175	58.5885	61.255	119.671	122.091	110.099
	Solyc01g103380.4	23.1686	24.1558	22.0143	36.0945	39.1093	38.7	23.5204	25.7119	23.4605	23.0635	23.6938	22.8731	19.4851	19.0842	20.5499	32.2583	32.3412	34.562	38.9139	39.9976	36.529
	Solyc01g103390.3	2.02742	1.73903	0.763432	0.814339	0.55509	0.687444	2.41136	1.88524	2.41055	1.34115	1.0353	1.40535	0.28768	0.958832	0.503856	0.546238	0.328515	0.435779	0.403637	0.600076	0.635398
	Solyc01g103400.4	27.8214	25.8707	19.313	36.4822	28.8556	24.5278	34.0475	31.5326	34.9371	24.2648	27.2781	26.1952	20.4359	23.4742	29.8944	36.821	34.4291	42.2978	47.6217	50.8829	40.6585
	Solyc01g103410.3	288.051	305.944	250.189	293.407	232.213	174.04	275.032	227.239	293.117	292.085	277.687	240.589	208.26	177.771	199.301	217.489	150.125	203.567	109.992	106.801	94.6653
	Solyc01g103420.4	13.8367	13.1241	13.7363	18.3417	18.8966	21.0893	14.1508	16.2273	15.7404	17.4178	17.7424	16.4092	10.4633	9.95486	10.5237	15.0827	14.6284	13.528	22.3076	23.4984	23.6992
	Solyc01g103430.4	26.9767	25.9474	38.1326	17.0276	19.2039	18.783	32.4113	31.3317	31.1417	34.4934	37.9929	34.3726	28.4272	23.4351	27.1569	5.78018	4.81175	5.55275	20.3542	15.3623	12.666
	Solyc01g103440.3	13.8374	14.3706	13.8987	11.8369	12.389	15.0275	11.0285	11.8742	10.8509	17.1728	14.5439	16.7245	6.17223	5.99811	6.73535	0.801365	1.13257	0.823031	4.63658	3.14843	4.04009
	Solyc01g103460.2	10.5091	11.2886	14.0371	22.4359	29.2536	24.1087	22.9011	24.1177	24.5546	12.3687	13.3035	11.4754	11.3541	12.0667	10.4205	3.79279	4.23234	5.24347	6.00036	6.14119	4.9548
	Solyc01g103470.2	2.1037	2.31161	1.62774	6.83311	6.0617	6.48294	4.53104	4.27913	5.13354	2.46115	2.7811	2.20622	0.565483	1.3561	0.728201	8.99679	11.0027	6.16978	40.0051	46.2328	31.3139
	Solyc01g103480.3	49.3828	52.1786	49.9439	84.619	91.6011	95.468	46.4664	51.8759	51.7982	51.393	58.0789	59.0762	35.2252	43.3594	42.7467	40.5068	50.3878	43.6425	113.725	107.064	111.039
	Solyc01g103490.3	9.35572	10.3121	10.7523	20.7337	22.9488	26.6407	12.1732	12.2419	11.7313	14.3971	13.0437	12.6379	11.3645	12.2307	10.6331	6.28958	5.5706	5.00015	16.7028	15.3958	13.1063
	Solyc01g103510.4	14.7926	16.182	12.1908	13.1256	16.7931	13.7638	16.9865	16.3215	15.6345	23.2107	9.07064	23.5682	12.5487	17.5936	12.5066	15.6722	13.6842	19.7139	57.275	116.581	132.612
	Solyc01g103530.3	16.4024	22.0812	15.9948	7.00067	8.4582	5.83718	7.15186	7.33914	9.40579	17.2194	19.4872	22.6273	6.91211	10.2512	4.99147	0.953362	1.00034	1.52367	0.719517	0.466547	0.494781
	Solyc01g103560.3	5.04686	4.94188	5.27917	4.95897	5.95331	4.30717	3.8155	3.99714	4.00198	5.23846	5.53142	5.41467	2.88426	3.4695	2.88395	1.28959	0.877041	0.810908	3.19205	2.06456	2.42309
	Solyc01g103580.3	6.67326	5.99811	4.4992	2.99152	3.41618	2.73148	4.59947	4.54627	6.43723	5.07411	4.09597	4.94714	3.21787	4.44382	3.96429	7.13385	8.56281	5.07656	1.84215	1.71745	2.90587
	Solyc01g103590.4	8.81623	8.06064	17.1755	7.02848	8.24998	6.17512	3.28885	3.77342	6.12785	7.87404	11.498	14.8046	3.63179	12.5901	12.7983	20.7951	22.5858	24.2821	39.0202	36.6818	42.3814
	Solyc01g103620.4	1.88641	1.69642	1.47922	1.27717	1.22083	1.12209	3.21015	2.83631	2.18631	2.08875	1.75857	2.06156	1.51939	1.69245	1.20224	0.202815	0.236729	0.241393	0.431988	0.337797	0.34269
	Solyc01g103640.4	0.247127	0.153234	0.13505	0.382277	0.275284	0.279458	0.145018	0.55786	0.236014	0.182956	0.220289	0.183608	0.28973	0.103317	0.224812	12.3618	0.855371	1.16293	0.233838	0.334321	0.250061
	Solyc01g103650.3	8.93015	10.2463	7.17557	71.7331	56.5903	79.5826	13.7392	11.1281	11.8004	28.7725	29.5521	26.0253	9.46842	11.6186	11.6838	452.319	404.651	451.371	140.98	150.708	126.759
	Solyc01g103670.4	11.3526	10.9319	7.75879	13.6586	10.7304	11.5824	12.9423	10.9763	11.9942	15.2394	13.0123	13.3178	7.03093	6.70263	8.48326	16.0644	15.1456	16.5294	10.2325	11.398	10.8539
	Solyc01g103680.3	55.8738	53.0239	68.0442	77.0352	88.8227	93.1124	61.8249	64.2998	62.9361	70.9312	76.2339	68.7288	38.2874	39.373	39.4696	61.5075	65.9924	61.4077	89.4719	79.9841	96.8287
	Solyc01g103720.4	27.3924	26.8684	34.6746	42.3326	47.0084	59.4956	23.7304	22.1389	24.2624	35.9333	42.1361	41.1037	9.4434	12.3263	10.0409	6.58544	8.94482	6.97543	45.4296	34.3971	44.6668
	Solyc01g103750.4	83.1524	81.1161	80.9898	54.5627	64.3441	57.0018	49.9145	51.5131	50.769	71.3565	67.612	70.2117	82.554	75.8995	69.8697	34.3453	36.8993	35.9755	12.5425	10.0403	9.57691
	Solyc01g103760.3	21.4342	19.1077	23.4237	13.4561	13.148	15.6582	16.8491	16.7552	17.0064	19.9846	18.8674	20.4952	35.2196	28.6158	31.965	4.01412	3.43808	2.73997	5.32012	4.36002	4.14996
	Solyc01g103770.3	5.23689	6.08458	4.31481	7.38707	7.41112	7.18177	6.41266	5.88699	5.50508	5.3865	5.86514	5.22311	4.57264	5.03463	6.46488	6.48903	5.258	8.75252	20.02	20.2692	17.97
	Solyc01g103800.3	125.409	134.949	123.749	184.534	164.063	162.019	91.2475	84.9922	100.57	131.085	137.296	134.453	73.9913	103.498	84.0805	51.9718	57.0302	68.3522	134.222	136.371	132.029
	Solyc01g103850.4	7.90691	8.16553	9.11714	7.96197	8.72452	8.27692	10.2761	11.8694	11.956	8.96789	9.91193	8.97755	4.89002	4.41935	5.25422	1.46823	1.47321	1.64227	3.5902	1.66438	3.39022
	Solyc01g103860.4	0	0	0	0	0.043927	0	0	0.074959	0	0	0	0	0	0	0	0.444238	0.43615	0	0.76442	1.17642	0.818452
	Solyc01g103873.1	10.2176	9.23947	9.06343	10.9899	10.2863	10.607	8.34308	9.63093	8.60149	11.3761	11.7764	10.6574	9.16575	9.82294	10.0857	54.3594	59.5382	63.1874	23.8119	23.7675	20.3882
	Solyc01g103875.1	9.06949	7.70998	7.67821	4.42309	6.28155	6.05361	7.63277	8.34942	6.256	9.12684	8.17814	8.65839	6.54817	7.30434	6.23064	8.60106	6.64545	10.3892	9.53599	8.92041	9.20829
	Solyc01g103930.3	24.8672	26.0204	32.0517	35.9475	43.1796	46.3054	27.1154	26.0691	23.658	32.9511	35.0157	37.4426	18.7673	22.1739	19.654	28.7751	36.605	30.8225	54.9913	47.6252	55.2313
	Solyc01g103940.3	58.5152	63.3311	50.5737	86.0161	95.8225	91.2443	57.7986	56.7466	51.2159	70.0591	69.6585	71.0791	33.8295	41.5352	36.6174	52.6531	60.1454	55.2124	95.7363	84.3888	77.3452
	Solyc01g103950.4	14.5899	13.1021	13.1214	15.2273	15.1885	15.0307	18.2516	16.8855	15.4663	14.5946	12.5519	13.2652	8.92373	12.4624	13.358	4.94382	4.82888	2.41888	3.81248	2.79616	3.2209
	Solyc01g103960.3	0.666192	0.629421	0.423225	0.630597	1.24698	0.639991	0.97639	1.07635	0.981746	0.679221	0.532678	0.778746	0.493643	0.692925	0.528892	0.635818	0.604925	0.691242	0.289669	0.286047	0.398602
	Solyc01g103970.4	2.82461	3.45169	3.46345	2.17677	3.8331	2.84665	6.96745	5.28381	5.63588	2.92184	6.25612	4.18806	3.14547	2.42775	3.19473	1.37081	1.27633	1.23887	7.03423	4.97658	6.72991
	Solyc01g103990.3	14.5561	9.20299	20.5549	31.838	37.6621	39.0807	50.8714	66.4818	41.4911	15.2159	27.354	17.3652	19.6485	24.4444	15.1385	14.5154	9.03646	12.3091	56.3666	47.2313	52.1086
	Solyc01g104000.3	17.1479	16.9326	20.3283	23.801	25.0016	25.6843	15.5388	16.9238	16.2485	19.5328	19.6366	19.4558	13.8308	12.51	12.9005	33.8948	36.0525	35.0862	41.3776	38.3218	48.3653
	Solyc01g104010.2	2.69519	5.0525	2.20387	4.23863	3.52149	2.06028	1.30042	2.15015	2.04444	3.91649	3.7543	2.97428	1.73771	1.74815	2.36583	1.44815	0.710176	1.52865	0.320802	0	0.103371
	Solyc01g104020.2	41.9753	40.9384	34.1974	21.617	20.8048	21.8531	48.2437	48.5831	48.1247	37.8681	37.6928	40.6261	45.1618	44.0574	51.3699	13.0792	9.70041	11.9647	50.8907	48.561	47.6859
	Solyc01g104030.3	30.2819	28.563	26.5167	13.3577	16.1279	14.0254	31.4655	30.6191	25.8709	44.9995	40.1423	37.059	22.3452	19.8662	23.269	0.860663	1.05767	1.06077	1.83961	1.8726	1.04055
	Solyc01g104040.4	15.2115	13.2452	17.5838	26.2523	33.8743	47.1173	17.578	15.0699	14.0352	19.6831	23.2353	22.7987	5.62435	7.66471	6.09643	9.49887	11.102	6.92031	33.5176	20.5255	27.0615
	Solyc01g104050.4	8.37873	7.57678	8.2362	14.989	15.4713	14.9723	7.86523	8.42351	7.62257	11.3084	11.893	10.5657	5.36601	7.66944	6.71732	17.5844	14.2688	15.4843	15.6131	14.2332	13.619
	Solyc01g104060.3	25.9987	23.7313	25.16	19.3967	17.0294	17.9055	29.1261	28.5893	26.4458	28.9852	26.4424	26.9673	21.8514	19.506	19.4078	9.54434	8.69616	9.14815	5.09779	4.07606	3.9478
	Solyc01g104070.3	15.4879	16.5646	16.5283	27.8753	44.7996	44.2325	10.6079	10.1138	9.34957	18.3897	18.747	20.349	5.76875	5.06834	4.80313	12.3293	14.5849	10.4126	22.605	18.9705	25.0754
	Solyc01g104080.4	10.7014	11.9489	14.0398	41.7341	34.9619	33.6166	29.1517	21.6027	26.1196	14.4565	16.5726	14.6457	12.9878	9.52835	11.607	27.7462	25.0499	32.5806	32.7624	32.5733	30.2858
	Solyc01g104090.4	0.838141	0.482361	0.085211	0.043746	0.332252	0.500059	0.677555	0.473854	0.612157	0.616497	0.638351	0.852859	0.010311	0.017257	0.034367	0.133575	0.059045	0.082477	0.450212	0.327886	0.43769
	Solyc01g104100.3	8.09834	6.24239	4.69264	5.32796	4.79282	3.71402	15.6628	13.1237	16.2157	4.31577	6.30655	5.05122	9.60277	9.81016	13.0772	1.21527	1.38078	1.50116	9.20012	10.2649	9.10991
	Solyc01g104140.3	5.4099	4.82261	6.45196	5.66146	5.86197	6.32005	5.81247	6.18852	4.36123	5.5879	6.18356	6.42503	3.49689	4.10835	4.41065	1.92163	2.31745	2.14811	10.9329	10.1481	12.1097
	Solyc01g104170.3	462.658	474.872	482.697	420.171	398.18	393.979	414	450.423	444.882	457.861	446.871	410.889	426.574	433.922	429.068	244.261	225.288	254.241	216.464	214.358	192.992
	Solyc01g104190.2	17.1281	20.7532	15.0846	22.1766	24.4225	21.9511	17.0333	18.8397	18.8741	19.1493	21.0559	22.5693	13.7862	15.8259	16.2769	6.1742	7.32737	9.37052	27.4747	27.4405	22.7679
	Solyc01g104200.4	2.73484	3.24125	1.419	2.82668	1.82475	1.79855	2.78745	2.20393	3.65444	1.74547	1.73867	1.83505	3.30507	5.4413	1.43671	0.672847	0.567775	1.5795	0.170465	0.025745	0.203842
	Solyc01g104220.3	17.7593	22.3754	15.992	30.016	25.4599	26.0019	27.9353	30.4414	35.0823	25.2994	22.5408	25.2168	12.6523	16.0248	14.6119	8.19759	6.80305	9.30416	24.9156	21.343	22.8302
	Solyc01g104240.3	5.92478	4.92872	5.21276	13.2841	13.0788	10.4009	7.82837	7.20804	7.07811	6.36454	6.42805	5.83424	5.59742	4.90295	4.18961	5.11841	3.79356	6.70903	6.27194	4.17384	4.95441
	Solyc01g104250.4	15.1	13.5976	14.1891	12.8459	13.0225	12.3715	14.719	15.6929	16.8663	16.0284	14.2697	18.186	11.1741	12.4089	13.307	15.167	12.4678	11.0033	9.36403	13.8802	10.1366
	Solyc01g104260.3	0.679044	0.77164	0.197406	0.402061	0.615678	0.376561	0.274591	0.438825	0.59274	0.276475	0.625955	0.346493	0.265213	0.263287	0.304137	3.45676	3.48026	1.54521	0.504592	0.235147	0.659087
	Solyc01g104270.4	61.1422	60.9279	61.3107	49.5241	50.1413	45.4956	45.1921	53.9906	46.7511	91.3166	81.7055	85.3151	44.6025	52.9724	54.532	18.0005	12.1365	16.0975	19.3303	15.5078	19.4438
	Solyc01g104300.3	7.25583	5.75667	7.5983	10.1736	10.4387	11.7851	8.82794	8.03178	7.9805	10.1686	9.72898	9.14073	4.07188	4.68516	3.21177	7.59163	8.98123	7.2517	17.3571	13.0125	16.3764
	Solyc01g104310.3	19.5772	16.2416	20.2651	13.5052	13.5568	13.5157	23.0971	22.2519	16.3779	19.5489	18.6625	17.267	16.0331	14.4647	13.4637	7.45002	7.20435	4.83864	5.65261	5.09501	4.11268
	Solyc01g104320.4	2.23238	2.40121	2.53664	1.36813	1.41096	1.53306	4.15983	3.42155	2.87428	2.28586	1.80797	1.89802	2.45332	3.06861	2.76479	2.33228	2.52174	2.1392	1.70875	1.36578	1.74755
	Solyc01g104340.2	2.3836	1.78164	1.36383	1.44914	0.430264	1.39801	1.38203	3.12707	1.58817	1.75197	1.73481	1.37723	0.718809	1.35163	0.990335	0	0.232502	0.08885	0.140125	0	0.096313
	Solyc01g104350.3	12.0864	9.64238	9.74928	15.2797	13.5029	12.6082	13.3264	11.6518	11.5559	13.6539	12.7282	12.0408	9.96342	9.7951	14.7361	4.6358	5.24894	5.99139	34.13	39.1163	32.3074
	Solyc01g104370.4	283.624	297.093	205.9	438.251	385.414	389.731	208.102	218.922	254.819	294.96	285.121	295.602	153.097	208.383	179.905	170.761	165.327	219.555	367.945	447.508	398.46
	Solyc01g104400.3	5.21384	6.71348	3.14147	2.11585	2.55867	1.04942	0.53181	1.21205	1.73049	6.14587	7.38404	7.41906	4.20644	7.94169	5.33655	0.33145	0.793073	0.766115	0.204086	0.068025	0.158277
	Solyc01g104410.4	3.7421	3.91054	4.22359	3.34076	4.08331	3.35942	5.17874	3.91167	4.03947	5.20784	5.20403	5.71261	2.80248	3.35415	2.64873	0.447941	0.57487	0.319954	1.41886	0.787359	0.670175
	Solyc01g104430.3	0.549836	0.643236	0.098372	2.2442	1.06147	0.951663	5.11837	5.28244	3.90528	0.858938	0.629785	0.449917	0.256385	0.281718	0.17004	0.281517	0.39926	0.321835	1.16831	1.52781	1.08945
	Solyc01g104480.4	24.0108	22.0282	23.1723	33.0059	35.6454	37.2686	22.6222	22.4436	21.1853	27.4868	29.0712	26.3892	15.9847	13.6945	14.0699	24.3671	24.2252	23.8169	30.974	25.6855	29.8412
	Solyc01g104490.3	1.04946	1.39789	1.02668	2.5323	2.44257	1.42516	3.25459	2.27339	1.83985	1.14004	1.309	1.01691	0.971383	1.14088	1.28299	1.66084	1.747	2.27895	2.43889	2.32279	2.24177
	Solyc01g104500.2	0.225764	1.03365	0.947564	2.24823	1.02786	0.972891	1.00871	1.21527	0.99742	0.882103	0.564314	0.588664	0.618172	1.37317	0.829482	3.01341	1.72268	3.20045	0.80531	1.87705	1.04196
	Solyc01g104510.3	16.5254	17.0118	17.833	25.6409	25.1773	31.7909	17.2165	16.053	17.387	18.0334	17.6133	17.8627	10.765	10.5966	10.3718	16.5147	20.0662	16.8228	24.2629	26.0394	25.6211
	Solyc01g104530.3	16.5702	15.6815	18.0772	19.1725	24.6464	25.3575	20.105	18.9774	16.2703	22.232	23.0002	21.1594	13.3861	11.8053	13.1107	82.67	79.9337	70.8738	22.1999	19.6113	20.1338
	Solyc01g104570.4	4.94157	5.28928	5.89845	6.89355	8.63021	8.42288	7.22922	6.96323	7.91372	4.99206	6.09235	5.89239	4.47455	5.08403	4.39276	3.78091	2.67973	3.15234	2.74118	2.55182	2.39314
	Solyc01g104580.3	16.1269	15.4278	13.2002	13.3976	11.824	12.0157	21.9891	20.4844	21.2746	19.55	16.9697	16.1137	10.9649	9.48477	9.58295	3.39607	2.13279	2.4716	4.00111	3.21711	2.73834
	Solyc01g104630.3	3.68747	3.83972	3.58237	4.71996	4.6764	4.89381	3.61816	3.0882	2.8906	4.88887	5.56982	4.47672	2.14875	2.0328	2.4324	2.87714	3.50393	3.75751	4.72885	4.11709	4.15919
	Solyc01g104640.3	7.32687	6.65047	6.20192	7.26216	8.3428	9.05562	6.38291	5.89209	6.69961	7.73631	8.67319	8.03486	2.67222	2.66118	2.94012	2.09368	2.37559	2.30995	4.00209	3.45824	3.56757
	Solyc01g104650.3	9.84133	8.92836	6.28965	20.113	19.0568	18.8944	16.3123	7.79472	15.4468	9.54778	9.28249	7.8952	11.9616	10.9637	9.15373	13.2765	15.7787	16.6558	24.4419	23.029	22.9081
	Solyc01g104670.3	22.4068	21.75	18.9581	16.825	34.8081	37.6714	25.3608	22.5598	25.226	12.8144	25.7217	25.5114	17.5829	22.5228	21.0121	60.6368	60.8865	69.4445	42.5797	42.8788	38.9801
	Solyc01g104680.4	94.2622	84.9011	85.2496	509.976	624.358	788.2	241.937	319.858	310.765	97.2126	107.827	92.0811	39.656	54.0361	39.926	108.603	211.081	136.805	312.335	275.654	269.363
	Solyc01g104700.4	139.432	141.972	108.091	922.836	858.086	742.894	434.62	455.693	463.449	138.231	149.073	137.924	80.6428	88.1298	87.147	210.323	239.129	257.014	271.363	278.485	248.397
	Solyc01g104720.3	38.1191	30.2485	36.7365	12.4886	11.077	8.1648	37.9119	50.4532	37.5061	29.0499	32.8976	26.6233	37.4386	36.9237	55.8903	5.92221	3.9753	4.61831	0.613736	1.07702	1.29431
	Solyc01g104740.3	1.27294	6.45678	5.10584	87.8056	70.262	96.3679	5.85612	3.58352	5.73661	17.3974	43.6061	31.1387	5.6819	6.03911	5.76844	998.27	1045.81	1396.73	155.393	166.54	84.4831
	Solyc01g104750.4	4.17276	2.07506	3.68464	9.41946	10.0066	19.2832	4.57429	7.76338	5.38076	8.70296	5.08972	6.33749	2.33938	2.04573	2.46277	2.52844	5.31694	8.2859	20.8422	29.41	32.3331
	Solyc01g104760.2	3.69414	2.02336	2.85821	2.26645	2.51562	0.520466	1.88136	0.18694	2.19138	3.51849	2.17815	3.44639	1.69921	1.74557	1.29876	3.52344	0.525359	0.153831	0.032388	0.027405	0.036911
	Solyc01g104770.4	17.4886	19.7017	15.8938	8.44074	15.7552	9.20046	8.81599	0.992249	14.8086	6.17786	11.8216	8.43682	5.87446	13.1262	8.65627	26.7808	27.2079	5.2582	30.1071	25.2056	24.9922
	Solyc01g104780.3	2.22257	1.94186	1.16996	2.0061	1.28411	2.20458	1.18473	3.80219	1.262	3.16981	1.78476	2.7469	3.47693	4.74131	2.9055	2.72092	4.21876	5.0433	7.40407	5.79438	9.06999
	Solyc01g104880.3	11.2207	9.4659	10.3056	14.3041	14.3237	17.1432	10.994	10.1498	10.4577	12.527	13.2602	12.1327	8.17159	10.1799	8.52548	42.3691	40.6379	42.9901	36.6346	35.8617	33.0273
	Solyc01g104890.4	3.78831	3.38985	4.27278	5.30477	3.82154	2.37524	6.62672	5.08385	4.9091	3.4851	3.94152	4.23672	3.68191	4.43047	3.61573	1.00057	0.512876	1.32013	0.337598	0.3496	0.499328
	Solyc01g104900.3	2.7274	2.83992	5.09099	2.49715	2.52682	1.14689	1.75763	2.76665	2.72698	3.31167	4.06881	3.41387	3.96707	6.25881	5.46	1.28542	1.57662	2.03392	0.661753	0.817161	0.594983
	Solyc01g104910.3	23.9983	24.3557	22.6905	11.8905	16.3687	16.8556	23.5626	25.5611	21.1807	33.6798	33.5811	38.4723	28.7584	30.5085	26.1283	1.81531	1.6553	1.31727	6.84293	5.39913	6.38132
	Solyc01g104920.3	23.4124	23.2508	26.6288	25.847	32.3422	31.3725	21.3311	20.3393	21.4845	21.65	27.3991	28.238	18.9377	21.115	19.0395	38.4906	41.5865	38.5067	123.15	126.403	143.394
	Solyc01g104930.3	2.39843	2.28754	0.856719	2.97033	3.27395	2.09204	3.52463	3.72312	2.44245	1.87175	1.22048	1.21614	1.06671	0.972374	1.58967	0.741299	0.318252	0.680155	1.02125	0.76822	0.786152
	Solyc01g104950.4	87.7746	96.2277	111.665	52.6597	82.1336	47.353	54.3469	41.7553	73.6176	91.8525	123.364	127.374	104.788	116.413	119.403	4.4145	4.59118	4.35416	0.440811	0.344818	0.442722
	Solyc01g104970.3	18.024	17.6817	18.4809	42.1782	44.2147	59.2747	21.2198	18.4513	18.7418	28.1579	28.0877	25.5744	12.9949	14.7995	15.6448	101.041	107.401	89.4474	97.0128	92.7745	92.6854
	Solyc01g104980.4	7.18847	8.33205	5.90474	5.4549	11.4095	6.86948	9.11592	7.64304	16.3175	7.37898	18.2419	5.87231	2.62247	5.99124	5.694	0.546472	1.41823	1.44486	7.83619	1.01357	4.03965
	Solyc01g104990.4	3.97262	4.2837	2.72374	4.01382	2.74082	3.03578	6.556	5.42016	4.7224	3.87077	3.87313	2.98001	1.87663	2.75498	2.47499	0.337064	0.185818	0.426397	0.610721	0.793231	0.221244
	Solyc01g105010.3	18.7301	22.6054	16.1948	8.95263	9.92385	6.05562	7.30945	8.75779	10.7244	12.0227	13.9491	16.4518	6.1498	12.3151	7.83536	2.80593	2.59839	3.66176	2.2276	1.92708	1.96071
	Solyc01g105020.3	29.3613	26.8015	35.8017	8.67847	10.7316	9.82685	21.547	23.0991	19.1227	22.1201	22.6289	25.4646	38.7927	33.3635	32.5612	9.53418	9.34372	6.27072	1.4868	0.560463	0.793574
	Solyc01g105030.3	557.602	537.625	810.131	266.143	194.49	257.73	390.268	438.494	478.995	434.886	438.701	463.643	1136.57	1071.92	1137.75	9.4821	6.87424	8.53334	14.7955	10.8058	11.8391
	Solyc01g105040.3	7.92221	11.2129	9.52232	8.92834	6.74508	6.45084	9.36535	11.5729	5.98261	6.0899	8.06678	10.1173	19.0411	18.173	18.6051	0.796461	0.254654	0.490265	1.45334	1.44604	1.65843
	Solyc01g105050.3	1510.47	1455.4	1466.09	522.8	359.247	392.824	635.436	762.879	774.047	1006.62	1055.56	1209.56	2457.25	2496.07	2153.69	31.9229	20.1078	31.3921	13.508	8.38682	8.58948
	Solyc01g105060.3	74.8249	51.1606	44.4542	56.6487	57.5248	61.8058	35.1115	42.1528	43.8432	69.7709	49.1064	66.51	65.0304	37.6146	47.6041	13.6542	13.5291	13.0801	55.412	55.8822	57.8138
	Solyc01g105070.3	3.59381	3.24808	2.45655	35.0228	46.6395	59.4511	13.8832	13.6827	13.3467	14.1235	18.2708	10.9878	4.84735	7.16701	4.62992	101.808	131.609	110.558	56.7827	133.195	94.7247
	Solyc01g105080.2	0.02266	0	0.021255	0.073673	0.0708	0.024292	0	0.048151	0.064892	0.018518	0.066959	0.041608	0	0	0	1.27512	1.31092	1.74342	0.980244	1.28039	1.00015
	Solyc01g105090.3	5.16867	5.82903	5.21018	7.4417	7.22256	6.89401	7.40122	6.81376	7.99099	6.2943	6.70898	6.9422	5.4208	5.15512	5.46459	8.85846	8.70087	8.50634	6.31333	5.63638	5.5523
	Solyc01g105100.3	33.5823	30.28	28.3016	69.7321	68.6573	83.5291	36.225	34.7697	36.4129	40.3582	41.1575	36.4144	16.9116	21.5639	21.1402	75.0251	76.5395	82.4454	129.449	130.708	122.34
	Solyc01g105120.4	41.9408	38.6692	59.8195	40.026	39.9616	43.478	51.7466	48.4646	41.3451	48.4026	50.7235	49.7486	138.292	114.885	122.967	64.7461	54.7702	55.8566	48.5137	39.7277	45.5139
	Solyc01g105140.3	19.1278	31.1847	13.578	34.5783	30.9917	31.1315	18.9	18.0402	17.0388	21.5728	20.8563	20.1102	13.2348	12.6735	12.5415	18.3401	17.9965	18.7725	15.0713	15.1891	16.5008
	Solyc01g105150.4	6.68834	7.94262	9.05029	10.3481	8.04649	9.65065	7.73156	5.2746	6.8017	8.52379	8.42858	8.91556	4.85726	4.36056	5.18335	8.13171	9.09092	7.10019	10.6214	8.49951	8.33693
	Solyc01g105180.3	5.06656	4.12878	2.52113	21.1245	14.9	19.2087	10.8849	9.4659	8.31269	10.9422	7.54183	6.55188	3.52	2.17804	3.6139	4.07702	3.97629	4.72025	4.03885	4.07498	3.20437
	Solyc01g105200.2	1.1443	0.830753	0.623677	4.87803	4.60453	5.14354	4.9729	4.81011	3.88492	2.03423	2.30278	1.27204	0.808727	0.777723	0.688302	58.4984	51.8392	75.1559	15.9727	17.909	12.6842
	Solyc01g105220.3	1.21487	0.828267	0.778907	1.9821	1.53316	1.90843	2.09599	2.12184	1.7996	1.43457	1.59583	1.08774	0.567733	0.84246	0.546633	2.49615	2.85771	3.8806	3.12164	2.96807	2.58777
	Solyc01g105230.4	5.70593	5.37671	5.79296	7.86046	8.52367	8.70913	6.31067	7.06384	5.80175	6.53003	8.01961	6.56603	5.5	6.19865	4.6461	31.2209	33.634	33.4653	43.6914	47.6945	47.9694
	Solyc01g105240.3	22.8599	19.5759	21.2837	30.5914	32.6642	31.334	25.5238	25.8556	27.4218	27.3678	25.4501	23.8206	15.7373	15.9056	15.991	28.2241	27.475	27.7851	53.2565	50.8251	47.8876
	Solyc01g105280.3	10.3047	9.28177	9.11833	54.3045	44.6574	50.4589	21.6826	19.1656	20.3209	11.9101	10.9928	10.2206	10.108	10.9044	11.7615	114.907	123.494	114.965	64.2687	73.755	64.6375
	Solyc01g105300.4	0.701912	1.0487	0.147914	1.18816	0.931267	0.224836	0.229062	0.945373	0.271348	0.444189	0.876929	0.490861	0.100526	0.671547	0.139374	3.76857	3.88541	5.49019	5.78657	3.15648	5.1116
	Solyc01g105310.3	6.91724	8.87246	6.05419	23.7539	18.6446	18.1604	22.2399	29.5666	23.0363	11.6624	9.05388	6.30341	14.5622	9.64138	9.41504	21.3776	20.3376	21.9383	4.42199	2.86038	3.04277
	Solyc01g105320.4	1.52328	2.20144	0.989572	4.10282	4.00383	1.70542	4.03985	4.81852	3.22325	2.06908	2.75794	2.33951	0.390229	1.40783	1.344	1.79252	1.9084	1.68062	0.222612	0.849551	0.984546
	Solyc01g105340.4	219.738	236.261	203.263	240.361	206.016	193.997	218.486	206.866	192.176	235.591	219.193	200.289	163.643	162.219	173.18	99.9041	85.3602	108.514	68.0053	62.5635	66.5244
	Solyc01g105360.3	24.4089	22.0266	18.1228	5.24841	5.03961	5.62543	28.4574	25.5906	28.1983	26.3647	23.768	25.8183	20.4642	17.8412	21.9342	0.31374	0.166178	0.056428	2.64691	3.48293	2.84308
	Solyc01g105370.4	6.73984	7.77846	6.29633	8.22855	6.34811	6.91232	16.0408	14.5567	16.1537	11.0184	10.0197	8.09513	8.0949	7.60012	9.62566	3.3094	3.14365	3.2138	110.672	140.088	127.098
	Solyc01g105387.1	0.289661	0.097398	0.121127	1.29319	1.53916	2.03245	0.422975	0.629693	0.668556	0.25302	0.253072	0.158409	0.232927	0.981595	0.202814	0.453858	0.624662	0.712768	0.324493	0.41528	1.54038
	Solyc01g105410.4	39.173	27.117	71.0999	131.43	151.636	165.463	88.2948	75.0074	88.9023	86.0021	93.8939	80.8015	23.9517	43.0409	29.7525	33.3277	42.4119	43.7527	186.63	165.762	157.371
	Solyc01g105430.4	1.137	0.877257	0.709515	1.28786	0.776358	0.979587	2.48757	2.42279	2.33054	1.73188	0.633271	1.40519	1.07208	0.915744	1.23394	0.422761	0.548783	0.962523	0.204638	0.244726	0.850365
	Solyc01g105450.4	1.016	0.694384	1.07268	1.19421	0.942783	2.16982	0.853254	0.959299	0.676101	0.709272	0.61758	0.739079	0.963093	1.45987	1.63694	3.04145	2.21764	0.993813	12.6351	14.7132	17.3022
	Solyc01g105460.4	29.0839	29.7704	24.5225	14.6493	12.9879	14.2874	23.3933	20.608	17.7709	31.6514	27.1091	28.4616	22.3146	21.8899	23.038	5.34379	5.10475	4.20136	4.23352	3.71999	3.62037
	Solyc01g105470.4	1.22449	1.45906	1.23113	1.52634	1.18536	0.651092	1.61131	1.54871	2.04462	1.12911	0.661691	2.04925	1.97745	1.58054	2.03405	1.09482	0.995667	1.21574	0.865938	0.612214	0.345462
	Solyc01g105490.4	4.93276	3.90641	4.27087	6.0795	5.64774	4.33664	5.70853	4.77652	6.10879	3.69295	4.48921	4.02873	3.47375	4.43378	4.08698	2.92225	3.84874	4.0207	1.73079	1.64889	1.56789
	Solyc01g105510.3	0.657509	0.861082	0.64274	0.69171	0.769613	0.354855	1.64316	1.76791	2.23292	0.842445	1.0564	0.884724	0.263895	0.397639	0.599871	0.517915	0.329826	0.64206	0.327199	0.360434	0.337942
	Solyc01g105520.3	0.601244	0.589422	0.419019	0.568131	0.872764	0.35744	0.867912	1.0346	0.797004	0.74761	0.692851	0.373483	0.404999	0.595542	0.246384	0.264268	0.381067	0.305261	0.165525	0.117721	0.126702
	Solyc01g105540.4	34.5189	36.2559	51.7821	29.4347	26.085	30.662	34.6189	34.1724	36.405	39.0913	23.3394	32.5591	42.5681	45.1437	36.0688	8.52878	10.7673	9.72704	7.69835	6.63275	4.93452
	Solyc01g105550.1	0	0	0.031734	0.558286	2.48561	1.27932	0.097483	0.250055	0.381953	0.082943	0	0.033028	0	0	0.148238	3.95431	3.62486	4.58998	0.145525	0.145396	0.367316
	Solyc01g105560.3	49.3521	49.5505	54.2269	131.72	143.473	154.788	35.4685	36.2044	36.3804	55.5251	66.9122	52.9514	55.9561	65.2576	59.6637	1505.5	1414.77	1333.49	96.0693	107.301	108.787
	Solyc01g105570.4	4.42232	4.82229	3.74838	4.2526	4.30176	4.85907	5.7272	4.50896	5.09466	4.23593	4.57058	4.83448	2.82802	2.22049	2.71235	3.5428	3.25308	5.53665	3.97931	4.42011	3.96205
	Solyc01g105600.3	4.87404	3.88632	5.15078	3.59142	3.74223	3.19543	3.86339	2.0559	6.07559	3.63404	3.45239	7.70567	7.55041	6.10334	5.99438	6.85918	7.46032	7.48349	11.6684	8.7557	11.6825
	Solyc01g105620.4	0.225817	0.304889	0.060316	1.21039	1.42973	2.32934	0.602283	0.636516	0.473252	0.824767	0.830136	0.57551	0.332257	0.445317	0.287729	21.0222	19.2831	17.9152	0.583446	1.37207	1.34868
	Solyc01g105630.4	0.736321	0.457818	0.12476	7.77048	7.04472	8.85997	8.61732	6.68956	6.7047	1.94826	1.54627	0.896857	0.45508	0.689908	0.730532	41.96	56.188	57.0277	18.0094	25.1809	20.6926
	Solyc01g105660.4	6.32995	8.42187	12.2917	5.94304	5.15846	4.77527	10.5104	20.2119	8.69289	10.8104	10.8971	17.1469	8.94043	9.52247	7.86036	1.08974	1.59218	1.89133	2.57446	2.40138	3.24963
	Solyc01g105670.3	12.7787	13.0649	13.3016	11.6976	10.7793	12.1692	19.8675	17.4529	17.3789	13.731	14.4479	14.5398	9.18459	9.83254	9.74966	1.99114	1.32872	1.7932	3.84405	2.61067	3.46065
	Solyc01g105680.4	19.1258	24.6068	16.4592	15.4002	16.0495	10.496	15.6511	14.096	15.7602	21.9323	22.069	23.7958	15.1994	22.0738	18.0817	2.14433	1.91406	2.37295	0.056172	0.073955	0.043564
	Solyc01g105690.2	22.7321	25.7414	20.6065	11.3324	16.5235	11.0779	13.0119	15.7396	13.5327	23.3546	23.8988	26.46	10.4929	15.5435	11.4071	2.36216	1.62544	2.8369	1.60748	1.52218	1.61135
	Solyc01g105700.3	10.8466	16.253	16.6732	3.88832	10.9301	9.09168	9.11968	10.6417	6.49244	17.5143	19.3111	22.6487	4.49159	8.06217	4.1471	1.70927	0.645839	1.69851	0.923918	0.676774	1.12922
	Solyc01g105710.3	44.2593	48.2161	37.2412	76.4896	63.4783	55.4313	65.0297	58.6036	62.0903	61.5493	58.3284	66.0621	40.7936	39.9285	47.0995	12.1584	14.3517	17.8379	34.0177	33.3664	35.2585
	Solyc01g105720.2	22.2871	24.5555	19.9522	7.57222	10.9824	5.91038	9.89427	12.0534	9.42419	23.1693	31.3676	36.6742	13.9935	21.2616	19.0246	3.02402	3.82547	3.23255	2.06128	1.68628	1.73275
	Solyc01g105770.2	0.51332	0.053599	0.773421	0.132697	0.425924	0.264932	0.672957	0.487079	0.75141	1.45072	1.4519	0.842165	0.052487	0.163149	0.258808	0.089262	0.108037	0	0.065945	0.251017	0.204487
	Solyc01g105850.3	1.0152	0.681581	0.682746	0.608113	0.124009	0.258966	0.486268	0.14818	0.847543	0.691905	1.24097	0.397384	0.553905	0.126747	0.200322	1.21225	1.21652	0.859131	0.486287	0.160838	0.267741
	Solyc01g105880.4	0.508144	0.620619	0.776375	0.090656	0.11374	0	0.130222	0.571135	0.08016	0.901402	1.59764	1.10128	0.928079	1.67623	0.897082	0.0642	0.105068	0.323055	0.05104	0.051149	0
	Solyc01g105890.3	1.02907	1.79316	1.47467	0.706662	1.71415	1.04705	1.91277	2.27439	1.71591	0.725389	2.97242	3.39778	1.87649	4.31137	2.49544	2.88891	2.07777	1.89912	0.485133	0.223972	0.500048
	Solyc01g105920.3	2.16255	2.39607	1.46734	0.395418	0.351116	0.341959	0.937159	0.808625	0.492648	0.813248	1.43146	1.41634	3.32448	4.44841	4.59566	3.02671	1.70607	1.99547	6.87876	6.33987	9.32997
	Solyc01g105970.3	102.973	104.352	120.081	139.236	132.534	128.618	176.717	179.283	198.717	118.421	127.743	100.754	75.5625	79.7233	99.5305	159.126	127.54	74.1209	164.245	169.846	155.022
	Solyc01g105980.3	19.7355	21.7175	21.3339	23.1286	19.8838	17.3024	27.4864	26.4752	28.5725	21.1166	19.8275	19.5922	23.496	24.859	26.4826	8.01214	7.23855	40.0513	8.55538	8.44868	7.12965
	Solyc01g105990.3	21.9999	23.057	27.367	18.2352	19.6714	15.1344	21.2028	20.7205	24.0837	28.0941	23.4005	31.8283	16.7994	16.6467	20.7717	3.24522	2.9116	2.57497	6.50831	6.0986	5.74574
	Solyc01g106000.4	32.7281	33.2439	25.7037	49.2394	38.8714	40.827	50.2802	47.9915	39.8685	64.0239	60.5016	58.7496	32.1503	30.903	42.5294	6.55359	12.265	8.023	90.2433	91.2213	100.356
	Solyc01g106010.3	36.8775	34.8694	33.3256	18.6858	12.9951	13.7954	36.5046	33.22	28.6351	36.0839	28.4698	31.0003	27.4453	26.3128	27.6255	5.993	3.8186	4.84241	1.48994	1.39592	1.09279
	Solyc01g106020.3	13.9125	13.068	11.8217	11.0162	11.8844	11.9726	10.719	11.3849	10.0437	15.5802	14.15	14.0403	7.71266	7.40036	6.45573	2.75166	2.26045	3.19774	7.4466	5.80994	5.23407
	Solyc01g106040.3	3.99494	4.25174	3.5308	3.5252	2.797	3.02486	5.15767	4.35887	3.98185	4.16151	2.67099	2.66506	1.10148	1.14519	0.840139	1.10163	0.980785	0.984666	1.4263	2.33585	1.51527
	Solyc01g106050.4	15.8807	18.3472	16.4997	18.0758	21.4323	25.3507	26.2392	23.2049	17.6431	23.7538	20.9811	21.7134	12.0016	9.40397	13.2706	14.5363	15.6127	15.1716	101.279	83.3603	90.2654
	Solyc01g106055.1	1.10792	1.49626	1.39684	1.97946	2.04551	1.35068	1.77708	1.97565	1.52766	1.90153	1.71309	1.7578	0.687383	1.29201	0.690137	0.740859	0.842508	0.760934	0.334325	0.18829	0.042486
	Solyc01g106060.3	18.1636	16.1619	21.553	73.0451	57.1286	51.3648	81.5379	74.9256	93.0301	11.659	12.4773	11.4848	16.5954	21.0924	19.7376	7.31748	7.77652	9.47199	20.2166	23.0117	20.6926
	Solyc01g106090.3	28.6022	30.2239	19.9768	15.6265	12.407	9.95406	18.5891	21.0649	19.8872	25.7795	20.3253	24.3604	19.2447	25.6014	19.9585	7.21436	4.43288	5.96539	1.59509	1.54665	1.60412
	Solyc01g106210.3	55.3213	56.1153	51.5155	104.535	109.694	135.735	29.9865	29.5415	33.3944	59.1353	60.0638	62.1265	17.1941	20.6156	17.49	54.9223	69.3141	62.2538	176.318	160.441	175.953
	Solyc01g106220.4	36.3829	35.3975	45.9635	33.6626	50.245	56.6225	31.7819	30.8167	30.2636	40.6959	42.9682	43.6479	17.968	17.3078	17.0851	20.786	24.4407	18.3156	62.7556	44.9835	58.4587
	Solyc01g106250.4	0.325855	0.367158	0.328935	0.718382	0.346128	0.560193	1.18236	1.32368	1.64887	0.981502	0.788317	0.747349	0.307781	0.361201	0.357067	1.24204	0.839837	1.14529	1.76251	1.75392	1.96339
	Solyc01g106260.3	17.9295	21.777	19.9229	26.9331	37.109	42.4602	10.8544	13.8659	15.168	22.8025	22.7183	23.748	7.30164	7.72316	6.58233	14.3578	14.9834	14.9325	62.8939	47.9276	64.0475
	Solyc01g106280.3	114.588	120.63	110.798	120.485	109.146	120.918	93.5127	95.663	102.963	115.236	117.527	112.86	84.1531	105.598	95.0509	282.333	269.897	298.872	98.5617	103.255	93.8401
	Solyc01g106290.3	2.46832	3.36143	2.30247	1.85061	1.12809	1.24586	2.48911	2.2156	3.5172	2.39826	2.63818	3.39455	0.725446	0.969493	0.774276	15.4458	19.9793	9.15995	3.26076	2.93733	2.25337
	Solyc01g106320.2	16.2843	17.5918	19.0646	31.363	37.7394	33.3682	20.1595	22.3268	20.4454	19.3863	25.2207	22.0885	16.1076	17.0293	17.6127	35.7952	36.9025	40.5236	46.5757	46.351	47.3271
	Solyc01g106330.3	2.34391	3.17345	2.61325	2.51942	2.35698	1.52836	3.20326	3.032	2.82352	3.59665	4.36242	3.81003	1.89665	3.74879	2.29225	2.25855	1.75659	2.44853	0.386808	0.420049	0.11695
	Solyc01g106340.3	0.371747	0.381125	0.530631	2.25161	2.16638	3.40285	2.16225	2.0518	2.53237	0.643262	1.17099	0.586544	0.283664	0.627608	0.446564	1.28256	1.59003	1.13799	0.42164	0.759701	0.388423
	Solyc01g106350.4	1.8999	2.3129	1.8522	3.79966	3.32189	3.35067	4.54573	4.84458	3.92457	2.61731	2.73368	2.28161	1.31042	1.5684	1.88885	2.22154	1.87935	2.89963	2.91212	2.1919	2.30771
	Solyc01g106360.3	6.98097	7.75927	6.08019	10.6487	7.91876	7.52877	6.26229	5.45238	5.10829	11.4372	11.6376	10.7783	5.83931	6.83534	7.80314	8.2104	5.93282	6.79195	4.69837	4.0909	4.01468
	Solyc01g106370.3	4.54022	1.88412	4.47934	3.59897	3.48904	3.99895	2.39173	5.18371	4.54838	2.37477	5.05398	4.57986	2.29067	2.15006	2.13624	0.972882	1.79765	1.6431	1.86353	1.23616	0.848826
	Solyc01g106380.2	18.1911	16.499	11.9238	13.996	10.9941	10.1498	12.0616	13.178	13.0118	13.9997	16.7706	15.773	11.9109	13.3121	11.0146	1.30823	0.864457	1.63935	5.08672	5.25692	3.77617
	Solyc01g106390.3	4.92507	4.54929	3.52423	9.43791	10.0456	13.1235	5.02309	5.10857	5.57443	6.01223	5.08236	5.04162	5.00511	8.41223	6.3767	141.591	157.699	125.647	47.6502	54.1068	54.9756
	Solyc01g106400.3	18.4788	19.1169	10.5917	10.6612	9.05615	6.5035	32.482	37.0283	30.0839	16.9365	14.4419	14.2365	12.7758	12.7491	13.0517	9.40072	5.10664	5.0941	1.35736	1.46972	1.56399
	Solyc01g106420.3	6.05005	6.51506	7.67685	7.24211	7.79898	7.66826	8.70421	8.90892	8.21308	7.77566	8.50279	7.99225	5.86025	6.86994	7.45042	45.8846	42.2746	42.4138	14.3145	17.3263	16.5884
	Solyc01g106430.3	213.887	198.678	174.193	108.81	121.165	100.978	162.9	180.321	176.404	169.469	168.643	166.338	212.115	192.838	187.05	87.4149	74.4622	75.5586	28.8587	20.9499	20.877
	Solyc01g106450.3	25.118	24.9197	23.1203	18.8802	19.7527	16.8286	25.785	23.5879	22.5269	25.6139	25.2137	21.5191	20.9398	17.1179	21.5638	3.36139	3.43559	4.59481	8.1593	7.10543	7.81323
	Solyc01g106460.4	0.026451	0	0.049457	0.227901	0.237944	0.442972	0.162134	0.083749	0.146492	0.2609	0.209337	0.168458	0	0	0	0.033433	0.110658	0.132843	3.41301	5.26984	4.28543
	Solyc01g106470.3	11.5267	10.1833	14.3048	19.4176	24.7301	33.0104	10.547	9.9656	10.1569	12.757	15.0335	14.3023	33.4355	34.5266	34.9988	22.0209	31.225	20.3744	29.1687	33.7976	28.8172
	Solyc01g106480.4	503.888	450.939	432.005	275.908	227.34	185.18	835.532	825.423	767.983	376.058	351.67	316.03	608.872	509.966	518.743	66.569	39.4457	52.4923	3.94746	6.20213	3.60353
	Solyc01g106510.2	0.40869	0.056788	0.13256	2.56638	3.09764	3.84504	0.270873	0.066733	0.099206	0.718096	2.82302	1.94151	0.07212	0.133907	0.093752	28.6165	40.7683	43.9844	9.48397	8.41219	8.80121
	Solyc01g106560.4	8.07333	9.46226	8.40026	14.3288	14.5281	13.4915	7.51929	9.27963	10.9128	9.62336	10.0113	8.73498	8.44439	7.25132	8.55792	29.7831	27.9304	31.1322	16.6715	22.4728	17.6898
	Solyc01g106570.3	20.2735	22.1979	20.6148	19.0947	20.12	18.1537	17.2743	19.3154	19.2836	23.113	22.0785	22.4216	16.348	16.7711	17.5328	3.76133	3.09075	3.51431	8.09073	6.19609	6.57616
	Solyc01g106580.3	31.3867	35.3213	25.7211	30.0894	37.2758	27.4889	23.8567	23.9084	27.5809	30.6644	33.0636	34.8503	21.0468	28.0058	28.8242	5.20873	5.80039	5.71715	7.37322	7.8684	6.25083
	Solyc01g106590.4	6.38502	5.08581	4.24179	4.90478	4.37439	2.94853	4.62048	3.9596	5.19765	6.41654	3.68536	4.05093	3.49491	4.12056	3.44106	0.955375	1.14658	0.951461	1.19671	1.14105	0.487308
	Solyc01g106605.1	0	0.234853	0.162434	0.187675	0	0.080137	0.082979	0.091994	0.006998	0.070759	0.301175	0.295452	0.09942	0.046149	0.05026	0.486284	1.32899	0.412336	3.27243	3.26975	3.16768
	Solyc01g106620.2	10.7183	9.24916	16.4796	26.9656	18.6549	28.8259	20.0478	30.8518	33.6018	28.19	33.7238	25.485	28.723	33.8801	27.512	75.4911	77.9891	62.9838	157.734	290.558	237.933
	Solyc01g106650.3	1.07588	1.60144	0.699632	1.15549	1.03261	0.859648	1.11463	0.582225	1.01451	0.37525	1.22496	1.12617	1.15571	1.15147	0.349558	1.58601	1.09881	2.59855	1.5414	1.12911	1.24644
	Solyc01g106680.4	0.119481	4.27612	4.6323	7.69076	2.82269	4.27568	1.21921	2.50915	1.8284	1.78146	1.25439	0.777603	5.717	9.94041	5.62857	1.25056	1.64799	0.637309	3.42463	1.31801	1.19576
	Solyc01g106690.3	47.2039	60.0251	71.4921	34.4073	36.8164	31.9488	29.3062	30.0423	32.5821	36.378	40.3274	42.0421	31.505	30.7558	24.8004	17.7677	15.3955	18.5237	11.7195	11.7173	11.6035
	Solyc01g106700.3	2.17576	1.95757	2.10427	3.36161	2.58463	2.36045	2.93529	3.27205	3.61891	1.6491	2.52959	1.43335	1.35348	1.09008	1.53679	5.13165	3.54957	5.46558	1.93282	2.0746	1.47049
	Solyc01g106780.3	7.63994	8.38496	6.1715	11.6588	14.3367	13.22	8.38196	7.43433	7.75522	9.6606	10.7556	10.0507	3.1458	4.18848	2.78102	1.92321	1.67147	2.15527	9.73421	12.0396	10.8826
	Solyc01g106790.3	39.77	38.6763	37.7417	28.3023	22.4853	22.9058	43.4234	48.1623	48.7602	31.0514	30.1968	27.5662	53.1833	54.6504	56.347	3.78671	2.86282	2.72629	12.4023	10.4204	8.1932
	Solyc01g106800.4	3.11052	2.9801	4.38331	4.22464	3.64629	2.59581	4.97151	6.73708	6.27794	2.7638	3.07816	2.86402	3.89972	2.29035	3.30777	2.4899	3.76045	3.87406	3.59496	3.51283	3.26585
	Solyc01g106810.4	3.35322	3.88621	4.51429	5.53881	6.06309	7.37178	4.31967	5.10767	5.72985	3.04889	3.04397	3.1322	4.1733	3.5081	5.79446	0.694847	1.15589	0.996239	6.35356	7.97513	7.26387
	Solyc01g106820.3	8.36477	6.94841	18.4422	5.1701	5.07628	5.81949	6.29213	7.9568	7.46645	4.53063	6.47373	4.94227	20.3365	17.2674	20.9422	0.563441	0.633714	0.53056	1.57608	1.43594	1.17896
	Solyc01g106830.4	0.497845	1.29645	1.81106	17.8878	16.8382	14.8375	10.9612	10.8716	11.7952	0.584829	1.2438	0.886163	0.628639	1.74905	1.59552	30.8642	35.2645	38.5736	34.3033	39.917	33.9621
	Solyc01g106880.3	3.71638	3.35643	2.27965	3.54883	3.72831	2.72922	3.76184	2.66161	2.68699	3.83667	3.3459	3.70111	2.54545	2.33583	1.98317	0.821179	0.537167	0.790637	0.940597	1.37422	0.83379
	Solyc01g106890.2	6.93972	7.01745	5.13326	14.9128	15.8355	12.5808	9.79456	7.84826	9.46281	9.77716	9.99366	9.57077	6.52281	9.22803	11.035	57.3643	52.0065	66.9284	74.4234	116.11	80.8069
	Solyc01g106910.4	12.7706	14.1489	15.5252	9.5845	5.27936	1.92364	2.71263	2.75801	3.04655	9.56967	10.2253	11.5113	4.98018	8.43686	9.73735	0.227465	0.253376	0.06069	0.063965	0	0
	Solyc01g106940.4	8.12072	7.62454	7.8583	7.01399	7.69109	6.09001	12.8328	13.0619	14.5141	7.12603	8.3854	8.9954	6.81228	7.26584	7.91795	4.74136	5.1429	5.6076	3.74422	5.3539	4.70382
	Solyc01g106953.1	0.034358	0.026575	0.044863	0.013656	0.027733	0.034845	0.113679	0.019055	0	0.059893	0.0428	0.024203	0.034082	0.185936	0.055037	0.016894	0.092208	0	1.20248	1.72754	1.26916
	Solyc01g107010.3	2.87373	2.9052	2.61369	5.81898	4.16029	4.68229	6.12689	3.84391	5.22011	3.2211	3.4932	2.79128	2.68184	3.26232	2.80201	12.8359	13.3711	14.0456	12.8219	17.3325	13.6353
	Solyc01g107020.4	9.29121	9.02425	7.04825	5.94273	4.55932	2.17997	11.2674	10.9239	13.0325	9.67828	9.25803	8.78767	7.03292	6.85653	7.23361	0.212531	0	0	0.622424	0.727666	0
	Solyc01g107040.3	15.1055	16.6672	13.6906	17.7356	16.2968	15.594	18.5021	20.024	19.9414	18.8699	19.2476	18.3684	10.8073	12.5013	13.7239	3.87572	3.73331	4.55624	6.45677	7.03044	6.23647
	Solyc01g107080.3	0.157603	0.095561	0.322208	0.972386	1.54231	1.71077	1.08627	1.46004	0.995949	0.559852	0.388387	0.374561	0.030138	0.056333	0.144615	17.9536	17.2559	16.58	21.4659	32.8346	32.2812
	Solyc01g107090.2	1.96156	4.00892	2.56151	5.90146	8.20188	6.20326	2.45066	2.41592	2.49311	3.13215	3.595	3.78068	2.9078	4.74643	5.6642	299.914	282.643	268.466	117.919	184.585	151.527
	Solyc01g107100.3	3.39536	7.44869	5.0977	4.34976	8.09344	4.72701	2.10563	2.61722	3.77501	5.05851	6.81174	4.75525	3.47313	3.42772	4.43628	62.452	54.2326	59.826	35.1121	36.9578	49.4788
	Solyc01g107130.4	34.6527	29.6239	35.5296	36.1034	46.522	49.0665	47.774	40.7824	39.0845	42.2577	46.1338	40.9265	24.9762	24.726	25.3453	37.0143	35.1128	31.5648	63.0501	52.368	59.5502
	Solyc01g107150.3	15.5604	11.7252	11.3936	14.6742	17.6598	18.25	12.4085	12.4428	10.9491	13.4962	13.7395	14.7874	8.38794	8.58438	8.73674	9.16849	10.6336	8.3203	17.9845	17.2404	17.8267
	Solyc01g107160.3	5.87451	5.71359	5.80216	11.5067	10.103	11.8671	8.61305	8.49128	9.68076	7.43583	8.92703	7.94673	4.95879	6.23604	3.8204	3.26117	4.8302	4.10787	10.8665	12.6309	16.0091
	Solyc01g107170.2	1.2421	2.70471	2.88361	10.1227	10.5267	11.6193	3.42862	3.64029	4.96776	2.6304	3.72634	3.84343	3.76832	4.16478	4.64435	107.15	110.477	108.092	218.715	267.416	304.147
	Solyc01g107180.3	21.3279	22.2359	24.5406	20.8844	18.2301	24.0228	22.338	23.2461	23.2875	25.6815	22.251	25.1231	27.8465	22.1935	32.4142	2.46057	3.98408	3.71358	3.99861	3.17097	2.15815
	Solyc01g107190.3	50.228	44.6175	52.2858	41.0908	48.5234	46.9738	36.6054	45.0914	57.2612	38.5221	39.4688	56.5852	65.2975	81.7898	83.0804	16.7171	25.3063	28.8864	24.4545	21.1884	19.0286
	Solyc01g107200.4	5.72422	6.91345	4.82333	4.10605	4.63005	4.26005	4.1192	4.31625	4.36096	6.09979	6.08038	5.76841	2.66701	3.92396	3.2428	0.617682	0.556637	0.490505	0.614462	0.330724	0.456538
	Solyc01g107220.2	0	0	0	0	0	0	0.037757	0.041858	0	0	0	0.036171	0	0	0	0.062741	0.115347	0.170856	0.815935	1.47703	0.920186
	Solyc01g107240.4	1.8214	1.34003	1.22005	0.978891	1.45602	1.20053	1.6437	1.45193	1.68678	1.47217	1.52735	1.501	2.61324	1.90911	2.26361	3.95331	2.13121	2.09036	10.8428	6.30894	8.32206
	Solyc01g107250.3	16.7202	17.1357	15.2185	18.4904	17.6374	16.0536	17.6958	16.0723	19.0092	17.7472	17.6166	19.1386	14.0355	16.451	16.5376	34.7761	26.5994	37.0074	23.2806	25.3729	17.731
	Solyc01g107270.4	0.923716	0.798585	0.755694	1.09701	1.72419	1.96336	0.907491	0.885701	0.804919	1.41064	1.56477	1.32029	0.132453	0.230881	0.064974	0.118804	0.102256	0.135063	0.494913	0.340361	0.450009
	Solyc01g107290.3	8.67414	9.94861	9.054	39.8817	38.2696	28.8946	10.8743	11.2126	9.68554	11.6347	13.2071	11.177	12.9102	16.9266	19.7902	253.904	258.275	271.912	12.7393	14.2745	13.452
	Solyc01g107300.4	4.45775	3.84303	5.5547	6.79677	3.93042	5.48898	6.25073	6.19671	4.44728	5.12524	4.59123	4.56621	3.59459	4.82616	5.55777	14.888	11.4512	14.6738	7.96346	9.08628	9.48829
	Solyc01g107320.3	5.8525	5.25449	6.17488	3.12488	4.10985	4.69101	4.98854	4.83558	4.0952	6.76536	6.64208	5.93589	4.56999	3.57355	3.82258	0.294493	0.109156	0.463628	1.15489	0.894955	0.815626
	Solyc01g107330.4	153.44	152.352	99.6532	86.7058	76.5865	74.9618	69.5721	69.1605	71.7955	134.884	109.256	125.814	77.8759	101.685	78.6425	16.7751	12.2106	14.0363	2.72477	3.64479	2.38169
	Solyc01g107340.4	14.101	17.0215	14.6424	3.75444	8.87154	3.83842	5.79709	8.14424	9.16478	8.29649	13.468	16.2502	6.80052	11.3694	7.45006	4.09931	3.38911	6.15383	0.58553	0.446459	0.520215
	Solyc01g107350.3	20.7365	21.835	17.8288	15.579	16.8676	13.4444	15.0266	16.9359	17.67	18.8648	19.9271	21.0027	11.7599	15.3923	10.1935	0.811664	0.865838	0.9593	1.69549	1.06324	1.09328
	Solyc01g107360.4	3.07787	2.28742	2.88356	3.14823	3.75496	3.30557	3.18115	3.3652	3.20586	3.61424	2.85971	2.49298	2.49668	2.09015	2.02901	4.83511	4.74419	4.84385	6.04441	5.87569	6.41513
	Solyc01g107380.3	87.4432	80.7294	91.0544	83.6849	80.8567	77.1303	110.73	113.941	114.584	93.513	89.8047	87.3081	78.9561	81.6801	97.8381	33.8125	34.7856	34.5246	44.9214	43.2772	40.8589
	Solyc01g107390.4	0.206579	0.324269	0.079203	1.45686	1.70359	1.6779	0.460108	0.448192	0.542829	0.309773	0.425317	0.0772	0.266707	0.470973	0.25109	128.188	82.9425	65.5547	42.7984	52.3482	41.4914
	Solyc01g107420.2	1.74775	1.57124	1.7667	0.948157	1.47968	1.18922	2.49273	2.24959	2.58719	2.45235	1.74949	2.18867	0.934941	1.10211	1.05093	0.187856	0.182086	0.135546	0.271678	0.147503	0.271075
	Solyc01g107430.2	9.70712	12.2765	14.2474	14.1508	18.6629	11.2882	11.3018	16.6138	17.2743	14.939	14.2684	17.2972	14.1099	16.2961	15.0386	1.01633	0.613762	0.850876	0.629415	0.358809	0.550173
	Solyc01g107450.4	42.1441	52.9999	31.7218	80.2098	77.9339	74.8551	36.2493	34.4469	42.0965	56.7797	44.4299	49.4161	14.9131	17.3677	14.1726	12.8564	14.4969	16.4265	50.2567	59.5289	51.9773
	Solyc01g107460.2	6.15389	34.4548	40.2026	85.9554	61.6052	9.00981	65.4106	102.035	11.6689	52.3825	6.46942	45.9631	29.3019	0.129595	146.808	0.302507	0.498135	0.426873	0.382858	0.604101	0.137411
	Solyc01g107470.4	7.40499	2.82442	4.46823	8.56427	8.29967	2.24225	1.60431	2.27905	8.33131	5.6543	5.65955	7.0677	5.10706	5.0765	7.03748	1.88322	0.73963	1.62326	4.26096	4.96281	3.69432
	Solyc01g107490.2	0	0	0	2.13468	2.51365	1.01054	1.52281	1.43937	2.82644	0.060929	0	0	0	0.0809	0	0.326277	0.076811	0.321949	0	0.042932	0.025455
	Solyc01g107520.3	30.6565	23.4146	21.195	8.26848	18.2002	21.3908	18.7788	17.9181	17.6985	21.1339	17.4735	15.489	12.0134	11.8177	6.67306	2.86893	3.13966	3.04962	0.425382	0	0.546791
	Solyc01g107550.3	36.0794	32.5288	31.6461	40.8682	45.0277	43.8711	30.4651	29.8122	27.4258	47.4485	45.1535	46.3091	23.017	21.7195	21.5877	41.5952	37.8633	42.7603	59.2373	53.6604	49.3424
	Solyc01g107580.4	5.61197	5.35429	3.96363	12.5224	9.49252	10.3013	3.01299	2.18937	3.79257	6.49268	6.08323	5.09458	1.60676	1.94097	1.71825	1.49552	1.79639	2.8596	6.79123	6.80643	4.86939
	Solyc01g107590.3	17.2758	19.9147	25.3042	10.2246	13.1664	9.04621	25.9724	28.4447	25.8139	24.4876	27.7857	30.1909	37.7528	33.8212	32.0642	3.33357	3.63583	3.22027	1.95027	1.50553	1.84237
	Solyc01g107600.3	14.8397	14.0132	13.9038	23.9343	23.1953	25.1913	14.5892	14.766	14.4368	17.6594	17.0217	16.4569	10.3649	12.8513	11.6355	13.6631	14.9153	14.5017	42.8252	44.3639	40.3341
	Solyc01g107620.4	3.80343	3.98549	4.45651	9.66879	9.34198	10.8484	7.33319	6.80764	6.87445	7.38407	5.89139	6.84719	3.66716	3.85054	3.61147	6.5861	6.71126	7.67019	14.1083	15.9736	14.727
	Solyc01g107630.4	5.00017	1.95552	2.30198	8.31242	8.39165	6.46819	0.95345	3.86763	4.96023	4.99864	1.79363	2.39032	1.00198	0.747533	2.07321	5.60037	5.382	5.56456	8.20147	8.01947	6.88102
	Solyc01g107640.3	48.7646	45.8986	39.0873	41.3052	42.187	38.9431	41.2138	41.5172	44.2176	43.9821	42.3001	43.5599	32.1952	36.1139	32.849	12.3967	11.8784	13.1099	9.51334	9.32423	8.7592
	Solyc01g107650.3	8.36604	8.43643	5.99239	3.93742	2.54267	1.66659	7.20685	7.14764	8.01947	5.49	5.77894	7.69173	6.3547	9.32328	6.59851	0.443462	0.341234	0.274452	0.092163	0.018444	0.100134
	Solyc01g107660.3	120.901	134.525	93.5013	112.119	80.2176	73.6297	128.486	125.376	124.322	123.937	102.224	115.828	128.377	129.225	124.302	48.5195	37.181	51.5472	5.24634	3.85765	4.03142
	Solyc01g107670.2	16.9949	21.4059	20.5737	41.8589	46.5024	41.8759	41.2132	45.0882	43.4262	22.8362	26.784	26.2625	13.2183	12.035	14.7981	0.557771	0.567545	0.831416	7.33158	5.32086	4.71561
	Solyc01g107680.4	2.78641	1.84519	1.34814	4.38459	2.47098	2.18698	7.01619	4.49967	3.86543	1.48667	1.26197	1.88658	1.55012	1.10412	0.295504	1.03935	0.931021	0.384454	0.146615	0.174775	0.206971
	Solyc01g107690.4	0.255681	0.531337	0.278214	0.505665	0.784821	0.506793	0.751986	1.30132	0.504779	0.5308	0.491398	0.424697	0.32329	0.410887	1.17447	0.067748	0.052007	0.548048	0	0	1.2e-05
	Solyc01g107730.3	5.39519	5.66433	2.89479	0.964615	0.6857	0.248621	0.567557	0.824637	1.64283	1.97448	4.04133	4.86842	0.881752	2.79182	0.703927	0.083054	0.030421	0.217235	0.061112	0.031224	0.024217
	Solyc01g107740.3	6.07337	5.95798	6.43	10.102	7.19754	10.4153	4.43987	4.82317	4.86629	5.7159	5.81843	5.32575	6.24764	7.51865	5.51225	43.2929	41.1348	47.4097	62.8231	94.6441	80.398
	Solyc01g107760.4	0.230565	0.195699	0.251031	0.343344	0.380527	0.422144	0.410043	0.585704	0.433492	0.37781	0.272639	0.594469	0.187872	0.374116	0.081317	0.936911	1.01222	1.08255	0.57061	0.387628	0.239303
	Solyc01g107780.4	2.02973	0.663665	1.10611	13.3702	13.5179	20.4984	3.91987	2.70346	3.72404	4.98032	9.94642	4.71822	2.61844	1.73699	2.42266	234.411	275.8	280.167	129.38	147.432	159.02
	Solyc01g107790.2	0.187046	0.544827	0.212097	1.24352	2.21577	2.07957	0.523567	0.659059	0.813995	0.215583	0.317476	0.449677	0	0.120516	0.037251	1.00839	1.59004	0.686611	0.243294	0.24355	0.157202
	Solyc01g107800.4	3.155	3.66871	4.40032	2.48377	3.82732	4.23625	2.09636	1.87803	2.53254	4.1632	5.19504	6.00822	3.56102	4.81017	5.43722	12.7157	10.5223	10.4328	3.42886	3.21491	3.00443
	Solyc01g107820.2	1.2177	24.3035	3.12303	5.72746	331.56	420.725	4.47788	2.17937	2.4149	79.0813	92.811	1.71072	1.07158	1.34219	63.9262	616.589	807.159	823.535	1319.77	341.096	1369.48
	Solyc01g107825.1	0.091803	0.082725	0.040404	1.03052	0.901866	1.62589	0	0.580516	0.769271	0	0.285522	0.145884	0	0	0.13657	0.291174	0	0.411679	0.92773	1.64024	2.25457
	Solyc01g107860.3	29.464	34.8971	20.7637	92.6439	97.1084	123.369	51.5534	56.125	60.3309	32.7216	32.9449	29.5079	10.1031	16.6718	11.7026	126.537	146.757	143.076	470.515	494.069	487.073
	Solyc01g107880.3	27.1753	23.964	45.6383	21.6634	38.1809	44.5465	31.2622	32.4962	29.8309	37.2622	40.2945	41.5095	30.4246	24.325	24.038	47.3458	57.3485	37.7086	68.5385	48.8339	75.2802
	Solyc01g107890.3	4.35911	5.32252	6.35886	0.819969	2.03067	0.801171	0.930859	1.0164	0.893816	4.26579	6.7657	7.69125	2.38778	4.97208	1.94415	0.450175	0.328257	0.66164	0.042056	0.062969	0.026093
	Solyc01g107900.3	18.6016	16.8662	20.2985	79.7598	81.4327	108.614	43.0235	38.4194	39.419	44.2049	46.4722	37.0931	41.1021	36.1766	48.2245	656.324	640.012	594.964	310.967	307.06	313.878
	Solyc01g107910.4	3.66997	3.72091	5.90809	1.86295	2.36089	1.54002	2.74911	2.90959	3.67083	4.15559	5.28479	5.68971	10.7344	8.38737	11.6639	11.9988	13.1534	12.8988	14.2643	18.4417	22.2687
	Solyc01g107920.2	0.998092	0.766143	0.762825	1.11073	1.38922	1.13986	0.921624	0.693714	1.14763	1.29639	1.70452	1.33399	0.850537	0.801651	1.0004	1.37077	2.03969	1.57736	3.27642	2.89246	3.21654
	Solyc01g107930.3	6.33827	4.08386	7.0524	5.74983	7.25768	4.62815	5.15386	5.21115	4.84884	6.27826	5.3987	5.36328	5.29701	5.24165	4.90045	4.51389	6.94283	4.69507	4.77908	8.67727	5.34847
	Solyc01g107940.3	1.50181	2.04855	1.41347	2.37553	2.22253	3.36372	2.17356	2.01938	3.68329	2.0326	1.94922	1.92092	2.31347	2.35877	1.9337	1.93782	1.51172	2.87863	2.36224	2.25346	2.28864
	Solyc01g107980.3	7.29383	10.5846	6.90232	36.1105	34.6222	38.5877	10.7178	11.3241	11.5334	10.7067	10.9983	9.55718	10.9037	11.9086	11.2498	61.1215	51.1266	48.6971	14.665	15.8672	14.0617
	Solyc01g108000.3	0.588544	1.05087	0.562367	1.4121	1.33818	1.10577	1.07476	1.02731	0.851215	1.23065	1.31965	1.50564	0.537128	0.376005	0.273502	0.273646	0.156887	0.066596	0.430109	0.317311	0.300142
	Solyc01g108010.3	3.56346	5.99442	4.12686	5.13479	4.81515	6.23831	6.46095	5.68941	5.30424	4.77519	4.2378	3.67643	3.05489	3.77959	3.67862	5.85634	5.89041	7.42369	9.61285	4.89932	6.4615
	Solyc01g108030.4	6.63075	5.54492	9.24132	38.1837	41.3356	43.2584	23.3298	22.535	24.318	8.54898	9.42488	8.78632	17.5069	11.3347	8.95566	12.6819	11.5328	19.6771	44.8837	32.8746	38.6195
	Solyc01g108050.3	0.260835	0.44566	1.07865	1.47965	0.308802	0.708039	1.49893	0.94639	0.914902	0.227777	0.08708	0.348504	0.648269	1.2514	0.366798	0.170754	0.143101	0.041689	0.192801	0.399547	0.096531
	Solyc01g108060.2	1.38442	1.17835	1.11176	1.045	0.808561	0.826472	2.16583	1.23089	1.37352	1.11831	0.777758	1.66911	1.22362	0.634612	1.0852	0.328422	0.622014	0.32078	0.495986	0.223722	0.231657
	Solyc01g108070.4	31.3751	27.7948	21.6006	12.4996	8.99929	8.37372	19.7297	20.263	17.2434	27.7228	20.2502	20.2835	17.2106	18.8114	16.55	1.88889	1.46374	3.05853	0.439837	0.481384	0.338499
	Solyc01g108080.4	3.07583	3.14904	4.93147	5.48913	4.4263	4.64483	8.37232	6.93817	11.3954	3.85155	3.73376	2.95705	6.6229	5.75542	8.72958	1.66091	1.40373	2.09771	18.3581	18.984	16.8341
	Solyc01g108090.2	0	0	0	0	0	0	0	0	0	0	0	0	0	0	0	1.21105	2.18979	1.89267	0.172584	0.165464	0.265917
	Solyc01g108100.3	0.966796	1.8315	1.70864	4.59247	4.64201	4.18937	2.77381	3.01548	3.3747	1.50164	1.53151	1.23268	1.0178	0.402252	0.282806	7.80713	7.9465	8.14362	7.97671	6.71291	5.58106
	Solyc01g108110.4	2.63671	2.8742	3.223	2.9308	3.16463	3.48211	2.7095	2.76112	3.15421	3.61244	3.26009	3.00322	2.59741	1.90562	1.74874	0.615904	0.632326	0.50975	1.74337	1.6563	1.77113
	Solyc01g108120.3	6.24699	6.56056	6.51221	11.3302	11.3827	12.1019	10.8815	11.5266	10.8123	9.09512	8.72822	7.69553	6.80381	7.59017	7.94814	15.9554	18.219	19.6449	26.1141	35.0801	28.3502
	Solyc01g108130.4	4.9053	4.10655	3.19653	7.11205	5.52288	5.94346	4.99859	3.87007	5.28034	4.1311	5.08207	4.21037	4.04355	3.41115	4.32743	9.16577	8.88357	8.57184	22.0499	14.6962	18.8973
	Solyc01g108140.4	4.6976	4.4313	5.60554	7.93643	6.19332	6.58002	6.17896	6.10943	6.70778	5.63055	5.7106	5.86889	2.72672	2.9811	3.32332	1.56678	1.45034	1.65519	1.22453	2.25138	1.7663
	Solyc01g108160.3	4.58367	4.83322	5.65858	7.63816	8.87465	9.38795	5.97305	5.72687	5.0681	6.6685	7.44691	7.13709	3.20228	3.56135	4.18102	15.8383	16.7828	15.823	16.0842	13.7965	16.0956
	Solyc01g108170.3	4.27446	3.05522	3.18403	4.53072	3.99357	4.7202	6.86569	5.75172	5.33344	4.87765	3.74647	3.9015	5.81508	2.95626	4.45974	17.0037	17.9189	15.5456	2.11662	2.1998	1.59413
	Solyc01g108180.4	10.0856	9.84763	9.92926	10.0368	16.0968	15.5961	6.057	6.2437	6.5096	11.5559	11.6012	12.6675	3.81012	2.97282	4.19688	9.64235	9.96701	9.83064	12.0594	10.0054	12.5319
	Solyc01g108190.3	42.3915	48.373	26.879	106.225	64.3728	70.895	42.4934	57.2921	60.9067	52.7873	37.9861	41.1556	21.6425	29.7594	21.1972	55.7815	45.8028	69.7951	36.9141	0.186519	0.533549
	Solyc01g108200.3	10.1894	9.59581	8.10482	14.3039	13.0963	14.9997	9.97658	9.11187	9.14014	11.4852	10.8256	9.84373	8.86496	6.13811	6.19511	32.1313	35.6224	31.4662	51.1754	66.7029	64.2169
	Solyc01g108210.4	0.458526	0.678838	0.45461	1.23051	0.585601	0.478767	1.1433	0.764505	1.16286	1.06765	0.657315	0.838192	0.399877	1.2804	0.7901	1.71237	0.522153	1.69564	4.06544	3.78845	3.98184
	Solyc01g108220.3	0.178113	0.230339	0.513831	0.60624	0.719598	2.05005	1.16756	0.421672	1.16681	0.315317	0.895183	0.257961	0.207613	0.265298	0.455072	2.03182	3.67365	2.19723	3.44148	3.55865	3.72845
	Solyc01g108240.3	0.035844	0.032299	0.033509	0.038716	0.037206	0.038298	0.034236	0.075911	0.131804	0	0	0.032798	0.082039	0.193934	0.104749	0.768278	1.15125	0.529276	2.32217	2.14435	2.37479
	Solyc01g108250.3	8.07026	7.37543	7.93588	12.7751	16.0498	13.7337	11.9411	11.892	11.6642	8.93939	8.65227	9.14888	4.73515	6.8339	5.90482	23.4128	31.7961	28.3961	44.4684	45.8244	44.4548
	Solyc01g108280.3	16.153	12.4609	16.0108	11.299	16.6746	15.4026	21.672	27.7479	19.6907	14.9412	14.873	15.6082	13.2638	11.1162	11.0766	3.57169	4.75075	4.16761	6.34762	7.71163	6.05878
	Solyc01g108300.3	15.1824	11.5528	18.5888	6.02863	8.2201	6.1815	9.32137	12.3106	11.2444	12.8253	16.0473	17.1058	16.3756	15.0585	18.0551	1.48389	2.29587	2.64589	9.8024	6.58696	8.5858
	Solyc01g108330.2	3.48381	3.54017	1.7863	0.960861	0.519493	0.703518	1.39174	1.54981	1.49754	3.89546	3.3839	3.66757	2.04501	2.79753	2.49498	0.200504	0	0.180917	0.05619	0.055776	0.269098
	Solyc01g108340.3	12.3148	11.8514	8.79179	6.85806	7.41355	6.69205	8.18743	7.3472	8.08513	10.8556	9.994	11.5174	7.73459	7.45583	7.09974	1.62833	1.65097	2.16964	4.0711	4.08484	3.8172
	Solyc01g108360.4	0.100289	0	0.049175	0.946454	3.44799	1.52539	0.532946	0.312609	0.854475	0.579899	0.442511	0.4688	0.370607	0.11065	0.052167	4.96425	5.04283	5.91054	0.346307	0.301923	0.373608
	Solyc01g108390.3	27.3863	22.9297	13.4733	7.50868	5.51776	4.99822	8.57004	6.00451	7.6516	16.9033	16.4221	21.606	16.1786	18.8016	15.6874	2.61869	2.6455	3.60039	1.13111	1.56262	2.07599
	Solyc01g108400.3	9.95577	11.6191	9.30363	8.79279	9.78163	10.3204	7.48616	7.69924	6.3987	9.3865	8.19817	9.62345	6.47676	7.95864	4.86681	6.74073	5.81346	7.747	1.77219	1.48222	1.3242
	Solyc01g108410.3	5.35451	3.99565	7.31641	2.49389	5.217	6.44522	6.17874	5.43668	4.47672	4.71763	8.38432	6.49843	2.43302	0.746591	1.7091	1.15349	1.47485	1.36237	2.05653	1.18616	1.96298
	Solyc01g108412.1	1.68107	1.70581	2.1453	1.4691	1.37834	0.933788	2.03069	1.58982	1.33278	2.80027	1.68308	2.53278	1.02486	1.70669	0.868901	0.356348	0.21649	0.303829	0.872292	0.235497	0.207613
	Solyc01g108416.1	2.34737	2.11087	1.02438	1.08884	0.702844	1.4922	2.00783	1.92393	3.554	1.61288	1.75869	1.37236	0.144142	0.128435	0.957297	0.220261	0	0.031584	0.329123	0.787814	0.582001
	Solyc01g108430.3	9.98922	10.7277	9.64909	17.5441	14.3891	14.9214	11.3996	12.6103	11.7486	12.2614	11.6857	11.2798	9.46445	10.2505	10.6863	27.3008	23.3182	23.2079	8.76832	9.38076	8.86297
	Solyc01g108440.2	1.19657	1.14762	0.703457	5.95776	6.38201	8.32715	2.19031	2.67289	2.07031	2.78525	2.42474	1.44304	0.73865	1.5953	1.07902	28.4107	29.9291	22.9318	5.97455	6.20269	4.71455
	Solyc01g108450.3	1.03126	1.23084	1.00918	0.89759	0.655895	0.641994	1.22237	1.79036	2.06488	1.15839	1.0847	1.44324	0.834874	1.41497	0.937514	0.432637	0.467977	0.732322	0.24003	0.2419	0.043229
	Solyc01g108490.3	22.975	19.7068	25.5186	28.2319	31.3191	37.8496	41.6924	37.3397	39.9337	25.8696	30.023	33.1775	23.1551	25.4015	26.3251	14.2518	12.9375	12.8333	44.5687	50.4367	44.9802
	Solyc01g108500.4	361.676	426.904	433.019	523.085	543.39	494.884	436.38	442.634	533.99	423.645	463.688	447.339	314.577	350.625	400.588	631.217	602.208	657.593	267.739	287.441	274.17
	Solyc01g108510.3	8.14995	5.98474	6.85812	6.6485	5.80466	5.26284	7.30695	7.95737	7.13055	9.46577	8.2273	6.73817	3.33491	5.80037	6.05134	1.36585	0.943185	1.40141	1.59796	1.65907	1.05285
	Solyc01g108517.1	2.62595	2.89079	2.11259	1.25515	1.57906	1.40507	3.16323	2.72031	3.05291	3.97705	2.84002	3.66586	1.17913	1.18183	1.98596	0.163086	0.156602	0.093998	0.114286	0.044789	0.050639
	Solyc01g108520.2	0.96031	0.873598	0.82593	0.185482	0.693406	0.333967	1.27458	0.691625	0.639997	2.14823	1.55892	1.28989	0.344738	0.538697	0.223177	0.164081	0.165234	0.034101	0	0.071625	0.040515
	Solyc01g108530.3	2.81211	2.64249	2.4066	4.19639	3.24854	2.88723	9.37951	9.46287	8.68739	2.91203	3.90092	3.6979	3.88191	4.55337	3.40343	0.812853	0.942559	1.29967	0.360417	0.378799	0.426851
	Solyc01g108540.3	2.30512	2.41796	2.81526	7.19767	8.34116	6.74974	15.9864	16.2997	15.4671	3.80544	0.658527	3.84799	5.70363	4.93646	6.7137	0.124489	0.431144	0.167875	0.841851	1.27282	0.595795
	Solyc01g108560.4	0.807068	0.569559	0.482016	3.31407	3.74781	3.0638	4.28713	5.29774	4.70467	0.796419	0.879004	0.694224	1.28075	0.829561	1.99382	0.082638	0.17827	0.097103	0.352144	0.371821	0.273733
	Solyc01g108570.3	2.38278	2.46977	2.16777	9.41748	9.19586	11.6879	11.9148	10.8091	12.1028	3.15084	2.60957	2.34613	4.9152	2.95688	5.84043	0.305958	0.292103	0.347984	2.75119	2.1491	1.30369
	Solyc01g108580.3	9.15661	11.0553	7.25335	22.0729	20.2765	20.9206	16.8295	17.9659	16.6285	12.2638	12.945	13.0871	9.00282	10.1437	11.2087	3.93433	4.53256	5.62832	17.0458	16.7345	16.6361
	Solyc01g108600.3	86.9072	80.0441	88.5326	247.599	336.527	310.85	224.719	220.302	206.005	105.159	93.709	85.4709	59.1016	46.9198	55.6473	41.3908	44.1256	34.5088	106.088	67.4047	82.6349
	Solyc01g108610.3	9.98239	12.1033	6.65207	59.7764	50.1482	45.8053	41.3775	34.3554	37.9731	6.25552	5.03951	7.12528	4.55177	7.17151	5.8146	1.96001	2.67312	1.93373	0.286825	0.280496	0.17297
	Solyc01g108620.3	15.6005	14.7417	15.5762	41.952	41.5749	33.71	30.5253	29.2011	32.8704	18.2304	18.8366	16.9957	18.5297	18.7345	18.8308	41.6113	36.6052	39.4118	15.2728	13.8964	13.8681
	Solyc01g108630.3	153.559	150.094	121.587	42.8965	56.4183	53.4547	108.97	134.991	131.952	169.95	105.131	162.801	138.238	136.82	108.59	3.62828	3.16542	2.98864	15.7728	11.3945	13.4927
	Solyc01g108650.3	36.4894	39.7604	19.9571	19.9767	19.7868	17.5267	12.0299	11.194	13.6837	34.8527	27.094	28.7236	9.40726	10.114	8.91292	1.62032	2.06662	2.49477	3.06455	1.74596	1.43216
	Solyc01g108670.4	0.595413	0.800833	0.429172	0.615953	0.483758	0.323308	0.569371	0.421585	0.546414	0.557217	0.749611	0.568781	0.298031	0.626735	0.246489	0.527996	0.392708	0.454983	0.098495	0.083953	0.042179
	Solyc01g108710.3	76.1055	72.2144	116.379	2.00897	10.903	7.27142	16.8522	34.9847	45.8459	26.5773	27.6838	54.1822	69.4841	130.41	211.673	0	1.67464	0.528831	12.6093	13.746	12.8108
	Solyc01g108750.2	1.4811	1.42388	1.3112	1.88938	1.85062	1.76507	3.28008	3.12155	2.25176	0.785952	0.853521	0.838053	1.37598	1.08941	0.972793	0.179755	0.60144	0.619731	0.768101	0.881632	0.87261
	Solyc01g108790.3	0.986041	0.759116	1.51162	0.654762	0.10326	0.218036	1.39675	1.68348	1.25991	1.14493	0.519354	0.554273	1.74661	1.50258	1.96852	0.377814	0.24446	0.302084	0.250209	0.453711	0.214064
	Solyc01g108800.4	13.6748	14.1438	12.3358	18.5867	14.4745	12.9233	15.4068	22.3309	11.8403	18.6975	12.5147	12.2615	10.5687	10.8941	9.55247	2.74801	5.68194	4.38116	1.78428	2.37693	2.51886
	Solyc01g108840.3	13.6185	13.4761	19.3953	8.82453	13.0182	14.9359	14.0749	14.8449	13.6289	14.5964	16.3637	18.0412	9.63301	10.1139	9.02386	0.690812	0.421914	0.784127	2.09305	2.12635	2.1933
	Solyc01g108880.4	3.20753	2.67886	1.79043	2.62623	1.75544	1.36754	3.74207	3.32699	4.98686	2.02596	2.51617	2.37559	3.06873	2.41192	2.95451	6.36284	6.40102	8.80444	13.7325	21.4154	15.0304
	Solyc01g108910.4	33.1574	85.2002	133.431	24.0582	74.3599	21.3027	103.996	102.572	136.752	77.9684	82.7882	72.1714	68.7703	84.8397	93.3055	4.50278	4.33068	1.87521	11.1262	33.2827	10.1351
	Solyc01g108920.4	10.1671	9.94045	12.8619	9.02052	9.58866	11.3713	10.887	10.5711	9.53161	12.3499	13.0411	12.4657	8.06062	7.77801	6.62953	10.5297	9.17012	8.36431	11.2427	8.42881	11.4088
	Solyc01g108930.3	0	0.341321	0.227593	0	0	0.111727	0.785583	0.47048	0.618314	0.254087	0	0	0.48772	0.532363	0.495461	0.782472	0	0.835325	2.00107	1.84976	2.16602
	Solyc01g108990.3	0.678899	1.14932	0.591103	1.34949	0.457825	1.04901	1.16673	0.783726	1.40497	0.531458	0.301829	0.416017	1.34479	1.19065	1.81531	0.357413	0.821753	0.760717	1.23262	1.49216	1.18817
	Solyc01g109010.3	3.10439	2.70821	2.06457	4.77187	2.86721	2.36684	2.07346	2.10286	1.95217	2.96493	0.750476	1.85888	2.64974	2.99912	3.39601	1.42868	1.56376	1.88769	3.08176	2.92929	2.41233
	Solyc01g109040.4	678.184	670.383	0.145289	365.066	341.501	281.776	526.979	506.029	529.293	432.298	362.34	406.674	712.016	684.785	623.228	0.181793	0.169128	0.174113	0.176641	2.91503	4.09091
	Solyc01g109050.2	0.460955	0.53045	0.247878	1.43536	2.39108	2.36672	1.02138	1.61894	1.51897	0.488471	0.854626	0.570412	0.28362	0.398129	0.33501	0.254874	0.430108	0.786778	3.09575	2.19471	2.16199
	Solyc01g109060.4	2.68381	2.0557	2.40944	2.8014	3.21245	2.83459	2.93405	2.96493	2.76298	2.91287	3.2625	3.16145	1.02939	1.77724	1.35064	0.041209	0.551123	0.490885	2.65457	1.37442	1.41992
	Solyc01g109070.2	16.8551	15.2384	13.0567	28.7092	31.3561	29.2606	11.1316	10.5186	12.2149	15.214	12.7875	14.699	6.31133	10.0447	8.15444	23.081	25.0919	31.4051	40.6824	56.2079	46.4099
	Solyc01g109090.2	61.2837	57.3394	51.5695	338.602	219.561	196.29	164.881	119.262	158.144	78.6393	85.2002	91.2121	60.4682	94.2352	140.257	542	472.083	592.045	556.057	783.977	489.077
	Solyc01g109100.2	51.0654	60.9997	29.7403	49.8791	72.0404	29.0878	65.3624	51.4806	66.8776	23.8672	32.847	32.0783	28.4501	29.0095	56.4217	12.0774	6.58957	11.7137	46.6759	38.2757	29.1385
	Solyc01g109110.3	2.16117	2.23248	2.25143	9.9798	13.5205	15.1018	7.95316	6.81674	6.84815	5.7991	6.51225	5.44219	2.8388	2.90311	3.49857	14.7557	15.2133	11.9393	4.2199	3.60359	3.93991
	Solyc01g109120.3	1.6974	1.26219	0.657196	4.60423	2.61359	3.84754	2.17302	2.07612	2.2164	1.35571	1.49043	1.18297	1.21864	1.5132	1.01467	66.1047	61.2408	62.6344	158.149	200.889	190.522
	Solyc01g109130.3	4.83846	3.49492	4.65836	9.92564	8.71118	7.6488	6.35236	6.14996	7.44372	5.42352	5.5181	6.16341	3.8033	4.10279	3.68852	4.96393	8.66318	5.90695	18.2345	20.4825	18.0131
	Solyc01g109140.3	0.723353	0.516015	0.364421	10.5607	12.2981	14.4477	1.96594	1.96474	1.12154	0.805914	0.933811	0	0.255034	1.04038	0.509632	304.413	433.655	343.462	79.0835	170.441	137.628
	Solyc01g109170.3	2.15509	1.43993	3.69795	3.81238	7.87803	6.4502	2.8263	4.70783	5.73208	1.85671	2.22395	2.48413	4.83866	4.10442	4.92194	4.06551	4.9576	4.76844	22.7421	48.2925	28.5608
	Solyc01g109180.4	9.48322	8.39214	8.48193	5.8767	9.87455	9.87937	9.98515	8.53481	15.237	4.64564	7.45145	8.66216	9.3934	13.389	14.2629	4.80602	3.80059	4.74135	6.3488	5.60478	6.04135
	Solyc01g109200.4	11.0373	9.66756	14.7215	21.3243	32.8771	29.4491	19.3127	20.9738	26.4405	12.335	15.8812	14.8678	12.9589	15.7926	14.3315	5.04912	5.12899	4.93924	6.61983	4.49677	4.82189
	Solyc01g109210.2	2.10272	2.10456	0.794161	8.74053	5.92607	5.89157	7.33575	5.81582	3.98324	3.00233	1.07679	1.36496	2.31562	1.46225	2.30655	0.565679	2.2098	1.17975	0.827053	2.45519	1.91544
	Solyc01g109220.4	31.5858	34.6008	20.3544	59.7058	54.2016	45.8907	24.8883	24.9827	28.3597	32.3569	30.0613	29.5271	8.11842	13.4191	11.9143	11.6533	11.8076	14.2131	43.0007	53.3488	41.8969
	Solyc01g109230.3	7.28932	9.35083	7.79366	4.60926	4.13923	3.25	1.59241	4.59649	6.92518	7.84158	7.21432	8.86206	8.11177	11.0139	6.20743	3.53129	2.23836	3.78673	16.6665	13.0366	7.0304
	Solyc01g109250.2	9.53957	14.2637	6.26152	41.9183	49.6803	32.8791	20.216	22.2208	21.8887	8.49753	10.3073	12.5259	5.30913	14.1708	6.14764	69.3381	49.8098	83.2026	7.74475	5.56519	5.02979
	Solyc01g109260.3	17.9639	17.8773	13.683	16.3633	15.643	14.5052	18.3867	22.5864	20.7733	16.8211	15.9473	16.042	16.487	17.9169	17.6005	3.31585	2.7913	3.15798	6.34621	5.1579	4.89679
	Solyc01g109280.3	10.0551	8.66573	10.9328	9.27718	12.0928	12.5488	10.0758	10.3102	9.93095	10.2764	10.5246	11.8639	7.99756	6.78537	6.46567	14.3811	16.3132	12.8185	19.1957	14.6265	19.5297
	Solyc01g109300.3	228.793	200.404	242.414	228.774	217.294	188.808	244.211	233.072	228.762	252.679	264.271	244.119	253.789	211.767	249.881	105.588	101.218	95.6017	98.5872	87.0319	90.0361
	Solyc01g109330.3	1.44473	1.30229	1.74337	1.16876	1.01054	1.03589	1.13346	0.729393	1.1553	1.01958	1.65149	2.15447	2.00073	1.0163	1.20224	2.97317	2.85183	2.01578	4.34509	2.20162	2.88791
	Solyc01g109340.4	5.67631	4.69867	5.89484	7.07207	7.24742	7.96647	6.35005	6.68886	7.34541	6.86858	7.67854	6.60771	4.36245	4.76132	6.1065	9.26778	8.63454	9.66278	4.66475	4.94548	4.79751
	Solyc01g109370.3	8.46499	7.86114	5.84242	6.54085	9.934	5.58174	9.08488	10.2863	9.56423	7.30876	9.41754	8.0776	3.10838	4.77141	4.46074	0.546463	0.337511	0.36252	0.035013	0.12562	0.036123
	Solyc01g109410.4	45.7693	42.3585	47.4306	76.2099	100.427	110.324	55.1385	51.4047	56.3008	59.7269	68.7416	71.5267	26.1487	32.6417	31.6493	46.448	59.4808	52.3673	201.97	169.423	191.953
	Solyc01g109420.3	2.66395	2.39839	2.20323	5.9434	6.62496	7.83216	2.70833	3.05146	3.49306	4.55144	4.09569	3.7531	1.79131	1.98558	2.5974	42.4895	41.5061	51.2521	8.09323	7.46113	8.58059
	Solyc01g109430.3	4.8161	6.23681	2.6041	3.2321	2.25826	1.65108	2.50298	2.07349	2.54467	2.49809	3.42239	4.13735	1.82257	4.04057	1.62409	2.39534	1.37273	2.99422	0.516726	0.270581	0.235485
	Solyc01g109460.3	63.5732	63.3288	57.802	206.198	215.124	236.355	133.756	128.983	119.109	142.053	124.896	101.536	86.7995	80.327	84.3411	99.354	61.9024	79.7306	244.335	341.395	288.011
	Solyc01g109500.4	75.7831	1.13197	1.08843	0.520204	1.44755	93.8955	20.6398	0.768358	18.0947	102.183	0.955547	1.70217	33.5216	31.2129	0.623531	0.765649	1.03435	1.05246	0.100354	0.069243	0.153128
	Solyc01g109520.3	77.95	80.0054	85.3653	133.456	127.569	124.492	90.5448	92.8612	112.924	87.5323	89.046	84.3052	93.6607	107.407	103.583	94.6573	98.2154	99.0388	142.452	148.747	138.078
	Solyc01g109540.4	32.2578	33.0335	39.5659	51.8579	62.7133	66.5954	28.4645	30.9195	29.8996	36.276	41.5752	43.8133	20.5064	24.306	22.08	26.1414	34.6721	28.7108	90.2141	77.9823	95.6596
	Solyc01g109550.2	24.5436	23.7998	14.3573	4.20704	2.31986	2.55276	15.913	16.43	16.4112	14.7241	12.0787	15.8687	19.5612	19.5868	17.2406	0.089243	0.096619	0.069194	1.01792	1.97522	1.64638
	Solyc01g109560.3	12.5953	13.804	13.5974	22.5491	28.5236	35.9882	31.6115	19.1515	27.5316	27.0967	19.2713	17.4704	15.4781	11.4622	17.5599	48.1726	40.9365	26.7668	69.5853	81.0831	71.1795
	Solyc01g109570.4	18.3684	17.3783	20.9441	55.1524	65.5145	63.4825	51.946	46.5792	51.7324	23.0309	24.819	20.799	20.7475	26.8724	18.9995	53.6418	49.9285	53.5935	227.092	191.503	209.219
	Solyc01g109580.4	1.55441	1.71848	1.2648	0.685073	0.812667	0.509147	0.996041	1.07876	1.15204	1.02026	1.40909	1.02149	1.16964	1.75201	0.790201	1.26601	1.60872	1.95808	4.24553	3.03421	4.11852
	Solyc01g109590.3	10.1735	10.7318	7.4718	62.9514	59.2844	70.8685	20.432	22.5302	24.4167	10.988	12.8006	11.6989	3.08702	6.2715	3.95243	58.2085	64.2812	76.5824	12.1413	10.0601	9.00807
	Solyc01g109600.4	13.5343	12.9128	19.4875	17.7446	20.4305	19.8261	17.7582	18.8933	17.1013	18.0137	16.4767	16.4837	15.4834	15.3187	16.3511	5.1057	5.42777	5.02214	8.37736	7.04125	8.36738
	Solyc01g109610.4	2.97561	2.43845	1.34166	3.23561	2.3555	2.17616	3.80477	3.20892	2.43069	2.74156	2.25109	2.39915	1.58045	1.1813	1.85966	0.379748	0.116538	0.654712	0.619392	0.555367	0.528848
	Solyc01g109630.4	11.524	11.0802	11.9225	2.971	3.02675	2.31004	7.73175	7.73143	7.12567	13.0587	11.0025	10.2706	6.94677	8.09977	7.80391	0.39049	0.324096	0.468192	0.193953	0.035072	0.288057
	Solyc01g109660.2	885.439	996.74	844.918	1608.71	1655.58	1521.62	454.424	523.418	537.72	1248.67	1082.29	1078.32	551.588	493.609	587.967	851.595	787.206	889.965	406.658	457.216	422.314
	Solyc01g109670.3	5.29671	1.71814	1.93012	1.86401	1.33794	1.3232	0.278201	0.305852	0.897098	0.296192	0.72088	0.460568	3.50668	1.69793	2.26658	3.48755	4.8148	3.72095	0.078238	0.156467	0.055216
	Solyc01g109680.3	7.81937	6.55217	3.89675	10.3844	10.0432	6.97822	11.8965	10.1928	10.5561	4.81293	4.96332	3.64966	4.85955	5.62082	5.24803	5.09638	4.60201	8.1904	56.2771	57.2928	56.4495
	Solyc01g109700.3	49.8459	66.0606	55.4397	19.8596	20.4856	17.131	10.6863	23.1458	13.2407	40.7448	37.4975	45.4764	40.0875	41.7407	39.5048	4.32045	3.0987	4.7936	1.67688	1.67291	1.67256
	Solyc01g109710.3	11.6583	11.733	10.9662	147.472	154.313	191.732	31.4622	27.755	28.7895	34.4282	31.3569	27.3261	16.5501	22.4471	16.3956	1223.59	1222.65	1172.58	317.62	385.244	367.69
	Solyc01g109720.3	0.708354	0.555156	0.700908	1.6653	1.9691	3.13619	0.482707	0.863482	0.448064	1.15663	1.47348	2.05968	0.356323	1.1332	0.58114	36.3615	36.9665	25.3526	10.7164	15.0633	12.6813
	Solyc01g109770.3	47.3608	47.2919	44.1072	74.4956	72.2529	70.799	55.8438	52.525	60.3443	54.8667	54.3117	55.0115	50.9448	52.544	60.1964	74.9989	75.9352	85.4355	110.293	114.964	103.157
	Solyc01g109780.3	14.1277	9.95448	14.3227	10.3936	13.6587	11.3398	10.1223	18.6728	18.47	7.89175	14.0562	14.2367	19.5778	18.2514	17.4292	8.82444	13.2073	16.4309	6.37915	9.79338	10.4221
	Solyc01g109790.3	12.896	16.0855	12.9531	12.5524	18.4676	14.6417	10.5921	15.3599	10.2372	17.8048	18.558	21.0367	7.60064	8.4305	8.07689	1.90332	2.11531	1.79458	2.002	1.38585	1.58072
	Solyc01g109800.2	10.4803	11.5102	9.81095	30.3636	44.1311	26.6123	28.4147	33.9185	34.0648	10.4604	11.336	10.117	7.86079	10.3221	7.13025	0.454775	0.588085	0.58283	0.155637	0.167188	0.163999
	Solyc01g109810.2	11.8184	15.3463	11.9391	23.2328	22.8294	12.8967	6.77795	9.12929	8.54548	16.2471	13.6396	14.3048	8.54005	8.53063	4.95431	1.66791	2.57914	2.47863	2.22469	1.69388	1.98432
	Solyc01g109830.3	7.3865	6.70761	7.4556	10.9118	12.227	13.0159	8.58117	9.03514	8.84212	9.82842	10.3668	10.5699	4.31001	5.15667	5.04385	2.81878	2.4173	2.3616	3.92982	3.69116	3.46794
	Solyc01g109850.3	95.1951	100.795	89.6279	77.9407	81.4672	77.2401	76.7571	78.4661	82.6497	89.3047	98.888	103.345	62.2719	69.7246	66.6856	28.3427	27.6734	31.7231	15.3485	14.4698	13.3443
	Solyc01g109860.3	0.820599	0.637398	0.612545	0.25201	0.595149	0.331434	1.66652	1.76694	1.59604	0.445516	0.580309	0.286585	0.748588	0.857195	0.987921	0.806687	1.22186	0.7704	0.043246	0.182195	0.236421
	Solyc01g109870.3	36.4145	33.6582	48.6934	41.1655	52.1869	55.1674	50.9216	52.8212	50.4276	48.0804	53.2684	54.409	38.5577	41.6517	43.4033	51.5504	52.9395	47.189	36.3441	31.364	35.5229
	Solyc01g109880.3	35.5023	40.1396	20.0629	40.4633	27.2978	25.5325	51.2238	47.2691	47.8762	37.1885	38.299	32.9223	9.62662	15.1248	12.0756	8.62848	5.94108	10.5974	11.7088	13.1094	13.0965
	Solyc01g109890.3	11.9057	9.16897	9.59941	10.3578	10.8431	12.2661	7.77045	10.0758	8.9256	12.6988	10.0197	8.08588	7.44578	8.86173	9.17162	15.163	16.5173	16.0378	39.7734	41.8752	36.4281
	Solyc01g109910.4	7.34701	6.13908	4.60043	16.0182	10.5247	10.5608	9.59442	9.72985	9.57446	8.86854	6.1905	8.04104	6.97391	8.5857	7.91131	32.7309	28.4793	29.2168	18.3921	15.3264	12.8673
	Solyc01g109930.4	9.46524	9.11289	11.5132	15.0449	14.3944	11.9534	13.3271	13.8066	13.3202	8.66636	8.38047	8.66491	5.1187	7.60748	5.33868	3.25847	3.34542	2.66202	1.3872	0.908239	0.943748
	Solyc01g109940.3	69.3673	70.3161	65.4694	98.1691	99.5017	98.6987	77.2877	72.8037	80.1517	79.5405	81.6741	83.0284	56.0446	58.248	57.5899	43.1145	48.5688	50.1816	261.827	250.762	256.003
	Solyc01g109950.4	0.715322	1.1704	0.561581	0.303725	0.594679	0.354855	1.87732	2.0848	1.88104	0.406733	0.448364	0.358455	1.02378	0.969247	0.617241	0.330595	0.048961	0.099361	0.050313	0.01677	0.026013
	Solyc01g109970.3	7.76047	5.92942	8.97088	6.18215	7.55967	7.97533	9.64014	9.76041	10.1315	8.69754	8.57081	8.67752	6.81371	6.16773	5.65377	2.25349	2.03613	2.00095	6.69767	5.47145	6.72905
	Solyc01g109980.4	6.88815	7.49391	7.21911	5.97621	4.78078	4.60752	5.70313	5.34659	6.14821	5.94269	6.32095	5.24096	5.93428	7.15211	5.30451	0.687454	0.979449	0.836927	6.30025	5.11244	5.62178
	Solyc01g110000.3	31.605	31.4353	44.5547	6.93614	11.3109	6.47706	43.3995	52.4211	62.2355	14.818	18.2469	24.6222	56.601	55.6775	55.1933	3.35326	2.68511	2.52657	2.57514	1.92391	2.43907
	Solyc01g110010.3	1.78234	1.98922	1.49259	1.8869	1.67994	2.05678	1.97687	1.40323	1.59767	2.26894	2.27315	1.97305	0.678956	0.564456	0.707954	0.376357	0.351398	0.294903	1.4567	1.35878	1.16602
	Solyc01g110020.4	10.3268	13.2045	12.2478	13.4608	17.0045	17.9141	18.616	17.0711	17.2418	16.4971	13.6972	14.8961	16.8842	8.76859	11.5299	2.83547	3.04589	3.64069	7.61559	6.39076	4.37964
	Solyc01g110030.3	5.34555	5.65374	5.69805	8.73115	8.72133	10.334	7.03098	5.97112	6.22245	5.74125	6.3983	6.46119	4.90867	5.3891	5.31427	20.2778	17.8729	17.1672	19.2729	17.1515	17.7468
	Solyc01g110060.3	32.3165	35.5148	28.5936	45.8754	70.4283	60.6069	29.8418	25.6797	24.4507	44.2632	43.3605	36.8601	13.4699	14.1535	9.51941	5.21353	6.00496	6.41676	33.9764	22.3954	30.7677
	Solyc01g110100.4	3.33353	2.99549	2.7971	3.04941	2.79368	2.13446	3.03513	2.07372	2.78447	2.4464	3.1415	3.07527	3.86797	4.74993	4.11693	2.97232	1.70205	3.13155	0.358662	0.462233	0.684669
	Solyc01g110110.3	5.3406	4.93028	6.35928	5.59246	5.91828	2.68346	5.12363	6.47256	7.54153	4.00547	7.25401	8.91033	7.65328	7.01345	3.70041	6.38087	11.6828	12.0265	25.954	23.8661	33.2863
	Solyc01g110130.3	11.0503	12.5316	8.9876	5.16782	9.82867	7.55193	8.23791	7.79244	10.0077	6.37126	9.07658	9.90798	5.5889	8.21514	6.78615	3.12608	3.02218	3.02991	1.95099	1.34442	1.61547
	Solyc01g110150.2	14.265	16.1772	6.50139	42.2875	41.7235	38.0918	33.1326	27.9452	32.4382	15.3137	15.2988	12.9474	11.3279	11.8203	10.6466	51.1558	51.5181	59.0304	78.678	88.7841	75.1979
	Solyc01g110160.4	15.7537	15.851	14.0779	3.46353	3.41409	2.43814	9.80104	10.8733	10.6997	10.3995	8.78647	9.76065	12.8457	16.1819	9.36816	3.41529	2.39862	3.66317	0.62468	0.112906	0
	Solyc01g110180.4	0.156382	0	0.091889	0.074809	0.147362	0.050338	0.142899	0.411686	0.570541	0.166899	0.090123	0.07169	0.034071	0.032185	0.213552	1.79925	1.29832	1.16605	0	0.13457	0.026093
	Solyc01g110190.4	5.29029	6.26923	5.71455	6.2707	5.01753	6.88187	5.85905	5.43635	4.05783	4.37312	4.97107	4.46118	5.60285	4.72601	5.17454	8.93529	8.61319	7.68383	15.8609	14.8892	16.7157
	Solyc01g110270.3	49.7245	52.6812	36.3468	30.2197	23.2892	23.6019	30.7363	32.6262	29.6986	44.492	33.8923	36.8757	27.5177	26.3446	27.6345	2.26153	2.0019	2.31963	1.36668	1.41778	0.707874
	Solyc01g110290.3	27.9155	25.4428	27.207	82.7792	87.0156	95.6983	73.8111	62.4632	72.5301	33.689	33.0081	32.7831	41.0017	33.7247	44.1963	67.1762	74.4291	63.8612	56.4652	47.2634	51.0051
	Solyc01g110300.4	20.6548	18.0604	24.3643	47.4208	46.4268	51.4637	27.7392	25.7242	28.923	23.0743	26.5103	24.9415	19.9523	20.42	19.5601	35.4354	39.1282	33.7007	63.3514	71.8842	67.1087
	Solyc01g110310.3	34.9563	35.9676	26.5646	113.804	86.9385	88.3376	49.7949	43.7509	51.8259	34.4482	41.9125	38.6708	26.7799	43.0714	33.3842	373.577	340.244	433.731	177.352	213.713	163.939
	Solyc01g110340.4	10.0102	8.82777	10.1271	5.66137	6.94219	6.50172	6.04577	6.8121	6.28017	9.35029	12.4784	14.7517	7.86724	11.0322	8.38281	1.19512	1.34288	0.81684	0.316529	0.066669	0.252531
	Solyc01g110360.3	2372.67	2454.93	1872.77	573.271	526.456	496.957	2017.49	2190.27	2021.05	1424.62	1389.67	1307.9	3024.54	3015.72	2168.63	555.261	296.782	420.915	20.1548	19.9916	23.0873
	Solyc01g110370.4	6.42425	5.98246	6.24925	4.93728	4.32526	3.77599	5.80185	6.55431	4.49579	4.53253	6.62197	6.22159	21.4966	21.6746	15.9939	2.3676	1.7943	2.62104	1.38023	1.75739	1.75147
	Solyc01g110380.3	3.86478	3.87269	3.17079	6.53786	6.1347	7.15809	7.22692	7.21188	6.44015	3.88581	4.85621	5.32626	2.88276	4.44047	2.24132	5.88201	5.50479	6.04889	7.80089	7.54805	7.77977
	Solyc01g110410.3	57.5137	56.5592	50.8946	96.5285	77.4591	78.8577	63.7531	62.679	65.7707	58.8173	62.9407	58.4518	54.6642	57.9996	58.0423	45.7616	46.6945	49.3578	192.47	198.311	162.821
	Solyc01g110430.3	0	0	0	0.718742	0	0	0.228399	0.354473	0.375515	0	0	0	0	0	0	1.44993	1.8553	1.71152	0.407618	0	0.228506
	Solyc01g110440.5.1	44.9509	44.1559	43.542	155.909	177.193	182.333	114.007	94.0229	94.9441	74.5022	79.8295	70.5759	95.2959	79.5444	85.6637	437.174	480.861	318.84	131.631	109.51	134.315
	Solyc01g110450.3	40.1774	39.8131	29.782	41.1978	41.5559	37.7078	32.4802	30.8058	33.967	42.5395	38.5574	39.8535	18.5559	19.7645	18.8123	30.5744	18.2459	20.6818	15.37	15.9792	12.6704
	Solyc01g110460.4	4.9788	4.27354	4.82376	3.94123	4.08121	3.42806	5.76957	5.17545	6.44669	5.74636	4.8886	6.29566	5.48573	4.40162	4.05248	2.16139	3.22607	2.11197	8.85352	9.17897	7.34948
	Solyc01g110470.3	6.30685	5.7656	5.34339	8.57033	8.5234	8.12417	7.30009	7.71	8.42628	5.84372	6.00697	6.37871	4.06476	3.91326	4.41387	1.38514	1.11301	0.880334	5.3175	3.74638	4.91927
	Solyc01g110480.4	27.3408	26.9093	30.5517	31.6613	35.4629	37.9532	33.3396	32.1411	30.1462	32.0228	35.1048	33.3866	22.7008	25.2656	22.523	29.3387	36.3172	29.6265	40.3531	35.9306	41.5215
	Solyc01g110490.4	21.1206	20.8829	21.4687	15.9267	19.6266	21.3702	15.5338	15.7501	12.696	21.9008	20.6425	21.9639	10.8087	10.4641	10.1744	4.28019	4.05376	3.85953	13.7466	8.19064	11.7869
	Solyc01g110500.3	0.265288	0.639479	0.372679	2.38901	2.40578	2.10854	13.7195	12.5792	13.9099	0.286608	0.265471	0.47997	0.561743	0.372195	0.497304	0.237714	0.10345	0.569263	0.611971	0.297644	0.365184
	Solyc01g110510.3	0.238223	0.515056	0.178877	1.40835	0.390781	0.4119	0.387579	0.445554	0.573269	0.905644	0.348362	0.275401	0.418619	0.566456	0.41717	0.220342	0.154169	0	1.23356	2.47095	2.11779
	Solyc01g110520.3	86.1805	93.9706	87.5991	113.215	117.852	123.602	68.1683	71.4809	65.2604	90.1362	81.3091	73.8383	99.4603	97.7883	80.9595	123.457	109.335	113.328	31.3371	31.9038	31.0134
[truncated: 14,338 more rows]
