# Supplementary material for: Comparative transcriptome analysis of R3a and Avr3a-mediated defense responses in transgenic tomato
Source: PeerJ. 2021 Aug 9;9:e11965. doi: 10.7717/peerj.11965 (PMC8359799; doi:10.7717/peerj.11965)
Supplement: Supplemental Information 13 [file peerj-09-11965-s013.xlsx]

## Sheet: Sheet1
		Table S6. GO and KEGG enrichment results of genes in blue modules
		No.	GeneID	kME	GO_annotation	KEGG_annotation	KEGG_pathway_annotation
		1	Solanum_lycopersicum_newGene_1108	0.892747	--	--	--
		2	Solanum_lycopersicum_newGene_1345	0.994143	#N/A	#N/A	#N/A
		3	Solanum_lycopersicum_newGene_1453	0.904391	#N/A	#N/A	#N/A
		4	Solanum_lycopersicum_newGene_1649	0.900162	#N/A	#N/A	#N/A
		5	Solanum_lycopersicum_newGene_1653	0.938471	--	--	--
		6	Solanum_lycopersicum_newGene_1832	0.88416	Biological Process: proteolysis (GO:0006508);; Molecular Function: cysteine-type peptidase activity (GO:0008234);;	--	--
		7	Solanum_lycopersicum_newGene_1878	0.996325	Molecular Function: nucleic acid binding (GO:0003676);;	--	--
		8	Solanum_lycopersicum_newGene_249	0.958541	Biological Process: single-organism developmental process (GO:0044767);;	--	--
		9	Solanum_lycopersicum_newGene_2596	0.941174	#N/A	#N/A	#N/A
		10	Solanum_lycopersicum_newGene_261	0.888605	Molecular Function: nucleic acid binding (GO:0003676);; Cellular Component: nucleus (GO:0005634);; Biological Process: DNA integration (GO:0015074);;	--	--
		11	Solanum_lycopersicum_newGene_3006	0.965126	#N/A	#N/A	#N/A
		12	Solanum_lycopersicum_newGene_345	0.774726	Molecular Function: protein serine/threonine kinase activity (GO:0004674);; Molecular Function: ATP binding (GO:0005524);; Biological Process: protein phosphorylation (GO:0006468);; Cellular Component: integral component of membrane (GO:0016021);;	K13420|0|sly:101266623|K13420 LRR receptor-like serine/threonine-protein kinase FLS2 [EC:2.7.11.1] | (RefSeq) receptor kinase-like protein Xa21	--
		13	Solanum_lycopersicum_newGene_3965	0.991834	--	--	--
		14	Solanum_lycopersicum_newGene_4219	0.928806	--	--	--
		15	Solanum_lycopersicum_newGene_4257	0.952233	--	--	--
		16	Solanum_lycopersicum_newGene_4602	0.873284	--	--	--
		17	Solanum_lycopersicum_newGene_4628	0.991275	--	--	--
		18	Solanum_lycopersicum_newGene_945	0.826994	--	--	--
		19	Solyc00g500021.1	0.920755	Molecular Function: acetyl-CoA carboxylase activity (GO:0003989);; Molecular Function: iron ion binding (GO:0005506);; Molecular Function: ATP binding (GO:0005524);; Biological Process: fatty acid biosynthetic process (GO:0006633);; Molecular Function: zinc ion binding (GO:0008270);; Molecular Function: electron carrier activity (GO:0009055);; Cellular Component: acetyl-CoA carboxylase complex (G…	K02707|4.07339e-63|aly:ARALYDRAFT_894035|K02707 photosystem II cytochrome b559 subunit alpha | (RefSeq) hypothetical protein	Photosynthesis (ko00195)
		20	Solyc00g500057.1	0.819061	Molecular Function: magnesium ion binding (GO:0000287);; Molecular Function: electron carrier activity (GO:0009055);; Cellular Component: photosystem I (GO:0009522);; Cellular Component: chloroplast thylakoid membrane (GO:0009535);; Biological Process: photosynthesis (GO:0015979);; Cellular Component: integral component of membrane (GO:0016021);; Molecular Function: chlorophyll binding (GO:001616…	K02689|0|sot:4099969|K02689 photosystem I P700 chlorophyll a apoprotein A1 | (RefSeq) psaA, SotuCp021; photosystem I P700 apoprotein A1	Photosynthesis (ko00195)
		21	Solyc00g500083.1	0.920859	Cellular Component: integral component of membrane (GO:0016021);;	--	--
		22	Solyc00g500095.1	0.996275	Cellular Component: cytoplasm (GO:0005737);; Biological Process: L-phenylalanine catabolic process (GO:0006559);; Biological Process: cinnamic acid biosynthetic process (GO:0009800);; Molecular Function: phenylalanine ammonia-lyase activity (GO:0045548);;	K10775|0|spen:107014419|K10775 phenylalanine ammonia-lyase [EC:4.3.1.24] | (RefSeq) phenylalanine ammonia-lyase	Phenylalanine metabolism (ko00360);; Phenylpropanoid biosynthesis (ko00940)
		23	Solyc00g500131.1	0.910966	Molecular Function: RNA binding (GO:0003723);; Biological Process: mRNA processing (GO:0006397);; Biological Process: tRNA processing (GO:0008033);; Biological Process: RNA splicing (GO:0008380);; Cellular Component: chloroplast (GO:0009507);;	K20000|0|sind:11452506|K20000 maturase K | (RefSeq) matK, SIC0020; maturase K	--
		24	Solyc00g500196.1	0.928947	Cellular Component: chloroplast inner membrane (GO:0009706);; Biological Process: protein transport (GO:0015031);; Cellular Component: integral component of membrane (GO:0016021);;	--	--
		25	Solyc00g500201.1	0.900384	Molecular Function: RNA binding (GO:0003723);; Biological Process: mRNA processing (GO:0006397);; Biological Process: tRNA processing (GO:0008033);; Biological Process: RNA splicing (GO:0008380);; Cellular Component: chloroplast (GO:0009507);;	K20000|0|sind:11452506|K20000 maturase K | (RefSeq) matK, SIC0020; maturase K	--
		26	Solyc00g500353.1	0.926201	Cellular Component: cytoplasm (GO:0005737);; Biological Process: L-phenylalanine catabolic process (GO:0006559);; Biological Process: cinnamic acid biosynthetic process (GO:0009800);; Molecular Function: phenylalanine ammonia-lyase activity (GO:0045548);;	K10775|0|spen:107014419|K10775 phenylalanine ammonia-lyase [EC:4.3.1.24] | (RefSeq) phenylalanine ammonia-lyase	Phenylalanine metabolism (ko00360);; Phenylpropanoid biosynthesis (ko00940)
		27	Solyc00g500405.1	0.983622	--	--	--
		28	Solyc00g500406.1	0.986018	--	--	--
		29	Solyc01g005040.3	0.96231	Cellular Component: plasma membrane (GO:0005886);; Cellular Component: integral component of membrane (GO:0016021);;	--	--
		30	Solyc01g005160.4	0.994682	Molecular Function: ubiquitin-protein transferase activity (GO:0004842);; Biological Process: protein ubiquitination (GO:0016567);; Biological Process: detection of molecule of fungal origin (GO:0032491);;	--	--
		31	Solyc01g005370.3	0.911532	Molecular Function: calcium ion binding (GO:0005509);;	K13448|2.63563e-116|sly:101247547|K13448 calcium-binding protein CML | (RefSeq) probable calcium-binding protein CML25	Plant-pathogen interaction (ko04626)
		32	Solyc01g005390.3	0.97092	Molecular Function: hydrolase activity (GO:0016787);;	K07766|4.26604e-102|sly:101248702|K07766 diphosphoinositol-polyphosphate diphosphatase [EC:3.6.1.52] | (RefSeq) nudix hydrolase 18, mitochondrial	--
		33	Solyc01g005420.2	0.806592	--	--	--
		34	Solyc01g005430.3	0.968487	Biological Process: defense response to fungus (GO:0050832);;	K14011|0|sly:101251912|K14011 UBX domain-containing protein 6 | (RefSeq) plant UBX domain-containing protein 2	Protein processing in endoplasmic reticulum (ko04141)
		35	Solyc01g005470.3	0.973551	Cellular Component: integral component of membrane (GO:0016021);;	--	--
		36	Solyc01g005500.3	0.921455	Molecular Function: oxidoreductase activity (GO:0016491);; Biological Process: oxidation-reduction process (GO:0055114);;	--	--
		37	Solyc01g005800.3	0.994209	--	--	--
		38	Solyc01g006320.4	0.719787	Molecular Function: signal transducer activity (GO:0004871);; Biological Process: defense response (GO:0006952);; Biological Process: signal transduction (GO:0007165);; Cellular Component: plasmodesma (GO:0009506);; Cellular Component: integral component of membrane (GO:0016021);; Cellular Component: anchored component of plasma membrane (GO:0046658);;	--	--
		39	Solyc01g006540.4	0.746621	Cellular Component: chloroplast thylakoid (GO:0009534);; Cellular Component: chloroplast stroma (GO:0009570);; Molecular Function: linoleate 13S-lipoxygenase activity (GO:0016165);; Biological Process: oxylipin biosynthetic process (GO:0031408);; Molecular Function: metal ion binding (GO:0046872);; Biological Process: oxidation-reduction process (GO:0055114);;	K00454|0|sly:544008|K00454 lipoxygenase [EC:1.13.11.12] | (RefSeq) TomloxC, loxC; lipoxygenase	Linoleic acid metabolism (ko00591);; alpha-Linolenic acid metabolism (ko00592)
		40	Solyc01g006550.3	0.927135	Cellular Component: integral component of membrane (GO:0016021);;	--	--
		41	Solyc01g006840.3	0.988176	Molecular Function: calmodulin-dependent protein kinase activity (GO:0004683);; Molecular Function: calcium ion binding (GO:0005509);; Molecular Function: calmodulin binding (GO:0005516);; Molecular Function: ATP binding (GO:0005524);; Cellular Component: nucleus (GO:0005634);; Cellular Component: cytoplasm (GO:0005737);; Cellular Component: plasma membrane (GO:0005886);; Biological Process: absc…	K13412|0|sly:101263840|K13412 calcium-dependent protein kinase [EC:2.7.11.1] | (RefSeq) calcium-dependent protein kinase 26-like	Plant-pathogen interaction (ko04626)
		42	Solyc01g006950.3	0.990959	Molecular Function: SNARE binding (GO:0000149);; Molecular Function: SNAP receptor activity (GO:0005484);; Cellular Component: plasma membrane (GO:0005886);; Biological Process: intracellular protein transport (GO:0006886);; Biological Process: exocytosis (GO:0006887);; Biological Process: vesicle fusion (GO:0006906);; Cellular Component: endomembrane system (GO:0012505);; Cellular Component: int…	K08486|0|spen:107015763|K08486 syntaxin 1B/2/3 | (RefSeq) syntaxin-121-like	SNARE interactions in vesicular transport (ko04130)
		43	Solyc01g007000.4	0.972055	Molecular Function: ubiquitin-protein transferase activity (GO:0004842);; Biological Process: protein ubiquitination (GO:0016567);;	--	--
		44	Solyc01g007010.2	0.896273	Molecular Function: ubiquitin-protein transferase activity (GO:0004842);; Biological Process: protein ubiquitination (GO:0016567);;	--	--
		45	Solyc01g007020.4	0.953892	Molecular Function: ubiquitin-protein transferase activity (GO:0004842);; Biological Process: protein ubiquitination (GO:0016567);;	--	--
		46	Solyc01g007030.3	0.841538	Molecular Function: ubiquitin-protein transferase activity (GO:0004842);; Biological Process: protein ubiquitination (GO:0016567);;	--	--
		47	Solyc01g007040.4	0.966221	Molecular Function: ubiquitin-protein transferase activity (GO:0004842);; Biological Process: protein ubiquitination (GO:0016567);;	--	--
		48	Solyc01g007080.3	0.802438	Cellular Component: plant-type vacuole membrane (GO:0009705);; Molecular Function: malate transmembrane transporter activity (GO:0015140);; Cellular Component: integral component of membrane (GO:0016021);; Biological Process: malate transmembrane transport (GO:0071423);;	--	--
		49	Solyc01g007110.3	0.813229	--	--	--
		50	Solyc01g007190.3	0.94266	--	--	--
		51	Solyc01g007220.4	0.941755	Molecular Function: signal transducer activity (GO:0004871);; Biological Process: defense response (GO:0006952);; Biological Process: signal transduction (GO:0007165);; Cellular Component: plasmodesma (GO:0009506);; Cellular Component: integral component of membrane (GO:0016021);; Cellular Component: anchored component of plasma membrane (GO:0046658);;	--	--
		52	Solyc01g007770.2	0.922183	--	--	--
		53	Solyc01g007780.4	0.808447	Cellular Component: membrane (GO:0016020);;	K17338|1.28494e-113|sly:101255231|K17338 receptor expression-enhancing protein 1/2/3/4 | (RefSeq) putative HVA22-like protein g	--
		54	Solyc01g007960.3	0.997654	Molecular Function: protein serine/threonine kinase activity (GO:0004674);; Molecular Function: ATP binding (GO:0005524);; Cellular Component: plasma membrane (GO:0005886);; Biological Process: defense response (GO:0006952);; Cellular Component: plasmodesma (GO:0009506);; Cellular Component: integral component of membrane (GO:0016021);; Biological Process: protein autophosphorylation (GO:0046777)…	--	--
		55	Solyc01g007980.4	0.943569	Molecular Function: protein serine/threonine kinase activity (GO:0004674);; Molecular Function: ATP binding (GO:0005524);; Cellular Component: plasma membrane (GO:0005886);; Biological Process: protein phosphorylation (GO:0006468);; Biological Process: defense response (GO:0006952);; Cellular Component: plasmodesma (GO:0009506);; Cellular Component: integral component of membrane (GO:0016021);;	--	--
		56	Solyc01g007990.4	0.909827	--	--	--
		57	Solyc01g008130.4	0.989594	Cellular Component: cell (GO:0005623);; Biological Process: single-organism process (GO:0044699);; Biological Process: regulation of cellular process (GO:0050794);;	--	--
		58	Solyc01g008560.3	0.942763	Molecular Function: NAD+ kinase activity (GO:0003951);; Biological Process: NADP biosynthetic process (GO:0006741);; Biological Process: phosphorylation (GO:0016310);; Biological Process: NAD metabolic process (GO:0019674);; Molecular Function: NADH kinase activity (GO:0042736);;	K00858|0|sly:101263635|K00858 NAD+ kinase [EC:2.7.1.23] | (RefSeq) NAD(H) kinase 1	Nicotinate and nicotinamide metabolism (ko00760)
		59	Solyc01g008670.4	0.994714	Molecular Function: iron ion binding (GO:0005506);; Cellular Component: integral component of membrane (GO:0016021);; Molecular Function: oxidoreductase activity, acting on paired donors, with incorporation or reduction of molecular oxygen, NAD(P)H as one donor, and incorporation of one atom of oxygen (GO:0016709);; Molecular Function: heme binding (GO:0020037);; Biological Process: secondary met…	--	--
		60	Solyc01g009160.2	0.887617	Cellular Component: integral component of membrane (GO:0016021);;	--	--
		61	Solyc01g009780.3	0.84422	Cellular Component: plasma membrane (GO:0005886);; Cellular Component: integral component of membrane (GO:0016021);; Biological Process: negative regulation of plant-type hypersensitive response (GO:0034051);;	K19363|1.28595e-87|sly:101266147|K19363 lipopolysaccharide-induced tumor necrosis factor-alpha factor | (RefSeq) uncharacterized LOC101266147	--
		62	Solyc01g009820.4	0.958593	Cellular Component: plasma membrane (GO:0005886);;	--	--
		63	Solyc01g010020.3	0.97815	Molecular Function: calcium ion binding (GO:0005509);;	K13448|2.244e-96|sly:101262447|K13448 calcium-binding protein CML | (RefSeq) probable calcium-binding protein CML15	Plant-pathogen interaction (ko04626)
		64	Solyc01g010060.2	0.985129	--	--	--
		65	Solyc01g010180.3	0.857383	--	--	--
		66	Solyc01g010430.4	0.960286	--	--	--
		67	Solyc01g011340.3	0.926592	Molecular Function: phosphoprotein phosphatase activity (GO:0004721);; Biological Process: protein dephosphorylation (GO:0006470);;	K04382|0|spen:107008086|K04382 serine/threonine-protein phosphatase 2A catalytic subunit [EC:3.1.3.16] | (RefSeq) serine/threonine-protein phosphatase PP2A-2 catalytic subunit	mRNA surveillance pathway (ko03015)
		68	Solyc01g014230.4	0.981793	Molecular Function: ubiquitin-protein transferase activity (GO:0004842);; Biological Process: protein ubiquitination (GO:0016567);;	--	--
		69	Solyc01g014480.3	0.906888	Molecular Function: transcription factor activity, sequence-specific DNA binding (GO:0003700);; Cellular Component: nucleus (GO:0005634);; Biological Process: regulation of transcription, DNA-templated (GO:0006355);;	K14514|0|spen:107015017|K14514 ethylene-insensitive protein 3 | (RefSeq) ETHYLENE INSENSITIVE 3-like 3 protein	Plant hormone signal transduction (ko04075)
		70	Solyc01g014840.3	0.983193	Biological Process: defense response (GO:0006952);; Biological Process: signal transduction (GO:0007165);; Molecular Function: ADP binding (GO:0043531);;	--	--
		71	Solyc01g020190.2	0.92407	Molecular Function: zinc ion binding (GO:0008270);; Cellular Component: integral component of membrane (GO:0016021);; Biological Process: single-organism process (GO:0044699);; Biological Process: organic substance biosynthetic process (GO:1901576);;	K10661|7.29056e-49|spen:107002825|K10661 E3 ubiquitin-protein ligase MARCH6 [EC:2.3.2.27] | (RefSeq) probable E3 ubiquitin ligase SUD1	Protein processing in endoplasmic reticulum (ko04141)
		72	Solyc01g028900.3	0.985123	Molecular Function: pyruvate dehydrogenase (acetyl-transferring) activity (GO:0004739);; Biological Process: oxidation-reduction process (GO:0055114);;	K00167|0|sly:101254327|K00167 2-oxoisovalerate dehydrogenase E1 component beta subunit [EC:1.2.4.4] | (RefSeq) 2-oxoisovalerate dehydrogenase subunit beta 2, mitochondrial	Valine, leucine and isoleucine degradation (ko00280);; Propanoate metabolism (ko00640)
		73	Solyc01g044420.4	0.784632	--	--	--
		74	Solyc01g058010.3	0.899335	Molecular Function: sucrose alpha-glucosidase activity (GO:0004575);; Cellular Component: mitochondrion (GO:0005739);; Cellular Component: chloroplast (GO:0009507);; Biological Process: regulation of seed germination (GO:0010029);; Molecular Function: glycopeptide alpha-N-acetylgalactosaminidase activity (GO:0033926);; Biological Process: regulation of timing of transition from vegetative to repr…	--	--
		75	Solyc01g065500.3	0.809221	Molecular Function: calcium ion binding (GO:0005509);; Molecular Function: calcium-dependent phospholipid binding (GO:0005544);; Cellular Component: endoplasmic reticulum (GO:0005783);; Cellular Component: plasma membrane (GO:0005886);; Cellular Component: plasmodesma (GO:0009506);; Cellular Component: integral component of membrane (GO:0016021);;	--	--
		76	Solyc01g065530.3	0.965598	Biological Process: cellulose microfibril organization (GO:0010215);; Cellular Component: integral component of membrane (GO:0016021);; Biological Process: cell growth (GO:0016049);; Cellular Component: anchored component of membrane (GO:0031225);;	--	--
		77	Solyc01g065550.3	0.961838	--	--	--
		78	Solyc01g066430.3	0.993042	Molecular Function: zinc ion binding (GO:0008270);; Cellular Component: integral component of membrane (GO:0016021);;	--	--
		79	Solyc01g066520.3	0.99591	Cellular Component: mitochondrion (GO:0005739);; Biological Process: metabolic process (GO:0008152);; Molecular Function: zinc ion binding (GO:0008270);; Molecular Function: acetyltransferase activity (GO:0016407);;	K09699|0|sly:101258692|K09699 2-oxoisovalerate dehydrogenase E2 component (dihydrolipoyl transacylase) [EC:2.3.1.168] | (RefSeq) lipoamide acyltransferase component of branched-chain alpha-keto acid dehydrogenase complex, mitochondrial	Valine, leucine and isoleucine degradation (ko00280);; Propanoate metabolism (ko00640)
		80	Solyc01g066700.4	0.786352	--	K08678|1.96736e-168|sot:102598343|K08678 UDP-glucuronate decarboxylase [EC:4.1.1.35] | (RefSeq) UDP-glucuronic acid decarboxylase 4-like	Starch and sucrose metabolism (ko00500);; Amino sugar and nucleotide sugar metabolism (ko00520)
		81	Solyc01g066720.3	0.961039	Cellular Component: integral component of mitochondrial inner membrane (GO:0031305);; Biological Process: mitochondrial respiratory chain complex IV assembly (GO:0033617);; Cellular Component: mitochondrial respiratory chain supercomplex (GO:0097249);;	--	--
		82	Solyc01g066760.2	0.968912	Cellular Component: integral component of membrane (GO:0016021);;	--	--
		83	Solyc01g066940.3	0.878656	Molecular Function: SNARE binding (GO:0000149);; Molecular Function: SNAP receptor activity (GO:0005484);; Biological Process: exocytosis (GO:0006887);; Biological Process: vesicle fusion (GO:0006906);; Cellular Component: integral component of membrane (GO:0016021);; Cellular Component: SNARE complex (GO:0031201);;	K08511|9.16597e-143|sly:101252023|K08511 vesicle-associated membrane protein 72 | (RefSeq) vesicle-associated membrane protein 724	--
		84	Solyc01g067000.4	0.999611	--	--	--
		85	Solyc01g067020.4	0.93016	Molecular Function: protein kinase activity (GO:0004672);; Molecular Function: ATP binding (GO:0005524);; Biological Process: protein phosphorylation (GO:0006468);; Cellular Component: integral component of membrane (GO:0016021);;	--	--
		86	Solyc01g067070.3	0.875687	Molecular Function: structural constituent of ribosome (GO:0003735);; Biological Process: translation (GO:0006412);; Cellular Component: integral component of membrane (GO:0016021);; Biological Process: transmembrane transport (GO:0055085);;	K15108|0|sly:101250334|K15108 solute carrier family 25 (mitochondrial thiamine pyrophosphate transporter), member 19 | (RefSeq) mitochondrial thiamine pyrophosphate carrier	--
		87	Solyc01g067120.4	0.825589	--	K03347|5.2624e-102|sly:101249294|K03347 cullin 1 | (RefSeq) cullin-1-like	Ubiquitin mediated proteolysis (ko04120);; Protein processing in endoplasmic reticulum (ko04141)
		88	Solyc01g067295.1	0.705373	--	--	--
		89	Solyc01g067560.3	0.847575	--	--	--
		90	Solyc01g067930.4	0.938834	Cellular Component: integral component of membrane (GO:0016021);; Molecular Function: transferase activity, transferring glycosyl groups (GO:0016757);;	K08238|0|spen:107008078|K08238 xyloglucan 6-xylosyltransferase [EC:2.4.2.39] | (RefSeq) xyloglucan 6-xylosyltransferase 2	--
		91	Solyc01g067940.2	0.963527	Molecular Function: GTP binding (GO:0005525);; Cellular Component: integral component of membrane (GO:0016021);; Molecular Function: transferase activity, transferring glycosyl groups (GO:0016757);;	K08238|0|spen:107008078|K08238 xyloglucan 6-xylosyltransferase [EC:2.4.2.39] | (RefSeq) xyloglucan 6-xylosyltransferase 2	--
		92	Solyc01g068000.4	0.979775	Molecular Function: protein serine/threonine phosphatase activity (GO:0004722);; Biological Process: protein dephosphorylation (GO:0006470);; Molecular Function: metal ion binding (GO:0046872);;	K14803|0|sly:101261739|K14803 protein phosphatase PTC2/3 [EC:3.1.3.16] | (RefSeq) probable protein phosphatase 2C 47	--
		93	Solyc01g073660.3	0.954427	Cellular Component: integral component of membrane (GO:0016021);;	--	--
		94	Solyc01g073710.2	0.924151	Molecular Function: calcium ion binding (GO:0005509);; Cellular Component: cytosol (GO:0005829);;	--	--
		95	Solyc01g073720.2	0.968158	Cellular Component: integral component of membrane (GO:0016021);;	--	--
		96	Solyc01g073740.4	0.949389	Molecular Function: citrate (Si)-synthase activity (GO:0004108);; Cellular Component: mitochondrial matrix (GO:0005759);; Biological Process: tricarboxylic acid cycle (GO:0006099);;	K01647|0|sly:101249011|K01647 citrate synthase [EC:2.3.3.1] | (RefSeq) citrate synthase, mitochondrial	Citrate cycle (TCA cycle) (ko00020);; Glyoxylate and dicarboxylate metabolism (ko00630);; Carbon metabolism (ko01200);; 2-Oxocarboxylic acid metabolism (ko01210);; Biosynthesis of amino acids (ko01230)
		97	Solyc01g073800.2	0.924311	--	--	--
		98	Solyc01g073840.1	0.846113	--	--	--
		99	Solyc01g073860.3	0.972042	--	--	--
		100	Solyc01g073880.2	0.968741	--	--	--
		101	Solyc01g073890.3	0.986841	Molecular Function: protein-disulfide reductase activity (GO:0047134);; Biological Process: oxidation-reduction process (GO:0055114);;	--	--
		102	Solyc01g073900.4	0.914149	Molecular Function: zinc ion binding (GO:0008270);;	K10666|4.23775e-77|sot:102598553|K10666 E3 ubiquitin-protein ligase RNF5 [EC:2.3.2.27] | (RefSeq) uncharacterized LOC102598553	Protein processing in endoplasmic reticulum (ko04141)
		103	Solyc01g073910.4	0.955971	Molecular Function: transcription factor activity, sequence-specific DNA binding (GO:0003700);; Cellular Component: nucleus (GO:0005634);; Biological Process: regulation of transcription, DNA-templated (GO:0006355);; Molecular Function: sequence-specific DNA binding (GO:0043565);;	K09338|4.56077e-173|sly:101250729|K09338 homeobox-leucine zipper protein | (RefSeq) homeobox-leucine zipper protein HOX11-like	--
		104	Solyc01g073950.4	0.981723	--	--	--
		105	Solyc01g073970.3	0.927265	Cellular Component: nucleosome (GO:0000786);; Cellular Component: nucleus (GO:0005634);; Biological Process: nucleosome assembly (GO:0006334);; Molecular Function: nucleosomal DNA binding (GO:0031492);; Molecular Function: protein heterodimerization activity (GO:0046982);;	K11253|1.58382e-77|ota:Ot11g02340|K11253 histone H3 | (RefSeq) Histones H3 and H4 (ISS)	--
		106	Solyc01g079480.3	0.951936	Molecular Function: transcription factor activity, sequence-specific DNA binding (GO:0003700);; Biological Process: regulation of transcription, DNA-templated (GO:0006355);; Molecular Function: sequence-specific DNA binding (GO:0043565);;	--	--
		107	Solyc01g079550.2	0.848133	--	--	--
		108	Solyc01g079600.4	0.879976	Biological Process: lipid metabolic process (GO:0006629);; Cellular Component: integral component of membrane (GO:0016021);; Molecular Function: hydrolase activity (GO:0016787);;	--	--
		109	Solyc01g079660.2	0.874955	--	--	--
		110	Solyc01g079810.4	0.998365	Molecular Function: ubiquitin-protein transferase activity (GO:0004842);; Molecular Function: zinc ion binding (GO:0008270);; Biological Process: megagametogenesis (GO:0009561);; Biological Process: proteasomal protein catabolic process (GO:0010498);; Cellular Component: membrane (GO:0016020);; Biological Process: protein ubiquitination (GO:0016567);; Biological Process: regulation of cell cycle …	K19043|3.88999e-173|sly:101251028|K19043 E3 ubiquitin-protein ligase RHF [EC:2.3.2.27] | (RefSeq) E3 ubiquitin-protein ligase RHF1A	--
		111	Solyc01g080500.2	0.977195	--	--	--
		112	Solyc01g080670.3	0.96887	Molecular Function: DNA binding (GO:0003677);; Cellular Component: nucleus (GO:0005634);; Cellular Component: integral component of membrane (GO:0016021);;	--	--
		113	Solyc01g081290.4	0.945731	Molecular Function: zinc ion binding (GO:0008270);;	--	--
		114	Solyc01g081340.4	0.983322	Molecular Function: methyltransferase activity (GO:0008168);; Biological Process: methylation (GO:0032259);;	--	--
		115	Solyc01g086670.3	0.990618	#N/A	#N/A	#N/A
		116	Solyc01g086730.4	0.986311	Molecular Function: magnesium ion transmembrane transporter activity (GO:0015095);; Biological Process: magnesium ion transport (GO:0015693);; Cellular Component: integral component of membrane (GO:0016021);; Biological Process: magnesium ion transmembrane transport (GO:1903830);;	--	--
		117	Solyc01g086800.4	0.812939	Cellular Component: nucleosome (GO:0000786);; Cellular Component: nucleus (GO:0005634);; Biological Process: nucleosome assembly (GO:0006334);; Cellular Component: plastid (GO:0009536);; Molecular Function: nucleosomal DNA binding (GO:0031492);; Molecular Function: protein heterodimerization activity (GO:0046982);;	K11253|1.15501e-81|crb:CARUB_v10021660mg|K11253 histone H3 | (RefSeq) hypothetical protein	--
		118	Solyc01g086850.3	0.956306	Molecular Function: GTP binding (GO:0005525);; Cellular Component: endosome (GO:0005768);; Biological Process: small GTPase mediated signal transduction (GO:0007264);;	K07904|6.814e-143|sly:101264460|K07904 Ras-related protein Rab-11A | (RefSeq) ras-related protein RGP1	Endocytosis (ko04144)
		119	Solyc01g086960.3	0.995331	Molecular Function: DNA binding (GO:0003677);; Molecular Function: zinc ion binding (GO:0008270);;	--	--
		120	Solyc01g087070.4	0.992037	Molecular Function: transporter activity (GO:0005215);; Cellular Component: mitochondrial inner membrane (GO:0005743);; Cellular Component: integral component of membrane (GO:0016021);; Biological Process: transmembrane transport (GO:0055085);;	K05863|0|sly:101243929|K05863 solute carrier family 25 (mitochondrial adenine nucleotide translocator), member 4/5/6/31 | (RefSeq) ADP,ATP carrier protein 1, mitochondrial	--
		121	Solyc01g087490.4	0.951914	Biological Process: cell fate specification (GO:0001708);; Biological Process: embryonic pattern specification (GO:0009880);; Biological Process: embryonic meristem initiation (GO:0090421);;	--	--
		122	Solyc01g087570.2	0.904073	--	--	--
		123	Solyc01g087580.3	0.914694	--	--	--
		124	Solyc01g087590.3	0.928988	Biological Process: polyamine catabolic process (GO:0006598);; Molecular Function: polyamine oxidase activity (GO:0046592);; Molecular Function: flavin adenine dinucleotide binding (GO:0050660);; Biological Process: oxidation-reduction process (GO:0055114);;	K13366|0|sly:101253022|K13366 polyamine oxidase [EC:1.5.3.14 1.5.3.16 1.5.3.-] | (RefSeq) polyamine oxidase 1	Arginine and proline metabolism (ko00330);; beta-Alanine metabolism (ko00410)
		125	Solyc01g087850.2	0.824046	Molecular Function: serine-type endopeptidase activity (GO:0004252);; Cellular Component: cell wall (GO:0005618);; Biological Process: proteolysis (GO:0006508);;	--	--
		126	Solyc01g088480.3	0.854252	Molecular Function: cytidylate kinase activity (GO:0004127);; Molecular Function: ATP binding (GO:0005524);; Cellular Component: nucleus (GO:0005634);; Cellular Component: cytosol (GO:0005829);; Biological Process: 'de novo' pyrimidine nucleobase biosynthetic process (GO:0006207);; Biological Process: pyrimidine nucleotide biosynthetic process (GO:0006221);; Molecular Function: uridylate kinase a…	K13800|6.50872e-148|sly:101243930|K13800 UMP-CMP kinase [EC:2.7.4.- 2.7.4.14] | (RefSeq) UMP-CMP kinase 3	Pyrimidine metabolism (ko00240)
		127	Solyc01g088690.3	0.974013	Molecular Function: protein serine/threonine kinase activity (GO:0004674);; Molecular Function: ATP binding (GO:0005524);; Biological Process: protein phosphorylation (GO:0006468);;	--	--
		128	Solyc01g089890.3	0.82735	Cellular Component: integral component of membrane (GO:0016021);;	--	--
		129	Solyc01g089910.4	0.991421	--	K07192|0|sly:101253721|K07192 flotillin | (RefSeq) flotillin-like protein 6	--
		130	Solyc01g090460.3	0.704485	Molecular Function: transcription factor activity, sequence-specific DNA binding (GO:0003700);; Cellular Component: nucleus (GO:0005634);; Biological Process: regulation of transcription, DNA-templated (GO:0006355);; Molecular Function: sequence-specific DNA binding (GO:0043565);;	K09338|9.6233e-174|sly:544105|K09338 homeobox-leucine zipper protein | (RefSeq) THOM1; HD-ZIP protein	--
		131	Solyc01g091030.3	0.948649	Biological Process: response to auxin (GO:0009733);;	K14488|4.28068e-100|sly:101247368|K14488 SAUR family protein | (RefSeq) auxin-induced protein 10A5	Plant hormone signal transduction (ko04075)
		132	Solyc01g091590.3	0.972244	--	--	--
		133	Solyc01g091690.3	0.908352	Cellular Component: endosome (GO:0005768);; Cellular Component: vacuolar membrane (GO:0005774);; Cellular Component: trans-Golgi network (GO:0005802);; Molecular Function: S-adenosylmethionine-dependent methyltransferase activity (GO:0008757);; Cellular Component: integral component of membrane (GO:0016021);; Biological Process: methylation (GO:0032259);;	--	--
		134	Solyc01g091830.3	0.909184	--	--	--
		135	Solyc01g091910.4	0.864813	Molecular Function: phospholipase D activity (GO:0004630);; Molecular Function: calcium ion binding (GO:0005509);; Cellular Component: membrane (GO:0016020);; Biological Process: lipid catabolic process (GO:0016042);; Biological Process: phosphatidylcholine metabolic process (GO:0046470);; Molecular Function: N-acylphosphatidylethanolamine-specific phospholipase D activity (GO:0070290);;	K01115|0|spen:107007945|K01115 phospholipase D1/2 [EC:3.1.4.4] | (RefSeq) phospholipase D gamma 1-like	Glycerophospholipid metabolism (ko00564);; Ether lipid metabolism (ko00565);; Endocytosis (ko04144)
		136	Solyc01g094090.4	0.719614	Molecular Function: 3-hydroxyisobutyryl-CoA hydrolase activity (GO:0003860);;	K05605|0|sot:102606353|K05605 3-hydroxyisobutyryl-CoA hydrolase [EC:3.1.2.4] | (RefSeq) 3-hydroxyisobutyryl-CoA hydrolase 1-like	Valine, leucine and isoleucine degradation (ko00280);; beta-Alanine metabolism (ko00410);; Propanoate metabolism (ko00640);; Carbon metabolism (ko01200)
		137	Solyc01g094410.3	0.984118	Molecular Function: calcium ion binding (GO:0005509);; Molecular Function: calcium-dependent phospholipid binding (GO:0005544);; Cellular Component: plasma membrane (GO:0005886);; Cellular Component: integral component of membrane (GO:0016021);;	--	--
		138	Solyc01g094920.3	0.966047	Cellular Component: integral component of membrane (GO:0016021);;	--	--
		139	Solyc01g094960.3	0.965447	Biological Process: MAPK cascade (GO:0000165);; Molecular Function: MAP kinase activity (GO:0004707);; Molecular Function: ATP binding (GO:0005524);; Cellular Component: intracellular (GO:0005622);;	K20600|0|sly:100534642|K20600 mitogen-activated protein kinase 4 [EC:2.7.11.24] | (RefSeq) MAPK5; mitogen-activated protein kinase 5	--
		140	Solyc01g095150.3	0.966268	Biological Process: response to desiccation (GO:0009269);;	--	--
		141	Solyc01g095510.3	0.986724	Molecular Function: structural constituent of ribosome (GO:0003735);; Biological Process: translation (GO:0006412);; Cellular Component: integral component of membrane (GO:0016021);; Biological Process: transmembrane transport (GO:0055085);;	K15119|0|sly:101267457|K15119 solute carrier family 25, member 39/40 | (RefSeq) mitochondrial carrier protein MTM1	--
		142	Solyc01g095560.3	0.979726	--	--	--
		143	Solyc01g095620.3	0.998022	Biological Process: flavonoid biosynthetic process (GO:0009813);; Cellular Component: intracellular membrane-bounded organelle (GO:0043231);; Biological Process: flavonoid glucuronidation (GO:0052696);; Molecular Function: quercetin 3-O-glucosyltransferase activity (GO:0080043);; Molecular Function: quercetin 7-O-glucosyltransferase activity (GO:0080044);;	K08237|0|sly:101244237|K08237 hydroquinone glucosyltransferase [EC:2.4.1.218] | (RefSeq) hydroquinone glucosyltransferase	--
		144	Solyc01g095630.3	0.991315	Molecular Function: transcription factor activity, sequence-specific DNA binding (GO:0003700);; Biological Process: regulation of transcription, DNA-templated (GO:0006355);; Molecular Function: sequence-specific DNA binding (GO:0043565);;	--	--
		145	Solyc01g095970.3	0.844799	Molecular Function: GTPase activity (GO:0003924);; Molecular Function: GTP binding (GO:0005525);;	--	--
		146	Solyc01g095990.3	0.782552	Molecular Function: kinase activity (GO:0016301);; Biological Process: phosphorylation (GO:0016310);;	--	--
		147	Solyc01g096200.4	0.834798	Molecular Function: ubiquitin-protein transferase activity (GO:0004842);; Biological Process: protein ubiquitination (GO:0016567);;	--	--
		148	Solyc01g096230.4	0.998054	Molecular Function: ATP binding (GO:0005524);; Cellular Component: integral component of membrane (GO:0016021);;	K08900|0|sly:101260271|K08900 mitochondrial chaperone BCS1 | (RefSeq) AAA-ATPase At2g46620-like	--
		149	Solyc01g096430.4	0.931379	Molecular Function: NAD(P)H dehydrogenase (quinone) activity (GO:0003955);; Biological Process: oxidation-reduction process (GO:0055114);;	--	--
		150	Solyc01g096500.3	0.959482	Cellular Component: plasma membrane (GO:0005886);; Biological Process: phosphorylation (GO:0016310);; Molecular Function: D-erythro-sphingosine kinase activity (GO:0017050);; Biological Process: sphingolipid biosynthetic process (GO:0030148);;	--	--
		151	Solyc01g096510.2	0.96377	--	--	--
		152	Solyc01g096670.4	0.995087	Molecular Function: iron ion binding (GO:0005506);; Cellular Component: mitochondrion (GO:0005739);; Cellular Component: endoplasmic reticulum (GO:0005783);; Cellular Component: plasma membrane (GO:0005886);; Biological Process: coumarin biosynthetic process (GO:0009805);; Biological Process: lignin biosynthetic process (GO:0009809);; Biological Process: flavonoid biosynthetic process (GO:0009813…	K09754|0|sly:101246092|K09754 coumaroylquinate(coumaroylshikimate) 3'-monooxygenase [EC:1.14.13.36] | (RefSeq) cytochrome P450 98A2-like	Phenylpropanoid biosynthesis (ko00940);; Flavonoid biosynthesis (ko00941);; Stilbenoid, diarylheptanoid and gingerol biosynthesis (ko00945)
		153	Solyc01g096700.4	0.990291	Molecular Function: DNA binding (GO:0003677);; Cellular Component: nucleus (GO:0005634);;	K09522|1.34324e-170|sly:101246382|K09522 DnaJ homolog subfamily C member 2 | (RefSeq) gonidialess A/Zuotin related factor-like protein	--
		154	Solyc01g096930.3	0.997821	Molecular Function: magnesium ion binding (GO:0000287);; Molecular Function: phospholipid-translocating ATPase activity (GO:0004012);; Molecular Function: ATP binding (GO:0005524);; Cellular Component: plasma membrane (GO:0005886);; Cellular Component: integral component of membrane (GO:0016021);; Biological Process: phospholipid translocation (GO:0045332);;	K14802|0|sly:101252122|K14802 phospholipid-transporting ATPase [EC:3.6.3.1] | (RefSeq) phospholipid-transporting ATPase 1	--
		155	Solyc01g097040.4	0.999764	Cellular Component: integral component of membrane (GO:0016021);;	--	--
		156	Solyc01g097170.3	0.99688	--	--	--
		157	Solyc01g097330.3	0.996325	Molecular Function: transcription factor activity, sequence-specific DNA binding (GO:0003700);; Biological Process: regulation of transcription, DNA-templated (GO:0006355);; Molecular Function: sequence-specific DNA binding (GO:0043565);;	--	--
		158	Solyc01g097350.4	0.85411	--	--	--
		159	Solyc01g097880.4	0.904601	Cellular Component: cytosol (GO:0005829);; Biological Process: purine nucleoside catabolic process (GO:0006152);; Molecular Function: zinc ion binding (GO:0008270);; Molecular Function: guanine deaminase activity (GO:0008892);; Biological Process: RNA modification (GO:0009451);; Molecular Function: guanosine deaminase activity (GO:0047974);;	--	--
		160	Solyc01g098060.1	0.963016	Molecular Function: DNA binding (GO:0003677);; Cellular Component: nucleus (GO:0005634);; Biological Process: regulation of transcription, DNA-templated (GO:0006355);; Molecular Function: protein dimerization activity (GO:0046983);;	K12412|1.91623e-98|sly:101257814|K12412 pheromone receptor transcription factor | (RefSeq) agamous-like MADS-box protein AGL23	--
		161	Solyc01g098240.3	0.981119	--	--	--
		162	Solyc01g098440.3	0.934604	Molecular Function: nucleotide binding (GO:0000166);; Molecular Function: protein kinase activity (GO:0004672);;	K04733|0|sly:101254533|K04733 interleukin-1 receptor-associated kinase 4 [EC:2.7.11.1] | (RefSeq) receptor-like cytosolic serine/threonine-protein kinase RBK2	--
		163	Solyc01g098580.3	0.840921	Cellular Component: cytosol (GO:0005829);; Biological Process: dephosphorylation (GO:0016311);; Molecular Function: sedoheptulose-bisphosphatase activity (GO:0050278);;	--	--
		164	Solyc01g098590.3	0.802513	Cellular Component: cytosol (GO:0005829);; Biological Process: dephosphorylation (GO:0016311);; Molecular Function: sedoheptulose-bisphosphatase activity (GO:0050278);;	--	--
		165	Solyc01g098730.2	0.987428	Molecular Function: zinc ion binding (GO:0008270);; Cellular Component: integral component of membrane (GO:0016021);;	K10664|2.86388e-150|sly:101259581|K10664 E3 ubiquitin-protein ligase ATL6/9/15/31/42/55 [EC:2.3.2.27] | (RefSeq) E3 ubiquitin-protein ligase ATL6	--
		166	Solyc01g098750.3	0.995303	Molecular Function: zinc ion binding (GO:0008270);;	--	--
		167	Solyc01g098840.3	0.945919	Molecular Function: mevalonate kinase activity (GO:0004496);; Molecular Function: ATP binding (GO:0005524);; Cellular Component: cytosol (GO:0005829);; Biological Process: isoprenoid biosynthetic process (GO:0008299);; Biological Process: phosphorylation (GO:0016310);;	K00869|0|sly:101261961|K00869 mevalonate kinase [EC:2.7.1.36] | (RefSeq) mevalonate kinase	Terpenoid backbone biosynthesis (ko00900);; Peroxisome (ko04146)
		168	Solyc01g098910.3	0.839956	Molecular Function: structural constituent of ribosome (GO:0003735);; Biological Process: translation (GO:0006412);; Cellular Component: integral component of membrane (GO:0016021);; Biological Process: transmembrane transport (GO:0055085);;	--	--
		169	Solyc01g099370.3	0.921493	--	--	--
		170	Solyc01g099860.3	0.990843	Molecular Function: phosphoprotein phosphatase activity (GO:0004721);; Biological Process: protein dephosphorylation (GO:0006470);; Molecular Function: metal ion binding (GO:0046872);;	K06269|0|spen:107008456|K06269 serine/threonine-protein phosphatase PP1 catalytic subunit [EC:3.1.3.16] | (RefSeq) serine/threonine-protein phosphatase PP1	mRNA surveillance pathway (ko03015)
		171	Solyc01g100010.3	0.865985	--	--	--
		172	Solyc01g100200.3	0.925215	Molecular Function: transcription factor activity, sequence-specific DNA binding (GO:0003700);; Cellular Component: nucleus (GO:0005634);; Biological Process: regulation of transcription, DNA-templated (GO:0006355);; Molecular Function: sequence-specific DNA binding (GO:0043565);;	--	--
		173	Solyc01g100240.3	0.995706	Biological Process: defense response to oomycetes (GO:0002229);; Molecular Function: transcription factor activity, sequence-specific DNA binding (GO:0003700);; Molecular Function: calmodulin binding (GO:0005516);; Cellular Component: nucleus (GO:0005634);; Biological Process: regulation of transcription, DNA-templated (GO:0006355);; Biological Process: positive regulation of abscisic acid-activa…	--	--
		174	Solyc01g100280.4	0.702002	--	K10901|0|sly:101268516|K10901 bloom syndrome protein [EC:3.6.4.12] | (RefSeq) ATP-dependent DNA helicase Q-like 1	Homologous recombination (ko03440)
		175	Solyc01g101050.3	0.971022	Molecular Function: peroxidase activity (GO:0004601);; Cellular Component: extracellular region (GO:0005576);; Biological Process: response to oxidative stress (GO:0006979);; Cellular Component: plant-type cell wall (GO:0009505);; Biological Process: plant-type cell wall organization (GO:0009664);; Molecular Function: heme binding (GO:0020037);; Biological Process: hydrogen peroxide catabolic pro…	K00430|0|sly:101249969|K00430 peroxidase [EC:1.11.1.7] | (RefSeq) peroxidase 5-like	Phenylpropanoid biosynthesis (ko00940)
		176	Solyc01g102420.1	0.907792	--	--	--
		177	Solyc01g102500.3	0.844022	Cellular Component: integral component of membrane (GO:0016021);;	--	--
		178	Solyc01g102530.3	0.95155	Cellular Component: integral component of membrane (GO:0016021);;	--	--
		179	Solyc01g102680.4	0.979859	Molecular Function: protein kinase activity (GO:0004672);; Cellular Component: membrane (GO:0016020);;	--	--
		180	Solyc01g102700.4	0.949758	Molecular Function: protein serine/threonine kinase activity (GO:0004674);; Molecular Function: ATP binding (GO:0005524);; Biological Process: protein phosphorylation (GO:0006468);; Cellular Component: integral component of membrane (GO:0016021);;	--	--
		181	Solyc01g102840.3	0.975814	Biological Process: signal transduction (GO:0007165);; Molecular Function: ADP binding (GO:0043531);;	--	--
		182	Solyc01g102880.3	0.913951	--	--	--
		183	Solyc01g103640.4	0.924673	--	--	--
		184	Solyc01g103650.3	0.994239	Cellular Component: integral component of membrane (GO:0016021);;	K13696|0|sly:101244716|K13696 abhydrolase domain-containing protein 1/3 | (RefSeq) phospholipase ABHD3	--
		185	Solyc01g103873.1	0.987607	--	--	--
		186	Solyc01g104500.2	0.943906	--	--	--
		187	Solyc01g104530.3	0.944597	Molecular Function: signal transducer, downstream of receptor, with serine/threonine kinase activity (GO:0004702);; Molecular Function: ATP binding (GO:0005524);; Cellular Component: cytoplasm (GO:0005737);; Biological Process: signal transduction by protein phosphorylation (GO:0023014);;	K13414|0|sly:101263165|K13414 mitogen-activated protein kinase kinase kinase 1 [EC:2.7.11.25] | (RefSeq) mitogen-activated protein kinase kinase kinase 1-like	Plant-pathogen interaction (ko04626)
		188	Solyc01g104740.3	0.958425	Molecular Function: transcription coactivator activity (GO:0003713);; Cellular Component: nucleolus (GO:0005730);; Molecular Function: sequence-specific DNA binding (GO:0043565);; Biological Process: regulation of nucleic acid-templated transcription (GO:1903506);;	K03627|2.62645e-82|sly:544168|K03627 putative transcription factor | (RefSeq) ER24, MBF1; ethylene-responsive transcriptional coactivator	--
		189	Solyc01g104880.3	0.939246	Molecular Function: phosphatidylserine decarboxylase activity (GO:0004609);; Molecular Function: calcium ion binding (GO:0005509);; Biological Process: phosphatidylethanolamine biosynthetic process (GO:0006646);; Cellular Component: membrane (GO:0016020);; Biological Process: protein autoprocessing (GO:0016540);;	K01613|0|spen:107008287|K01613 phosphatidylserine decarboxylase [EC:4.1.1.65] | (RefSeq) phosphatidylserine decarboxylase proenzyme 2-like	Glycerophospholipid metabolism (ko00564)
		190	Solyc01g104970.3	0.882608	Molecular Function: protein serine/threonine kinase activity (GO:0004674);; Molecular Function: ATP binding (GO:0005524);; Biological Process: protein phosphorylation (GO:0006468);; Biological Process: signal transduction (GO:0007165);; Cellular Component: integral component of membrane (GO:0016021);; Molecular Function: transmembrane receptor protein kinase activity (GO:0019199);;	K13416|0|sly:100736531|K13416 brassinosteroid insensitive 1-associated receptor kinase 1 [EC:2.7.10.1 2.7.11.1] | (RefSeq) SERK3B; somatic embryogenesis receptor kinase 3B	Plant hormone signal transduction (ko04075);; Plant-pathogen interaction (ko04626)
		191	Solyc01g105070.3	0.915517	Molecular Function: peroxidase activity (GO:0004601);; Cellular Component: extracellular region (GO:0005576);; Biological Process: response to oxidative stress (GO:0006979);; Cellular Component: plant-type cell wall (GO:0009505);; Biological Process: plant-type cell wall organization (GO:0009664);; Cellular Component: integral component of membrane (GO:0016021);; Molecular Function: heme binding …	K00430|0|sly:544293|K00430 peroxidase [EC:1.11.1.7] | (RefSeq) cevi16, ep5C; peroxidase	Phenylpropanoid biosynthesis (ko00940)
		192	Solyc01g105200.2	0.983629	--	--	--
		193	Solyc01g105280.3	0.970011	Molecular Function: protein serine/threonine phosphatase activity (GO:0004722);; Biological Process: protein dephosphorylation (GO:0006470);;	K17506|0|spen:107008562|K17506 protein phosphatase 1L [EC:3.1.3.16] | (RefSeq) probable protein phosphatase 2C 10	--
		194	Solyc01g105300.4	0.850718	Molecular Function: hydrolase activity (GO:0016787);;	--	--
		195	Solyc01g105550.1	0.887688	Molecular Function: transferase activity, transferring acyl groups other than amino-acyl groups (GO:0016747);;	K13065|0|sly:101055588|K13065 shikimate O-hydroxycinnamoyltransferase [EC:2.3.1.133] | (RefSeq) AT1; AT1 protein	Phenylpropanoid biosynthesis (ko00940);; Flavonoid biosynthesis (ko00941);; Stilbenoid, diarylheptanoid and gingerol biosynthesis (ko00945)
		196	Solyc01g105560.3	0.934245	Molecular Function: GTP cyclohydrolase II activity (GO:0003935);; Molecular Function: 3,4-dihydroxy-2-butanone-4-phosphate synthase activity (GO:0008686);; Biological Process: riboflavin biosynthetic process (GO:0009231);; Cellular Component: chloroplast stroma (GO:0009570);; Cellular Component: membrane (GO:0016020);;	K14652|0|sly:544238|K14652 3,4-dihydroxy 2-butanone 4-phosphate synthase / GTP cyclohydrolase II [EC:4.1.99.12 3.5.4.25] | (RefSeq) ribA; GTP cyclohydrolase II / 3,4-dihydroxy-2-butanone-4-phosphate synthase	Riboflavin metabolism (ko00740)
		197	Solyc01g105620.4	0.934477	Molecular Function: zinc ion binding (GO:0008270);; Cellular Component: integral component of membrane (GO:0016021);;	--	--
		198	Solyc01g105630.4	0.995125	Molecular Function: calcium ion binding (GO:0005509);;	K02183|2.74703e-100|sly:101245298|K02183 calmodulin | (RefSeq) calmodulin	Phosphatidylinositol signaling system (ko04070);; Plant-pathogen interaction (ko04626)
		199	Solyc01g106280.3	0.906911	--	--	--
		200	Solyc01g106290.3	0.932529	#N/A	#N/A	#N/A
		201	Solyc01g106390.3	0.99493	Biological Process: protoporphyrinogen IX biosynthetic process (GO:0006782);; Molecular Function: glutamyl-tRNA reductase activity (GO:0008883);; Molecular Function: NADP binding (GO:0050661);; Biological Process: oxidation-reduction process (GO:0055114);;	K02492|0|sly:101252440|K02492 glutamyl-tRNA reductase [EC:1.2.1.70] | (RefSeq) glutamyl-tRNA reductase 1, chloroplastic-like	Porphyrin and chlorophyll metabolism (ko00860)
		202	Solyc01g106420.3	0.983684	Cellular Component: integral component of membrane (GO:0016021);; Biological Process: transmembrane transport (GO:0055085);;	--	--
		203	Solyc01g106510.2	0.985375	--	--	--
		204	Solyc01g106560.4	0.988068	--	--	--
		205	Solyc01g107010.3	0.8351	Molecular Function: damaged DNA binding (GO:0003684);; Molecular Function: DNA-directed DNA polymerase activity (GO:0003887);; Biological Process: DNA repair (GO:0006281);; Cellular Component: membrane (GO:0016020);; Biological Process: DNA biosynthetic process (GO:0071897);;	K03511|0|sly:101263644|K03511 DNA polymerase kappa [EC:2.7.7.7] | (RefSeq) DNA polymerase kappa	--
		206	Solyc01g107090.2	0.983471	--	--	--
		207	Solyc01g107100.3	0.960465	--	--	--
		208	Solyc01g107290.3	0.920022	Molecular Function: zinc ion binding (GO:0008270);; Biological Process: protein ubiquitination (GO:0016567);; Biological Process: proteasome-mediated ubiquitin-dependent protein catabolic process (GO:0043161);; Molecular Function: ubiquitin protein ligase activity (GO:0061630);;	--	--
		209	Solyc01g107390.4	0.988027	--	K14487|0|sly:101246970|K14487 auxin responsive GH3 gene family | (RefSeq) probable indole-3-acetic acid-amido synthetase GH3.1	Plant hormone signal transduction (ko04075)
		210	Solyc01g107780.4	0.98505	Biological Process: flavonoid biosynthetic process (GO:0009813);; Cellular Component: intracellular membrane-bounded organelle (GO:0043231);; Biological Process: flavonoid glucuronidation (GO:0052696);; Molecular Function: quercetin 3-O-glucosyltransferase activity (GO:0080043);; Molecular Function: quercetin 7-O-glucosyltransferase activity (GO:0080044);;	--	--
		211	Solyc01g107800.4	0.871854	Cellular Component: integral component of membrane (GO:0016021);; Biological Process: xylan biosynthetic process (GO:0045492);;	--	--
		212	Solyc01g107900.3	0.995942	Molecular Function: diacylglycerol O-acyltransferase activity (GO:0004144);; Cellular Component: plasma membrane (GO:0005886);; Biological Process: triglyceride biosynthetic process (GO:0019432);; Molecular Function: long-chain-alcohol O-fatty-acyltransferase activity (GO:0047196);;	--	--
		213	Solyc01g107980.3	0.814093	Molecular Function: ubiquitin-protein transferase activity (GO:0004842);; Biological Process: protein ubiquitination (GO:0016567);;	--	--
		214	Solyc01g108100.3	0.880477	--	--	--
		215	Solyc01g108160.3	0.887525	Biological Process: autophagy (GO:0006914);;	K17906|0|sly:101260283|K17906 autophagy-related protein 2 | (RefSeq) autophagy-related protein 2	--
		216	Solyc01g108170.3	0.822969	--	--	--
		217	Solyc01g108360.4	0.880517	Molecular Function: electron carrier activity (GO:0009055);; Cellular Component: integral component of membrane (GO:0016021);;	--	--
		218	Solyc01g108440.2	0.961166	--	--	--
		219	Solyc01g109140.3	0.995145	Molecular Function: monooxygenase activity (GO:0004497);; Molecular Function: iron ion binding (GO:0005506);; Cellular Component: cytosol (GO:0005829);; Biological Process: sterol metabolic process (GO:0016125);; Molecular Function: oxidoreductase activity, acting on paired donors, with incorporation or reduction of molecular oxygen (GO:0016705);; Molecular Function: lyase activity (GO:0016829);;…	K17874|0|sly:543675|K17874 9-divinyl ether synthase [EC:4.2.1.121] | (RefSeq) DES, CYP74D1, LeDES; divinyl ether synthase	--
		220	Solyc01g109250.2	0.747522	--	--	--
		221	Solyc01g109420.3	0.962473	Molecular Function: FMN binding (GO:0010181);; Molecular Function: oxidoreductase activity (GO:0016491);; Biological Process: negative regulation of transcription, DNA-templated (GO:0045892);; Biological Process: oxidation-reduction process (GO:0055114);;	K03809|3.91172e-174|sly:101264681|K03809 NAD(P)H dehydrogenase (quinone) [EC:1.6.5.2] | (RefSeq) probable NAD(P)H dehydrogenase (quinone) FQR1-like 2	Ubiquinone and other terpenoid-quinone biosynthesis (ko00130)
		222	Solyc01g109710.3	0.992738	Biological Process: response to stress (GO:0006950);; Molecular Function: hydrolase activity (GO:0016787);;	--	--
		223	Solyc01g109720.3	0.996687	Molecular Function: hydrolase activity (GO:0016787);;	--	--
		224	Solyc01g109910.4	0.987864	Molecular Function: zinc ion binding (GO:0008270);;	--	--
		225	Solyc01g110030.3	0.883227	--	--	--
		226	Solyc01g110310.3	0.998509	Molecular Function: RNA polymerase II regulatory region sequence-specific DNA binding (GO:0000977);; Molecular Function: RNA polymerase II transcription factor binding (GO:0001085);; Molecular Function: transcriptional activator activity, RNA polymerase II transcription regulatory region sequence-specific binding (GO:0001228);; Molecular Function: chromatin binding (GO:0003682);; Cellular Compone…	--	--
		227	Solyc01g110440.5.1	0.934207	Biological Process: arginine catabolic process (GO:0006527);; Biological Process: spermidine biosynthetic process (GO:0008295);; Molecular Function: arginine decarboxylase activity (GO:0008792);; Biological Process: putrescine biosynthetic process from arginine (GO:0033388);;	K01583|0|sly:543960|K01583 arginine decarboxylase [EC:4.1.1.19] | (RefSeq) ADC, ARGDC; arginine decarboxylase	Arginine and proline metabolism (ko00330)
		228	Solyc01g110800.3	0.914472	Biological Process: response to auxin (GO:0009733);;	K14488|6.07204e-56|spen:107026760|K14488 SAUR family protein | (RefSeq) auxin-induced protein 15A-like	Plant hormone signal transduction (ko04075)
		229	Solyc01g111340.4	0.860646	Molecular Function: hydrolase activity, hydrolyzing O-glycosyl compounds (GO:0004553);; Biological Process: carbohydrate metabolic process (GO:0005975);;	--	--
		230	Solyc01g111500.3	0.865673	Molecular Function: DNA binding (GO:0003677);;	K09422|0|sly:101263944|K09422 myb proto-oncogene protein, plant | (RefSeq) myb-related protein 308-like	--
		231	Solyc01g111570.3	0.922318	Molecular Function: protein kinase activity (GO:0004672);; Molecular Function: ATP binding (GO:0005524);; Biological Process: protein phosphorylation (GO:0006468);; Biological Process: response to stress (GO:0006950);;	--	--
		232	Solyc01g111820.2	0.911875	--	--	--
		233	Solyc01g111980.3	0.914378	Biological Process: amino acid transmembrane transport (GO:0003333);; Molecular Function: amino acid transmembrane transporter activity (GO:0015171);; Cellular Component: integral component of membrane (GO:0016021);;	--	--
		234	Solyc01g112050.3	0.981694	--	--	--
		235	Solyc01g112220.4	0.987113	Molecular Function: protein serine/threonine kinase activity (GO:0004674);; Molecular Function: ATP binding (GO:0005524);; Cellular Component: plasma membrane (GO:0005886);; Biological Process: protein phosphorylation (GO:0006468);;	--	--
		236	Solyc01g150146.1	0.982986	Cellular Component: glycosylphosphatidylinositol-N-acetylglucosaminyltransferase (GPI-GnT) complex (GO:0000506);; Cellular Component: integral component of membrane (GO:0016021);;	K03861|1.07001e-121|sot:102582663|K03861 phosphatidylinositol glycan, class P | (RefSeq) phosphatidylinositol N-acetylglucosaminyltransferase subunit P-like	Glycosylphosphatidylinositol(GPI)-anchor biosynthesis (ko00563)
		237	Solyc01g150164.1	0.820717	--	--	--
		238	Solyc01g150165.1	0.904592	--	--	--
		239	Solyc02g014030.3	0.830303	Molecular Function: protein kinase activity (GO:0004672);; Molecular Function: ATP binding (GO:0005524);; Biological Process: protein phosphorylation (GO:0006468);;	--	--
		240	Solyc02g014560.3	0.988527	Molecular Function: calcium ion binding (GO:0005509);;	--	--
		241	Solyc02g020890.4	0.975564	--	--	--
		242	Solyc02g021440.4	0.992449	Molecular Function: protein serine/threonine kinase activity (GO:0004674);; Molecular Function: ATP binding (GO:0005524);; Cellular Component: nucleus (GO:0005634);; Cellular Component: cytosol (GO:0005829);; Cellular Component: plasma membrane (GO:0005886);; Biological Process: protein phosphorylation (GO:0006468);; Biological Process: response to nutrient (GO:0007584);; Biological Process: resp…	--	--
		243	Solyc02g022850.1	0.812255	Molecular Function: oxidoreductase activity, acting on CH-OH group of donors (GO:0016614);; Molecular Function: flavin adenine dinucleotide binding (GO:0050660);; Biological Process: oxidation-reduction process (GO:0055114);;	--	--
		244	Solyc02g032940.4	0.962718	Molecular Function: aspartic-type endopeptidase activity (GO:0004190);; Biological Process: proteolysis (GO:0006508);; Biological Process: lipid metabolic process (GO:0006629);;	K08245|0|sly:101258506|K08245 phytepsin [EC:3.4.23.40] | (RefSeq) aspartic proteinase	--
		245	Solyc02g036480.1	0.772017	Cellular Component: integral component of membrane (GO:0016021);;	--	--
		246	Solyc02g038690.1	0.850699	Cellular Component: nuclear nucleosome (GO:0000788);; Molecular Function: DNA binding (GO:0003677);; Biological Process: nucleosome assembly (GO:0006334);; Molecular Function: protein heterodimerization activity (GO:0046982);;	K11252|1.38976e-59|spen:107010269|K11252 histone H2B | (RefSeq) histone H2B-like	--
		247	Solyc02g038740.4	0.954266	Molecular Function: hydroxymethylglutaryl-CoA reductase (NADPH) activity (GO:0004420);; Cellular Component: peroxisomal membrane (GO:0005778);; Cellular Component: endoplasmic reticulum membrane (GO:0005789);; Biological Process: isoprenoid biosynthetic process (GO:0008299);; Biological Process: coenzyme A metabolic process (GO:0015936);; Cellular Component: integral component of membrane (GO:001…	K00021|0|sly:101265292|K00021 hydroxymethylglutaryl-CoA reductase (NADPH) [EC:1.1.1.34] | (RefSeq) HMG2; 3-hydroxy-3-methylglutaryl-coenzyme A reductase 2	Terpenoid backbone biosynthesis (ko00900)
		248	Solyc02g038814.1	0.795945	Cellular Component: integral component of membrane (GO:0016021);; Molecular Function: phosphatidylinositol N-acetylglucosaminyltransferase activity (GO:0017176);;	K03858|2.80039e-119|sly:101252969|K03858 phosphatidylinositol glycan, class H | (RefSeq) uncharacterized LOC101252969	Glycosylphosphatidylinositol(GPI)-anchor biosynthesis (ko00563)
		249	Solyc02g062100.4	0.80842	--	K19366|0|sly:101253155|K19366 spartin | (RefSeq) protein EARLY-RESPONSIVE TO DEHYDRATION 7, chloroplastic-like	Endocytosis (ko04144)
		250	Solyc02g062550.3	0.99377	Molecular Function: ATP binding (GO:0005524);;	--	--
		251	Solyc02g062560.3	0.904308	Molecular Function: catalytic activity (GO:0003824);;	--	--
		252	Solyc02g062670.3	0.918105	Cellular Component: cilium (GO:0005929);; Molecular Function: phosphatidylinositol binding (GO:0035091);; Biological Process: protein localization to cilium (GO:0061512);;	--	--
		253	Solyc02g062790.3	0.866451	Molecular Function: protein serine/threonine kinase activity (GO:0004674);; Molecular Function: ATP binding (GO:0005524);; Biological Process: protein phosphorylation (GO:0006468);; Cellular Component: integral component of membrane (GO:0016021);;	K04733|0|sly:101265796|K04733 interleukin-1 receptor-associated kinase 4 [EC:2.7.11.1] | (RefSeq) proline-rich receptor-like protein kinase PERK4	--
		254	Solyc02g062800.2	0.951883	--	--	--
		255	Solyc02g063350.1	0.987049	Molecular Function: calcium ion binding (GO:0005509);;	K13448|2.8952e-91|sly:101252553|K13448 calcium-binding protein CML | (RefSeq) probable calcium-binding protein CML18	Plant-pathogen interaction (ko04626)
		256	Solyc02g064680.4	0.996972	Molecular Function: calcium-transporting ATPase activity (GO:0005388);; Molecular Function: calmodulin binding (GO:0005516);; Molecular Function: ATP binding (GO:0005524);; Cellular Component: integral component of plasma membrane (GO:0005887);; Cellular Component: intracellular membrane-bounded organelle (GO:0043231);; Molecular Function: metal ion binding (GO:0046872);; Biological Process: calc…	K01537|0|sly:101246688|K01537 Ca2+-transporting ATPase [EC:3.6.3.8] | (RefSeq) calcium-transporting ATPase 2, plasma membrane-type-like	--
		257	Solyc02g064700.3	0.970867	Molecular Function: ATP binding (GO:0005524);; Cellular Component: cytosol (GO:0005829);; Biological Process: protein phosphorylation (GO:0006468);; Molecular Function: RNA polymerase II carboxy-terminal domain kinase activity (GO:0008353);;	K03097|0|sly:101246108|K03097 casein kinase II subunit alpha [EC:2.7.11.1] | (RefSeq) casein kinase II subunit alpha	Ribosome biogenesis in eukaryotes (ko03008);; Circadian rhythm - plant (ko04712)
		258	Solyc02g064750.4	0.983662	Molecular Function: iron ion binding (GO:0005506);; Cellular Component: integral component of membrane (GO:0016021);; Molecular Function: oxidoreductase activity, acting on paired donors, with incorporation or reduction of molecular oxygen (GO:0016705);; Molecular Function: L-ascorbic acid binding (GO:0031418);; Biological Process: oxidation-reduction process (GO:0055114);;	K00472|0|sly:101244153|K00472 prolyl 4-hydroxylase [EC:1.14.11.2] | (RefSeq) probable prolyl 4-hydroxylase 9	Arginine and proline metabolism (ko00330)
		259	Solyc02g064830.4	0.993081	--	K14487|0|sly:101268544|K14487 auxin responsive GH3 gene family | (RefSeq) probable indole-3-acetic acid-amido synthetase GH3.1	Plant hormone signal transduction (ko04075)
		260	Solyc02g065540.3	0.895618	Molecular Function: zinc ion binding (GO:0008270);; Cellular Component: integral component of membrane (GO:0016021);; Molecular Function: ligase activity (GO:0016874);;	K10666|7.8463e-105|spen:107009098|K10666 E3 ubiquitin-protein ligase RNF5 [EC:2.3.2.27] | (RefSeq) E3 ubiquitin-protein ligase RNF185-like	Protein processing in endoplasmic reticulum (ko04141)
		261	Solyc02g065550.4	0.956226	Molecular Function: uniporter activity (GO:0015292);; Cellular Component: integral component of membrane (GO:0016021);; Biological Process: transmembrane transport (GO:0055085);;	K20858|0|spen:107008615|K20858 calcium uniporter protein, mitochondrial | (RefSeq) calcium uniporter protein 2, mitochondrial	--
		262	Solyc02g065560.1	0.880381	Molecular Function: zinc ion binding (GO:0008270);;	--	--
		263	Solyc02g065650.1	0.97011	Biological Process: protein polyubiquitination (GO:0000209);; Molecular Function: zinc ion binding (GO:0008270);; Biological Process: protein ubiquitination involved in ubiquitin-dependent protein catabolic process (GO:0042787);; Biological Process: proteasome-mediated ubiquitin-dependent protein catabolic process (GO:0043161);; Molecular Function: ubiquitin protein ligase activity (GO:0061630);;	--	--
		264	Solyc02g067107.1	0.964649	--	K01363|5.74113e-15|spen:107011573|K01363 cathepsin B [EC:3.4.22.1] | (RefSeq) cathepsin B-like	--
		265	Solyc02g067250.3	0.766145	Molecular Function: RNA binding (GO:0003723);; Molecular Function: structural constituent of ribosome (GO:0003735);; Biological Process: translation (GO:0006412);; Cellular Component: integral component of membrane (GO:0016021);; Cellular Component: cytosolic large ribosomal subunit (GO:0022625);; Biological Process: ribosome biogenesis (GO:0042254);;	--	--
		266	Solyc02g067530.4	0.929006	Molecular Function: iron ion binding (GO:0005506);; Molecular Function: oxidoreductase activity, acting on paired donors, with incorporation or reduction of molecular oxygen (GO:0016705);; Molecular Function: L-ascorbic acid binding (GO:0031418);; Biological Process: oxidation-reduction process (GO:0055114);;	K00472|0|sly:101262682|K00472 prolyl 4-hydroxylase [EC:1.14.11.2] | (RefSeq) probable prolyl 4-hydroxylase 6	Arginine and proline metabolism (ko00330)
		267	Solyc02g067600.1	0.934827	--	--	--
		268	Solyc02g067605.1	0.927084	#N/A	#N/A	#N/A
		269	Solyc02g067935.1	0.947881	--	--	--
		270	Solyc02g068120.3	0.923729	--	--	--
		271	Solyc02g068300.3	0.843637	Molecular Function: protein serine/threonine kinase activity (GO:0004674);; Molecular Function: ATP binding (GO:0005524);; Cellular Component: plasma membrane (GO:0005886);; Biological Process: protein phosphorylation (GO:0006468);; Cellular Component: integral component of membrane (GO:0016021);; Molecular Function: carbohydrate binding (GO:0030246);;	K04733|0|sly:101268542|K04733 interleukin-1 receptor-associated kinase 4 [EC:2.7.11.1] | (RefSeq) LecRK; probable L-type lectin-domain containing receptor kinase S.5	--
		272	Solyc02g068490.4	0.960611	Molecular Function: nucleotide binding (GO:0000166);; Molecular Function: copper ion binding (GO:0005507);; Cellular Component: endosome (GO:0005768);; Cellular Component: trans-Golgi network (GO:0005802);; Cellular Component: integral component of plasma membrane (GO:0005887);; Biological Process: response to ethylene (GO:0009723);; Biological Process: regulation of stomatal movement (GO:0010119…	K17686|0|sly:101263483|K17686 Cu+-exporting ATPase [EC:3.6.3.54] | (RefSeq) copper-transporting ATPase RAN1	--
		273	Solyc02g068540.2	0.933327	Cellular Component: membrane (GO:0016020);;	--	--
		274	Solyc02g068660.3	0.959643	--	K04733|0|sly:101246992|K04733 interleukin-1 receptor-associated kinase 4 [EC:2.7.11.1] | (RefSeq) wall-associated receptor kinase-like 1	--
		275	Solyc02g068670.3	0.962895	Cellular Component: integral component of membrane (GO:0016021);;	--	--
		276	Solyc02g068680.1	0.992316	Cellular Component: intracellular (GO:0005622);; Molecular Function: zinc ion binding (GO:0008270);; Biological Process: intracellular signal transduction (GO:0035556);;	--	--
		277	Solyc02g069250.4	0.858259	Molecular Function: zinc ion binding (GO:0008270);; Molecular Function: oxidoreductase activity (GO:0016491);; Biological Process: oxidation-reduction process (GO:0055114);;	K00083|0|sly:101249426|K00083 cinnamyl-alcohol dehydrogenase [EC:1.1.1.195] | (RefSeq) probable cinnamyl alcohol dehydrogenase 6	Phenylpropanoid biosynthesis (ko00940)
		278	Solyc02g069580.3	0.851266	Molecular Function: UDP-glucose 4-epimerase activity (GO:0003978);; Biological Process: galactose metabolic process (GO:0006012);; Cellular Component: integral component of membrane (GO:0016021);;	K12448|0|sly:101267862|K12448 UDP-arabinose 4-epimerase [EC:5.1.3.5] | (RefSeq) UDP-arabinose 4-epimerase 1	Amino sugar and nucleotide sugar metabolism (ko00520)
		279	Solyc02g069720.3	0.840766	Biological Process: response to superoxide (GO:0000303);; Biological Process: response to hypoxia (GO:0001666);; Biological Process: response to molecule of oomycetes origin (GO:0002240);; Biological Process: plant-type hypersensitive response (GO:0009626);; Biological Process: regulation of ethylene-activated signaling pathway (GO:0010104);; Biological Process: regulation of hydrogen peroxide me…	--	--
		280	Solyc02g069800.1	0.895346	Biological Process: metabolic process (GO:0008152);; Molecular Function: hydrolase activity (GO:0016787);;	--	--
		281	Solyc02g070020.1	0.9577	Cellular Component: cytosol (GO:0005829);; Biological Process: flavonoid biosynthetic process (GO:0009813);; Cellular Component: membrane (GO:0016020);; Cellular Component: intracellular membrane-bounded organelle (GO:0043231);; Biological Process: flavonoid glucuronidation (GO:0052696);; Molecular Function: quercetin 3-O-glucosyltransferase activity (GO:0080043);; Molecular Function: quercetin 7…	--	--
		282	Solyc02g070580.1	0.76004	Molecular Function: C-22 sterol desaturase activity (GO:0000249);; Molecular Function: monooxygenase activity (GO:0004497);; Molecular Function: iron ion binding (GO:0005506);; Cellular Component: integral component of membrane (GO:0016021);; Biological Process: sterol biosynthetic process (GO:0016126);; Molecular Function: heme binding (GO:0020037);; Biological Process: oxidation-reduction proce…	K09832|0|sly:100136886|K09832 sterol 22-desaturase [EC:1.14.19.41] | (RefSeq) SD1, CYP710A11, CYP710A7; sterol 22-desaturase	Steroid biosynthesis (ko00100)
		283	Solyc02g070680.4	0.966442	--	--	--
		284	Solyc02g070820.1	0.979297	Cellular Component: integral component of membrane (GO:0016021);;	--	--
		285	Solyc02g071220.3	0.995684	Biological Process: phosphorelay signal transduction system (GO:0000160);; Cellular Component: intracellular (GO:0005622);;	K14492|3.18629e-116|sly:101265701|K14492 two-component response regulator ARR-A family | (RefSeq) two-component response regulator ORR3-like	Plant hormone signal transduction (ko04075)
		286	Solyc02g071240.3	0.903958	--	K13217|0|sly:101258918|K13217 pre-mRNA-processing factor 39 | (RefSeq) uncharacterized LOC101258918	--
		287	Solyc02g071470.4	0.839824	Molecular Function: metal ion binding (GO:0046872);; Molecular Function: dioxygenase activity (GO:0051213);; Biological Process: oxidation-reduction process (GO:0055114);;	--	--
		288	Solyc02g071560.4	0.977496	Molecular Function: serine-type endopeptidase activity (GO:0004252);; Cellular Component: cell wall (GO:0005618);; Biological Process: proteolysis (GO:0006508);;	--	--
		289	Solyc02g071740.3	0.975635	Molecular Function: protein kinase activity (GO:0004672);; Molecular Function: ATP binding (GO:0005524);; Biological Process: protein phosphorylation (GO:0006468);;	--	--
		290	Solyc02g071780.3	0.99817	Molecular Function: transporter activity (GO:0005215);; Biological Process: transport (GO:0006810);; Biological Process: plant-type hypersensitive response (GO:0009626);; Biological Process: regulation of salicylic acid metabolic process (GO:0010337);; Cellular Component: integral component of membrane (GO:0016021);;	--	--
		291	Solyc02g071820.4	0.993322	--	--	--
		292	Solyc02g071870.4	0.975972	--	--	--
		293	Solyc02g071970.1	0.998259	Cellular Component: integral component of membrane (GO:0016021);;	--	--
		294	Solyc02g071990.3	0.94531	Molecular Function: transcription factor activity, sequence-specific DNA binding (GO:0003700);; Biological Process: regulation of transcription, DNA-templated (GO:0006355);; Biological Process: brassinosteroid mediated signaling pathway (GO:0009742);;	--	--
		295	Solyc02g072000.3	0.999265	Molecular Function: transcription factor activity, sequence-specific DNA binding (GO:0003700);; Cellular Component: nucleus (GO:0005634);; Biological Process: regulation of transcription, DNA-templated (GO:0006355);; Molecular Function: sequence-specific DNA binding (GO:0043565);;	K09419|0|sly:101249882|K09419 heat shock transcription factor, other eukaryote | (RefSeq) heat stress transcription factor A-4c	--
		296	Solyc02g072080.1	0.975918	Molecular Function: ubiquitin-protein transferase activity (GO:0004842);; Cellular Component: nucleus (GO:0005634);; Cellular Component: cytoplasm (GO:0005737);; Biological Process: defense response, incompatible interaction (GO:0009814);; Biological Process: protein ubiquitination (GO:0016567);; Molecular Function: ligase activity (GO:0016874);;	--	--
		297	Solyc02g072100.3	0.843872	Cellular Component: cytoplasm (GO:0005737);; Molecular Function: ubiquitin binding (GO:0043130);;	--	--
		298	Solyc02g072150.3	0.980063	Molecular Function: catalytic activity (GO:0003824);; Biological Process: trehalose biosynthetic process (GO:0005992);;	K16055|0|sly:101245612|K16055 trehalose 6-phosphate synthase/phosphatase [EC:2.4.1.15 3.1.3.12] | (RefSeq) probable alpha,alpha-trehalose-phosphate synthase [UDP-forming] 7	Starch and sucrose metabolism (ko00500)
		299	Solyc02g072300.4	0.942693	Molecular Function: protein serine/threonine kinase activity (GO:0004674);; Molecular Function: ATP binding (GO:0005524);; Biological Process: protein phosphorylation (GO:0006468);;	K14502|0|spen:107010980|K14502 protein brassinosteroid insensitive 2 [EC:2.7.11.1] | (RefSeq) shaggy-related protein kinase eta	Plant hormone signal transduction (ko04075)
		300	Solyc02g072400.1	0.950462	Molecular Function: protein serine/threonine kinase activity (GO:0004674);; Molecular Function: ATP binding (GO:0005524);; Biological Process: protein phosphorylation (GO:0006468);; Cellular Component: integral component of membrane (GO:0016021);;	K13420|0|sly:104645862|K13420 LRR receptor-like serine/threonine-protein kinase FLS2 [EC:2.7.11.1] | (RefSeq) probable LRR receptor-like serine/threonine-protein kinase At3g47570	Plant-pathogen interaction (ko04626)
		301	Solyc02g076930.2	0.885398	Cellular Component: nucleus (GO:0005634);; Cellular Component: cytoplasm (GO:0005737);;	--	--
		302	Solyc02g077060.2	0.989363	Molecular Function: nucleotide binding (GO:0000166);;	--	--
		303	Solyc02g077290.2	0.903569	Molecular Function: ionotropic glutamate receptor activity (GO:0004970);; Biological Process: ion transport (GO:0006811);; Cellular Component: integral component of membrane (GO:0016021);; Biological Process: ionotropic glutamate receptor signaling pathway (GO:0035235);;	K05387|0|sly:101251444|K05387 glutamate receptor, ionotropic, plant | (RefSeq) SlGLR1.2; glutamate receptor 1.2	--
		304	Solyc02g077350.1	0.855734	--	--	--
		305	Solyc02g077370.1	0.766133	Molecular Function: DNA binding (GO:0003677);; Molecular Function: transcription factor activity, sequence-specific DNA binding (GO:0003700);; Cellular Component: nucleus (GO:0005634);; Biological Process: regulation of transcription, DNA-templated (GO:0006355);; Biological Process: defense response (GO:0006952);;	K13433|4.2179e-88|sly:544042|K13433 pathogenesis-related genes transcriptional activator PTI5 | (RefSeq) Pti5	Plant-pathogen interaction (ko04626)
		306	Solyc02g077470.4	0.958632	Cellular Component: mitochondrion (GO:0005739);; Biological Process: regulation of lipid metabolic process (GO:0019216);;	--	--
		307	Solyc02g077480.1	0.901753	Cellular Component: nucleosome (GO:0000786);; Cellular Component: nucleus (GO:0005634);; Biological Process: nucleosome assembly (GO:0006334);; Cellular Component: plastid (GO:0009536);; Molecular Function: nucleosomal DNA binding (GO:0031492);; Molecular Function: protein heterodimerization activity (GO:0046982);;	K11253|4.22904e-78|jcu:105641655|K11253 histone H3 | (RefSeq) histone H3.2-like	--
		308	Solyc02g077610.3	0.974617	Molecular Function: DNA binding (GO:0003677);; Cellular Component: nucleus (GO:0005634);; Biological Process: positive regulation of transcription, DNA-templated (GO:0045893);; Biological Process: regulation of secondary cell wall biogenesis (GO:2000652);;	--	--
		309	Solyc02g077780.3	0.9876	--	--	--
		310	Solyc02g078180.3	0.99242	Cellular Component: integral component of membrane (GO:0016021);;	--	--
		311	Solyc02g078320.3	0.831444	Molecular Function: zinc ion binding (GO:0008270);; Cellular Component: integral component of membrane (GO:0016021);;	K10666|7.65607e-135|sly:101247183|K10666 E3 ubiquitin-protein ligase RNF5 [EC:2.3.2.27] | (RefSeq) E3 ubiquitin-protein ligase RMA1H1-like	Protein processing in endoplasmic reticulum (ko04141)
		312	Solyc02g078480.3	0.995779	--	--	--
		313	Solyc02g078530.3	0.792675	Molecular Function: protein serine/threonine kinase activity (GO:0004674);; Molecular Function: ATP binding (GO:0005524);; Cellular Component: plasma membrane (GO:0005886);; Biological Process: protein phosphorylation (GO:0006468);;	--	--
		314	Solyc02g078890.1	0.844071	--	--	--
		315	Solyc02g078900.3	0.997694	Molecular Function: NADH dehydrogenase (ubiquinone) activity (GO:0008137);; Biological Process: oxidation-reduction process (GO:0055114);;	K17871|0|sly:101258913|K17871 NADH:ubiquinone reductase (non-electrogenic) [EC:1.6.5.9] | (RefSeq) internal alternative NAD(P)H-ubiquinone oxidoreductase A1, mitochondrial	--
		316	Solyc02g078960.4	0.946294	Molecular Function: transporter activity (GO:0005215);; Biological Process: transport (GO:0006810);; Cellular Component: integral component of membrane (GO:0016021);;	--	--
		317	Solyc02g079010.4	0.869996	Cellular Component: integral component of membrane (GO:0016021);;	--	--
		318	Solyc02g079040.3	0.878383	Molecular Function: calmodulin binding (GO:0005516);; Biological Process: response to stress (GO:0006950);;	--	--
		319	Solyc02g079150.2	0.98881	--	--	--
		320	Solyc02g079170.3	0.962702	Molecular Function: calcium ion binding (GO:0005509);; Molecular Function: oxidoreductase activity (GO:0016491);; Biological Process: oxidation-reduction process (GO:0055114);;	K17871|0|sly:101252838|K17871 NADH:ubiquinone reductase (non-electrogenic) [EC:1.6.5.9] | (RefSeq) external alternative NAD(P)H-ubiquinone oxidoreductase B2, mitochondrial	--
		321	Solyc02g079520.3	0.912549	Molecular Function: calcium ion binding (GO:0005509);;	K16465|2.10945e-66|sly:101245019|K16465 centrin-1 | (RefSeq) calcium-binding protein KIC-like	--
		322	Solyc02g079530.4	0.992511	Molecular Function: protein serine/threonine kinase activity (GO:0004674);; Molecular Function: ATP binding (GO:0005524);; Cellular Component: plasma membrane (GO:0005886);; Biological Process: protein phosphorylation (GO:0006468);; Cellular Component: plasmodesma (GO:0009506);; Cellular Component: integral component of membrane (GO:0016021);; Molecular Function: ubiquitin protein ligase binding …	--	--
		323	Solyc02g079540.2	0.849637	Molecular Function: protein serine/threonine kinase activity (GO:0004674);; Molecular Function: ATP binding (GO:0005524);; Cellular Component: plasma membrane (GO:0005886);; Biological Process: protein phosphorylation (GO:0006468);; Cellular Component: plasmodesma (GO:0009506);; Cellular Component: integral component of membrane (GO:0016021);; Molecular Function: ubiquitin protein ligase binding …	--	--
		324	Solyc02g079570.4	0.97426	Molecular Function: protein serine/threonine kinase activity (GO:0004674);; Molecular Function: ATP binding (GO:0005524);; Cellular Component: plasma membrane (GO:0005886);; Biological Process: protein phosphorylation (GO:0006468);; Biological Process: defense response (GO:0006952);; Cellular Component: plasmodesma (GO:0009506);; Cellular Component: integral component of membrane (GO:0016021);; B…	--	--
		325	Solyc02g079590.3	0.998511	Molecular Function: protein serine/threonine kinase activity (GO:0004674);; Molecular Function: ATP binding (GO:0005524);; Cellular Component: plasma membrane (GO:0005886);; Biological Process: protein phosphorylation (GO:0006468);; Biological Process: defense response (GO:0006952);; Cellular Component: plasmodesma (GO:0009506);; Cellular Component: integral component of membrane (GO:0016021);; M…	--	--
		326	Solyc02g079700.1	0.822082	Molecular Function: protein kinase activity (GO:0004672);; Molecular Function: ATP binding (GO:0005524);; Biological Process: protein phosphorylation (GO:0006468);;	--	--
		327	Solyc02g079720.1	0.99105	Molecular Function: calcium ion binding (GO:0005509);;	K10840|1.15849e-41|sind:105178613|K10840 centrin-2 | (RefSeq) calcium-binding protein PBP1-like	Nucleotide excision repair (ko03420)
		328	Solyc02g079800.1	0.799777	Cellular Component: integral component of membrane (GO:0016021);;	--	--
		329	Solyc02g079990.3	0.934875	Molecular Function: protein serine/threonine kinase activity (GO:0004674);; Molecular Function: ATP binding (GO:0005524);; Cellular Component: plasma membrane (GO:0005886);; Biological Process: protein phosphorylation (GO:0006468);; Biological Process: defense response (GO:0006952);; Cellular Component: plasmodesma (GO:0009506);; Cellular Component: integral component of membrane (GO:0016021);;	--	--
		330	Solyc02g080010.2	0.965133	--	K04733|0|sly:101259911|K04733 interleukin-1 receptor-associated kinase 4 [EC:2.7.11.1] | (RefSeq) putative receptor-like protein kinase At4g00960	--
		331	Solyc02g080040.4	0.954981	--	--	--
		332	Solyc02g080050.1	0.945587	--	--	--
		333	Solyc02g080090.1	0.793786	--	K04733|2.39082e-136|sot:102597413|K04733 interleukin-1 receptor-associated kinase 4 [EC:2.7.11.1] | (RefSeq) cysteine-rich receptor-like protein kinase 10	--
		334	Solyc02g080100.1	0.957705	Molecular Function: signal transducer activity (GO:0004871);; Biological Process: defense response (GO:0006952);; Biological Process: signal transduction (GO:0007165);; Cellular Component: plasmodesma (GO:0009506);; Cellular Component: integral component of membrane (GO:0016021);; Cellular Component: anchored component of plasma membrane (GO:0046658);;	--	--
		335	Solyc02g080110.3	0.986986	Cellular Component: integral component of membrane (GO:0016021);;	--	--
		336	Solyc02g080830.1	0.97217	--	--	--
		337	Solyc02g080840.1	0.943884	Cellular Component: integral component of membrane (GO:0016021);;	--	--
		338	Solyc02g080850.1	0.926968	--	--	--
		339	Solyc02g080890.3	0.941121	Molecular Function: transcription factor activity, sequence-specific DNA binding (GO:0003700);; Biological Process: regulation of transcription, DNA-templated (GO:0006355);; Molecular Function: sequence-specific DNA binding (GO:0043565);;	--	--
		340	Solyc02g080970.4	0.88473	Molecular Function: acetylglucosaminyltransferase activity (GO:0008375);; Cellular Component: integral component of membrane (GO:0016021);;	--	--
		341	Solyc02g081345.1	0.932225	Molecular Function: catalytic activity (GO:0003824);; Biological Process: metabolic process (GO:0008152);;	--	--
		342	Solyc02g081360.4	0.936962	Molecular Function: catalytic activity (GO:0003824);; Biological Process: metabolic process (GO:0008152);;	--	--
		343	Solyc02g081370.2	0.957234	Molecular Function: catalytic activity (GO:0003824);; Biological Process: metabolic process (GO:0008152);;	--	--
		344	Solyc02g081380.3	0.891541	Molecular Function: GTP binding (GO:0005525);; Cellular Component: endosome (GO:0005768);; Cellular Component: plasma membrane (GO:0005886);; Biological Process: small GTPase mediated signal transduction (GO:0007264);; Biological Process: protein transport (GO:0015031);; Cellular Component: endocytic vesicle (GO:0030139);;	K07889|1.05525e-143|sly:101265393|K07889 Ras-related protein Rab-5C | (RefSeq) ras-related protein RHN1	Endocytosis (ko04144);; Phagosome (ko04145)
		345	Solyc02g081390.3	0.940069	Cellular Component: integral component of membrane (GO:0016021);; Molecular Function: oxidoreductase activity (GO:0016491);; Biological Process: oxidation-reduction process (GO:0055114);;	K17839|0|sly:101264170|K17839 polyamine oxidase [EC:1.5.3.17 1.5.3.-] | (RefSeq) probable polyamine oxidase 4	Arginine and proline metabolism (ko00330);; beta-Alanine metabolism (ko00410)
		346	Solyc02g081560.1	0.990121	Molecular Function: aminoacyl-tRNA ligase activity (GO:0004812);;	--	--
		347	Solyc02g081590.3	0.968241	--	--	--
		348	Solyc02g082100.4	0.939937	Molecular Function: ubiquitin-protein transferase activity (GO:0004842);; Cellular Component: cytoplasm (GO:0005737);; Molecular Function: zinc ion binding (GO:0008270);; Biological Process: regulation of signal transduction (GO:0009966);; Biological Process: protein ubiquitination (GO:0016567);;	--	--
		349	Solyc02g082150.1	0.723198	--	--	--
		350	Solyc02g082490.4	0.79255	--	K14803|0|spen:107010282|K14803 protein phosphatase PTC2/3 [EC:3.1.3.16] | (RefSeq) probable protein phosphatase 2C 47	--
		351	Solyc02g082510.1	0.979534	Biological Process: amino acid transmembrane transport (GO:0003333);; Molecular Function: amino acid transmembrane transporter activity (GO:0015171);; Cellular Component: integral component of membrane (GO:0016021);;	K14209|0|sly:101261384|K14209 solute carrier family 36 (proton-coupled amino acid transporter) | (RefSeq) amino acid transporter ANTL1-like	--
		352	Solyc02g082550.3	0.92586	Molecular Function: protein serine/threonine kinase activity (GO:0004674);; Molecular Function: ATP binding (GO:0005524);; Biological Process: protein phosphorylation (GO:0006468);;	K08832|0|sly:101260786|K08832 serine/threonine-protein kinase SRPK3 [EC:2.7.11.1] | (RefSeq) SRSF protein kinase 1-like	--
		353	Solyc02g082830.3	0.911424	Molecular Function: O-phospho-L-serine:2-oxoglutarate aminotransferase activity (GO:0004648);; Biological Process: L-serine biosynthetic process (GO:0006564);;	K00831|0|sly:101254553|K00831 phosphoserine aminotransferase [EC:2.6.1.52] | (RefSeq) phosphoserine aminotransferase 2, chloroplastic-like	Glycine, serine and threonine metabolism (ko00260);; Vitamin B6 metabolism (ko00750);; Carbon metabolism (ko01200);; Biosynthesis of amino acids (ko01230)
		354	Solyc02g082950.3	0.996532	Cellular Component: Golgi apparatus (GO:0005794);; Cellular Component: integral component of membrane (GO:0016021);; Molecular Function: O-acetyltransferase activity (GO:0016413);; Biological Process: cell wall organization or biogenesis (GO:0071554);;	--	--
		355	Solyc02g083360.1	0.984892	Cellular Component: plasma membrane (GO:0005886);; Molecular Function: peptide-methionine (R)-S-oxide reductase activity (GO:0033743);; Biological Process: oxidation-reduction process (GO:0055114);;	--	--
		356	Solyc02g083370.1	0.953507	#N/A	#N/A	#N/A
		357	Solyc02g083460.3	0.986748	Molecular Function: aspartic-type endopeptidase activity (GO:0004190);; Biological Process: proteolysis (GO:0006508);; Cellular Component: integral component of membrane (GO:0016021);; Biological Process: protein catabolic process (GO:0030163);;	--	--
		358	Solyc02g083590.3	0.910037	Molecular Function: 3-dehydroquinate synthase activity (GO:0003856);; Cellular Component: endosome (GO:0005768);; Cellular Component: trans-Golgi network (GO:0005802);; Biological Process: aromatic amino acid family biosynthetic process (GO:0009073);; Biological Process: chorismate biosynthetic process (GO:0009423);; Cellular Component: chloroplast stroma (GO:0009570);; Molecular Function: quinat…	K01735|0|sly:544273|K01735 3-dehydroquinate synthase [EC:4.2.3.4] | (RefSeq) DHQS, AROB; dehydroquinate synthase	Phenylalanine, tyrosine and tryptophan biosynthesis (ko00400);; Biosynthesis of amino acids (ko01230)
		359	Solyc02g083880.3	0.787446	--	--	--
		360	Solyc02g083960.4	0.999531	Molecular Function: oxidoreductase activity (GO:0016491);; Biological Process: oxidation-reduction process (GO:0055114);;	--	--
		361	Solyc02g084890.3	0.984842	Biological Process: defense response (GO:0006952);; Molecular Function: ADP binding (GO:0043531);;	--	--
		362	Solyc02g084900.2	0.995556	Molecular Function: ATP binding (GO:0005524);; Cellular Component: integral component of membrane (GO:0016021);;	K08900|0|sly:101266892|K08900 mitochondrial chaperone BCS1 | (RefSeq) AAA-ATPase At2g18193-like	--
		363	Solyc02g084970.4	0.978776	Biological Process: diacylglycerol biosynthetic process (GO:0006651);; Molecular Function: phosphatidate phosphatase activity (GO:0008195);; Cellular Component: chloroplast (GO:0009507);; Cellular Component: integral component of membrane (GO:0016021);; Biological Process: dephosphorylation (GO:0016311);;	--	--
		364	Solyc02g085000.3	0.981946	Cellular Component: integral component of membrane (GO:0016021);;	--	--
		365	Solyc02g085010.1	0.971798	--	--	--
		366	Solyc02g085130.4	0.885215	Cellular Component: cilium (GO:0005929);; Molecular Function: phosphatidylinositol binding (GO:0035091);; Biological Process: protein localization to cilium (GO:0061512);;	--	--
		367	Solyc02g085480.4	0.87188	Cellular Component: integral component of membrane (GO:0016021);;	--	--
		368	Solyc02g085590.4	0.962239	Cellular Component: integral component of membrane (GO:0016021);; Molecular Function: nutrient reservoir activity (GO:0045735);;	--	--
		369	Solyc02g086210.4	0.956451	Molecular Function: protein serine/threonine kinase activity (GO:0004674);; Molecular Function: ATP binding (GO:0005524);; Biological Process: protein phosphorylation (GO:0006468);; Cellular Component: integral component of membrane (GO:0016021);; Molecular Function: polysaccharide binding (GO:0030247);;	--	--
		370	Solyc02g086270.4	0.981949	Molecular Function: protein serine/threonine kinase activity (GO:0004674);; Molecular Function: ATP binding (GO:0005524);; Biological Process: protein phosphorylation (GO:0006468);; Cellular Component: integral component of membrane (GO:0016021);;	K04733|0|sot:102583561|K04733 interleukin-1 receptor-associated kinase 4 [EC:2.7.11.1] | (RefSeq) probable serine/threonine-protein kinase At1g18390	--
		371	Solyc02g086300.4	0.93999	Cellular Component: cytosol (GO:0005829);; Biological Process: glutamine metabolic process (GO:0006541);; Molecular Function: hydrolase activity (GO:0016787);;	--	--
		372	Solyc02g086380.1	0.91714	--	--	--
		373	Solyc02g086450.1	0.934783	--	--	--
		374	Solyc02g086590.3	0.995191	Cellular Component: membrane (GO:0016020);;	--	--
		375	Solyc02g087070.4	0.805914	Molecular Function: peroxidase activity (GO:0004601);; Biological Process: response to oxidative stress (GO:0006979);; Molecular Function: heme binding (GO:0020037);; Molecular Function: dioxygenase activity (GO:0051213);; Biological Process: oxidation-reduction process (GO:0055114);; Biological Process: cellular oxidant detoxification (GO:0098869);;	K10529|0|sly:543895|K10529 alpha-dioxygenase [EC:1.-.-.-] | (RefSeq) alpha-DOX1	alpha-Linolenic acid metabolism (ko00592)
		376	Solyc02g087260.1	0.998078	Cellular Component: integral component of membrane (GO:0016021);;	--	--
		377	Solyc02g087330.3	0.986339	Cellular Component: integral component of membrane (GO:0016021);;	--	--
		378	Solyc02g087350.3	0.992373	Biological Process: polysaccharide biosynthetic process (GO:0000271);; Cellular Component: Golgi apparatus (GO:0005794);; Molecular Function: transferase activity, transferring glycosyl groups (GO:0016757);;	--	--
		379	Solyc02g087430.4	0.858767	Molecular Function: hydrolase activity (GO:0016787);; Biological Process: phosphatidylinositol dephosphorylation (GO:0046856);;	--	--
		380	Solyc02g087450.3	0.850873	--	--	--
		381	Solyc02g087480.4	0.992745	--	--	--
		382	Solyc02g087740.3	0.987303	Biological Process: anaerobic respiration (GO:0009061);; Molecular Function: oxidoreductase activity, acting on single donors with incorporation of molecular oxygen, incorporation of two atoms of oxygen (GO:0016702);; Biological Process: peptidyl-cysteine oxidation (GO:0018171);; Biological Process: detection of hypoxia (GO:0070483);;	K10712|0|sly:101258715|K10712 cysteamine dioxygenase [EC:1.13.11.19] | (RefSeq) plant cysteine oxidase 2	Taurine and hypotaurine metabolism (ko00430)
		383	Solyc02g087850.1	0.91144	Cellular Component: cell (GO:0005623);; Molecular Function: electron carrier activity (GO:0009055);; Molecular Function: protein disulfide oxidoreductase activity (GO:0015035);; Biological Process: cell redox homeostasis (GO:0045454);; Biological Process: oxidation-reduction process (GO:0055114);;	--	--
		384	Solyc02g087950.3	0.984244	Molecular Function: RNA binding (GO:0003723);; Molecular Function: structural constituent of ribosome (GO:0003735);; Biological Process: translation (GO:0006412);; Cellular Component: integral component of membrane (GO:0016021);; Cellular Component: cytosolic large ribosomal subunit (GO:0022625);; Biological Process: ribosome biogenesis (GO:0042254);;	--	--
		385	Solyc02g088220.3	0.916309	Cellular Component: trans-Golgi network (GO:0005802);; Cellular Component: plasma membrane (GO:0005886);; Cellular Component: integral component of membrane (GO:0016021);;	--	--
		386	Solyc02g088620.3	0.874151	--	--	--
		387	Solyc02g088630.4	0.948739	Cellular Component: Golgi membrane (GO:0000139);; Cellular Component: integral component of membrane (GO:0016021);; Biological Process: pectin biosynthetic process (GO:0045489);; Molecular Function: polygalacturonate 4-alpha-galacturonosyltransferase activity (GO:0047262);; Biological Process: cell wall organization (GO:0071555);;	K20867|0|sly:101264880|K20867 galacturonosyltransferase 12/13/14/15 [EC:2.4.1.-] | (RefSeq) probable galacturonosyltransferase 14	Starch and sucrose metabolism (ko00500);; Amino sugar and nucleotide sugar metabolism (ko00520)
		388	Solyc02g088690.4	0.968736	Molecular Function: UDP-glucose 6-dehydrogenase activity (GO:0003979);; Molecular Function: NAD binding (GO:0051287);; Biological Process: oxidation-reduction process (GO:0055114);;	K00012|0|spen:107009687|K00012 UDPglucose 6-dehydrogenase [EC:1.1.1.22] | (RefSeq) UDP-glucose 6-dehydrogenase 2	Pentose and glucuronate interconversions (ko00040);; Ascorbate and aldarate metabolism (ko00053);; Starch and sucrose metabolism (ko00500);; Amino sugar and nucleotide sugar metabolism (ko00520)
		389	Solyc02g089110.3	0.976973	Molecular Function: structural constituent of ribosome (GO:0003735);; Cellular Component: mitochondrion (GO:0005739);; Biological Process: translation (GO:0006412);; Cellular Component: integral component of membrane (GO:0016021);; Biological Process: transmembrane transport (GO:0055085);;	K15121|0|spen:107008852|K15121 solute carrier family 25, member 44 | (RefSeq) solute carrier family 25 member 44	--
		390	Solyc02g089240.3	0.912139	Biological Process: protein polyubiquitination (GO:0000209);; Cellular Component: nucleus (GO:0005634);; Cellular Component: cytoplasm (GO:0005737);; Molecular Function: zinc ion binding (GO:0008270);; Biological Process: protein ubiquitination involved in ubiquitin-dependent protein catabolic process (GO:0042787);; Biological Process: proteasome-mediated ubiquitin-dependent protein catabolic pro…	--	--
		391	Solyc02g089290.3	0.896556	Biological Process: activation of MAPKK activity (GO:0000186);; Molecular Function: MAP kinase kinase kinase activity (GO:0004709);; Molecular Function: ATP binding (GO:0005524);; Cellular Component: intracellular (GO:0005622);; Cellular Component: integral component of membrane (GO:0016021);;	--	--
		392	Solyc02g089320.3	0.940394	--	--	--
		393	Solyc02g089630.3	0.824138	Molecular Function: proline dehydrogenase activity (GO:0004657);; Biological Process: proline catabolic process (GO:0006562);; Biological Process: oxidation-reduction process (GO:0055114);;	K00318|0|sly:101268445|K00318 proline dehydrogenase [EC:1.5.-.-] | (RefSeq) proline dehydrogenase 2, mitochondrial-like	Arginine and proline metabolism (ko00330)
		394	Solyc02g089730.1	0.831099	Biological Process: (1->3)-beta-D-glucan catabolic process (GO:0006076);; Cellular Component: cell surface (GO:0009986);; Molecular Function: glucan endo-1,3-beta-D-glucosidase activity (GO:0042973);; Molecular Function: glucan endo-1,3-beta-glucanase activity, C-3 substituted reducing group (GO:0052861);;	K01180|0|sly:101265693|K01180 endo-1,3(4)-beta-glucanase [EC:3.2.1.6] | (RefSeq) probable endo-1,3(4)-beta-glucanase ARB_01444	--
		395	Solyc02g089840.3	0.806186	Cellular Component: membrane (GO:0016020);;	K20858|1.28682e-128|sly:101262879|K20858 calcium uniporter protein, mitochondrial | (RefSeq) calcium uniporter protein, mitochondrial-like	--
		396	Solyc02g089900.1	0.984526	Molecular Function: protein kinase activity (GO:0004672);; Molecular Function: ATP binding (GO:0005524);; Cellular Component: plasma membrane (GO:0005886);; Biological Process: protein phosphorylation (GO:0006468);; Molecular Function: chitin binding (GO:0008061);; Cellular Component: integral component of membrane (GO:0016021);; Biological Process: innate immune response (GO:0045087);;	--	--
		397	Solyc02g090110.3	0.994339	Molecular Function: protein serine/threonine kinase activity (GO:0004674);; Molecular Function: ATP binding (GO:0005524);; Cellular Component: plasma membrane (GO:0005886);; Biological Process: protein phosphorylation (GO:0006468);; Biological Process: cell surface receptor signaling pathway (GO:0007166);; Cellular Component: integral component of membrane (GO:0016021);;	--	--
		398	Solyc02g090350.4	0.877489	Molecular Function: iron ion binding (GO:0005506);; Cellular Component: integral component of membrane (GO:0016021);; Molecular Function: oxidoreductase activity, acting on paired donors, with incorporation or reduction of molecular oxygen, NAD(P)H as one donor, and incorporation of one atom of oxygen (GO:0016709);; Molecular Function: heme binding (GO:0020037);; Biological Process: secondary met…	--	--
		399	Solyc02g090360.3	0.99826	Molecular Function: copper ion binding (GO:0005507);; Cellular Component: plant-type cell wall (GO:0009505);; Cellular Component: plasmodesma (GO:0009506);; Molecular Function: oxidoreductase activity, oxidizing metal ions (GO:0016722);; Biological Process: oxidation-reduction process (GO:0055114);;	--	--
		400	Solyc02g090400.4	0.909545	Molecular Function: DNA binding (GO:0003677);; Cellular Component: nucleus (GO:0005634);; Biological Process: regulation of transcription, DNA-templated (GO:0006355);;	--	--
		401	Solyc02g090490.3	0.959021	Molecular Function: phospholipase activity (GO:0004620);; Cellular Component: cytoplasm (GO:0005737);; Cellular Component: membrane (GO:0016020);; Biological Process: lipid catabolic process (GO:0016042);; Molecular Function: acylglycerol lipase activity (GO:0047372);;	--	--
		402	Solyc02g090500.3	0.841176	--	--	--
		403	Solyc02g090560.3	0.962416	--	K01537|0|sly:101254450|K01537 Ca2+-transporting ATPase [EC:3.6.3.8] | (RefSeq) calcium-transporting ATPase 12, plasma membrane-type-like	--
		404	Solyc02g090740.3	0.905508	Biological Process: drug transmembrane transport (GO:0006855);; Molecular Function: drug transmembrane transporter activity (GO:0015238);; Molecular Function: antiporter activity (GO:0015297);; Cellular Component: integral component of membrane (GO:0016021);;	K03327|0|sly:101245013|K03327 multidrug resistance protein, MATE family | (RefSeq) protein DETOXIFICATION 48	--
		405	Solyc02g090750.4	0.948073	--	--	--
		406	Solyc02g090820.3	0.999474	Molecular Function: transcription factor activity, sequence-specific DNA binding (GO:0003700);; Cellular Component: nucleus (GO:0005634);; Molecular Function: sequence-specific DNA binding (GO:0043565);; Biological Process: negative regulation of transcription, DNA-templated (GO:0045892);;	K09419|0|sly:101244435|K09419 heat shock transcription factor, other eukaryote | (RefSeq) HSTF24; heat shock factor protein HSF24	--
		407	Solyc02g090980.1	0.821046	Molecular Function: signal transducer, downstream of receptor, with serine/threonine kinase activity (GO:0004702);; Molecular Function: ATP binding (GO:0005524);; Cellular Component: cytoplasm (GO:0005737);; Biological Process: signal transduction by protein phosphorylation (GO:0023014);;	--	--
		408	Solyc02g091180.1	0.868229	--	--	--
		409	Solyc02g091260.1	0.887555	Cellular Component: membrane (GO:0016020);;	--	--
		410	Solyc02g091500.1	0.912828	Molecular Function: calcium ion binding (GO:0005509);;	K13448|4.18893e-109|sly:101256237|K13448 calcium-binding protein CML | (RefSeq) calcium-binding protein CML24	Plant-pathogen interaction (ko04626)
		411	Solyc02g091650.4	0.776	--	--	--
		412	Solyc02g091660.3	0.935256	--	--	--
		413	Solyc02g091730.3	0.986318	--	K15193|7.39351e-160|sly:101249596|K15193 protein SPT2 | (RefSeq) probable starch synthase 4, chloroplastic/amyloplastic	--
		414	Solyc02g092450.3	0.989654	Molecular Function: calcium-transporting ATPase activity (GO:0005388);; Molecular Function: calmodulin binding (GO:0005516);; Molecular Function: ATP binding (GO:0005524);; Cellular Component: integral component of plasma membrane (GO:0005887);; Cellular Component: intracellular membrane-bounded organelle (GO:0043231);; Molecular Function: metal ion binding (GO:0046872);; Biological Process: calc…	K01537|0|sly:101260388|K01537 Ca2+-transporting ATPase [EC:3.6.3.8] | (RefSeq) calcium-transporting ATPase 2, plasma membrane-type-like	--
		415	Solyc02g092460.3	0.883972	Molecular Function: transcription cofactor activity (GO:0003712);; Molecular Function: histone acetyltransferase activity (GO:0004402);; Cellular Component: nucleus (GO:0005634);; Biological Process: regulation of transcription, DNA-templated (GO:0006355);; Molecular Function: zinc ion binding (GO:0008270);; Biological Process: histone acetylation (GO:0016573);;	--	--
		416	Solyc02g092760.3	0.968419	Biological Process: secondary shoot formation (GO:0010223);; Molecular Function: hydrolase activity (GO:0016787);; Biological Process: strigolactone biosynthetic process (GO:1901601);;	--	--
		417	Solyc02g092860.3	0.975088	Molecular Function: iron ion binding (GO:0005506);; Cellular Component: membrane (GO:0016020);; Molecular Function: oxidoreductase activity, acting on paired donors, with incorporation or reduction of molecular oxygen, NAD(P)H as one donor, and incorporation of one atom of oxygen (GO:0016709);; Molecular Function: heme binding (GO:0020037);; Biological Process: indole glucosinolate metabolic proc…	--	--
		418	Solyc02g092870.2	0.994601	Biological Process: obsolete protein import into nucleus, docking (GO:0000059);; Biological Process: nuclear pore organization (GO:0006999);; Molecular Function: structural constituent of nuclear pore (GO:0017056);; Cellular Component: nuclear pore inner ring (GO:0044611);;	--	--
		419	Solyc02g092880.3	0.817922	Biological Process: embryo development ending in seed dormancy (GO:0009793);;	--	--
		420	Solyc02g092890.1	0.986302	--	--	--
		421	Solyc02g093000.3	0.974311	Molecular Function: protein tyrosine phosphatase activity (GO:0004725);; Cellular Component: cytosol (GO:0005829);; Biological Process: peptidyl-tyrosine dephosphorylation (GO:0035335);;	K01110|0|sly:101247275|K01110 phosphatidylinositol-3,4,5-trisphosphate 3-phosphatase and dual-specificity protein phosphatase PTEN [EC:3.1.3.16 3.1.3.48 3.1.3.67] | (RefSeq) phosphatidylinositol 3,4,5-trisphosphate 3-phosphatase and protein-tyrosine-phosphatase PTEN2A	Inositol phosphate metabolism (ko00562);; Phosphatidylinositol signaling system (ko04070)
		422	Solyc02g093230.4	0.920916	Biological Process: lignin biosynthetic process (GO:0009809);; Biological Process: methylation (GO:0032259);; Molecular Function: caffeoyl-CoA O-methyltransferase activity (GO:0042409);; Molecular Function: metal ion binding (GO:0046872);;	K00588|4.01517e-178|sly:101265977|K00588 caffeoyl-CoA O-methyltransferase [EC:2.1.1.104] | (RefSeq) caffeoyl-CoA O-methyltransferase	Phenylalanine metabolism (ko00360);; Phenylpropanoid biosynthesis (ko00940);; Flavonoid biosynthesis (ko00941);; Stilbenoid, diarylheptanoid and gingerol biosynthesis (ko00945)
		423	Solyc02g093250.3	0.921681	Biological Process: lignin biosynthetic process (GO:0009809);; Biological Process: methylation (GO:0032259);; Molecular Function: caffeoyl-CoA O-methyltransferase activity (GO:0042409);; Molecular Function: metal ion binding (GO:0046872);;	K00588|3.2376e-178|sly:101265690|K00588 caffeoyl-CoA O-methyltransferase [EC:2.1.1.104] | (RefSeq) caffeoyl-CoA O-methyltransferase	Phenylalanine metabolism (ko00360);; Phenylpropanoid biosynthesis (ko00940);; Flavonoid biosynthesis (ko00941);; Stilbenoid, diarylheptanoid and gingerol biosynthesis (ko00945)
		424	Solyc02g093270.4	0.984578	Biological Process: lignin biosynthetic process (GO:0009809);; Biological Process: methylation (GO:0032259);; Molecular Function: caffeoyl-CoA O-methyltransferase activity (GO:0042409);; Molecular Function: metal ion binding (GO:0046872);;	--	--
		425	Solyc02g093310.3	0.987087	Cellular Component: plasma membrane (GO:0005886);; Biological Process: lipid metabolic process (GO:0006629);; Molecular Function: phosphoric diester hydrolase activity (GO:0008081);;	--	--
		426	Solyc02g093410.4	0.808745	Biological Process: activation of MAPKK activity (GO:0000186);; Molecular Function: MAP kinase kinase kinase activity (GO:0004709);; Molecular Function: ATP binding (GO:0005524);; Cellular Component: intracellular (GO:0005622);;	--	--
		427	Solyc02g093430.3	0.785796	Molecular Function: beta-1,4-mannosylglycoprotein 4-beta-N-acetylglucosaminyltransferase activity (GO:0003830);; Biological Process: protein N-linked glycosylation (GO:0006487);; Cellular Component: integral component of membrane (GO:0016021);;	K00737|0|sly:101260885|K00737 beta-1,4-mannosyl-glycoprotein beta-1,4-N-acetylglucosaminyltransferase [EC:2.4.1.144] | (RefSeq) uncharacterized LOC101260885	N-Glycan biosynthesis (ko00510)
		428	Solyc02g093480.4	0.99873	--	--	--
		429	Solyc02g093520.3	0.989208	Molecular Function: zinc ion binding (GO:0008270);;	K16280|0|sly:101258318|K16280 E3 ubiquitin-protein ligase RGLG [EC:2.3.2.27] | (RefSeq) RFP1; E3 ubiquitin-protein ligase RGLG2-like	--
		430	Solyc02g093710.1	0.997819	--	--	--
		431	Solyc02g093830.4	0.964951	Molecular Function: glucose-6-phosphate dehydrogenase activity (GO:0004345);; Cellular Component: cytoplasm (GO:0005737);; Biological Process: glucose metabolic process (GO:0006006);; Biological Process: pentose-phosphate shunt (GO:0006098);; Molecular Function: NADP binding (GO:0050661);; Biological Process: oxidation-reduction process (GO:0055114);;	K00036|0|sly:101249507|K00036 glucose-6-phosphate 1-dehydrogenase [EC:1.1.1.49 1.1.1.363] | (RefSeq) glucose-6-phosphate 1-dehydrogenase, cytoplasmic isoform	Pentose phosphate pathway (ko00030);; Glutathione metabolism (ko00480);; Carbon metabolism (ko01200)
		432	Solyc02g093840.3	0.84976	--	--	--
		433	Solyc02g093990.4	0.886825	Molecular Function: ATP binding (GO:0005524);; Biological Process: nucleobase-containing compound metabolic process (GO:0006139);; Biological Process: phosphorylation (GO:0016310);; Molecular Function: nucleobase-containing compound kinase activity (GO:0019205);;	K00939|0|sly:101246297|K00939 adenylate kinase [EC:2.7.4.3] | (RefSeq) probable adenylate kinase 7, mitochondrial	Purine metabolism (ko00230)
		434	Solyc02g094000.1	0.975626	Molecular Function: calcium ion binding (GO:0005509);;	K13448|1.64209e-98|sly:101245711|K13448 calcium-binding protein CML | (RefSeq) putative calcium-binding protein CML19	Plant-pathogen interaction (ko04626)
		435	Solyc02g094160.1	0.921413	Molecular Function: ribonucleoside-diphosphate reductase activity, thioredoxin disulfide as acceptor (GO:0004748);; Cellular Component: ribonucleoside-diphosphate reductase complex (GO:0005971);; Biological Process: DNA replication (GO:0006260);; Biological Process: deoxyribonucleoside diphosphate metabolic process (GO:0009186);; Biological Process: deoxyribonucleotide biosynthetic process (GO:00…	K10808|0|sly:101268630|K10808 ribonucleoside-diphosphate reductase subunit M2 [EC:1.17.4.1] | (RefSeq) ribonucleoside-diphosphate reductase small chain	Purine metabolism (ko00230);; Pyrimidine metabolism (ko00240);; Glutathione metabolism (ko00480)
		436	Solyc02g094290.1	0.850347	--	--	--
		437	Solyc02g094410.4	0.948162	--	--	--
		438	Solyc02g094520.3	0.91155	Cellular Component: nucleus (GO:0005634);; Cellular Component: chromosome (GO:0005694);; Molecular Function: zinc ion binding (GO:0008270);; Molecular Function: methyl-CpG binding (GO:0008327);; Biological Process: maintenance of DNA methylation (GO:0010216);; Molecular Function: double-stranded methylated DNA binding (GO:0010385);; Molecular Function: methyl-CpNpG binding (GO:0010428);; Molecula…	K11420|0|sly:101260505|K11420 euchromatic histone-lysine N-methyltransferase [EC:2.1.1.43] | (RefSeq) histone-lysine N-methyltransferase, H3 lysine-9 specific SUVH4	Lysine degradation (ko00310)
		439	Solyc03g005030.3	0.957716	--	--	--
		440	Solyc03g005040.1	0.942226	Molecular Function: calcium ion binding (GO:0005509);;	K13448|1.48858e-75|sly:101267202|K13448 calcium-binding protein CML | (RefSeq) putative calcium-binding protein CML19	Plant-pathogen interaction (ko04626)
		441	Solyc03g005130.3	0.96424	Molecular Function: protein serine/threonine kinase activity (GO:0004674);; Molecular Function: ATP binding (GO:0005524);; Cellular Component: plasma membrane (GO:0005886);; Biological Process: protein phosphorylation (GO:0006468);; Cellular Component: integral component of membrane (GO:0016021);; Biological Process: recognition of pollen (GO:0048544);;	--	--
		442	Solyc03g005570.3	0.91467	Molecular Function: DNA binding (GO:0003677);;	K09422|1.46322e-166|sly:101262488|K09422 myb proto-oncogene protein, plant | (RefSeq) myb-related protein Myb4	--
		443	Solyc03g006000.3	0.982112	Molecular Function: transcription factor activity, sequence-specific DNA binding (GO:0003700);; Cellular Component: nucleus (GO:0005634);; Biological Process: regulation of transcription, DNA-templated (GO:0006355);; Molecular Function: sequence-specific DNA binding (GO:0043565);;	K09419|0|sly:101247401|K09419 heat shock transcription factor, other eukaryote | (RefSeq) heat stress transcription factor A-4a	--
		444	Solyc03g006130.3	0.973194	Molecular Function: protein kinase activity (GO:0004672);; Molecular Function: ATP binding (GO:0005524);; Biological Process: protein phosphorylation (GO:0006468);; Cellular Component: integral component of membrane (GO:0016021);;	--	--
		445	Solyc03g006250.2	0.934217	Molecular Function: hydrolase activity, acting on ester bonds (GO:0016788);;	K21026|0|sly:101253754|K21026 acetylajmaline esterase [EC:3.1.1.80] | (RefSeq) GDSL esterase/lipase At1g28590	--
		446	Solyc03g006320.1	0.983238	Molecular Function: DNA binding (GO:0003677);; Molecular Function: transcription factor activity, sequence-specific DNA binding (GO:0003700);; Cellular Component: nucleus (GO:0005634);; Biological Process: regulation of transcription, DNA-templated (GO:0006355);; Biological Process: regulation of ethylene-activated signaling pathway (GO:0010104);;	K09286|1.26734e-75|sly:101257043|K09286 EREBP-like factor | (RefSeq) ethylene-responsive transcription factor 4-like	--
		447	Solyc03g006470.3	0.985	--	--	--
		448	Solyc03g006570.3	0.842218	--	--	--
		449	Solyc03g006610.3	0.933523	Molecular Function: GTPase activator activity (GO:0005096);; Biological Process: positive regulation of GTPase activity (GO:0043547);;	K12486|0|sly:101263379|K12486 stromal membrane-associated protein | (RefSeq) probable ADP-ribosylation factor GTPase-activating protein AGD5	Endocytosis (ko04144)
		450	Solyc03g006620.3	0.9865	Cellular Component: integral component of membrane (GO:0016021);;	--	--
		451	Solyc03g006710.1	0.954885	Molecular Function: calcium ion binding (GO:0005509);;	K16465|4.06062e-75|sly:101265802|K16465 centrin-1 | (RefSeq) calcium-binding protein PBP1-like	--
		452	Solyc03g006930.3	0.924851	Molecular Function: catalytic activity (GO:0003824);;	K14497|0|sly:101253664|K14497 protein phosphatase 2C [EC:3.1.3.16] | (RefSeq) probable protein phosphatase 2C 75	Plant hormone signal transduction (ko04075)
		453	Solyc03g007150.3	0.725736	--	--	--
		454	Solyc03g007210.3	0.971047	--	K04733|0|sly:101249240|K04733 interleukin-1 receptor-associated kinase 4 [EC:2.7.11.1] | (RefSeq) rust resistance kinase Lr10	--
		455	Solyc03g007220.3	0.909611	Cellular Component: integral component of membrane (GO:0016021);; Molecular Function: polysaccharide binding (GO:0030247);;	--	--
		456	Solyc03g007380.2	0.914599	Molecular Function: transcription factor activity, sequence-specific DNA binding (GO:0003700);; Biological Process: regulation of transcription, DNA-templated (GO:0006355);; Molecular Function: sequence-specific DNA binding (GO:0043565);;	--	--
		457	Solyc03g007870.3	0.883502	Cellular Component: cytoplasm (GO:0005737);; Biological Process: metal ion transport (GO:0030001);; Molecular Function: transition metal ion binding (GO:0046914);; Biological Process: cellular transition metal ion homeostasis (GO:0046916);;	--	--
		458	Solyc03g007900.3	0.933113	Cellular Component: plasma membrane (GO:0005886);; Cellular Component: integral component of membrane (GO:0016021);; Molecular Function: glutaminyl-peptide cyclotransferase activity (GO:0016603);; Biological Process: peptidyl-pyroglutamic acid biosynthetic process, using glutaminyl-peptide cyclotransferase (GO:0017186);;	--	--
		459	Solyc03g008010.3	0.836939	--	--	--
		460	Solyc03g013630.4	0.965608	Cellular Component: Golgi membrane (GO:0000139);; Cellular Component: integral component of membrane (GO:0016021);; Biological Process: pectin biosynthetic process (GO:0045489);; Molecular Function: polygalacturonate 4-alpha-galacturonosyltransferase activity (GO:0047262);; Biological Process: cell wall organization (GO:0071555);;	K20867|0|sly:101265404|K20867 galacturonosyltransferase 12/13/14/15 [EC:2.4.1.-] | (RefSeq) probable galacturonosyltransferase 13	Starch and sucrose metabolism (ko00500);; Amino sugar and nucleotide sugar metabolism (ko00520)
		461	Solyc03g019680.3	0.975711	Cellular Component: integral component of membrane (GO:0016021);;	--	--
		462	Solyc03g020030.3	0.75165	Molecular Function: serine-type endopeptidase inhibitor activity (GO:0004867);; Biological Process: negative regulation of endopeptidase activity (GO:0010951);;	--	--
		463	Solyc03g025150.4	0.970279	--	--	--
		464	Solyc03g025720.3	0.982159	Cellular Component: plasmodesma (GO:0009506);; Cellular Component: chloroplast stroma (GO:0009570);; Biological Process: response to cytokinin (GO:0009735);; Biological Process: positive regulation of seed germination (GO:0010030);; Biological Process: seed coat development (GO:0010214);; Biological Process: oxalate catabolic process (GO:0033611);; Cellular Component: apoplast (GO:0048046);; Mole…	--	--
		465	Solyc03g026020.3	0.773329	Molecular Function: transcription factor activity, sequence-specific DNA binding (GO:0003700);; Cellular Component: nucleus (GO:0005634);; Biological Process: regulation of transcription, DNA-templated (GO:0006355);; Molecular Function: sequence-specific DNA binding (GO:0043565);;	K09419|3.52308e-177|sly:101243963|K09419 heat shock transcription factor, other eukaryote | (RefSeq) heat stress transcription factor B-2a	--
		466	Solyc03g026060.3	0.980355	Molecular Function: ubiquitin-protein transferase activity (GO:0004842);; Molecular Function: zinc ion binding (GO:0008270);; Biological Process: protein ubiquitination (GO:0016567);;	K19044|0|sly:101268651|K19044 E3 ubiquitin-protein ligase XBAT32/33 [EC:2.3.2.27] | (RefSeq) E3 ubiquitin-protein ligase XBAT33	--
		467	Solyc03g026220.3	0.841988	Molecular Function: chaperone binding (GO:0051087);;	--	--
		468	Solyc03g026370.1	0.917151	Cellular Component: integral component of membrane (GO:0016021);;	--	--
		469	Solyc03g031420.1	0.757577	Molecular Function: catalytic activity (GO:0003824);;	--	--
		470	Solyc03g031750.2	0.779823	Cellular Component: ESCRT I complex (GO:0000813);; Cellular Component: integral component of membrane (GO:0016021);; Molecular Function: protein complex binding (GO:0032403);; Biological Process: protein transport to vacuole involved in ubiquitin-dependent protein catabolic process via the multivesicular body sorting pathway (GO:0043328);;	K12184|1.36137e-123|sly:101255562|K12184 ESCRT-I complex subunit VPS28 | (RefSeq) vacuolar protein sorting-associated protein 28 homolog 2-like	Endocytosis (ko04144)
		471	Solyc03g031780.4	0.962684	--	--	--
		472	Solyc03g031980.4	0.950853	Molecular Function: protein serine/threonine kinase activity (GO:0004674);; Molecular Function: ATP binding (GO:0005524);; Biological Process: protein phosphorylation (GO:0006468);; Cellular Component: integral component of membrane (GO:0016021);; Molecular Function: carbohydrate binding (GO:0030246);;	K04733|0|sly:101260206|K04733 interleukin-1 receptor-associated kinase 4 [EC:2.7.11.1] | (RefSeq) LecRK; probable L-type lectin-domain containing receptor kinase S.5	--
		473	Solyc03g033540.3	0.975626	Molecular Function: calmodulin-dependent protein kinase activity (GO:0004683);; Molecular Function: calcium ion binding (GO:0005509);; Molecular Function: calmodulin binding (GO:0005516);; Molecular Function: ATP binding (GO:0005524);; Cellular Component: nucleus (GO:0005634);; Cellular Component: cytoplasm (GO:0005737);; Cellular Component: plasma membrane (GO:0005886);; Biological Process: absc…	K13412|0|sly:100316879|K13412 calcium-dependent protein kinase [EC:2.7.11.1] | (RefSeq) calcium-dependent protein kinase	Plant-pathogen interaction (ko04626)
		474	Solyc03g033750.2	0.976615	--	--	--
		475	Solyc03g033770.1	0.985855	--	--	--
		476	Solyc03g033850.3	0.850434	Cellular Component: endoplasmic reticulum (GO:0005783);; Biological Process: ER to Golgi vesicle-mediated transport (GO:0006888);; Biological Process: retrograde vesicle-mediated transport, Golgi to ER (GO:0006890);; Cellular Component: integral component of membrane (GO:0016021);; Cellular Component: SNARE complex (GO:0031201);;	K08492|0|sly:101247988|K08492 syntaxin 18 | (RefSeq) syntaxin-81-like	SNARE interactions in vesicular transport (ko04130);; Phagosome (ko04145)
		477	Solyc03g034250.4	0.992797	Cellular Component: integral component of membrane (GO:0016021);;	--	--
		478	Solyc03g042560.3	0.996558	Cellular Component: cytoplasm (GO:0005737);; Biological Process: L-phenylalanine catabolic process (GO:0006559);; Biological Process: cinnamic acid biosynthetic process (GO:0009800);; Molecular Function: phenylalanine ammonia-lyase activity (GO:0045548);;	K10775|0|spen:107014419|K10775 phenylalanine ammonia-lyase [EC:4.3.1.24] | (RefSeq) phenylalanine ammonia-lyase	Phenylalanine metabolism (ko00360);; Phenylpropanoid biosynthesis (ko00940)
		479	Solyc03g043700.3	0.922004	Cellular Component: nucleus (GO:0005634);; Cellular Component: cytoplasm (GO:0005737);;	--	--
		480	Solyc03g044180.1	0.94699	--	--	--
		481	Solyc03g044220.1	0.827793	--	K10273|0|sly:101246998|K10273 F-box and leucine-rich repeat protein 7 | (RefSeq) F-box protein SKIP2-like	--
		482	Solyc03g051970.3	0.990431	Cellular Component: endoplasmic reticulum membrane (GO:0005789);; Biological Process: sphingolipid metabolic process (GO:0006665);; Biological Process: response to abscisic acid (GO:0009737);; Cellular Component: integral component of membrane (GO:0016021);; Biological Process: stomatal closure (GO:0090332);;	--	--
		483	Solyc03g063607.1	0.933519	#N/A	#N/A	#N/A
		484	Solyc03g078120.4	0.998285	Molecular Function: DNA binding (GO:0003677);; Cellular Component: nucleus (GO:0005634);; Biological Process: regulation of transcription, DNA-templated (GO:0006355);;	--	--
		485	Solyc03g078360.1	0.978957	Molecular Function: protein serine/threonine kinase activity (GO:0004674);; Molecular Function: ATP binding (GO:0005524);; Biological Process: protein phosphorylation (GO:0006468);; Cellular Component: integral component of membrane (GO:0016021);; Biological Process: recognition of pollen (GO:0048544);;	K04733|0|sly:101265806|K04733 interleukin-1 receptor-associated kinase 4 [EC:2.7.11.1] | (RefSeq) G-type lectin S-receptor-like serine/threonine-protein kinase LECRK1	--
		486	Solyc03g078370.1	0.972248	Molecular Function: protein serine/threonine kinase activity (GO:0004674);; Molecular Function: ATP binding (GO:0005524);; Cellular Component: plasma membrane (GO:0005886);; Biological Process: protein phosphorylation (GO:0006468);; Cellular Component: integral component of membrane (GO:0016021);; Biological Process: recognition of pollen (GO:0048544);;	K04733|0|sly:101265517|K04733 interleukin-1 receptor-associated kinase 4 [EC:2.7.11.1] | (RefSeq) G-type lectin S-receptor-like serine/threonine-protein kinase LECRK2	--
		487	Solyc03g079980.2	0.9939	Cellular Component: integral component of membrane (GO:0016021);;	--	--
		488	Solyc03g080195.1	0.903234	#N/A	#N/A	#N/A
		489	Solyc03g081210.1	0.938439	Molecular Function: DNA binding (GO:0003677);; Cellular Component: nucleus (GO:0005634);; Cellular Component: cytoplasm (GO:0005737);; Biological Process: multicellular organism development (GO:0007275);; Biological Process: trichome differentiation (GO:0010026);; Biological Process: regulation of protein localization (GO:0032880);; Biological Process: cell fate commitment (GO:0045165);;	K11805|0|sly:101251160|K11805 WD repeat-containing protein 68 | (RefSeq) protein TRANSPARENT TESTA GLABRA 1-like	--
		490	Solyc03g081330.1	0.99148	--	--	--
		491	Solyc03g082370.1	0.983043	--	--	--
		492	Solyc03g082470.4	0.898914	Molecular Function: protein serine/threonine kinase activity (GO:0004674);; Molecular Function: ATP binding (GO:0005524);; Biological Process: protein phosphorylation (GO:0006468);; Cellular Component: integral component of membrane (GO:0016021);;	--	--
		493	Solyc03g082500.4	0.973559	Molecular Function: calmodulin-dependent protein kinase activity (GO:0004683);; Molecular Function: calmodulin binding (GO:0005516);; Molecular Function: ATP binding (GO:0005524);; Cellular Component: nucleus (GO:0005634);; Cellular Component: cytoplasm (GO:0005737);; Cellular Component: plasma membrane (GO:0005886);; Biological Process: abscisic acid-activated signaling pathway (GO:0009738);; Mo…	--	--
		494	Solyc03g082530.1	0.807416	Biological Process: response to auxin (GO:0009733);;	K14488|3.59134e-50|sot:107060673|K14488 SAUR family protein | (RefSeq) auxin-responsive protein SAUR32-like	Plant hormone signal transduction (ko04075)
		495	Solyc03g082600.4	0.977769	Molecular Function: cytochrome-b5 reductase activity, acting on NAD(P)H (GO:0004128);; Cellular Component: integral component of membrane (GO:0016021);; Molecular Function: heme binding (GO:0020037);; Molecular Function: metal ion binding (GO:0046872);; Biological Process: oxidation-reduction process (GO:0055114);;	--	--
		496	Solyc03g082805.1	0.997007	#N/A	#N/A	#N/A
		497	Solyc03g082870.4	0.718672	--	--	--
		498	Solyc03g083010.3	0.993061	Cellular Component: integral component of membrane (GO:0016021);; Molecular Function: hydrolase activity (GO:0016787);;	--	--
		499	Solyc03g083260.1	0.890068	--	K14822|2.54407e-42|sot:102588941|K14822 rRNA-processing protein CGR1 | (RefSeq) rRNA-processing protein CGR1	--
		500	Solyc03g083470.3	0.941722	Molecular Function: protein serine/threonine kinase activity (GO:0004674);; Molecular Function: ATP binding (GO:0005524);; Biological Process: protein phosphorylation (GO:0006468);; Cellular Component: integral component of membrane (GO:0016021);;	--	--
		501	Solyc03g083480.4	0.954696	Cellular Component: integral component of membrane (GO:0016021);; Molecular Function: polysaccharide binding (GO:0030247);;	--	--
		502	Solyc03g083680.1	0.977291	#N/A	#N/A	#N/A
		503	Solyc03g083690.1	0.939862	#N/A	#N/A	#N/A
		504	Solyc03g083710.1	0.982809	Molecular Function: enzyme inhibitor activity (GO:0004857);; Biological Process: negative regulation of catalytic activity (GO:0043086);;	--	--
		505	Solyc03g083730.1	0.943061	Molecular Function: enzyme inhibitor activity (GO:0004857);; Biological Process: negative regulation of catalytic activity (GO:0043086);;	--	--
		506	Solyc03g083960.3	0.934544	Molecular Function: trehalose-phosphatase activity (GO:0004805);; Biological Process: trehalose biosynthetic process (GO:0005992);; Biological Process: dephosphorylation (GO:0016311);;	K01087|0|sly:101246803|K01087 trehalose 6-phosphate phosphatase [EC:3.1.3.12] | (RefSeq) trehalose-phosphate phosphatase A	Starch and sucrose metabolism (ko00500)
		507	Solyc03g093080.3	0.970929	Molecular Function: hydrolase activity, hydrolyzing O-glycosyl compounds (GO:0004553);; Cellular Component: cell wall (GO:0005618);; Biological Process: xyloglucan metabolic process (GO:0010411);; Molecular Function: xyloglucan:xyloglucosyl transferase activity (GO:0016762);; Biological Process: cell wall biogenesis (GO:0042546);; Cellular Component: apoplast (GO:0048046);; Biological Process: ce…	K08235|0|sly:101258345|K08235 xyloglucan:xyloglucosyl transferase [EC:2.4.1.207] | (RefSeq) probable xyloglucan endotransglucosylase/hydrolase protein 23	--
		508	Solyc03g093110.3	0.946111	Molecular Function: hydrolase activity, hydrolyzing O-glycosyl compounds (GO:0004553);; Cellular Component: cell wall (GO:0005618);; Biological Process: xyloglucan metabolic process (GO:0010411);; Molecular Function: xyloglucan:xyloglucosyl transferase activity (GO:0016762);; Biological Process: cell wall biogenesis (GO:0042546);; Cellular Component: apoplast (GO:0048046);; Biological Process: ce…	--	--
		509	Solyc03g093120.5.1	0.987469	Molecular Function: hydrolase activity, hydrolyzing O-glycosyl compounds (GO:0004553);; Cellular Component: cell wall (GO:0005618);; Biological Process: xyloglucan metabolic process (GO:0010411);; Molecular Function: xyloglucan:xyloglucosyl transferase activity (GO:0016762);; Biological Process: cell wall biogenesis (GO:0042546);; Cellular Component: apoplast (GO:0048046);; Biological Process: ce…	K08235|4.43883e-166|sly:101258926|K08235 xyloglucan:xyloglucosyl transferase [EC:2.4.1.207] | (RefSeq) probable xyloglucan endotransglucosylase/hydrolase protein 23	--
		510	Solyc03g093130.3	0.978912	Molecular Function: hydrolase activity, hydrolyzing O-glycosyl compounds (GO:0004553);; Cellular Component: cell wall (GO:0005618);; Biological Process: xyloglucan metabolic process (GO:0010411);; Molecular Function: xyloglucan:xyloglucosyl transferase activity (GO:0016762);; Biological Process: cell wall biogenesis (GO:0042546);; Cellular Component: apoplast (GO:0048046);; Biological Process: ce…	K08235|0|sly:543914|K08235 xyloglucan:xyloglucosyl transferase [EC:2.4.1.207] | (RefSeq) XTH3, LeXTH3; xyloglucan endotransglucosylase-hydrolase XTH3	--
		511	Solyc03g093410.3	0.830266	Molecular Function: sugar:proton symporter activity (GO:0005351);; Molecular Function: glucose transmembrane transporter activity (GO:0005355);; Cellular Component: integral component of plasma membrane (GO:0005887);; Biological Process: proton transport (GO:0015992);; Biological Process: glucose import (GO:0046323);; Biological Process: glucose transmembrane transport (GO:1904659);;	--	--
		512	Solyc03g093890.3	0.930948	Molecular Function: DNA binding (GO:0003677);;	K09422|0|sly:101245233|K09422 myb proto-oncogene protein, plant | (RefSeq) R2R3MYB transcription factor 52	--
		513	Solyc03g094160.3	0.936403	--	--	--
		514	Solyc03g095770.3	0.774859	Molecular Function: transcription factor activity, sequence-specific DNA binding (GO:0003700);; Biological Process: regulation of transcription, DNA-templated (GO:0006355);; Molecular Function: sequence-specific DNA binding (GO:0043565);;	--	--
		515	Solyc03g095780.3	0.915531	Molecular Function: protein phosphatase inhibitor activity (GO:0004864);; Molecular Function: receptor activity (GO:0004872);; Cellular Component: nucleus (GO:0005634);; Cellular Component: cytoplasm (GO:0005737);; Biological Process: abscisic acid-activated signaling pathway (GO:0009738);; Molecular Function: abscisic acid binding (GO:0010427);; Cellular Component: integral component of membrane…	K14496|1.48641e-146|sly:101256856|K14496 abscisic acid receptor PYR/PYL family | (RefSeq) abscisic acid receptor PYL4	Plant hormone signal transduction (ko04075)
		516	Solyc03g096390.3	0.973779	Biological Process: amino acid transmembrane transport (GO:0003333);; Cellular Component: plasma membrane (GO:0005886);; Molecular Function: amino acid transmembrane transporter activity (GO:0015171);; Cellular Component: integral component of membrane (GO:0016021);;	--	--
		517	Solyc03g096420.1	0.968556	--	--	--
		518	Solyc03g096430.1	0.991408	#N/A	#N/A	#N/A
		519	Solyc03g096450.3	0.942395	--	--	--
		520	Solyc03g097050.3	0.802678	Cellular Component: integral component of membrane (GO:0016021);; Molecular Function: cellulose synthase (UDP-forming) activity (GO:0016760);; Biological Process: cellulose biosynthetic process (GO:0030244);; Biological Process: cell wall organization (GO:0071555);;	K20924|0|spen:107014610|K20924 cellulose synthase-like protein [EC:2.4.1.-] | (RefSeq) cellulose synthase-like protein D3	--
		521	Solyc03g097100.1	0.981552	Molecular Function: calcium ion binding (GO:0005509);;	K13448|1.80983e-100|spen:107014545|K13448 calcium-binding protein CML | (RefSeq) probable calcium-binding protein CML18	Plant-pathogen interaction (ko04626)
		522	Solyc03g097340.1	0.822016	Biological Process: multicellular organism development (GO:0007275);;	K11805|0|sly:101262902|K11805 WD repeat-containing protein 68 | (RefSeq) protein TRANSPARENT TESTA GLABRA 1-like	--
		523	Solyc03g097490.4	0.922302	Molecular Function: DNA binding (GO:0003677);;	K17046|1.75832e-139|sly:101249339|K17046 protein DEK | (RefSeq) protein DEK-like	--
		524	Solyc03g098220.4	0.979515	Molecular Function: serine C-palmitoyltransferase activity (GO:0004758);; Biological Process: biosynthetic process (GO:0009058);; Cellular Component: integral component of membrane (GO:0016021);; Molecular Function: pyridoxal phosphate binding (GO:0030170);;	K00654|0|spen:107014844|K00654 serine palmitoyltransferase [EC:2.3.1.50] | (RefSeq) long chain base biosynthesis protein 2b	Sphingolipid metabolism (ko00600)
		525	Solyc03g098660.3	0.92924	--	--	--
		526	Solyc03g098730.1	0.993755	Molecular Function: endopeptidase inhibitor activity (GO:0004866);; Biological Process: negative regulation of endopeptidase activity (GO:0010951);;	--	--
		527	Solyc03g111170.3	0.997802	Molecular Function: fatty-acyl-CoA synthase activity (GO:0004321);; Cellular Component: peroxisome (GO:0005777);; Biological Process: jasmonic acid biosynthetic process (GO:0009695);; Cellular Component: membrane (GO:0016020);;	--	--
		528	Solyc03g111320.1	0.949968	Cellular Component: exocyst (GO:0000145);; Cellular Component: cytosol (GO:0005829);; Cellular Component: plasma membrane (GO:0005886);; Biological Process: exocytosis (GO:0006887);;	K07195|0|sly:101261607|K07195 exocyst complex component 7 | (RefSeq) exocyst complex component EXO70B1	--
		529	Solyc03g111510.3	0.991011	Molecular Function: metal ion binding (GO:0046872);;	--	--
		530	Solyc03g111540.2	0.987618	Molecular Function: protein serine/threonine kinase activity (GO:0004674);; Molecular Function: ATP binding (GO:0005524);; Cellular Component: plasma membrane (GO:0005886);; Biological Process: protein phosphorylation (GO:0006468);; Biological Process: defense response (GO:0006952);; Cellular Component: plasmodesma (GO:0009506);; Cellular Component: integral component of membrane (GO:0016021);;	K04733|0|sly:101262201|K04733 interleukin-1 receptor-associated kinase 4 [EC:2.7.11.1] | (RefSeq) putative receptor-like protein kinase At4g00960	--
		531	Solyc03g111815.1	0.807599	--	--	--
		532	Solyc03g112030.3	0.92319	Molecular Function: iron ion binding (GO:0005506);; Cellular Component: membrane (GO:0016020);; Molecular Function: oxidoreductase activity, acting on paired donors, with incorporation or reduction of molecular oxygen, NAD(P)H as one donor, and incorporation of one atom of oxygen (GO:0016709);; Molecular Function: heme binding (GO:0020037);; Biological Process: secondary metabolite biosynthetic p…	--	--
		533	Solyc03g112060.3	0.788688	Molecular Function: enzyme activator activity (GO:0008047);; Molecular Function: quinolinate synthetase A activity (GO:0008987);; Biological Process: aerobic respiration (GO:0009060);; Biological Process: NAD biosynthetic process (GO:0009435);; Cellular Component: chloroplast (GO:0009507);; Biological Process: quinolinate biosynthetic process (GO:0019805);; Molecular Function: protein homodimeriz…	K03517|0|sly:101246910|K03517 quinolinate synthase [EC:2.5.1.72] | (RefSeq) quinolinate synthase, chloroplastic	Nicotinate and nicotinamide metabolism (ko00760)
		534	Solyc03g112080.1	0.951412	Molecular Function: ADP-ribose diphosphatase activity (GO:0047631);; Molecular Function: CDP-glycerol diphosphatase activity (GO:0047734);;	K01517|0|sly:101246124|K01517 manganese-dependent ADP-ribose/CDP-alcohol diphosphatase [EC:3.6.1.13 3.6.1.16 3.6.1.53] | (RefSeq) manganese-dependent ADP-ribose/CDP-alcohol diphosphatase	Purine metabolism (ko00230);; Glycerophospholipid metabolism (ko00564)
		535	Solyc03g112240.1	0.785616	Cellular Component: integral component of membrane (GO:0016021);;	--	--
		536	Solyc03g112300.3	0.955842	--	--	--
		537	Solyc03g112310.1	0.953324	Molecular Function: protein serine/threonine kinase activity (GO:0004674);; Molecular Function: ATP binding (GO:0005524);; Cellular Component: plasma membrane (GO:0005886);; Biological Process: protein phosphorylation (GO:0006468);; Cellular Component: integral component of membrane (GO:0016021);; Molecular Function: carbohydrate binding (GO:0030246);;	--	--
		538	Solyc03g112340.1	0.97178	Molecular Function: zinc ion binding (GO:0008270);; Cellular Component: integral component of membrane (GO:0016021);;	K10664|0|sly:101265719|K10664 E3 ubiquitin-protein ligase ATL6/9/15/31/42/55 [EC:2.3.2.27] | (RefSeq) SlATL31; ubiquitin ligase SlATL31	--
		539	Solyc03g112390.3	0.943806	Molecular Function: DNA binding (GO:0003677);;	K09422|0|sly:101264810|K09422 myb proto-oncogene protein, plant | (RefSeq) transcription factor MYB86-like	--
		540	Solyc03g112700.1	0.996405	--	--	--
		541	Solyc03g112960.1	0.954173	Cellular Component: integral component of membrane (GO:0016021);; Molecular Function: pectinesterase activity (GO:0030599);; Biological Process: negative regulation of catalytic activity (GO:0043086);; Molecular Function: pectinesterase inhibitor activity (GO:0046910);; Cellular Component: cell periphery (GO:0071944);;	--	--
		542	Solyc03g112970.1	0.944524	Cellular Component: integral component of membrane (GO:0016021);; Molecular Function: pectinesterase activity (GO:0030599);; Biological Process: negative regulation of catalytic activity (GO:0043086);; Molecular Function: pectinesterase inhibitor activity (GO:0046910);; Cellular Component: cell periphery (GO:0071944);;	--	--
		543	Solyc03g113070.4	0.899438	Molecular Function: transporter activity (GO:0005215);; Molecular Function: ATP binding (GO:0005524);; Biological Process: transport (GO:0006810);; Cellular Component: integral component of membrane (GO:0016021);; Molecular Function: ATPase activity (GO:0016887);;	--	--
		544	Solyc03g113120.4	0.989938	Molecular Function: transcription factor activity, sequence-specific DNA binding (GO:0003700);; Biological Process: regulation of transcription, DNA-templated (GO:0006355);; Molecular Function: sequence-specific DNA binding (GO:0043565);;	--	--
		545	Solyc03g113380.4	0.99827	--	--	--
		546	Solyc03g113390.3	0.916729	Molecular Function: calmodulin-dependent protein kinase activity (GO:0004683);; Molecular Function: calcium ion binding (GO:0005509);; Molecular Function: calmodulin binding (GO:0005516);; Molecular Function: ATP binding (GO:0005524);; Cellular Component: nucleus (GO:0005634);; Cellular Component: cytoplasm (GO:0005737);; Cellular Component: plasma membrane (GO:0005886);; Biological Process: absc…	K13412|0|sly:101055527|K13412 calcium-dependent protein kinase [EC:2.7.11.1] | (RefSeq) Hop-interacting protein THI080	Plant-pathogen interaction (ko04626)
		547	Solyc03g113520.3	0.939372	Cellular Component: Golgi apparatus (GO:0005794);; Biological Process: protein glycosylation (GO:0006486);; Molecular Function: galactosyltransferase activity (GO:0008378);; Cellular Component: integral component of membrane (GO:0016021);; Molecular Function: carbohydrate binding (GO:0030246);;	K20843|0|sly:101264614|K20843 hydroxyproline O-galactosyltransferase 2/3/4/5/6 [EC:2.4.1.-] | (RefSeq) hydroxyproline O-galactosyltransferase GALT6	--
		548	Solyc03g113580.1	0.997356	Cellular Component: extracellular region (GO:0005576);; Cellular Component: cell wall (GO:0005618);; Molecular Function: manganese ion binding (GO:0030145);; Biological Process: oxalate metabolic process (GO:0033609);; Molecular Function: nutrient reservoir activity (GO:0045735);; Molecular Function: oxalate decarboxylase activity (GO:0046564);;	--	--
		549	Solyc03g113710.4	0.960073	Cellular Component: integral component of membrane (GO:0016021);;	--	--
		550	Solyc03g113870.1	0.839275	Molecular Function: ubiquitin-protein transferase activity (GO:0004842);; Cellular Component: nucleus (GO:0005634);; Cellular Component: cytoplasm (GO:0005737);; Biological Process: protein ubiquitination (GO:0016567);;	--	--
		551	Solyc03g113940.4	0.992079	Molecular Function: calmodulin binding (GO:0005516);; Biological Process: response to stress (GO:0006950);;	--	--
		552	Solyc03g113950.4	0.900116	Molecular Function: calmodulin binding (GO:0005516);; Biological Process: response to stress (GO:0006950);;	--	--
		553	Solyc03g113960.4	0.991748	Molecular Function: calmodulin binding (GO:0005516);; Biological Process: response to stress (GO:0006950);;	--	--
		554	Solyc03g113970.4	0.967466	Molecular Function: calmodulin binding (GO:0005516);; Biological Process: response to stress (GO:0006950);;	--	--
		555	Solyc03g114000.3	0.947332	Molecular Function: zinc ion binding (GO:0008270);;	K09377|4.89541e-136|sly:101254468|K09377 cysteine and glycine-rich protein | (RefSeq) LIM domain-containing protein WLIM1	--
		556	Solyc03g114350.1	0.90732	--	--	--
		557	Solyc03g114360.4	0.993312	Molecular Function: NAD+ ADP-ribosyltransferase activity (GO:0003950);;	--	--
		558	Solyc03g114500.4	0.992242	Cellular Component: phosphopyruvate hydratase complex (GO:0000015);; Molecular Function: magnesium ion binding (GO:0000287);; Molecular Function: phosphopyruvate hydratase activity (GO:0004634);; Biological Process: glycolytic process (GO:0006096);; Cellular Component: chloroplast stroma (GO:0009570);; Biological Process: response to cytokinin (GO:0009735);; Biological Process: trichome morphogen…	K01689|0|sly:101267392|K01689 enolase [EC:4.2.1.11] | (RefSeq) enolase 1, chloroplastic	Glycolysis / Gluconeogenesis (ko00010);; Carbon metabolism (ko01200);; Biosynthesis of amino acids (ko01230);; RNA degradation (ko03018)
		559	Solyc03g114600.4	0.947668	Cellular Component: endoplasmic reticulum membrane (GO:0005789);; Cellular Component: integral component of membrane (GO:0016021);; Biological Process: ceramide biosynthetic process (GO:0046513);; Molecular Function: sphingosine N-acyltransferase activity (GO:0050291);;	K04710|0|spen:107012235|K04710 ceramide synthetase [EC:2.3.1.24] | (RefSeq) protein ASC1	Sphingolipid metabolism (ko00600)
		560	Solyc03g114890.4	0.730802	Biological Process: cellulose microfibril organization (GO:0010215);; Cellular Component: integral component of membrane (GO:0016021);; Biological Process: cell growth (GO:0016049);; Cellular Component: anchored component of membrane (GO:0031225);;	--	--
		561	Solyc03g114900.3	0.959192	Biological Process: cellulose microfibril organization (GO:0010215);; Cellular Component: integral component of membrane (GO:0016021);; Biological Process: cell growth (GO:0016049);; Cellular Component: anchored component of membrane (GO:0031225);;	--	--
		562	Solyc03g115410.3	0.997979	--	--	--
		563	Solyc03g115610.3	0.933176	Molecular Function: protein serine/threonine kinase activity (GO:0004674);; Molecular Function: ATP binding (GO:0005524);; Biological Process: protein phosphorylation (GO:0006468);; Cellular Component: integral component of membrane (GO:0016021);;	--	--
		564	Solyc03g115740.2	0.989598	Cellular Component: integral component of membrane (GO:0016021);; Molecular Function: transferase activity, transferring glycosyl groups (GO:0016757);;	K08238|0|sly:101263199|K08238 xyloglucan 6-xylosyltransferase [EC:2.4.2.39] | (RefSeq) probable xyloglucan 6-xylosyltransferase 5	--
		565	Solyc03g116030.4	0.993689	Molecular Function: zinc ion binding (GO:0008270);; Cellular Component: integral component of membrane (GO:0016021);;	--	--
		566	Solyc03g116490.1	0.783309	--	--	--
		567	Solyc03g116510.1	0.986271	--	--	--
		568	Solyc03g116690.3	0.953608	Molecular Function: electron carrier activity (GO:0009055);; Cellular Component: anchored component of plasma membrane (GO:0046658);;	--	--
		569	Solyc03g116700.4	0.757969	Molecular Function: electron carrier activity (GO:0009055);; Cellular Component: anchored component of plasma membrane (GO:0046658);;	--	--
		570	Solyc03g116710.3	0.884951	Biological Process: defense response (GO:0006952);;	--	--
		571	Solyc03g116890.3	0.980781	Molecular Function: transcription factor activity, sequence-specific DNA binding (GO:0003700);; Biological Process: regulation of transcription, DNA-templated (GO:0006355);; Molecular Function: sequence-specific DNA binding (GO:0043565);;	--	--
		572	Solyc03g117110.4	0.910352	Cellular Component: ubiquitin ligase complex (GO:0000151);; Molecular Function: ubiquitin conjugating enzyme binding (GO:0031624);; Molecular Function: ubiquitin-like protein binding (GO:0032182);; Biological Process: protein neddylation (GO:0045116);; Biological Process: positive regulation of ubiquitin-protein transferase activity (GO:0051443);; Molecular Function: cullin family protein binding…	K17824|6.51036e-137|sly:101267217|K17824 DCN1-like protein 4/5 | (RefSeq) DCN1-like protein 4	--
		573	Solyc03g117170.1	0.95376	--	--	--
		574	Solyc03g117210.4	0.993082	--	--	--
		575	Solyc03g117345.1	0.996729	#N/A	#N/A	#N/A
		576	Solyc03g117350.1	0.995783	Biological Process: amino acid transmembrane transport (GO:0003333);; Molecular Function: amino acid transmembrane transporter activity (GO:0015171);; Cellular Component: integral component of membrane (GO:0016021);;	--	--
		577	Solyc03g117640.1	0.956832	Molecular Function: signal transducer, downstream of receptor, with serine/threonine kinase activity (GO:0004702);; Molecular Function: ATP binding (GO:0005524);; Cellular Component: cytoplasm (GO:0005737);; Biological Process: signal transduction by protein phosphorylation (GO:0023014);;	--	--
		578	Solyc03g117870.3	0.96229	Molecular Function: ATP binding (GO:0005524);; Biological Process: phenylpropanoid metabolic process (GO:0009698);; Molecular Function: 4-coumarate-CoA ligase activity (GO:0016207);;	K01904|0|sly:101249624|K01904 4-coumarate--CoA ligase [EC:6.2.1.12] | (RefSeq) 4CL; 4-coumarate--CoA ligase	Ubiquinone and other terpenoid-quinone biosynthesis (ko00130);; Phenylalanine metabolism (ko00360);; Phenylpropanoid biosynthesis (ko00940)
		579	Solyc03g117880.1	0.935632	#N/A	#N/A	#N/A
		580	Solyc03g117950.3	0.909851	Molecular Function: ATP binding (GO:0005524);; Cellular Component: chloroplast stroma (GO:0009570);; Cellular Component: chloroplast envelope (GO:0009941);; Molecular Function: ATPase activity (GO:0016887);; Biological Process: protein metabolic process (GO:0019538);; Biological Process: protein hexamerization (GO:0034214);; Molecular Function: protein homodimerization activity (GO:0042803);;	--	--
		581	Solyc03g117980.3	0.97331	Molecular Function: peroxidase activity (GO:0004601);; Molecular Function: calcium ion binding (GO:0005509);; Cellular Component: integral component of membrane (GO:0016021);; Molecular Function: oxidoreductase activity, acting on NAD(P)H, oxygen as acceptor (GO:0050664);; Biological Process: oxidation-reduction process (GO:0055114);; Biological Process: cellular oxidant detoxification (GO:009886…	K13447|0|sly:543603|K13447 respiratory burst oxidase [EC:1.6.3.- 1.11.1.-] | (RefSeq) Wfi1; whitefly-induced gp91-phox	Plant-pathogen interaction (ko04626)
		582	Solyc03g118000.1	0.980312	Molecular Function: inositol-1,4,5-trisphosphate 3-kinase activity (GO:0008440);; Biological Process: phosphorylation (GO:0016310);;	K00915|0|sly:101247600|K00915 inositol-polyphosphate multikinase [EC:2.7.1.140 2.7.1.151] | (RefSeq) inositol polyphosphate multikinase beta	Inositol phosphate metabolism (ko00562);; Phosphatidylinositol signaling system (ko04070)
		583	Solyc03g118005.1	0.978546	#N/A	#N/A	#N/A
		584	Solyc03g118200.4	0.978822	Molecular Function: calcium-dependent phospholipid binding (GO:0005544);; Biological Process: negative regulation of cell death (GO:0060548);;	--	--
		585	Solyc03g118420.4	0.973593	Biological Process: negative regulation of transcription from RNA polymerase II promoter (GO:0000122);; Molecular Function: nucleotide binding (GO:0000166);; Molecular Function: RNA polymerase II regulatory region sequence-specific DNA binding (GO:0000977);; Molecular Function: transcriptional repressor activity, RNA polymerase II core promoter proximal region sequence-specific binding (GO:000107…	K12236|0|sly:101265525|K12236 transcriptional repressor NF-X1 | (RefSeq) NF-X1-type zinc finger protein NFXL1	--
		586	Solyc03g118480.4	0.925631	--	--	--
		587	Solyc03g118620.3	0.990739	--	--	--
		588	Solyc03g118720.3	0.774697	--	--	--
		589	Solyc03g118770.4	0.909047	Molecular Function: DNA binding (GO:0003677);; Cellular Component: nucleus (GO:0005634);; Cellular Component: cytosol (GO:0005829);; Biological Process: animal organ development (GO:0048513);;	--	--
		590	Solyc03g118810.1	0.994055	Molecular Function: calcium ion binding (GO:0005509);;	K13448|2.68389e-116|sly:101259138|K13448 calcium-binding protein CML | (RefSeq) calcium-binding allergen Ole e 8-like	Plant-pathogen interaction (ko04626)
		591	Solyc03g119230.1	0.984523	Molecular Function: protein serine/threonine kinase activity (GO:0004674);; Molecular Function: ATP binding (GO:0005524);; Biological Process: protein phosphorylation (GO:0006468);; Cellular Component: integral component of membrane (GO:0016021);; Molecular Function: polysaccharide binding (GO:0030247);;	K04733|4.17778e-169|sly:101247005|K04733 interleukin-1 receptor-associated kinase 4 [EC:2.7.11.1] | (RefSeq) LEAF RUST 10 DISEASE-RESISTANCE LOCUS RECEPTOR-LIKE PROTEIN KINASE-like 1.2	--
		592	Solyc03g119240.3	0.951992	Molecular Function: protein serine/threonine kinase activity (GO:0004674);; Molecular Function: ATP binding (GO:0005524);; Biological Process: protein phosphorylation (GO:0006468);; Cellular Component: integral component of membrane (GO:0016021);; Molecular Function: polysaccharide binding (GO:0030247);;	K04733|0|sot:102584343|K04733 interleukin-1 receptor-associated kinase 4 [EC:2.7.11.1] | (RefSeq) probable serine/threonine-protein kinase At1g18390	--
		593	Solyc03g119250.4	0.973414	Molecular Function: calmodulin binding (GO:0005516);; Biological Process: response to stress (GO:0006950);;	--	--
		594	Solyc03g119440.3	0.969489	Cellular Component: endoplasmic reticulum (GO:0005783);;	--	--
		595	Solyc03g119480.4	0.923414	--	--	--
		596	Solyc03g119810.1	0.994187	--	--	--
		597	Solyc03g119840.3	0.990018	--	--	--
		598	Solyc03g119980.3	0.990496	Molecular Function: 2-acylglycerol O-acyltransferase activity (GO:0003846);; Molecular Function: lysophospholipase activity (GO:0004622);; Cellular Component: plasma membrane (GO:0005886);; Biological Process: lipid metabolic process (GO:0006629);; Cellular Component: plasmodesma (GO:0009506);; Biological Process: response to hydrogen peroxide (GO:0042542);; Biological Process: response to cadmiu…	K18368|0|sly:101254287|K18368 caffeoylshikimate esterase [EC:3.1.1.-] | (RefSeq) caffeoylshikimate esterase	Phenylpropanoid biosynthesis (ko00940)
		599	Solyc03g120040.3	0.918447	--	--	--
		600	Solyc03g120090.1	0.837333	Molecular Function: catalytic activity (GO:0003824);; Cellular Component: cytosol (GO:0005829);; Biological Process: vitamin B6 biosynthetic process (GO:0042819);; Biological Process: pyridoxal phosphate biosynthetic process (GO:0042823);; Molecular Function: protein heterodimerization activity (GO:0046982);;	K06215|0|sly:101251664|K06215 pyridoxal 5'-phosphate synthase pdxS subunit [EC:4.3.3.6] | (RefSeq) pyridoxal 5'-phosphate synthase-like subunit PDX1.2	Vitamin B6 metabolism (ko00750)
		601	Solyc03g120260.4	0.878388	Biological Process: intracellular protein transport (GO:0006886);; Biological Process: ER to Golgi vesicle-mediated transport (GO:0006888);; Biological Process: retrograde vesicle-mediated transport, Golgi to ER (GO:0006890);; Biological Process: intra-Golgi vesicle-mediated transport (GO:0006891);; Cellular Component: COPI vesicle coat (GO:0030126);;	K17302|0|sly:101248561|K17302 coatomer subunit beta' | (RefSeq) coatomer subunit beta'-2	--
		602	Solyc03g120980.3	0.832266	Molecular Function: ATP binding (GO:0005524);; Cellular Component: plasma membrane (GO:0005886);; Cellular Component: integral component of membrane (GO:0016021);; Molecular Function: ATPase activity, coupled to transmembrane movement of substances (GO:0042626);; Biological Process: transmembrane transport (GO:0055085);;	--	--
		603	Solyc03g120990.3	0.984259	Molecular Function: malate dehydrogenase (decarboxylating) (NAD+) activity (GO:0004471);; Biological Process: malate metabolic process (GO:0006108);; Molecular Function: metal ion binding (GO:0046872);; Molecular Function: NAD binding (GO:0051287);; Biological Process: oxidation-reduction process (GO:0055114);;	K00029|0|sly:101255777|K00029 malate dehydrogenase (oxaloacetate-decarboxylating)(NADP+) [EC:1.1.1.40] | (RefSeq) NADP-dependent malic enzyme, chloroplastic	Pyruvate metabolism (ko00620);; Carbon fixation in photosynthetic organisms (ko00710);; Carbon metabolism (ko01200)
		604	Solyc03g121070.3	0.795357	Biological Process: cellular glucose homeostasis (GO:0001678);; Molecular Function: glucokinase activity (GO:0004340);; Molecular Function: ATP binding (GO:0005524);; Molecular Function: glucose binding (GO:0005536);; Cellular Component: cytosol (GO:0005829);; Biological Process: glycolytic process (GO:0006096);; Molecular Function: fructokinase activity (GO:0008865);; Cellular Component: chlorop…	K00844|0|spen:107014676|K00844 hexokinase [EC:2.7.1.1] | (RefSeq) hexokinase-1	Glycolysis / Gluconeogenesis (ko00010);; Fructose and mannose metabolism (ko00051);; Galactose metabolism (ko00052);; Starch and sucrose metabolism (ko00500);; Amino sugar and nucleotide sugar metabolism (ko00520);; Carbon metabolism (ko01200)
		605	Solyc03g121190.4	0.960328	--	--	--
		606	Solyc03g121340.1	0.945587	--	--	--
		607	Solyc03g121350.3	0.935313	Cellular Component: integral component of membrane (GO:0016021);;	K19327|0|sly:101247507|K19327 anoctamin-10 | (RefSeq) anoctamin-like protein At1g73020	--
		608	Solyc03g121360.1	0.970853	Cellular Component: intracellular (GO:0005622);; Biological Process: vacuolar transport (GO:0007034);;	K12197|2.91238e-132|spen:107012062|K12197 charged multivesicular body protein 1 | (RefSeq) ESCRT-related protein CHMP1A	Endocytosis (ko04144)
		609	Solyc03g121380.3	0.962627	--	--	--
		610	Solyc03g121620.1	0.961138	Cellular Component: plasma membrane (GO:0005886);; Cellular Component: plasmodesma (GO:0009506);; Cellular Component: integral component of membrane (GO:0016021);;	--	--
		611	Solyc03g122030.1	0.808878	Cellular Component: nucleolus (GO:0005730);; Biological Process: embryo development ending in seed dormancy (GO:0009793);; Biological Process: regulation of seed germination (GO:0010029);; Biological Process: seed maturation (GO:0010431);; Molecular Function: sequence-specific DNA binding (GO:0043565);; Molecular Function: transcription regulatory region DNA binding (GO:0044212);; Biological Proc…	--	--
		612	Solyc03g122080.3	0.994945	--	--	--
		613	Solyc03g122140.3	0.818062	Molecular Function: FMN binding (GO:0010181);; Molecular Function: oxidoreductase activity (GO:0016491);; Biological Process: oxidation-reduction process (GO:0055114);;	K11517|0|sly:101255867|K11517 (S)-2-hydroxy-acid oxidase [EC:1.1.3.15] | (RefSeq) peroxisomal (S)-2-hydroxy-acid oxidase GLO4	Glyoxylate and dicarboxylate metabolism (ko00630);; Carbon metabolism (ko01200);; Peroxisome (ko04146)
		614	Solyc03g122340.3	0.997677	Cellular Component: chloroplast thylakoid (GO:0009534);; Cellular Component: chloroplast stroma (GO:0009570);; Molecular Function: linoleate 13S-lipoxygenase activity (GO:0016165);; Biological Process: oxylipin biosynthetic process (GO:0031408);; Molecular Function: metal ion binding (GO:0046872);; Biological Process: oxidation-reduction process (GO:0055114);;	K00454|0|sly:544009|K00454 lipoxygenase [EC:1.13.11.12] | (RefSeq) loxD; linoleate 13S-lipoxygenase 3-1, chloroplastic	Linoleic acid metabolism (ko00591);; alpha-Linolenic acid metabolism (ko00592)
		615	Solyc03g122350.3	0.888829	Molecular Function: iron ion binding (GO:0005506);; Cellular Component: integral component of membrane (GO:0016021);; Molecular Function: oxidoreductase activity, acting on paired donors, with incorporation or reduction of molecular oxygen, NAD(P)H as one donor, and incorporation of one atom of oxygen (GO:0016709);; Molecular Function: heme binding (GO:0020037);; Biological Process: secondary met…	--	--
		616	Solyc03g123370.3	0.984248	Molecular Function: GTP diphosphokinase activity (GO:0008728);; Molecular Function: guanosine-3',5'-bis(diphosphate) 3'-diphosphatase activity (GO:0008893);; Cellular Component: chloroplast (GO:0009507);; Biological Process: guanosine tetraphosphate metabolic process (GO:0015969);; Biological Process: response to starvation (GO:0042594);;	--	--
		617	Solyc03g123420.1	0.885734	Cellular Component: integral component of membrane (GO:0016021);;	--	--
		618	Solyc03g123650.3	0.918081	--	--	--
		619	Solyc03g123680.1	0.982059	Molecular Function: zinc ion binding (GO:0008270);; Cellular Component: integral component of membrane (GO:0016021);;	--	--
		620	Solyc03g123800.3	0.980332	Biological Process: MAPK cascade (GO:0000165);; Molecular Function: signal transducer, downstream of receptor, with serine/threonine kinase activity (GO:0004702);; Molecular Function: MAP kinase kinase activity (GO:0004708);; Molecular Function: protein binding (GO:0005515);; Molecular Function: ATP binding (GO:0005524);; Cellular Component: cytoplasm (GO:0005737);;	K13413|0|sot:102577890|K13413 mitogen-activated protein kinase kinase 4/5 [EC:2.7.12.2] | (RefSeq) STMEK2; mitogen-activated protein kinase kinase	Plant-pathogen interaction (ko04626)
		621	Solyc03g123870.3	0.987347	Cellular Component: exocyst (GO:0000145);; Biological Process: exocyst assembly (GO:0001927);; Cellular Component: cytosol (GO:0005829);; Cellular Component: plasma membrane (GO:0005886);; Biological Process: exocyst localization (GO:0051601);;	K19986|0|sly:101266009|K19986 exocyst complex component 8 | (RefSeq) exocyst complex component EXO84B	--
		622	Solyc03g150138.1	0.955566	--	--	--
		623	Solyc03g150152.1	0.946286	#N/A	#N/A	#N/A
		624	Solyc04g005040.1	0.935874	Molecular Function: metalloendopeptidase activity (GO:0004222);; Biological Process: proteolysis (GO:0006508);; Molecular Function: zinc ion binding (GO:0008270);; Cellular Component: integral component of membrane (GO:0016021);; Cellular Component: extracellular matrix (GO:0031012);;	--	--
		625	Solyc04g005050.1	0.983461	Molecular Function: metalloendopeptidase activity (GO:0004222);; Biological Process: proteolysis (GO:0006508);; Molecular Function: zinc ion binding (GO:0008270);; Cellular Component: integral component of membrane (GO:0016021);; Cellular Component: extracellular matrix (GO:0031012);;	--	--
		626	Solyc04g005160.3	0.989575	Molecular Function: phosphogluconate dehydrogenase (decarboxylating) activity (GO:0004616);; Biological Process: pentose-phosphate shunt (GO:0006098);; Biological Process: oxidation-reduction process (GO:0055114);;	K00033|0|spen:107018396|K00033 6-phosphogluconate dehydrogenase [EC:1.1.1.44 1.1.1.343] | (RefSeq) 6-phosphogluconate dehydrogenase, decarboxylating 3-like	Pentose phosphate pathway (ko00030);; Glutathione metabolism (ko00480);; Carbon metabolism (ko01200)
		627	Solyc04g005550.2	0.966746	--	--	--
		628	Solyc04g005860.3	0.933229	--	--	--
		629	Solyc04g007130.1	0.939	--	--	--
		630	Solyc04g007250.1	0.906568	Cellular Component: integral component of membrane (GO:0016021);;	--	--
		631	Solyc04g007320.3	0.998027	Biological Process: defense response (GO:0006952);; Biological Process: signal transduction (GO:0007165);; Molecular Function: ADP binding (GO:0043531);;	--	--
		632	Solyc04g007350.3	0.952614	--	--	--
		633	Solyc04g007380.3	0.979566	--	--	--
		634	Solyc04g007390.4	0.907647	--	K04733|0|sly:101262005|K04733 interleukin-1 receptor-associated kinase 4 [EC:2.7.11.1] | (RefSeq) LEAF RUST 10 DISEASE-RESISTANCE LOCUS RECEPTOR-LIKE PROTEIN KINASE-like 1.1	--
		635	Solyc04g007520.3	0.995005	Biological Process: phosphatidylserine biosynthetic process (GO:0006659);; Cellular Component: integral component of membrane (GO:0016021);;	K08730|0|sot:102585428|K08730 phosphatidylserine synthase 2 [EC:2.7.8.29] | (RefSeq) CDP-diacylglycerol--serine O-phosphatidyltransferase 1-like	Glycerophospholipid metabolism (ko00564)
		636	Solyc04g007580.1	0.981352	--	--	--
		637	Solyc04g007620.1	0.791775	Cellular Component: integral component of membrane (GO:0016021);;	--	--
		638	Solyc04g007660.1	0.866106	Cellular Component: integral component of membrane (GO:0016021);;	--	--
		639	Solyc04g007690.3	0.808119	Cellular Component: endoplasmic reticulum (GO:0005783);; Cellular Component: plasma membrane (GO:0005886);; Biological Process: auxin polar transport (GO:0009926);; Biological Process: auxin homeostasis (GO:0010252);; Biological Process: auxin efflux (GO:0010315);; Molecular Function: auxin efflux transmembrane transporter activity (GO:0010329);; Cellular Component: integral component of membrane…	K13947|0|sly:100527967|K13947 auxin efflux carrier family | (RefSeq) PIN3, SlPIN3; auxin efflux facilitator SlPIN3	--
		640	Solyc04g007825.2	0.83151	Biological Process: defense response (GO:0006952);; Biological Process: response to biotic stimulus (GO:0009607);;	--	--
		641	Solyc04g007870.3	0.997417	Cellular Component: integral component of membrane (GO:0016021);;	--	--
		642	Solyc04g007880.4	0.93141	Molecular Function: protein serine/threonine kinase activity (GO:0004674);; Molecular Function: ATP binding (GO:0005524);; Cellular Component: plasma membrane (GO:0005886);; Biological Process: protein phosphorylation (GO:0006468);; Biological Process: defense response (GO:0006952);; Cellular Component: plasmodesma (GO:0009506);;	K04733|0|sly:101268273|K04733 interleukin-1 receptor-associated kinase 4 [EC:2.7.11.1] | (RefSeq) putative receptor-like protein kinase At4g00960	--
		643	Solyc04g007990.1	0.896872	Cellular Component: nucleus (GO:0005634);;	--	--
		644	Solyc04g008090.4	0.945499	Cellular Component: intracellular (GO:0005622);; Molecular Function: zinc ion binding (GO:0008270);;	--	--
		645	Solyc04g008850.1	0.905101	Molecular Function: aspartic-type endopeptidase activity (GO:0004190);; Biological Process: proteolysis (GO:0006508);; Cellular Component: integral component of membrane (GO:0016021);; Biological Process: protein catabolic process (GO:0030163);;	--	--
		646	Solyc04g009305.1	0.996536	Cellular Component: integral component of membrane (GO:0016021);;	--	--
		647	Solyc04g009440.3	0.986831	Molecular Function: DNA binding (GO:0003677);; Cellular Component: nucleus (GO:0005634);; Biological Process: regulation of transcription, DNA-templated (GO:0006355);;	--	--
		648	Solyc04g009500.4	0.783453	--	K14972|0|spen:107017805|K14972 PAX-interacting protein 1 | (RefSeq) mediator of RNA polymerase II transcription subunit 15a	--
		649	Solyc04g009600.3	0.959409	Molecular Function: zinc ion binding (GO:0008270);;	K12501|0|sly:101248379|K12501 homogentisate solanesyltransferase [EC:2.5.1.117] | (RefSeq) uncharacterized LOC101248379	Ubiquinone and other terpenoid-quinone biosynthesis (ko00130)
		650	Solyc04g009800.3	0.98894	Molecular Function: calmodulin-dependent protein kinase activity (GO:0004683);; Molecular Function: calcium ion binding (GO:0005509);; Molecular Function: calmodulin binding (GO:0005516);; Molecular Function: ATP binding (GO:0005524);; Cellular Component: nucleus (GO:0005634);; Cellular Component: cytoplasm (GO:0005737);; Cellular Component: plasma membrane (GO:0005886);; Biological Process: absc…	K13412|0|sly:100529135|K13412 calcium-dependent protein kinase [EC:2.7.11.1] | (RefSeq) CDPK2, LeCDPK2; calcium dependent protein kinase	Plant-pathogen interaction (ko04626)
		651	Solyc04g009860.4	0.989336	Molecular Function: metal ion binding (GO:0046872);; Molecular Function: dioxygenase activity (GO:0051213);; Biological Process: oxidation-reduction process (GO:0055114);;	--	--
		652	Solyc04g009920.3	0.884876	Cellular Component: integral component of membrane (GO:0016021);; Molecular Function: transferase activity, transferring glycosyl groups (GO:0016757);;	--	--
		653	Solyc04g010180.4	0.90962	--	--	--
		654	Solyc04g010185.1	0.990207	--	--	--
		655	Solyc04g010310.4	0.997361	Molecular Function: ATP binding (GO:0005524);; Cellular Component: integral component of membrane (GO:0016021);; Molecular Function: ATPase activity, coupled to transmembrane movement of substances (GO:0042626);; Biological Process: transmembrane transport (GO:0055085);;	K05658|0|sly:101265632|K05658 ATP-binding cassette, subfamily B (MDR/TAP), member 1 [EC:3.6.3.44] | (RefSeq) ABC transporter B family member 6-like	ABC transporters (ko02010)
		656	Solyc04g011390.1	0.875117	Cellular Component: nucleosome (GO:0000786);; Molecular Function: DNA binding (GO:0003677);; Cellular Component: nucleus (GO:0005634);; Biological Process: nucleosome assembly (GO:0006334);; Molecular Function: protein heterodimerization activity (GO:0046982);;	K11254|9.48407e-51|spen:107003122|K11254 histone H4 | (RefSeq) histone H4	--
		657	Solyc04g011420.4	0.852081	Cellular Component: plasma membrane (GO:0005886);; Cellular Component: integral component of membrane (GO:0016021);;	--	--
		658	Solyc04g011540.4	0.941059	--	--	--
		659	Solyc04g015570.3	0.993432	Molecular Function: zinc ion binding (GO:0008270);;	--	--
		660	Solyc04g015690.4	0.972291	Molecular Function: metalloendopeptidase activity (GO:0004222);; Cellular Component: mitochondrion (GO:0005739);; Molecular Function: zinc ion binding (GO:0008270);; Biological Process: protein processing (GO:0016485);; Biological Process: peptide catabolic process (GO:0043171);; Biological Process: proteolysis involved in cellular protein catabolic process (GO:0051603);;	K01408|0|sly:101244763|K01408 insulysin [EC:3.4.24.56] | (RefSeq) insulin-degrading enzyme-like 1, peroxisomal	--
		661	Solyc04g016160.4	0.998004	--	--	--
		662	Solyc04g016180.3	0.868921	--	--	--
		663	Solyc04g016210.4	0.921366	Molecular Function: UDP-glycosyltransferase activity (GO:0008194);; Biological Process: flavonoid biosynthetic process (GO:0009813);; Cellular Component: integral component of membrane (GO:0016021);; Molecular Function: transferase activity, transferring hexosyl groups (GO:0016758);; Cellular Component: intracellular membrane-bounded organelle (GO:0043231);; Biological Process: flavonoid glucuron…	K13495|0|sot:107061124|K13495 cis-zeatin O-glucosyltransferase [EC:2.4.1.215] | (RefSeq) zeatin O-xylosyltransferase-like	Zeatin biosynthesis (ko00908)
		664	Solyc04g016230.4	0.937225	Molecular Function: UDP-glycosyltransferase activity (GO:0008194);; Biological Process: flavonoid biosynthetic process (GO:0009813);; Cellular Component: integral component of membrane (GO:0016021);; Molecular Function: transferase activity, transferring hexosyl groups (GO:0016758);; Cellular Component: intracellular membrane-bounded organelle (GO:0043231);; Biological Process: flavonoid glucuron…	K13495|0|sly:101262709|K13495 cis-zeatin O-glucosyltransferase [EC:2.4.1.215] | (RefSeq) zeatin O-xylosyltransferase-like	Zeatin biosynthesis (ko00908)
		665	Solyc04g016250.3	0.926827	Cellular Component: mitochondrial matrix (GO:0005759);; Cellular Component: integral component of membrane (GO:0016021);;	--	--
		666	Solyc04g016260.3	0.970026	Molecular Function: calcium-transporting ATPase activity (GO:0005388);; Molecular Function: calmodulin binding (GO:0005516);; Molecular Function: ATP binding (GO:0005524);; Cellular Component: integral component of plasma membrane (GO:0005887);; Cellular Component: intracellular membrane-bounded organelle (GO:0043231);; Molecular Function: metal ion binding (GO:0046872);; Biological Process: calc…	K01537|0|sly:101262099|K01537 Ca2+-transporting ATPase [EC:3.6.3.8] | (RefSeq) putative calcium-transporting ATPase 11, plasma membrane-type	--
		667	Solyc04g016270.2	0.993815	#N/A	#N/A	#N/A
		668	Solyc04g017740.1	0.942942	--	--	--
		669	Solyc04g017750.4	0.996105	Molecular Function: calmodulin binding (GO:0005516);;	--	--
		670	Solyc04g018110.1	0.966301	Molecular Function: calcium ion binding (GO:0005509);;	K13448|6.89108e-111|sly:101055516|K13448 calcium-binding protein CML | (RefSeq) Hop-interacting protein THI026	Plant-pathogen interaction (ko04626)
		671	Solyc04g024780.1	0.978985	--	--	--
		672	Solyc04g025210.4	0.987522	--	--	--
		673	Solyc04g025530.3	0.993305	Molecular Function: glutamate decarboxylase activity (GO:0004351);; Biological Process: glutamate metabolic process (GO:0006536);; Molecular Function: pyridoxal phosphate binding (GO:0030170);;	K01580|0|sly:101259235|K01580 glutamate decarboxylase [EC:4.1.1.15] | (RefSeq) glutamate decarboxylase 4	Alanine, aspartate and glutamate metabolism (ko00250);; beta-Alanine metabolism (ko00410);; Taurine and hypotaurine metabolism (ko00430);; Butanoate metabolism (ko00650)
		674	Solyc04g025650.3	0.930187	Molecular Function: monooxygenase activity (GO:0004497);; Biological Process: secondary metabolite biosynthetic process (GO:0044550);; Biological Process: oxidation-reduction process (GO:0055114);; Molecular Function: FAD binding (GO:0071949);;	--	--
		675	Solyc04g028460.1	0.924929	--	--	--
		676	Solyc04g040180.3	0.808551	Cellular Component: endosome (GO:0005768);; Cellular Component: vacuolar membrane (GO:0005774);; Cellular Component: trans-Golgi network (GO:0005802);; Molecular Function: S-adenosylmethionine-dependent methyltransferase activity (GO:0008757);; Biological Process: methylation (GO:0032259);;	--	--
		677	Solyc04g048950.4	0.995947	--	--	--
		678	Solyc04g049350.4	0.980457	Molecular Function: chorismate synthase activity (GO:0004107);; Cellular Component: nucleolus (GO:0005730);; Cellular Component: cytosol (GO:0005829);; Biological Process: aromatic amino acid family biosynthetic process (GO:0009073);; Biological Process: chorismate biosynthetic process (GO:0009423);; Cellular Component: chloroplast stroma (GO:0009570);; Molecular Function: FMN binding (GO:0010181…	K01736|0|sly:544154|K01736 chorismate synthase [EC:4.2.3.5] | (RefSeq) CS1; chorismate synthase 1	Phenylalanine, tyrosine and tryptophan biosynthesis (ko00400);; Biosynthesis of amino acids (ko01230)
		679	Solyc04g050140.3	0.94767	--	--	--
		680	Solyc04g051310.4	0.963427	Cellular Component: integral component of membrane (GO:0016021);;	--	--
		681	Solyc04g051500.3	0.985066	Molecular Function: nucleotide-sugar transmembrane transporter activity (GO:0005338);; Biological Process: nucleotide-sugar transport (GO:0015780);; Cellular Component: integral component of membrane (GO:0016021);; Biological Process: nucleotide transmembrane transport (GO:1901679);;	--	--
		682	Solyc04g051690.4	0.967833	Molecular Function: transcription factor activity, sequence-specific DNA binding (GO:0003700);; Biological Process: regulation of transcription, DNA-templated (GO:0006355);; Molecular Function: sequence-specific DNA binding (GO:0043565);;	--	--
		683	Solyc04g051860.3	0.949266	Molecular Function: magnesium ion binding (GO:0000287);; Molecular Function: shikimate kinase activity (GO:0004765);; Molecular Function: ATP binding (GO:0005524);; Biological Process: aromatic amino acid family biosynthetic process (GO:0009073);; Biological Process: chorismate biosynthetic process (GO:0009423);; Cellular Component: chloroplast (GO:0009507);; Biological Process: phosphorylation (…	K00891|0|sly:544078|K00891 shikimate kinase [EC:2.7.1.71] | (RefSeq) SK; shikimate kinase precursor	Phenylalanine, tyrosine and tryptophan biosynthesis (ko00400);; Biosynthesis of amino acids (ko01230)
		684	Solyc04g053145.1	0.733279	Cellular Component: membrane (GO:0016020);;	--	--
		685	Solyc04g054690.3	0.946867	Molecular Function: copper ion binding (GO:0005507);; Cellular Component: extracellular region (GO:0005576);; Molecular Function: L-ascorbate oxidase activity (GO:0008447);; Cellular Component: integral component of membrane (GO:0016021);; Molecular Function: oxidoreductase activity, oxidizing metal ions (GO:0016722);; Biological Process: oxidation-reduction process (GO:0055114);;	--	--
		686	Solyc04g054710.3	0.876365	Molecular Function: L-aspartate:2-oxoglutarate aminotransferase activity (GO:0004069);; Biological Process: L-phenylalanine biosynthetic process (GO:0009094);; Cellular Component: chloroplast (GO:0009507);; Molecular Function: pyridoxal phosphate binding (GO:0030170);; Molecular Function: aspartate-prephenate aminotransferase activity (GO:0033853);; Molecular Function: glutamate-prephenate aminot…	K15849|0|sly:100736464|K15849 bifunctional aspartate aminotransferase and glutamate/aspartate-prephenate aminotransferase [EC:2.6.1.1 2.6.1.78 2.6.1.79] | (RefSeq) PAT; prephenate aminotransferase	Tyrosine metabolism (ko00350);; Phenylalanine metabolism (ko00360);; Phenylalanine, tyrosine and tryptophan biosynthesis (ko00400);; Isoquinoline alkaloid biosynthesis (ko00950);; Tropane, piperidine and pyridine alkaloid biosynthesis (ko00960);; Biosynthesis of amino acids (ko01230)
		687	Solyc04g054950.3	0.929798	Cellular Component: integral component of membrane (GO:0016021);; Molecular Function: oxidoreductase activity (GO:0016491);; Biological Process: oxidation-reduction process (GO:0055114);;	K08081|0|sly:101263402|K08081 tropinone reductase I [EC:1.1.1.206] | (RefSeq) tropinone reductase homolog	Tropane, piperidine and pyridine alkaloid biosynthesis (ko00960)
		688	Solyc04g055000.3	0.937618	--	K09527|0|sly:101262205|K09527 DnaJ homolog subfamily C member 7 | (RefSeq) inactive TPR repeat-containing thioredoxin TTL3-like	--
		689	Solyc04g056270.4	0.937436	Molecular Function: DNA binding (GO:0003677);; Cellular Component: nucleus (GO:0005634);;	--	--
		690	Solyc04g056320.3	0.964986	Molecular Function: nucleic acid binding (GO:0003676);; Molecular Function: metal ion binding (GO:0046872);;	--	--
		691	Solyc04g056340.4	0.953298	Molecular Function: protein tyrosine phosphatase activity (GO:0004725);; Biological Process: peptidyl-tyrosine dephosphorylation (GO:0035335);;	K18045|6.96795e-146|sly:101256867|K18045 tyrosine-protein phosphatase SIW14 [EC:3.1.3.48] | (RefSeq) probable tyrosine-protein phosphatase At1g05000	--
		692	Solyc04g057830.1	0.984642	--	--	--
		693	Solyc04g058160.2	0.872169	Molecular Function: calcium ion binding (GO:0005509);;	K13448|9.91908e-93|sly:101245539|K13448 calcium-binding protein CML | (RefSeq) probable calcium-binding protein CML44	Plant-pathogen interaction (ko04626)
		694	Solyc04g058170.1	0.988865	Molecular Function: calcium ion binding (GO:0005509);;	K13448|2.66344e-107|sly:101245247|K13448 calcium-binding protein CML | (RefSeq) probable calcium-binding protein CML44	Plant-pathogen interaction (ko04626)
		695	Solyc04g063350.3	0.853774	Molecular Function: oxidoreductase activity, acting on the aldehyde or oxo group of donors, disulfide as acceptor (GO:0016624);; Biological Process: oxidation-reduction process (GO:0055114);;	K00166|0|sly:101254378|K00166 2-oxoisovalerate dehydrogenase E1 component alpha subunit [EC:1.2.4.4] | (RefSeq) 2-oxoisovalerate dehydrogenase subunit alpha 1, mitochondrial	Valine, leucine and isoleucine degradation (ko00280);; Propanoate metabolism (ko00640)
		696	Solyc04g064530.1	0.914523	Cellular Component: integral component of membrane (GO:0016021);;	--	--
		697	Solyc04g064545.1	0.994577	#N/A	#N/A	#N/A
		698	Solyc04g064550.1	0.995807	Molecular Function: transcription factor activity, sequence-specific DNA binding (GO:0003700);; Cellular Component: nucleus (GO:0005634);; Biological Process: regulation of transcription, DNA-templated (GO:0006355);; Molecular Function: sequence-specific DNA binding (GO:0043565);;	--	--
		699	Solyc04g064810.4	0.889767	--	--	--
		700	Solyc04g064860.1	0.935511	Molecular Function: DNA binding (GO:0003677);; Cellular Component: nucleus (GO:0005634);; Biological Process: regulation of transcription, DNA-templated (GO:0006355);; Molecular Function: protein dimerization activity (GO:0046983);;	--	--
		701	Solyc04g064950.1	0.922907	--	--	--
		702	Solyc04g071030.1	0.795607	Molecular Function: ubiquitin-protein transferase activity (GO:0004842);; Biological Process: protein ubiquitination (GO:0016567);;	--	--
		703	Solyc04g071750.4	0.997512	Cellular Component: cilium (GO:0005929);; Molecular Function: phosphatidylinositol binding (GO:0035091);; Biological Process: protein localization to cilium (GO:0061512);;	--	--
		704	Solyc04g072000.4	0.968502	Molecular Function: chitinase activity (GO:0004568);; Biological Process: carbohydrate metabolic process (GO:0005975);; Biological Process: chitin catabolic process (GO:0006032);; Molecular Function: chitin binding (GO:0008061);; Biological Process: cell wall macromolecule catabolic process (GO:0016998);;	K01183|0|sly:101256086|K01183 chitinase [EC:3.2.1.14] | (RefSeq) endochitinase EP3	Amino sugar and nucleotide sugar metabolism (ko00520)
		705	Solyc04g072020.3	0.988247	--	K14156|0|sly:101256870|K14156 choline/ethanolamine kinase [EC:2.7.1.32 2.7.1.82] | (RefSeq) probable choline kinase 1	Glycerophospholipid metabolism (ko00564)
		706	Solyc04g072070.3	0.783592	Molecular Function: transcription factor activity, sequence-specific DNA binding (GO:0003700);; Biological Process: regulation of transcription, DNA-templated (GO:0006355);; Molecular Function: sequence-specific DNA binding (GO:0043565);;	--	--
		707	Solyc04g072800.4	0.994272	Molecular Function: phosphoglycerate mutase activity (GO:0004619);; Biological Process: glycolytic process (GO:0006096);;	K01834|0|sly:101247124|K01834 2,3-bisphosphoglycerate-dependent phosphoglycerate mutase [EC:5.4.2.11] | (RefSeq) 2,3-bisphosphoglycerate-dependent phosphoglycerate mutase	Glycolysis / Gluconeogenesis (ko00010);; Glycine, serine and threonine metabolism (ko00260);; Carbon metabolism (ko01200);; Biosynthesis of amino acids (ko01230)
		708	Solyc04g072910.3	0.985563	Cellular Component: integral component of membrane (GO:0016021);;	K20367|0|sly:101249351|K20367 endoplasmic reticulum-Golgi intermediate compartment protein 3 | (RefSeq) endoplasmic reticulum-Golgi intermediate compartment protein 3-like	--
		709	Solyc04g072930.1	0.921676	--	--	--
		710	Solyc04g074410.2	0.901925	--	--	--
		711	Solyc04g074420.1	0.998369	--	--	--
		712	Solyc04g074430.2	0.997707	--	--	--
		713	Solyc04g074440.1	0.987726	--	--	--
		714	Solyc04g074470.1	0.989539	--	--	--
		715	Solyc04g074480.3	0.996709	Molecular Function: 3-deoxy-7-phosphoheptulonate synthase activity (GO:0003849);; Biological Process: aromatic amino acid family biosynthetic process (GO:0009073);; Biological Process: chorismate biosynthetic process (GO:0009423);; Cellular Component: chloroplast (GO:0009507);;	K01626|0|sly:544153|K01626 3-deoxy-7-phosphoheptulonate synthase [EC:2.5.1.54] | (RefSeq) phospho-2-dehydro-3-deoxyheptonate aldolase	Phenylalanine, tyrosine and tryptophan biosynthesis (ko00400);; Biosynthesis of amino acids (ko01230)
		716	Solyc04g074580.1	0.975594	Cellular Component: nucleosome (GO:0000786);; Cellular Component: nucleus (GO:0005634);; Biological Process: nucleosome assembly (GO:0006334);; Molecular Function: nucleosomal DNA binding (GO:0031492);; Molecular Function: protein heterodimerization activity (GO:0046982);;	K11253|2.0907e-93|crb:CARUB_v10002094mg|K11253 histone H3 | (RefSeq) hypothetical protein	--
		717	Solyc04g074680.1	0.98102	--	--	--
		718	Solyc04g074710.3	0.970861	Cellular Component: cytoplasm (GO:0005737);; Biological Process: tRNA modification (GO:0006400);; Molecular Function: queuine tRNA-ribosyltransferase activity (GO:0008479);; Biological Process: queuosine biosynthetic process (GO:0008616);;	K00773|0|sly:101265329|K00773 queuine tRNA-ribosyltransferase [EC:2.4.2.29] | (RefSeq) queuine tRNA-ribosyltransferase catalytic subunit 1	--
		719	Solyc04g074720.3	0.948738	--	--	--
		720	Solyc04g074830.1	0.796786	Molecular Function: phospholipid binding (GO:0005543);;	--	--
		721	Solyc04g074940.4	0.853306	Cellular Component: integral component of membrane (GO:0016021);;	K08505|1.64071e-91|sly:101245755|K08505 protein transport protein SFT1 | (RefSeq) bet1-like protein At4g14600	SNARE interactions in vesicular transport (ko04130)
		722	Solyc04g074950.3	0.993615	--	--	--
		723	Solyc04g076440.1	0.943328	--	--	--
		724	Solyc04g076470.1	0.912284	Cellular Component: integral component of membrane (GO:0016021);;	--	--
		725	Solyc04g076730.1	0.980627	--	--	--
		726	Solyc04g076920.3	0.942766	Molecular Function: galactosylgalactosylxylosylprotein 3-beta-glucuronosyltransferase activity (GO:0015018);; Cellular Component: membrane (GO:0016020);;	K20869|0|sly:543796|K20869 putative beta-1,4-xylosyltransferase IRX9 [EC:2.4.2.-] | (RefSeq) b3gat3; probable beta-1,4-xylosyltransferase IRX9H	Other types of O-glycan biosynthesis (ko00514)
		727	Solyc04g076990.3	0.92307	Molecular Function: protein serine/threonine kinase activity (GO:0004674);; Molecular Function: transmembrane receptor protein tyrosine kinase activity (GO:0004714);; Molecular Function: ATP binding (GO:0005524);; Cellular Component: plasma membrane (GO:0005886);; Biological Process: response to oxidative stress (GO:0006979);; Biological Process: seed germination (GO:0009845);; Cellular Component…	--	--
		728	Solyc04g077180.3	0.956918	--	--	--
		729	Solyc04g077230.1	0.977018	--	--	--
		730	Solyc04g077270.4	0.954561	Molecular Function: protein serine/threonine kinase activity (GO:0004674);; Molecular Function: ATP binding (GO:0005524);; Cellular Component: plasma membrane (GO:0005886);; Biological Process: protein phosphorylation (GO:0006468);; Biological Process: defense response (GO:0006952);; Cellular Component: plasmodesma (GO:0009506);; Cellular Component: integral component of membrane (GO:0016021);; B…	--	--
		731	Solyc04g077310.3	0.978736	--	--	--
		732	Solyc04g077460.3	0.931775	Biological Process: amino acid transmembrane transport (GO:0003333);; Molecular Function: amino acid transmembrane transporter activity (GO:0015171);; Cellular Component: integral component of membrane (GO:0016021);;	--	--
		733	Solyc04g077620.1	0.997595	--	--	--
		734	Solyc04g077755.1	0.752359	Cellular Component: mitochondrial respiratory chain complex I (GO:0005747);; Biological Process: response to osmotic stress (GO:0006970);; Biological Process: cold acclimation (GO:0009631);; Molecular Function: oxidoreductase activity, acting on NAD(P)H (GO:0016651);; Biological Process: electron transport chain (GO:0022900);; Molecular Function: cobalt ion binding (GO:0050897);;	K03937|2.8214e-20|mdm:103424657|K03937 NADH dehydrogenase (ubiquinone) Fe-S protein 4 | (RefSeq) NADH dehydrogenase [ubiquinone] iron-sulfur protein 4, mitochondrial-like	Oxidative phosphorylation (ko00190)
		735	Solyc04g077810.1	0.886975	Cellular Component: integral component of membrane (GO:0016021);;	--	--
		736	Solyc04g077920.3	0.969585	--	--	--
		737	Solyc04g077980.1	0.980743	Molecular Function: transcription factor activity, sequence-specific DNA binding (GO:0003700);; Cellular Component: nucleus (GO:0005634);; Biological Process: regulation of transcription, DNA-templated (GO:0006355);; Molecular Function: sequence-specific DNA binding (GO:0043565);; Molecular Function: transcription regulatory region DNA binding (GO:0044212);; Molecular Function: metal ion binding …	--	--
		738	Solyc04g078290.4	0.781614	Molecular Function: iron ion binding (GO:0005506);; Cellular Component: integral component of membrane (GO:0016021);; Molecular Function: oxidoreductase activity, acting on paired donors, with incorporation or reduction of molecular oxygen, NAD(P)H as one donor, and incorporation of one atom of oxygen (GO:0016709);; Molecular Function: heme binding (GO:0020037);; Biological Process: indole glucos…	--	--
		739	Solyc04g078310.3	0.937842	Cellular Component: nucleus (GO:0005634);;	K06627|0|sly:101267520|K06627 cyclin A | (RefSeq) putative cyclin-A3-1	--
		740	Solyc04g078550.3	0.98261	Molecular Function: transcription factor activity, sequence-specific DNA binding (GO:0003700);; Molecular Function: calmodulin binding (GO:0005516);; Biological Process: regulation of transcription, DNA-templated (GO:0006355);; Molecular Function: sequence-specific DNA binding (GO:0043565);;	--	--
		741	Solyc04g078630.3	0.985907	Cellular Component: integral component of membrane (GO:0016021);;	--	--
		742	Solyc04g078660.2	0.982009	Molecular Function: RNA binding (GO:0003723);; Molecular Function: transferase activity, transferring acyl groups other than amino-acyl groups (GO:0016747);;	--	--
		743	Solyc04g078680.4	0.997825	Molecular Function: zinc ion binding (GO:0008270);; Biological Process: protein ubiquitination (GO:0016567);; Biological Process: proteasome-mediated ubiquitin-dependent protein catabolic process (GO:0043161);; Molecular Function: ubiquitin protein ligase activity (GO:0061630);;	K10635|0|sly:101249818|K10635 E3 ubiquitin-protein ligase Arkadia [EC:2.3.2.27] | (RefSeq) probable E3 ubiquitin-protein ligase RHG1A	--
		744	Solyc04g078690.3	0.988359	Molecular Function: protein dimerization activity (GO:0046983);;	--	--
		745	Solyc04g079120.3	0.924545	Molecular Function: protein serine/threonine phosphatase activity (GO:0004722);; Biological Process: protein dephosphorylation (GO:0006470);;	--	--
		746	Solyc04g079240.3	0.996027	Molecular Function: phospholipase activity (GO:0004620);; Cellular Component: cytoplasm (GO:0005737);; Cellular Component: membrane (GO:0016020);; Biological Process: lipid catabolic process (GO:0016042);; Molecular Function: acylglycerol lipase activity (GO:0047372);;	--	--
		747	Solyc04g079250.3	0.847041	Molecular Function: phospholipase activity (GO:0004620);; Cellular Component: cytoplasm (GO:0005737);; Cellular Component: membrane (GO:0016020);; Biological Process: lipid catabolic process (GO:0016042);; Molecular Function: acylglycerol lipase activity (GO:0047372);;	--	--
		748	Solyc04g079280.4	0.952969	--	--	--
		749	Solyc04g079300.3	0.995127	Cellular Component: integral component of membrane (GO:0016021);; Molecular Function: hydrolase activity (GO:0016787);;	--	--
		750	Solyc04g079350.1	0.994757	Cellular Component: plasma membrane (GO:0005886);;	--	--
		751	Solyc04g079360.1	0.719382	Molecular Function: DNA binding (GO:0003677);;	--	--
		752	Solyc04g079550.4	0.970158	Molecular Function: serine-type endopeptidase activity (GO:0004252);; Biological Process: signal peptide processing (GO:0006465);; Biological Process: protein processing involved in protein targeting to mitochondrion (GO:0006627);; Cellular Component: chloroplast thylakoid membrane (GO:0009535);; Biological Process: thylakoid membrane organization (GO:0010027);; Cellular Component: integral compo…	K03100|0|sly:101263904|K03100 signal peptidase I [EC:3.4.21.89] | (RefSeq) thylakoidal processing peptidase 1, chloroplastic-like	Protein export (ko03060)
		753	Solyc04g079720.4	0.974775	Molecular Function: transferase activity, transferring acyl groups other than amino-acyl groups (GO:0016747);;	--	--
		754	Solyc04g079730.1	0.944162	Molecular Function: monooxygenase activity (GO:0004497);; Molecular Function: iron ion binding (GO:0005506);; Biological Process: defense response (GO:0006952);; Cellular Component: chloroplast thylakoid membrane (GO:0009535);; Biological Process: jasmonic acid biosynthetic process (GO:0009695);; Cellular Component: chloroplast envelope (GO:0009941);; Biological Process: sterol metabolic process …	K01723|0|sly:606711|K01723 hydroperoxide dehydratase [EC:4.2.1.92] | (RefSeq) aos, AOS1, LeAOS1; allene oxide synthase	alpha-Linolenic acid metabolism (ko00592)
		755	Solyc04g079760.4	0.978829	Cellular Component: integral component of membrane (GO:0016021);;	--	--
		756	Solyc04g079840.4	0.81978	Molecular Function: zinc ion binding (GO:0008270);;	--	--
		757	Solyc04g079880.4	0.964695	Biological Process: metabolic process (GO:0008152);; Cellular Component: integral component of membrane (GO:0016021);; Molecular Function: transferase activity, transferring acyl groups (GO:0016746);;	K13513|0|sly:101248193|K13513 lysocardiolipin and lysophospholipid acyltransferase [EC:2.3.1.- 2.3.1.51] | (RefSeq) probable 1-acyl-sn-glycerol-3-phosphate acyltransferase 4	Glycerolipid metabolism (ko00561);; Glycerophospholipid metabolism (ko00564)
		758	Solyc04g080090.4	0.868295	Molecular Function: catalytic activity (GO:0003824);;	K17508|0|sly:101253583|K17508 protein phosphatase PTC7 [EC:3.1.3.16] | (RefSeq) probable protein phosphatase 2C 55	--
		759	Solyc04g080200.4	0.762775	--	--	--
		760	Solyc04g080680.4	0.87383	Molecular Function: ATP binding (GO:0005524);;	K08900|0|spen:107017690|K08900 mitochondrial chaperone BCS1 | (RefSeq) AAA-ATPase At3g50940-like	--
		761	Solyc04g081510.4	0.993778	--	--	--
		762	Solyc04g081550.3	0.823141	--	--	--
		763	Solyc04g081730.3	0.974539	--	--	--
		764	Solyc04g081890.1	0.874515	Molecular Function: zinc ion binding (GO:0008270);; Cellular Component: integral component of membrane (GO:0016021);; Biological Process: protein ubiquitination (GO:0016567);; Biological Process: proteasome-mediated ubiquitin-dependent protein catabolic process (GO:0043161);; Molecular Function: ubiquitin protein ligase activity (GO:0061630);;	K19037|3.88361e-84|sly:101245541|K19037 E3 ubiquitin-protein ligase ATL23 [EC:2.3.2.27] | (RefSeq) E3 ubiquitin-protein ligase ATL23	--
		765	Solyc04g081960.1	0.844274	--	--	--
		766	Solyc04g082030.1	0.984829	Molecular Function: ornithine decarboxylase activity (GO:0004586);; Cellular Component: cytoplasm (GO:0005737);; Biological Process: putrescine biosynthetic process from ornithine (GO:0033387);; Molecular Function: ornithine decarboxylase activator activity (GO:0042978);;	K01581|0|sly:544209|K01581 ornithine decarboxylase [EC:4.1.1.17] | (RefSeq) ODC, LEODC; ornithine decarboxylase	Arginine and proline metabolism (ko00330);; Glutathione metabolism (ko00480)
		767	Solyc04g082220.3	0.863733	Biological Process: amino acid transmembrane transport (GO:0003333);; Molecular Function: amino acid transmembrane transporter activity (GO:0015171);; Cellular Component: integral component of membrane (GO:0016021);;	--	--
		768	Solyc04g082360.2	0.99632	--	--	--
		769	Solyc04g082450.3	0.850735	Biological Process: transcription, DNA-templated (GO:0006351);; Biological Process: cell cycle (GO:0007049);; Cellular Component: DRM complex (GO:0070176);;	--	--
		770	Solyc04g082500.4	0.8395	Molecular Function: protein serine/threonine kinase activity (GO:0004674);; Molecular Function: ATP binding (GO:0005524);; Biological Process: protein phosphorylation (GO:0006468);;	--	--
		771	Solyc04g082520.3	0.934938	Cellular Component: integral component of membrane (GO:0016021);;	--	--
		772	Solyc04g082810.4	0.909482	--	--	--
		773	Solyc04g082890.3	0.766653	Molecular Function: transcription factor activity, sequence-specific DNA binding (GO:0003700);; Cellular Component: nucleus (GO:0005634);; Cellular Component: endoplasmic reticulum membrane (GO:0005789);; Biological Process: regulation of transcription, DNA-templated (GO:0006355);; Biological Process: endoplasmic reticulum unfolded protein response (GO:0030968);; Molecular Function: sequence-spec…	--	--
		774	Solyc04g082960.1	0.911089	--	--	--
		775	Solyc04g082970.4	0.993329	--	--	--
		776	Solyc04g083140.2	0.931388	Molecular Function: iron ion binding (GO:0005506);; Cellular Component: integral component of membrane (GO:0016021);; Molecular Function: oxidoreductase activity, acting on paired donors, with incorporation or reduction of molecular oxygen, NAD(P)H as one donor, and incorporation of one atom of oxygen (GO:0016709);; Molecular Function: heme binding (GO:0020037);; Biological Process: secondary met…	K15472|0|sly:101251277|K15472 premnaspirodiene oxygenase [EC:1.14.13.121] | (RefSeq) premnaspirodiene oxygenase	Sesquiterpenoid and triterpenoid biosynthesis (ko00909)
		777	Solyc05g005060.3	0.968457	Molecular Function: protein serine/threonine kinase activity (GO:0004674);; Molecular Function: non-membrane spanning protein tyrosine kinase activity (GO:0004715);; Molecular Function: ATP binding (GO:0005524);; Cellular Component: integral component of membrane (GO:0016021);; Biological Process: peptidyl-tyrosine phosphorylation (GO:0018108);;	--	--
		778	Solyc05g005070.2	0.99512	Molecular Function: protein serine/threonine kinase activity (GO:0004674);; Molecular Function: ATP binding (GO:0005524);; Cellular Component: plasma membrane (GO:0005886);; Cellular Component: plasmodesma (GO:0009506);; Cellular Component: integral component of membrane (GO:0016021);; Biological Process: protein autophosphorylation (GO:0046777);;	--	--
		779	Solyc05g005150.1	0.957888	Cellular Component: membrane (GO:0016020);;	--	--
		780	Solyc05g005160.3	0.998187	Molecular Function: ATP binding (GO:0005524);;	K01648|0|sly:101246135|K01648 ATP citrate (pro-S)-lyase [EC:2.3.3.8] | (RefSeq) ATP-citrate synthase alpha chain protein 2	Citrate cycle (TCA cycle) (ko00020)
		781	Solyc05g005190.3	0.987445	Molecular Function: GTP binding (GO:0005525);; Cellular Component: intracellular (GO:0005622);; Biological Process: small GTPase mediated signal transduction (GO:0007264);; Cellular Component: integral component of membrane (GO:0016021);;	K07937|5.79931e-131|bdi:104582887|K07937 ADP-ribosylation factor 1 | (RefSeq) ADP-ribosylation factor 2	Endocytosis (ko04144)
		782	Solyc05g005260.3	0.99841	--	--	--
		783	Solyc05g005670.1	0.803506	Molecular Function: ubiquitin-protein transferase activity (GO:0004842);; Cellular Component: nucleus (GO:0005634);; Cellular Component: cytoplasm (GO:0005737);; Biological Process: protein ubiquitination (GO:0016567);;	--	--
		784	Solyc05g006390.1	0.90862	--	--	--
		785	Solyc05g006430.3	0.954481	Cellular Component: integral component of membrane (GO:0016021);;	--	--
		786	Solyc05g006560.1	0.987194	Cellular Component: Golgi apparatus (GO:0005794);; Cellular Component: integral component of membrane (GO:0016021);;	--	--
		787	Solyc05g006640.4	0.889813	Cellular Component: Golgi membrane (GO:0000139);; Molecular Function: magnesium ion binding (GO:0000287);; Molecular Function: phospholipid-translocating ATPase activity (GO:0004012);; Molecular Function: ATP binding (GO:0005524);; Cellular Component: trans-Golgi network (GO:0005802);; Cellular Component: plasma membrane (GO:0005886);; Cellular Component: integral component of membrane (GO:001602…	K14802|0|sly:101248674|K14802 phospholipid-transporting ATPase [EC:3.6.3.1] | (RefSeq) phospholipid-transporting ATPase 3-like	--
		788	Solyc05g006660.4	0.952752	--	--	--
		789	Solyc05g006780.3	0.976205	--	--	--
		790	Solyc05g007140.3	0.959917	Molecular Function: protein serine/threonine kinase activity (GO:0004674);; Molecular Function: ATP binding (GO:0005524);; Biological Process: protein phosphorylation (GO:0006468);;	K04733|0|sly:101259436|K04733 interleukin-1 receptor-associated kinase 4 [EC:2.7.11.1] | (RefSeq) protein kinase 2B, chloroplastic	--
		791	Solyc05g007190.4	0.956112	Cellular Component: Golgi apparatus (GO:0005794);; Cellular Component: integral component of plasma membrane (GO:0005887);; Molecular Function: sucrose transmembrane transporter activity (GO:0008515);; Biological Process: sucrose transport (GO:0015770);; Biological Process: transmembrane transport (GO:0055085);; Cellular Component: pollen tube (GO:0090406);;	K15378|0|sly:543613|K15378 solute carrier family 45, member 1/2/4 | (RefSeq) SUT2; sucrose transporter-like protein	--
		792	Solyc05g007460.3	0.962924	Molecular Function: iron ion binding (GO:0005506);; Biological Process: fatty acid biosynthetic process (GO:0006633);; Cellular Component: integral component of membrane (GO:0016021);; Molecular Function: oxidoreductase activity (GO:0016491);; Biological Process: oxidation-reduction process (GO:0055114);;	K04713|0|sly:101265235|K04713 sphinganine C4-monooxygenase [EC:1.14.18.5] | (RefSeq) sphinganine C4-monooxygenase 1-like	Sphingolipid metabolism (ko00600)
		793	Solyc05g007580.1	0.981775	Molecular Function: DNA binding (GO:0003677);;	--	--
		794	Solyc05g008130.4	0.895535	Cellular Component: integral component of membrane (GO:0016021);;	--	--
		795	Solyc05g008210.4	0.981971	--	--	--
		796	Solyc05g008220.4	0.901621	--	--	--
		797	Solyc05g008310.4	0.995341	Molecular Function: protein serine/threonine kinase activity (GO:0004674);; Molecular Function: ATP binding (GO:0005524);; Cellular Component: plasma membrane (GO:0005886);; Biological Process: protein phosphorylation (GO:0006468);; Biological Process: defense response (GO:0006952);; Cellular Component: plasmodesma (GO:0009506);; Cellular Component: integral component of membrane (GO:0016021);; B…	K04733|0|sly:101258749|K04733 interleukin-1 receptor-associated kinase 4 [EC:2.7.11.1] | (RefSeq) G-type lectin S-receptor-like serine/threonine-protein kinase At4g27290	--
		798	Solyc05g008360.1	0.974978	Cellular Component: integral component of membrane (GO:0016021);;	--	--
		799	Solyc05g008430.4	0.988723	Cellular Component: cytosol (GO:0005829);; Cellular Component: plasmodesma (GO:0009506);;	K12200|0|sly:101261621|K12200 programmed cell death 6-interacting protein | (RefSeq) ALG-2 interacting protein X	Endocytosis (ko04144)
		800	Solyc05g008510.3	0.987219	Biological Process: drug transmembrane transport (GO:0006855);; Molecular Function: drug transmembrane transporter activity (GO:0015238);; Molecular Function: antiporter activity (GO:0015297);; Cellular Component: integral component of membrane (GO:0016021);;	K03327|0|sly:101263312|K03327 multidrug resistance protein, MATE family | (RefSeq) protein DETOXIFICATION 12	--
		801	Solyc05g008810.4	0.967257	Cellular Component: integral component of plasma membrane (GO:0005887);; Biological Process: phospholipid metabolic process (GO:0006644);; Biological Process: signal transduction (GO:0007165);; Molecular Function: phosphatidate phosphatase activity (GO:0008195);; Biological Process: phospholipid dephosphorylation (GO:0046839);;	--	--
		802	Solyc05g008820.4	0.978483	Cellular Component: integral component of plasma membrane (GO:0005887);; Biological Process: phospholipid metabolic process (GO:0006644);; Biological Process: signal transduction (GO:0007165);; Molecular Function: phosphatidate phosphatase activity (GO:0008195);; Biological Process: phospholipid dephosphorylation (GO:0046839);;	--	--
		803	Solyc05g008930.3	0.747389	Molecular Function: protein serine/threonine kinase activity (GO:0004674);; Molecular Function: ATP binding (GO:0005524);; Biological Process: protein phosphorylation (GO:0006468);; Cellular Component: integral component of membrane (GO:0016021);; Molecular Function: polysaccharide binding (GO:0030247);;	K04733|0|sly:101245944|K04733 interleukin-1 receptor-associated kinase 4 [EC:2.7.11.1] | (RefSeq) protein kinase superfamily protein	--
		804	Solyc05g009050.3	0.773684	Molecular Function: protein serine/threonine kinase activity (GO:0004674);; Molecular Function: ATP binding (GO:0005524);; Biological Process: protein phosphorylation (GO:0006468);; Cellular Component: integral component of membrane (GO:0016021);;	--	--
		805	Solyc05g009120.3	0.978158	--	--	--
		806	Solyc05g009360.4	0.975864	--	--	--
		807	Solyc05g009420.1	0.86564	--	--	--
		808	Solyc05g009610.1	0.99695	--	--	--
		809	Solyc05g009650.4	0.977403	Molecular Function: transcription factor activity, sequence-specific DNA binding (GO:0003700);; Biological Process: regulation of transcription, DNA-templated (GO:0006355);; Molecular Function: sequence-specific DNA binding (GO:0043565);;	--	--
		810	Solyc05g010000.1	0.975933	--	--	--
		811	Solyc05g010120.4	0.958245	Cellular Component: Golgi membrane (GO:0000139);; Molecular Function: magnesium ion binding (GO:0000287);; Molecular Function: phospholipid-translocating ATPase activity (GO:0004012);; Molecular Function: ATP binding (GO:0005524);; Cellular Component: trans-Golgi network (GO:0005802);; Cellular Component: plasma membrane (GO:0005886);; Cellular Component: integral component of membrane (GO:001602…	K01530|0|sly:101245843|K01530 phospholipid-translocating ATPase [EC:3.6.3.1] | (RefSeq) putative phospholipid-transporting ATPase 9	--
		812	Solyc05g010140.3	0.991167	Molecular Function: protein serine/threonine kinase activity (GO:0004674);; Molecular Function: ATP binding (GO:0005524);; Biological Process: protein phosphorylation (GO:0006468);; Cellular Component: integral component of membrane (GO:0016021);;	--	--
		813	Solyc05g010550.1	0.981993	#N/A	#N/A	#N/A
		814	Solyc05g011920.3	0.910439	Biological Process: metabolic process (GO:0008152);; Molecular Function: amino acid binding (GO:0016597);;	--	--
		815	Solyc05g011930.4	0.993115	--	--	--
		816	Solyc05g011950.3	0.922251	--	--	--
		817	Solyc05g011960.4	0.960884	Cellular Component: membrane (GO:0016020);;	--	--
		818	Solyc05g012180.3	0.920191	Molecular Function: hydrolase activity (GO:0016787);;	--	--
		819	Solyc05g012210.4	0.989166	Biological Process: signal transduction (GO:0007165);; Cellular Component: integral component of membrane (GO:0016021);;	--	--
		820	Solyc05g012500.3	0.933878	Molecular Function: transcription factor activity, sequence-specific DNA binding (GO:0003700);; Biological Process: regulation of transcription, DNA-templated (GO:0006355);; Biological Process: response to water deprivation (GO:0009414);; Biological Process: response to salt stress (GO:0009651);; Molecular Function: sequence-specific DNA binding (GO:0043565);; Molecular Function: transcription re…	--	--
		821	Solyc05g012660.3	0.988364	Molecular Function: transferase activity (GO:0016740);;	--	--
		822	Solyc05g012810.3	0.949656	Cellular Component: membrane (GO:0016020);;	--	--
		823	Solyc05g012890.1	0.983347	Biological Process: defense response (GO:0006952);; Molecular Function: ADP binding (GO:0043531);;	--	--
		824	Solyc05g013060.4	0.868383	--	--	--
		825	Solyc05g013070.3	0.824639	Molecular Function: protein serine/threonine kinase activity (GO:0004674);; Molecular Function: ATP binding (GO:0005524);; Biological Process: protein phosphorylation (GO:0006468);; Biological Process: auxin-activated signaling pathway (GO:0009734);; Biological Process: brassinosteroid mediated signaling pathway (GO:0009742);; Biological Process: leaf vascular tissue pattern formation (GO:0010305…	--	--
		826	Solyc05g013290.2	0.897641	Molecular Function: protein serine/threonine kinase activity (GO:0004674);; Molecular Function: ATP binding (GO:0005524);; Biological Process: protein phosphorylation (GO:0006468);; Biological Process: defense response to bacterium (GO:0042742);;	--	--
		827	Solyc05g013410.3	0.965081	--	--	--
		828	Solyc05g013580.4	0.941204	Molecular Function: beta-1,4-mannosylglycoprotein 4-beta-N-acetylglucosaminyltransferase activity (GO:0003830);; Biological Process: protein N-linked glycosylation (GO:0006487);; Cellular Component: integral component of membrane (GO:0016021);;	K00737|0|spen:107020897|K00737 beta-1,4-mannosyl-glycoprotein beta-1,4-N-acetylglucosaminyltransferase [EC:2.4.1.144] | (RefSeq) uncharacterized LOC107020897	N-Glycan biosynthesis (ko00510)
		829	Solyc05g013750.3	0.982517	Molecular Function: actin binding (GO:0003779);; Molecular Function: protein tyrosine phosphatase activity (GO:0004725);; Molecular Function: protein tyrosine/serine/threonine phosphatase activity (GO:0008138);; Molecular Function: kinase activity (GO:0016301);; Biological Process: phosphorylation (GO:0016310);; Biological Process: peptidyl-tyrosine dephosphorylation (GO:0035335);;	--	--
		830	Solyc05g014300.1	0.88521	#N/A	#N/A	#N/A
		831	Solyc05g014320.3	0.982874	Biological Process: metabolic process (GO:0008152);; Molecular Function: hydrolase activity (GO:0016787);;	--	--
		832	Solyc05g014340.3	0.975403	Cellular Component: protein phosphatase type 2A complex (GO:0000159);; Biological Process: signal transduction (GO:0007165);; Biological Process: regulation of phosphoprotein phosphatase activity (GO:0034047);;	K11584|0|sly:101257170|K11584 serine/threonine-protein phosphatase 2A regulatory subunit B' | (RefSeq) serine/threonine protein phosphatase 2A 57 kDa regulatory subunit B' theta isoform-like	mRNA surveillance pathway (ko03015)
		833	Solyc05g014760.3	0.921486	Molecular Function: protein kinase activity (GO:0004672);; Molecular Function: ATP binding (GO:0005524);; Biological Process: protein phosphorylation (GO:0006468);;	K08818|0|sly:101262718|K08818 cell division cycle 2-like [EC:2.7.11.22] | (RefSeq) cyclin-dependent kinase G-2	--
		834	Solyc05g015495.1	0.946912	Cellular Component: integral component of membrane (GO:0016021);; Biological Process: xylan biosynthetic process (GO:0045492);;	--	--
		835	Solyc05g016310.1	0.991678	Molecular Function: aspartic-type endopeptidase activity (GO:0004190);; Biological Process: proteolysis (GO:0006508);; Biological Process: protein catabolic process (GO:0030163);;	--	--
		836	Solyc05g016690.3	0.928752	Molecular Function: hydrolase activity (GO:0016787);;	--	--
		837	Solyc05g018050.1	0.932961	Biological Process: ubiquitin-dependent protein catabolic process (GO:0006511);; Biological Process: protein ubiquitination (GO:0016567);;	--	--
		838	Solyc05g018180.3	0.997125	--	--	--
		839	Solyc05g025820.4	0.926486	Molecular Function: protein kinase activity (GO:0004672);; Molecular Function: protein binding (GO:0005515);; Molecular Function: ATP binding (GO:0005524);; Biological Process: protein phosphorylation (GO:0006468);;	--	--
		840	Solyc05g026050.4	0.901122	Biological Process: vacuolar transport (GO:0007034);; Cellular Component: endosome membrane (GO:0010008);; Biological Process: intralumenal vesicle formation (GO:0070676);;	K12194|8.1648e-103|spen:107018618|K12194 charged multivesicular body protein 4 | (RefSeq) vacuolar protein sorting-associated protein 32 homolog 2	Endocytosis (ko04144)
		841	Solyc05g026180.2	0.755323	Molecular Function: DNA binding (GO:0003677);; Cellular Component: nucleus (GO:0005634);; Biological Process: regulation of transcription, DNA-templated (GO:0006355);;	--	--
		842	Solyc05g041540.4	0.782488	Molecular Function: serine-type carboxypeptidase activity (GO:0004185);; Cellular Component: vacuole (GO:0005773);; Biological Process: proteolysis involved in cellular protein catabolic process (GO:0051603);;	K16298|0|sly:101255301|K16298 serine carboxypeptidase-like clade IV [EC:3.4.16.-] | (RefSeq) serine carboxypeptidase-like	--
		843	Solyc05g041870.2	0.91727	Cellular Component: membrane (GO:0016020);;	--	--
		844	Solyc05g041910.3	0.982918	Cellular Component: integral component of membrane (GO:0016021);; Biological Process: oxidation-reduction process (GO:0055114);;	--	--
		845	Solyc05g041920.3	0.745071	Molecular Function: RNA binding (GO:0003723);; Molecular Function: ribonuclease III activity (GO:0004525);; Cellular Component: nucleus (GO:0005634);; Cellular Component: cytoplasm (GO:0005737);; Cellular Component: RISC complex (GO:0016442);; Biological Process: production of siRNA involved in RNA interference (GO:0030422);; Biological Process: RNA phosphodiester bond hydrolysis, endonucleolytic…	--	--
		846	Solyc05g042050.4	0.801993	Cellular Component: membrane (GO:0016020);;	--	--
		847	Solyc05g046200.3	0.738769	Biological Process: defense response (GO:0006952);; Biological Process: response to biotic stimulus (GO:0009607);;	--	--
		848	Solyc05g046340.2	0.988073	Molecular Function: phosphomannomutase activity (GO:0004615);; Cellular Component: cytoplasm (GO:0005737);; Biological Process: GDP-mannose biosynthetic process (GO:0009298);;	K17497|0|sly:101264724|K17497 phosphomannomutase [EC:5.4.2.8] | (RefSeq) phosphomannomutase-like	Fructose and mannose metabolism (ko00051);; Amino sugar and nucleotide sugar metabolism (ko00520)
		849	Solyc05g050120.3	0.918607	Molecular Function: malate dehydrogenase (decarboxylating) (NAD+) activity (GO:0004471);; Biological Process: malate metabolic process (GO:0006108);; Molecular Function: metal ion binding (GO:0046872);; Molecular Function: NAD binding (GO:0051287);; Biological Process: oxidation-reduction process (GO:0055114);;	K00029|0|spen:107020297|K00029 malate dehydrogenase (oxaloacetate-decarboxylating)(NADP+) [EC:1.1.1.40] | (RefSeq) NADP-dependent malic enzyme-like	Pyruvate metabolism (ko00620);; Carbon fixation in photosynthetic organisms (ko00710);; Carbon metabolism (ko01200)
		850	Solyc05g050350.2	0.951526	Molecular Function: voltage-gated potassium channel activity (GO:0005249);; Cellular Component: integral component of plasma membrane (GO:0005887);; Biological Process: regulation of membrane potential (GO:0042391);; Biological Process: potassium ion transmembrane transport (GO:0071805);;	K05391|0|sly:101244669|K05391 cyclic nucleotide gated channel, other eukaryote | (RefSeq) cyclic nucleotide-gated ion channel 1-like	Plant-pathogen interaction (ko04626)
		851	Solyc05g050360.3	0.919111	Molecular Function: voltage-gated potassium channel activity (GO:0005249);; Cellular Component: integral component of plasma membrane (GO:0005887);; Biological Process: regulation of membrane potential (GO:0042391);; Biological Process: potassium ion transmembrane transport (GO:0071805);;	K05391|0|sly:101250508|K05391 cyclic nucleotide gated channel, other eukaryote | (RefSeq) cyclic nucleotide-gated ion channel 1-like	Plant-pathogen interaction (ko04626)
		852	Solyc05g050380.4	0.992114	Molecular Function: voltage-gated potassium channel activity (GO:0005249);; Cellular Component: integral component of plasma membrane (GO:0005887);; Biological Process: regulation of membrane potential (GO:0042391);; Biological Process: potassium ion transmembrane transport (GO:0071805);;	K05391|0|sly:101250219|K05391 cyclic nucleotide gated channel, other eukaryote | (RefSeq) cyclic nucleotide-gated ion channel 1	Plant-pathogen interaction (ko04626)
		853	Solyc05g050560.1	0.805744	Molecular Function: transcription factor activity, sequence-specific DNA binding (GO:0003700);; Cellular Component: nucleus (GO:0005634);; Biological Process: regulation of transcription, DNA-templated (GO:0006355);; Biological Process: response to abscisic acid (GO:0009737);; Molecular Function: protein dimerization activity (GO:0046983);;	--	--
		854	Solyc05g050800.3	0.968892	--	--	--
		855	Solyc05g050970.4	0.893169	Molecular Function: transketolase activity (GO:0004802);; Cellular Component: chloroplast thylakoid membrane (GO:0009535);; Biological Process: reductive pentose-phosphate cycle (GO:0019253);; Molecular Function: metal ion binding (GO:0046872);;	K00615|0|sly:101265735|K00615 transketolase [EC:2.2.1.1] | (RefSeq) transketolase, chloroplastic-like	Pentose phosphate pathway (ko00030);; Carbon fixation in photosynthetic organisms (ko00710);; Carbon metabolism (ko01200);; Biosynthesis of amino acids (ko01230)
		856	Solyc05g050990.1	0.819875	Biological Process: carbohydrate metabolic process (GO:0005975);; Cellular Component: integral component of membrane (GO:0016021);; Molecular Function: racemase and epimerase activity, acting on carbohydrates and derivatives (GO:0016857);; Molecular Function: coenzyme binding (GO:0050662);;	K08679|0|sly:101265133|K08679 UDP-glucuronate 4-epimerase [EC:5.1.3.6] | (RefSeq) UDP-glucuronate 4-epimerase 3	Starch and sucrose metabolism (ko00500);; Amino sugar and nucleotide sugar metabolism (ko00520)
		857	Solyc05g051050.3	0.987884	Molecular Function: protein serine/threonine kinase activity (GO:0004674);; Molecular Function: ATP binding (GO:0005524);; Biological Process: protein phosphorylation (GO:0006468);;	--	--
		858	Solyc05g051400.4	0.921935	Molecular Function: structural constituent of ribosome (GO:0003735);; Biological Process: translation (GO:0006412);; Biological Process: mitochondrial transport (GO:0006839);; Cellular Component: integral component of membrane (GO:0016021);; Cellular Component: mitochondrial membrane (GO:0031966);;	K15104|8.09419e-174|sly:101258657|K15104 solute carrier family 25 (mitochondrial oxoglutarate transporter), member 11 | (RefSeq) mitochondrial uncoupling protein 5-like	--
		859	Solyc05g051530.4	0.924914	Molecular Function: ATP binding (GO:0005524);; Cellular Component: plasma membrane (GO:0005886);; Cellular Component: integral component of membrane (GO:0016021);; Molecular Function: ATPase activity, coupled to transmembrane movement of substances (GO:0042626);; Biological Process: transmembrane transport (GO:0055085);;	--	--
		860	Solyc05g052210.3	0.981026	Cellular Component: integral component of membrane (GO:0016021);;	--	--
		861	Solyc05g052280.3	0.897286	Molecular Function: peroxidase activity (GO:0004601);; Cellular Component: extracellular region (GO:0005576);; Biological Process: response to oxidative stress (GO:0006979);; Molecular Function: heme binding (GO:0020037);; Biological Process: hydrogen peroxide catabolic process (GO:0042744);; Molecular Function: metal ion binding (GO:0046872);; Biological Process: oxidation-reduction process (GO:…	K00430|0|sly:101264425|K00430 peroxidase [EC:1.11.1.7] | (RefSeq) peroxidase P7	Phenylpropanoid biosynthesis (ko00940)
		862	Solyc05g052420.3	0.822214	--	K14496|1.404e-34|sly:101261414|K14496 abscisic acid receptor PYR/PYL family | (RefSeq) abscisic acid receptor PYL4-like	Plant hormone signal transduction (ko04075)
		863	Solyc05g052490.3	0.935994	Biological Process: anther dehiscence (GO:0009901);; Biological Process: pollen exine formation (GO:0010584);; Cellular Component: integral component of membrane (GO:0016021);; Molecular Function: hydrolase activity (GO:0016787);;	--	--
		864	Solyc05g052550.1	0.901477	Molecular Function: metal ion binding (GO:0046872);;	--	--
		865	Solyc05g052560.1	0.897721	Molecular Function: metal ion binding (GO:0046872);;	--	--
		866	Solyc05g052570.3	0.898675	Molecular Function: metal ion binding (GO:0046872);;	--	--
		867	Solyc05g052670.1	0.971201	Molecular Function: transferase activity, transferring acyl groups other than amino-acyl groups (GO:0016747);;	--	--
		868	Solyc05g052750.3	0.991875	Cellular Component: integral component of membrane (GO:0016021);;	--	--
		869	Solyc05g052790.3	0.858496	Biological Process: carbohydrate transport (GO:0008643);; Cellular Component: integral component of membrane (GO:0016021);;	--	--
		870	Solyc05g053010.1	0.909271	Molecular Function: protein serine/threonine kinase activity (GO:0004674);; Molecular Function: ATP binding (GO:0005524);; Cellular Component: plasma membrane (GO:0005886);; Biological Process: protein phosphorylation (GO:0006468);; Cellular Component: integral component of membrane (GO:0016021);; Molecular Function: carbohydrate binding (GO:0030246);;	--	--
		871	Solyc05g053500.4	0.81855	Molecular Function: binding (GO:0005488);;	--	--
		872	Solyc05g053570.4	0.784872	Molecular Function: ATP binding (GO:0005524);; Cellular Component: plasma membrane (GO:0005886);; Cellular Component: integral component of membrane (GO:0016021);; Molecular Function: ATPase activity, coupled to transmembrane movement of substances (GO:0042626);; Biological Process: transmembrane transport (GO:0055085);;	--	--
		873	Solyc05g053590.4	0.754582	Molecular Function: ATP binding (GO:0005524);; Cellular Component: plasma membrane (GO:0005886);; Cellular Component: integral component of membrane (GO:0016021);; Molecular Function: ATPase activity, coupled to transmembrane movement of substances (GO:0042626);; Biological Process: transmembrane transport (GO:0055085);;	--	--
		874	Solyc05g053600.3	0.926111	Molecular Function: ATP binding (GO:0005524);; Cellular Component: plasma membrane (GO:0005886);; Cellular Component: integral component of membrane (GO:0016021);; Molecular Function: ATPase activity, coupled to transmembrane movement of substances (GO:0042626);; Biological Process: transmembrane transport (GO:0055085);;	--	--
		875	Solyc05g053610.2	0.974547	Molecular Function: ATP binding (GO:0005524);; Cellular Component: plasma membrane (GO:0005886);; Cellular Component: integral component of membrane (GO:0016021);; Molecular Function: ATPase activity, coupled to transmembrane movement of substances (GO:0042626);; Biological Process: transmembrane transport (GO:0055085);;	--	--
		876	Solyc05g053660.3	0.984528	Cellular Component: nucleus (GO:0005634);; Biological Process: guard cell fate commitment (GO:0010377);; Molecular Function: amino acid binding (GO:0016597);; Biological Process: positive regulation of cell differentiation (GO:0045597);; Biological Process: positive regulation of transcription, DNA-templated (GO:0045893);; Molecular Function: protein dimerization activity (GO:0046983);; Biologica…	--	--
		877	Solyc05g053790.1	0.92947	Biological Process: carbohydrate metabolic process (GO:0005975);; Cellular Component: integral component of membrane (GO:0016021);; Molecular Function: racemase and epimerase activity, acting on carbohydrates and derivatives (GO:0016857);; Molecular Function: coenzyme binding (GO:0050662);;	K08679|0|sly:101256973|K08679 UDP-glucuronate 4-epimerase [EC:5.1.3.6] | (RefSeq) UDP-glucuronate 4-epimerase 6-like	Starch and sucrose metabolism (ko00500);; Amino sugar and nucleotide sugar metabolism (ko00520)
		878	Solyc05g053930.4	0.980412	Molecular Function: protein serine/threonine kinase activity (GO:0004674);; Molecular Function: ATP binding (GO:0005524);; Biological Process: protein phosphorylation (GO:0006468);;	--	--
		879	Solyc05g054250.1	0.908777	Cellular Component: cytoplasm (GO:0005737);; Biological Process: metal ion transport (GO:0030001);; Molecular Function: transition metal ion binding (GO:0046914);; Biological Process: cellular transition metal ion homeostasis (GO:0046916);;	--	--
		880	Solyc05g054750.3	0.83996	--	--	--
		881	Solyc05g054770.3	0.903854	Cellular Component: apoplast (GO:0048046);;	--	--
		882	Solyc05g054800.3	0.986047	Cellular Component: integral component of membrane (GO:0016021);;	--	--
		883	Solyc05g054820.1	0.988657	Cellular Component: exocyst (GO:0000145);; Biological Process: exocytosis (GO:0006887);;	K07195|0|sly:101265644|K07195 exocyst complex component 7 | (RefSeq) exocyst complex component EXO70A1	--
		884	Solyc05g054830.3	0.971868	Cellular Component: nucleus (GO:0005634);; Cellular Component: plasma membrane (GO:0005886);; Biological Process: signal transduction (GO:0007165);; Biological Process: response to salt stress (GO:0009651);; Cellular Component: integral component of membrane (GO:0016021);; Biological Process: cellular protein localization (GO:0034613);;	--	--
		885	Solyc05g055030.2	0.989165	Molecular Function: DNA binding (GO:0003677);;	K09422|7.11643e-164|sly:101265029|K09422 myb proto-oncogene protein, plant | (RefSeq) myb-related protein Myb4-like	--
		886	Solyc05g055070.4	0.947372	Molecular Function: phosphorelay sensor kinase activity (GO:0000155);; Cellular Component: endoplasmic reticulum membrane (GO:0005789);; Biological Process: negative regulation of ethylene-activated signaling pathway (GO:0010105);; Cellular Component: integral component of membrane (GO:0016021);; Biological Process: peptidyl-histidine phosphorylation (GO:0018106);; Biological Process: signal tran…	K14509|0|sly:101249081|K14509 ethylene receptor [EC:2.7.13.-] | (RefSeq) protein EIN4-like	Plant hormone signal transduction (ko04075)
		887	Solyc05g055080.2	0.992453	--	--	--
		888	Solyc05g055110.4	0.980228	--	--	--
		889	Solyc05g055270.1	0.956957	--	--	--
		890	Solyc05g055470.4	0.909508	Molecular Function: DNA binding (GO:0003677);; Cellular Component: nucleus (GO:0005634);; Biological Process: regulation of transcription, DNA-templated (GO:0006355);; Cellular Component: integral component of membrane (GO:0016021);;	--	--
		891	Solyc05g055730.4	0.718208	Molecular Function: methylenetetrahydrofolate reductase (NAD(P)H) activity (GO:0004489);; Cellular Component: cytosol (GO:0005829);; Biological Process: methionine metabolic process (GO:0006555);; Biological Process: tetrahydrofolate interconversion (GO:0035999);; Biological Process: oxidation-reduction process (GO:0055114);;	K00297|0|sly:101261413|K00297 methylenetetrahydrofolate reductase (NADPH) [EC:1.5.1.20] | (RefSeq) probable methylenetetrahydrofolate reductase	One carbon pool by folate (ko00670);; Carbon metabolism (ko01200)
		892	Solyc05g056080.4	0.970873	Cellular Component: membrane (GO:0016020);;	--	--
		893	Solyc05g056200.1	0.952731	Molecular Function: protein kinase activity (GO:0004672);; Molecular Function: ATP binding (GO:0005524);; Biological Process: protein phosphorylation (GO:0006468);;	K04733|0|sly:101249551|K04733 interleukin-1 receptor-associated kinase 4 [EC:2.7.11.1] | (RefSeq) lysM domain receptor-like kinase 3	--
		894	Solyc05g056380.3	0.938182	--	--	--
		895	Solyc05g056420.4	0.995282	Molecular Function: diacylglycerol kinase activity (GO:0004143);; Molecular Function: ATP binding (GO:0005524);; Cellular Component: intracellular (GO:0005622);; Biological Process: protein kinase C-activating G-protein coupled receptor signaling pathway (GO:0007205);; Cellular Component: integral component of membrane (GO:0016021);; Biological Process: phosphorylation (GO:0016310);; Biological P…	K00901|0|sly:101243786|K00901 diacylglycerol kinase (ATP) [EC:2.7.1.107] | (RefSeq) diacylglycerol kinase 2	Glycerolipid metabolism (ko00561);; Glycerophospholipid metabolism (ko00564);; Phosphatidylinositol signaling system (ko04070)
		896	Solyc06g005170.3	0.939093	Biological Process: MAPK cascade (GO:0000165);; Molecular Function: MAP kinase activity (GO:0004707);; Molecular Function: ATP binding (GO:0005524);; Cellular Component: intracellular (GO:0005622);;	K20536|0|spen:107021044|K20536 mitogen-activated protein kinase 3 [EC:2.7.11.24] | (RefSeq) mitogen-activated protein kinase 3-like	--
		897	Solyc06g005390.1	0.929874	Cellular Component: nuclear nucleosome (GO:0000788);; Molecular Function: DNA binding (GO:0003677);; Biological Process: nucleosome assembly (GO:0006334);; Molecular Function: protein heterodimerization activity (GO:0046982);;	K11252|1.67715e-59|spen:107022548|K11252 histone H2B | (RefSeq) histone H2B.7-like	--
		898	Solyc06g005430.1	0.777212	Cellular Component: nucleosome (GO:0000786);; Molecular Function: DNA binding (GO:0003677);; Cellular Component: nucleus (GO:0005634);; Biological Process: nucleosome assembly (GO:0006334);; Molecular Function: protein heterodimerization activity (GO:0046982);;	K11254|9.48407e-51|spen:107003122|K11254 histone H4 | (RefSeq) histone H4	--
		899	Solyc06g005480.3	0.996267	--	--	--
		900	Solyc06g005500.4	0.963197	Biological Process: defense response to insect (GO:0002213);; Molecular Function: protein serine/threonine kinase activity (GO:0004674);; Molecular Function: ATP binding (GO:0005524);; Biological Process: protein phosphorylation (GO:0006468);; Biological Process: defense response to fungus (GO:0050832);;	K04733|0|sly:100191126|K04733 interleukin-1 receptor-associated kinase 4 [EC:2.7.11.1] | (RefSeq) TPK1b; protein kinase 1b	--
		901	Solyc06g005520.4	0.866841	Molecular Function: protein kinase activity (GO:0004672);; Molecular Function: ATP binding (GO:0005524);; Biological Process: protein phosphorylation (GO:0006468);;	K04733|0|sly:101254208|K04733 interleukin-1 receptor-associated kinase 4 [EC:2.7.11.1] | (RefSeq) probable receptor-like protein kinase At5g47070	--
		902	Solyc06g005780.1	0.825529	Biological Process: lipid transport (GO:0006869);; Molecular Function: lipid binding (GO:0008289);;	--	--
		903	Solyc06g007190.4	0.922845	Molecular Function: protein serine/threonine phosphatase activity (GO:0004722);; Biological Process: protein dephosphorylation (GO:0006470);; Molecular Function: metal ion binding (GO:0046872);;	K17506|0|sly:101267711|K17506 protein phosphatase 1L [EC:3.1.3.16] | (RefSeq) putative protein phosphatase 2C 53	--
		904	Solyc06g007930.3	0.958071	Cellular Component: endoplasmic reticulum membrane (GO:0005789);; Cellular Component: integral component of membrane (GO:0016021);; Molecular Function: heme binding (GO:0020037);; Cellular Component: organelle membrane (GO:0031090);; Molecular Function: metal ion binding (GO:0046872);; Molecular Function: L-ascorbate-cytochrome-b5 reductase activity (GO:0047063);; Biological Process: oxidation-re…	--	--
		905	Solyc06g007950.2	0.965609	--	--	--
		906	Solyc06g008100.3	0.907347	--	--	--
		907	Solyc06g008210.4	0.859362	Biological Process: double-strand break repair via homologous recombination (GO:0000724);; Molecular Function: ubiquitin-protein transferase activity (GO:0004842);; Cellular Component: plasma membrane (GO:0005886);; Molecular Function: zinc ion binding (GO:0008270);; Biological Process: regulation of meristem structural organization (GO:0009934);; Biological Process: maintenance of root meristem …	K10683|0|sly:101264126|K10683 BRCA1-associated RING domain protein 1 | (RefSeq) BRCA1-associated RING domain protein 1	--
		908	Solyc06g008280.2	0.831102	Cellular Component: intracellular (GO:0005622);; Biological Process: vacuolar transport (GO:0007034);;	K12192|1.13304e-88|sly:101266227|K12192 charged multivesicular body protein 2B | (RefSeq) vacuolar protein sorting-associated protein 2 homolog 3	Endocytosis (ko04144)
		909	Solyc06g009110.3	0.98469	Molecular Function: aspartic-type endopeptidase activity (GO:0004190);; Biological Process: proteolysis (GO:0006508);;	--	--
		910	Solyc06g009140.3	0.998224	Biological Process: response to stress (GO:0006950);;	--	--
		911	Solyc06g009270.3	0.92462	Molecular Function: diacylglycerol kinase activity (GO:0004143);; Molecular Function: ATP binding (GO:0005524);; Biological Process: protein kinase C-activating G-protein coupled receptor signaling pathway (GO:0007205);; Biological Process: phosphorylation (GO:0016310);;	K00901|0|sly:101262422|K00901 diacylglycerol kinase (ATP) [EC:2.7.1.107] | (RefSeq) diacylglycerol kinase 7	Glycerolipid metabolism (ko00561);; Glycerophospholipid metabolism (ko00564);; Phosphatidylinositol signaling system (ko04070)
		912	Solyc06g009380.3	0.93515	Cellular Component: integral component of membrane (GO:0016021);;	--	--
		913	Solyc06g009640.2	0.985499	Molecular Function: transcription factor activity, sequence-specific DNA binding (GO:0003700);; Biological Process: regulation of transcription, DNA-templated (GO:0006355);; Molecular Function: sequence-specific DNA binding (GO:0043565);;	--	--
		914	Solyc06g010030.4	0.884084	Molecular Function: calmodulin binding (GO:0005516);; Cellular Component: plasma membrane (GO:0005886);; Biological Process: defense response (GO:0006952);; Biological Process: response to biotic stimulus (GO:0009607);; Cellular Component: integral component of membrane (GO:0016021);;	K08472|0|sly:101245171|K08472 mlo protein | (RefSeq) MLO3; MLO-like protein 6	--
		915	Solyc06g035620.3	0.972794	Molecular Function: transcription factor activity, sequence-specific DNA binding (GO:0003700);; Cellular Component: nucleus (GO:0005634);; Biological Process: regulation of transcription, DNA-templated (GO:0006355);; Molecular Function: sequence-specific DNA binding (GO:0043565);;	--	--
		916	Solyc06g035960.3	0.993372	Molecular Function: catalytic activity (GO:0003824);; Biological Process: metabolic process (GO:0008152);;	--	--
		917	Solyc06g036420.3	0.993267	--	K12795|0|sly:101258374|K12795 suppressor of G2 allele of SKP1 | (RefSeq) protein SGT1 homolog A-like	Plant-pathogen interaction (ko04626)
		918	Solyc06g048700.1	0.937627	--	--	--
		919	Solyc06g048820.1	0.773777	--	--	--
		920	Solyc06g048870.3	0.973377	--	--	--
		921	Solyc06g050500.2	0.877119	Molecular Function: protein phosphatase inhibitor activity (GO:0004864);; Molecular Function: receptor activity (GO:0004872);; Cellular Component: nucleus (GO:0005634);; Cellular Component: cytoplasm (GO:0005737);; Biological Process: abscisic acid-activated signaling pathway (GO:0009738);; Molecular Function: abscisic acid binding (GO:0010427);; Cellular Component: integral component of membrane…	K14496|0|sly:101258963|K14496 abscisic acid receptor PYR/PYL family | (RefSeq) abscisic acid receptor PYL4	Plant hormone signal transduction (ko04075)
		922	Solyc06g050630.3	0.995546	Molecular Function: prephenate dehydrogenase (NADP+) activity (GO:0004665);; Biological Process: tyrosine biosynthetic process (GO:0006571);; Molecular Function: prephenate dehydrogenase (NAD+) activity (GO:0008977);; Biological Process: oxidation-reduction process (GO:0055114);;	K15227|0|sly:101264432|K15227 arogenate dehydrogenase (NADP+), plant [EC:1.3.1.78] | (RefSeq) arogenate dehydrogenase 1, chloroplastic-like	Phenylalanine, tyrosine and tryptophan biosynthesis (ko00400);; Biosynthesis of amino acids (ko01230)
		923	Solyc06g050790.3	0.869399	Biological Process: amino acid transmembrane transport (GO:0003333);; Molecular Function: amino acid transmembrane transporter activity (GO:0015171);; Cellular Component: integral component of membrane (GO:0016021);;	--	--
		924	Solyc06g050810.3	0.936719	Biological Process: defense response (GO:0006952);;	--	--
		925	Solyc06g051030.3	0.92704	Molecular Function: protein kinase activity (GO:0004672);; Molecular Function: ATP binding (GO:0005524);; Biological Process: protein phosphorylation (GO:0006468);; Cellular Component: integral component of membrane (GO:0016021);;	K04733|0|sly:101245258|K04733 interleukin-1 receptor-associated kinase 4 [EC:2.7.11.1] | (RefSeq) inactive receptor-like serine/threonine-protein kinase At2g40270	--
		926	Solyc06g051240.1	0.99664	#N/A	#N/A	#N/A
		927	Solyc06g051780.2	0.860227	Cellular Component: nucleus (GO:0005634);; Cellular Component: cytoplasm (GO:0005737);; Molecular Function: nucleotidyltransferase activity (GO:0016779);; Biological Process: RNA 3' uridylation (GO:0071076);;	--	--
		928	Solyc06g051790.4	0.859172	--	--	--
		929	Solyc06g051820.4	0.929386	Molecular Function: motor activity (GO:0003774);; Cellular Component: myosin complex (GO:0016459);;	--	--
		930	Solyc06g051920.4	0.93719	Molecular Function: ion channel activity (GO:0005216);; Cellular Component: integral component of membrane (GO:0016021);; Biological Process: ion transmembrane transport (GO:0034220);;	K05391|0|sly:101257475|K05391 cyclic nucleotide gated channel, other eukaryote | (RefSeq) CNGC5; cyclic nucleotide-gated ion channel 1-like	Plant-pathogen interaction (ko04626)
		931	Solyc06g051970.3	0.957666	Molecular Function: phosphoprotein phosphatase activity (GO:0004721);; Molecular Function: calcium ion binding (GO:0005509);; Biological Process: protein dephosphorylation (GO:0006470);;	K06268|6.88966e-149|sly:101258661|K06268 serine/threonine-protein phosphatase 2B regulatory subunit | (RefSeq) calcineurin B-like protein 4	--
		932	Solyc06g052070.3	0.911285	--	--	--
		933	Solyc06g053150.1	0.976058	Molecular Function: ATP binding (GO:0005524);;	K08900|0|sly:101262523|K08900 mitochondrial chaperone BCS1 | (RefSeq) AAA-ATPase At2g46620-like	--
		934	Solyc06g053610.3	0.975232	Molecular Function: DNA binding (GO:0003677);;	K09422|4.55453e-172|sly:544113|K09422 myb proto-oncogene protein, plant | (RefSeq) MYB, THM18; R2R3MYB transcription factor 14	--
		935	Solyc06g053640.1	0.911642	Molecular Function: zinc ion binding (GO:0008270);; Cellular Component: integral component of membrane (GO:0016021);;	--	--
		936	Solyc06g053670.1	0.993867	Molecular Function: catalytic activity (GO:0003824);; Biological Process: metabolic process (GO:0008152);;	--	--
		937	Solyc06g053700.1	0.91922	--	--	--
		938	Solyc06g053710.3	0.92146	Molecular Function: phosphorelay sensor kinase activity (GO:0000155);; Cellular Component: endoplasmic reticulum membrane (GO:0005789);; Biological Process: negative regulation of ethylene-activated signaling pathway (GO:0010105);; Cellular Component: integral component of membrane (GO:0016021);; Biological Process: peptidyl-histidine phosphorylation (GO:0018106);; Biological Process: signal tran…	K14509|0|sly:543588|K14509 ethylene receptor [EC:2.7.13.-] | (RefSeq) ETR4; ethylene receptor homolog	Plant hormone signal transduction (ko04075)
		939	Solyc06g053810.3	0.909787	Molecular Function: ATP binding (GO:0005524);; Cellular Component: integral component of membrane (GO:0016021);; Molecular Function: kinase activity (GO:0016301);; Biological Process: phosphorylation (GO:0016310);;	--	--
		940	Solyc06g054310.1	0.914444	--	--	--
		941	Solyc06g059710.3	0.737298	Biological Process: fatty acid biosynthetic process (GO:0006633);; Cellular Component: chloroplast (GO:0009507);; Molecular Function: acyl-[acyl-carrier-protein] desaturase activity (GO:0045300);; Biological Process: oxidation-reduction process (GO:0055114);;	K03921|0|sly:101245664|K03921 acyl-[acyl-carrier-protein] desaturase [EC:1.14.19.2 1.14.19.11 1.14.19.26] | (RefSeq) stearoyl-[acyl-carrier-protein] 9-desaturase 6, chloroplastic-like	Fatty acid biosynthesis (ko00061);; Biosynthesis of unsaturated fatty acids (ko01040);; Fatty acid metabolism (ko01212)
		942	Solyc06g059760.3	0.827665	--	--	--
		943	Solyc06g059930.4	0.826708	Molecular Function: magnesium ion binding (GO:0000287);; Cellular Component: cytoplasm (GO:0005737);; Molecular Function: terpene synthase activity (GO:0010333);; Biological Process: terpenoid biosynthetic process (GO:0016114);;	--	--
		944	Solyc06g060090.3	0.999325	--	--	--
		945	Solyc06g060380.3	0.940435	--	K11267|0|sly:101250313|K11267 sister chromatid cohesion protein PDS5 | (RefSeq) sister chromatid cohesion protein PDS5 homolog A	--
		946	Solyc06g060470.1	0.931558	--	K20725|1.77926e-118|sly:101249467|K20725 MAP kinase substrate 1 | (RefSeq) protein MKS1-like	--
		947	Solyc06g060640.1	0.951537	--	--	--
		948	Solyc06g060680.2	0.964121	Molecular Function: protein serine/threonine kinase activity (GO:0004674);; Molecular Function: ATP binding (GO:0005524);; Cellular Component: plasma membrane (GO:0005886);; Biological Process: protein phosphorylation (GO:0006468);; Biological Process: cell surface receptor signaling pathway (GO:0007166);;	--	--
		949	Solyc06g060690.3	0.977212	Molecular Function: protein kinase activity (GO:0004672);; Molecular Function: ATP binding (GO:0005524);; Biological Process: protein phosphorylation (GO:0006468);;	K04733|0|sly:101253295|K04733 interleukin-1 receptor-associated kinase 4 [EC:2.7.11.1] | (RefSeq) non-functional pseudokinase ZED1-like	--
		950	Solyc06g060700.1	0.998224	Molecular Function: protein serine/threonine kinase activity (GO:0004674);; Molecular Function: ATP binding (GO:0005524);; Cellular Component: plasma membrane (GO:0005886);; Biological Process: protein phosphorylation (GO:0006468);; Biological Process: cell surface receptor signaling pathway (GO:0007166);;	--	--
		951	Solyc06g060710.4	0.92067	Cellular Component: integral component of membrane (GO:0016021);;	--	--
		952	Solyc06g060960.3	0.946835	Cellular Component: nucleus (GO:0005634);; Cellular Component: chromosome (GO:0005694);; Molecular Function: zinc ion binding (GO:0008270);; Molecular Function: histone-lysine N-methyltransferase activity (GO:0018024);; Biological Process: histone lysine methylation (GO:0034968);; Molecular Function: histone binding (GO:0042393);;	K11420|0|sly:101247436|K11420 euchromatic histone-lysine N-methyltransferase [EC:2.1.1.43] | (RefSeq) uncharacterized LOC101247436	Lysine degradation (ko00310)
		953	Solyc06g061010.4	0.75547	--	--	--
		954	Solyc06g061020.3	0.840568	Molecular Function: ubiquitin-protein transferase activity (GO:0004842);; Cellular Component: nucleus (GO:0005634);; Molecular Function: zinc ion binding (GO:0008270);; Biological Process: protein ubiquitination (GO:0016567);; Biological Process: regulation of defense response (GO:0031347);;	K19042|1.69986e-176|sly:101246257|K19042 E3 ubiquitin-protein ligase BOI and related proteins [EC:2.3.2.27] | (RefSeq) BOI-related E3 ubiquitin-protein ligase 1	--
		955	Solyc06g061170.3	0.955556	Biological Process: transport (GO:0006810);; Cellular Component: integral component of membrane (GO:0016021);;	K15109|0|sot:102580239|K15109 solute carrier family 25 (mitochondrial carnitine/acylcarnitine transporter), member 20/29 | (RefSeq) mitochondrial carnitine/acylcarnitine carrier-like protein	--
		956	Solyc06g061180.2	0.921048	Molecular Function: protein phosphatase inhibitor activity (GO:0004864);; Molecular Function: receptor activity (GO:0004872);; Cellular Component: nucleus (GO:0005634);; Cellular Component: cytoplasm (GO:0005737);; Biological Process: abscisic acid-activated signaling pathway (GO:0009738);; Molecular Function: abscisic acid binding (GO:0010427);; Biological Process: negative regulation of catalyt…	K14496|7.0731e-118|sly:101267127|K14496 abscisic acid receptor PYR/PYL family | (RefSeq) abscisic acid receptor PYR1-like	Plant hormone signal transduction (ko04075)
		957	Solyc06g061190.1	0.995285	--	--	--
		958	Solyc06g062420.4	0.789161	#N/A	#N/A	#N/A
		959	Solyc06g062540.3	0.982409	Biological Process: dephosphorylation (GO:0016311);; Molecular Function: phosphatase activity (GO:0016791);;	K13248|0|sly:101259946|K13248 pyridoxal phosphate phosphatase PHOSPHO2 [EC:3.1.3.74] | (RefSeq) psi14C; inorganic pyrophosphatase 1-like	Vitamin B6 metabolism (ko00750)
		960	Solyc06g062550.4	0.892057	Biological Process: dephosphorylation (GO:0016311);; Molecular Function: phosphatase activity (GO:0016791);;	K13248|0|sly:544179|K13248 pyridoxal phosphate phosphatase PHOSPHO2 [EC:3.1.3.74] | (RefSeq) psi14A; psi14A protein	Vitamin B6 metabolism (ko00750)
		961	Solyc06g062560.2	0.762778	Biological Process: dephosphorylation (GO:0016311);; Molecular Function: phosphatase activity (GO:0016791);;	K13248|0|sly:543790|K13248 pyridoxal phosphate phosphatase PHOSPHO2 [EC:3.1.3.74] | (RefSeq) psi14B; psi14B protein	Vitamin B6 metabolism (ko00750)
		962	Solyc06g062920.3	0.957141	Molecular Function: protein kinase activity (GO:0004672);; Molecular Function: ATP binding (GO:0005524);; Biological Process: protein phosphorylation (GO:0006468);;	K04733|0|sly:543684|K04733 interleukin-1 receptor-associated kinase 4 [EC:2.7.11.1] | (RefSeq) auxin-regulated dual specificity cytosolic kinase	--
		963	Solyc06g062930.1	0.979477	--	--	--
		964	Solyc06g062990.3	0.991689	Cellular Component: exocyst (GO:0000145);; Biological Process: exocytosis (GO:0006887);;	K07195|0|sly:101265934|K07195 exocyst complex component 7 | (RefSeq) exocyst complex component EXO70A1	--
		965	Solyc06g063060.3	0.830038	--	--	--
		966	Solyc06g063170.3	0.862329	Molecular Function: ionotropic glutamate receptor activity (GO:0004970);; Biological Process: ion transport (GO:0006811);; Cellular Component: integral component of membrane (GO:0016021);; Biological Process: ionotropic glutamate receptor signaling pathway (GO:0035235);;	K05387|0|sly:101261421|K05387 glutamate receptor, ionotropic, plant | (RefSeq) SlGLR2.1; glutamate receptor 2.1	--
		967	Solyc06g063180.3	0.919868	Molecular Function: ionotropic glutamate receptor activity (GO:0004970);; Biological Process: ion transport (GO:0006811);; Cellular Component: integral component of membrane (GO:0016021);; Biological Process: ionotropic glutamate receptor signaling pathway (GO:0035235);;	K05387|0|sly:101262321|K05387 glutamate receptor, ionotropic, plant | (RefSeq) SlGLR2.2; glutamate receptor 2.2	--
		968	Solyc06g063190.3	0.710979	Molecular Function: ionotropic glutamate receptor activity (GO:0004970);; Biological Process: ion transport (GO:0006811);; Cellular Component: integral component of membrane (GO:0016021);; Biological Process: ionotropic glutamate receptor signaling pathway (GO:0035235);;	K05387|0|sly:101262020|K05387 glutamate receptor, ionotropic, plant | (RefSeq) SlGLR2.3; glutamate receptor 2.3	--
		969	Solyc06g063340.3	0.953402	Molecular Function: RNA binding (GO:0003723);; Molecular Function: structural constituent of ribosome (GO:0003735);; Biological Process: translation (GO:0006412);; Cellular Component: cytosolic large ribosomal subunit (GO:0022625);; Biological Process: ribosome biogenesis (GO:0042254);;	--	--
		970	Solyc06g063350.1	0.785032	#N/A	#N/A	#N/A
		971	Solyc06g065010.4	0.899272	Cellular Component: integral component of membrane (GO:0016021);; Molecular Function: hydrolase activity, acting on ester bonds (GO:0016788);;	--	--
		972	Solyc06g065060.1	0.987366	Molecular Function: oxidoreductase activity, acting on CH-OH group of donors (GO:0016614);; Molecular Function: flavin adenine dinucleotide binding (GO:0050660);; Biological Process: oxidation-reduction process (GO:0055114);;	--	--
		973	Solyc06g065310.3	0.959351	Biological Process: cellular protein modification process (GO:0006464);;	--	--
		974	Solyc06g065560.2	0.955809	Biological Process: fatty acid biosynthetic process (GO:0006633);; Cellular Component: integral component of membrane (GO:0016021);; Molecular Function: transferase activity, transferring acyl groups other than amino-acyl groups (GO:0016747);;	K15397|0|sly:101246151|K15397 3-ketoacyl-CoA synthase [EC:2.3.1.199] | (RefSeq) 3-ketoacyl-CoA synthase 11-like	Fatty acid elongation (ko00062)
		975	Solyc06g065720.1	0.991501	Cellular Component: endosome (GO:0005768);; Cellular Component: trans-Golgi network (GO:0005802);; Cellular Component: integral component of membrane (GO:0016021);; Biological Process: cytochrome complex assembly (GO:0017004);; Molecular Function: heme binding (GO:0020037);; Biological Process: oxidation-reduction process (GO:0055114);;	--	--
		976	Solyc06g065740.4	0.963802	Cellular Component: Golgi membrane (GO:0000139);; Molecular Function: SNARE binding (GO:0000149);; Molecular Function: SNAP receptor activity (GO:0005484);; Cellular Component: Golgi medial cisterna (GO:0005797);; Cellular Component: cis-Golgi network (GO:0005801);; Biological Process: ER to Golgi vesicle-mediated transport (GO:0006888);; Biological Process: intra-Golgi vesicle-mediated transport…	K08495|3.81594e-159|sly:101267714|K08495 golgi SNAP receptor complex member 1 | (RefSeq) Golgi SNAP receptor complex member 1-1	SNARE interactions in vesicular transport (ko04130)
		977	Solyc06g066050.3	0.920277	--	--	--
		978	Solyc06g066310.3	0.921335	Molecular Function: phosphomevalonate kinase activity (GO:0004631);; Molecular Function: ATP binding (GO:0005524);; Biological Process: phosphorylation (GO:0016310);;	K00938|0|sly:101256682|K00938 phosphomevalonate kinase [EC:2.7.4.2] | (RefSeq) phosphomevalonate kinase-like	Terpenoid backbone biosynthesis (ko00900)
		979	Solyc06g066370.4	0.965076	Molecular Function: transcription factor activity, sequence-specific DNA binding (GO:0003700);; Biological Process: regulation of transcription, DNA-templated (GO:0006355);; Molecular Function: sequence-specific DNA binding (GO:0043565);;	K13424|0|sly:101255501|K13424 WRKY transcription factor 33 | (RefSeq) SlWRKY33A, SlDRW1; WRKY transcription factor 33A	Plant-pathogen interaction (ko04626)
		980	Solyc06g066600.3	0.770928	Cellular Component: endosome (GO:0005768);; Cellular Component: trans-Golgi network (GO:0005802);; Cellular Component: integral component of membrane (GO:0016021);; Molecular Function: substrate-specific transmembrane transporter activity (GO:0022891);; Biological Process: transmembrane transport (GO:0055085);;	--	--
		981	Solyc06g066630.1	0.968036	Molecular Function: O-acyltransferase activity (GO:0008374);; Cellular Component: integral component of membrane (GO:0016021);;	--	--
		982	Solyc06g066800.2	0.877259	--	--	--
		983	Solyc06g068460.3	0.854597	Molecular Function: transcription factor activity, sequence-specific DNA binding (GO:0003700);; Biological Process: regulation of transcription, DNA-templated (GO:0006355);; Molecular Function: sequence-specific DNA binding (GO:0043565);;	--	--
		984	Solyc06g068650.4	0.950204	Molecular Function: ATP binding (GO:0005524);; Biological Process: phenylpropanoid metabolic process (GO:0009698);; Molecular Function: 4-coumarate-CoA ligase activity (GO:0016207);;	K01904|0|sly:101248210|K01904 4-coumarate--CoA ligase [EC:6.2.1.12] | (RefSeq) 4-coumarate--CoA ligase	Ubiquinone and other terpenoid-quinone biosynthesis (ko00130);; Phenylalanine metabolism (ko00360);; Phenylpropanoid biosynthesis (ko00940)
		985	Solyc06g068830.2	0.803438	Molecular Function: DNA binding (GO:0003677);; Molecular Function: transcription factor activity, sequence-specific DNA binding (GO:0003700);; Cellular Component: nucleus (GO:0005634);; Biological Process: regulation of transcription, DNA-templated (GO:0006355);;	--	--
		986	Solyc06g069220.1	0.916855	Molecular Function: aspartic-type endopeptidase activity (GO:0004190);; Biological Process: proteolysis (GO:0006508);; Cellular Component: integral component of membrane (GO:0016021);; Biological Process: protein catabolic process (GO:0030163);;	--	--
		987	Solyc06g069550.1	0.990326	Molecular Function: UDP-glucose 6-dehydrogenase activity (GO:0003979);; Cellular Component: nucleus (GO:0005634);; Cellular Component: cytosol (GO:0005829);; Biological Process: carbohydrate metabolic process (GO:0005975);; Biological Process: glycosaminoglycan biosynthetic process (GO:0006024);; Biological Process: UDP-glucuronate biosynthetic process (GO:0006065);; Molecular Function: NAD bindi…	K00012|0|sly:101259257|K00012 UDPglucose 6-dehydrogenase [EC:1.1.1.22] | (RefSeq) UDP-glucose 6-dehydrogenase 5-like	Pentose and glucuronate interconversions (ko00040);; Ascorbate and aldarate metabolism (ko00053);; Starch and sucrose metabolism (ko00500);; Amino sugar and nucleotide sugar metabolism (ko00520)
		988	Solyc06g069570.3	0.991613	Cellular Component: plasma membrane (GO:0005886);;	K18211|0|sly:101257479|K18211 synaptosomal-associated protein 25 | (RefSeq) SNAP25 homologous protein SNAP33	--
		989	Solyc06g069650.4	0.93788	Molecular Function: protein serine/threonine kinase activity (GO:0004674);; Molecular Function: ATP binding (GO:0005524);; Biological Process: protein phosphorylation (GO:0006468);; Cellular Component: integral component of membrane (GO:0016021);;	--	--
		990	Solyc06g069740.1	0.971385	Molecular Function: calcium ion binding (GO:0005509);; Cellular Component: integral component of membrane (GO:0016021);;	K02183|3.12839e-116|sly:101258272|K02183 calmodulin | (RefSeq) probable calcium-binding protein CML30	Phosphatidylinositol signaling system (ko04070);; Plant-pathogen interaction (ko04626)
		991	Solyc06g069780.4	0.915105	Molecular Function: zinc ion binding (GO:0008270);; Cellular Component: integral component of membrane (GO:0016021);;	--	--
		992	Solyc06g070990.3	0.931916	Molecular Function: transcription factor activity, sequence-specific DNA binding (GO:0003700);; Biological Process: regulation of transcription, DNA-templated (GO:0006355);; Molecular Function: sequence-specific DNA binding (GO:0043565);;	--	--
		993	Solyc06g071050.4	0.885145	Cellular Component: membrane (GO:0016020);;	--	--
		994	Solyc06g071060.1	0.953839	Molecular Function: oxidoreductase activity (GO:0016491);; Biological Process: oxidation-reduction process (GO:0055114);;	K00059|0|sly:101249464|K00059 3-oxoacyl-[acyl-carrier protein] reductase [EC:1.1.1.100] | (RefSeq) short-chain type dehydrogenase/reductase-like	Fatty acid biosynthesis (ko00061);; Biotin metabolism (ko00780);; Biosynthesis of unsaturated fatty acids (ko01040);; Fatty acid metabolism (ko01212)
		995	Solyc06g071070.1	0.964879	Molecular Function: oxidoreductase activity (GO:0016491);; Biological Process: oxidation-reduction process (GO:0055114);;	K00059|4.1972e-180|sly:101249180|K00059 3-oxoacyl-[acyl-carrier protein] reductase [EC:1.1.1.100] | (RefSeq) short-chain type dehydrogenase/reductase-like	Fatty acid biosynthesis (ko00061);; Biotin metabolism (ko00780);; Biosynthesis of unsaturated fatty acids (ko01040);; Fatty acid metabolism (ko01212)
		996	Solyc06g071280.4	0.889165	Biological Process: lipid metabolic process (GO:0006629);; Molecular Function: hydrolase activity (GO:0016787);;	K18875|0|sly:101256979|K18875 enhanced disease susceptibility 1 protein | (RefSeq) EDS1; protein EDS1	Plant-pathogen interaction (ko04626)
		997	Solyc06g071810.1	0.814992	Molecular Function: protein kinase activity (GO:0004672);; Molecular Function: ATP binding (GO:0005524);; Biological Process: protein phosphorylation (GO:0006468);; Cellular Component: integral component of membrane (GO:0016021);;	--	--
		998	Solyc06g072220.1	0.854895	Molecular Function: endopeptidase inhibitor activity (GO:0004866);; Biological Process: negative regulation of endopeptidase activity (GO:0010951);;	--	--
		999	Solyc06g072310.3	0.939651	Cellular Component: nucleus (GO:0005634);; Biological Process: regulation of transcription, DNA-templated (GO:0006355);; Molecular Function: lipid binding (GO:0008289);; Molecular Function: sequence-specific DNA binding (GO:0043565);;	K09338|0|sly:101246729|K09338 homeobox-leucine zipper protein | (RefSeq) homeobox-leucine zipper protein HDG11-like	--
		1000	Solyc06g072330.3	0.905656	--	K09539|8.1436e-72|sly:101246149|K09539 DnaJ homolog subfamily C member 19 | (RefSeq) mitochondrial import inner membrane translocase subunit TIM14-3-like	--
		1001	Solyc06g072610.3	0.993925	Molecular Function: zinc ion binding (GO:0008270);; Cellular Component: integral component of membrane (GO:0016021);; Molecular Function: protein-cysteine S-palmitoyltransferase activity (GO:0019706);;	K16675|0|sly:101265832|K16675 palmitoyltransferase ZDHHC9/14/18 [EC:2.3.1.225] | (RefSeq) probable protein S-acyltransferase 7	--
		1002	Solyc06g072740.1	0.88347	Molecular Function: magnesium ion binding (GO:0000287);; Molecular Function: ATP binding (GO:0005524);; Cellular Component: intracellular (GO:0005622);; Biological Process: phosphorylation (GO:0016310);; Biological Process: inositol trisphosphate metabolic process (GO:0032957);; Molecular Function: inositol tetrakisphosphate 1-kinase activity (GO:0047325);; Molecular Function: inositol-1,3,4-tris…	K00913|0|sly:101262819|K00913 inositol-1,3,4-trisphosphate 5/6-kinase / inositol-tetrakisphosphate 1-kinase [EC:2.7.1.159 2.7.1.134] | (RefSeq) inositol-tetrakisphosphate 1-kinase 5-like	Inositol phosphate metabolism (ko00562);; Phosphatidylinositol signaling system (ko04070)
		1003	Solyc06g073050.2	0.831252	Molecular Function: DNA binding (GO:0003677);; Cellular Component: nucleus (GO:0005634);; Biological Process: regulation of transcription, DNA-templated (GO:0006355);; Cellular Component: integral component of membrane (GO:0016021);;	--	--
		1004	Solyc06g073380.3	0.926661	Molecular Function: methyltransferase activity (GO:0008168);; Biological Process: methylation (GO:0032259);;	--	--
		1005	Solyc06g073830.1	0.921527	Molecular Function: calcium ion binding (GO:0005509);;	K13448|5.6262e-100|sly:101265138|K13448 calcium-binding protein CML | (RefSeq) putative calcium-binding protein CML19	Plant-pathogen interaction (ko04626)
		1006	Solyc06g073840.3	0.986647	Biological Process: protein peptidyl-prolyl isomerization (GO:0000413);; Molecular Function: peptidyl-prolyl cis-trans isomerase activity (GO:0003755);; Molecular Function: FK506 binding (GO:0005528);; Cellular Component: endoplasmic reticulum membrane (GO:0005789);; Cellular Component: integral component of membrane (GO:0016021);; Biological Process: chaperone-mediated protein folding (GO:006107…	--	--
		1007	Solyc06g073850.1	0.983409	--	--	--
		1008	Solyc06g074030.1	0.874021	Molecular Function: 3'-5'-exoribonuclease activity (GO:0000175);; Biological Process: nuclear-transcribed mRNA catabolic process, deadenylation-dependent decay (GO:0000288);; Molecular Function: nucleic acid binding (GO:0003676);; Cellular Component: nucleus (GO:0005634);; Molecular Function: transferase activity (GO:0016740);; Cellular Component: CCR4-NOT complex (GO:0030014);; Biological Proces…	K12581|0|sly:101258270|K12581 CCR4-NOT transcription complex subunit 7/8 | (RefSeq) probable CCR4-associated factor 1 homolog 9	RNA degradation (ko03018)
		1009	Solyc06g074040.2	0.917401	Molecular Function: signal transducer activity (GO:0004871);; Biological Process: defense response (GO:0006952);; Biological Process: signal transduction (GO:0007165);; Cellular Component: plasmodesma (GO:0009506);; Cellular Component: integral component of membrane (GO:0016021);; Cellular Component: anchored component of plasma membrane (GO:0046658);;	--	--
		1010	Solyc06g074140.1	0.815631	Molecular Function: ubiquitin-protein transferase activity (GO:0004842);; Biological Process: protein ubiquitination (GO:0016567);;	--	--
		1011	Solyc06g074490.1	0.988879	#N/A	#N/A	#N/A
		1012	Solyc06g074530.1	0.967736	Molecular Function: prephenate dehydratase activity (GO:0004664);; Biological Process: L-phenylalanine biosynthetic process (GO:0009094);; Cellular Component: chloroplast stroma (GO:0009570);; Molecular Function: amino acid binding (GO:0016597);; Molecular Function: arogenate dehydratase activity (GO:0047769);;	K05359|0|sly:101247331|K05359 arogenate/prephenate dehydratase [EC:4.2.1.91 4.2.1.51] | (RefSeq) arogenate dehydratase/prephenate dehydratase 6, chloroplastic-like	Phenylalanine, tyrosine and tryptophan biosynthesis (ko00400);; Biosynthesis of amino acids (ko01230)
		1013	Solyc06g074550.3	0.987457	--	--	--
		1014	Solyc06g074620.3	0.993683	--	--	--
		1015	Solyc06g074670.4	0.910374	Molecular Function: catalytic activity (GO:0003824);; Molecular Function: coenzyme binding (GO:0050662);;	K12449|0|spen:107023645|K12449 UDP-apiose/xylose synthase | (RefSeq) UDP-D-apiose/UDP-D-xylose synthase 2-like	Amino sugar and nucleotide sugar metabolism (ko00520)
		1016	Solyc06g074840.3	0.991445	Cellular Component: intracellular (GO:0005622);; Biological Process: vacuolar transport (GO:0007034);;	K12193|4.69523e-115|spen:107021176|K12193 charged multivesicular body protein 3 | (RefSeq) vacuolar protein sorting-associated protein 24 homolog 1	Endocytosis (ko04144)
		1017	Solyc06g074960.4	0.981849	Molecular Function: ATP binding (GO:0005524);; Cellular Component: plasma membrane (GO:0005886);; Cellular Component: integral component of membrane (GO:0016021);; Molecular Function: ATPase activity, coupled to transmembrane movement of substances (GO:0042626);; Biological Process: transmembrane transport (GO:0055085);;	--	--
		1018	Solyc06g075190.1	0.993849	--	--	--
		1019	Solyc06g075530.1	0.966476	--	--	--
		1020	Solyc06g075610.1	0.976758	Cellular Component: exocyst (GO:0000145);; Biological Process: exocytosis (GO:0006887);;	K07195|0|sly:101256188|K07195 exocyst complex component 7 | (RefSeq) exocyst complex component EXO70A1-like	--
		1021	Solyc06g075690.3	0.99489	--	--	--
		1022	Solyc06g075780.3	0.916652	Molecular Function: metal ion binding (GO:0046872);;	--	--
		1023	Solyc06g075800.1	0.984774	Cellular Component: nuclear nucleosome (GO:0000788);; Molecular Function: DNA binding (GO:0003677);; Biological Process: nucleosome assembly (GO:0006334);; Molecular Function: protein heterodimerization activity (GO:0046982);;	K11252|4.89741e-60|spen:107020992|K11252 histone H2B | (RefSeq) probable histone H2B.1	--
		1024	Solyc06g076020.3	0.973441	Molecular Function: ATP binding (GO:0005524);;	K03283|0|spen:107023850|K03283 heat shock 70kDa protein 1/8 | (RefSeq) heat shock cognate 70 kDa protein 1	Spliceosome (ko03040);; Protein processing in endoplasmic reticulum (ko04141);; Endocytosis (ko04144)
		1025	Solyc06g076040.3	0.921941	Molecular Function: ubiquitin-protein transferase activity (GO:0004842);; Cellular Component: nucleus (GO:0005634);; Cellular Component: cytoplasm (GO:0005737);; Biological Process: protein ubiquitination (GO:0016567);;	--	--
		1026	Solyc06g076050.4	0.877819	Molecular Function: zinc ion binding (GO:0008270);;	--	--
		1027	Solyc06g076060.1	0.97911	--	--	--
		1028	Solyc06g076070.1	0.949795	#N/A	#N/A	#N/A
		1029	Solyc06g076080.3	0.986587	#N/A	#N/A	#N/A
		1030	Solyc06g076090.3	0.95123	Molecular Function: ATP binding (GO:0005524);;	K10355|0|sly:101249734|K10355 actin, other eukaryote | (RefSeq) actin-82	--
		1031	Solyc06g076100.3	0.930949	Molecular Function: protein serine/threonine phosphatase activity (GO:0004722);; Biological Process: protein dephosphorylation (GO:0006470);;	--	--
		1032	Solyc06g076280.3	0.975224	Molecular Function: transcription factor activity, sequence-specific DNA binding (GO:0003700);; Cellular Component: nucleus (GO:0005634);; Biological Process: regulation of transcription, DNA-templated (GO:0006355);; Molecular Function: sequence-specific DNA binding (GO:0043565);;	--	--
		1033	Solyc06g076440.3	0.920515	Molecular Function: cation transmembrane transporter activity (GO:0008324);; Cellular Component: integral component of membrane (GO:0016021);; Biological Process: cation transmembrane transport (GO:0098655);;	K14689|0|sly:101268691|K14689 solute carrier family 30 (zinc transporter), member 2 | (RefSeq) metal tolerance protein B	--
		1034	Solyc06g076450.3	0.96303	Molecular Function: GTP binding (GO:0005525);; Cellular Component: intracellular (GO:0005622);; Cellular Component: plasma membrane (GO:0005886);; Biological Process: small GTPase mediated signal transduction (GO:0007264);;	K07904|1.93165e-155|spen:107021689|K07904 Ras-related protein Rab-11A | (RefSeq) ras-related protein Rab11A	Endocytosis (ko04144)
		1035	Solyc06g082010.4	0.863053	Molecular Function: metal ion binding (GO:0046872);;	--	--
		1036	Solyc06g082020.4	0.939786	Cellular Component: integral component of membrane (GO:0016021);;	--	--
		1037	Solyc06g082080.3	0.92745	Molecular Function: protein serine/threonine phosphatase activity (GO:0004722);; Biological Process: protein dephosphorylation (GO:0006470);; Molecular Function: metal ion binding (GO:0046872);;	--	--
		1038	Solyc06g082170.2	0.844369	Cellular Component: cell (GO:0005623);; Molecular Function: electron carrier activity (GO:0009055);; Molecular Function: protein disulfide oxidoreductase activity (GO:0015035);; Biological Process: cell redox homeostasis (GO:0045454);; Biological Process: oxidation-reduction process (GO:0055114);;	K17479|5.96424e-172|spen:107022589|K17479 glutaredoxin domain-containing cysteine-rich protein 1 | (RefSeq) uncharacterized protein At5g39865-like	--
		1039	Solyc06g082290.4	0.929689	Molecular Function: structural constituent of ribosome (GO:0003735);; Biological Process: translation (GO:0006412);; Cellular Component: integral component of membrane (GO:0016021);; Biological Process: transmembrane transport (GO:0055085);;	K15113|0|spen:107021267|K15113 solute carrier family 25 (mitochondrial iron transporter), member 28/37 | (RefSeq) mitoferrin-like	--
		1040	Solyc06g082380.3	0.960713	Cellular Component: plasma membrane (GO:0005886);; Biological Process: defense response (GO:0006952);; Cellular Component: integral component of membrane (GO:0016021);;	--	--
		1041	Solyc06g082440.1	0.988982	Molecular Function: protein serine/threonine kinase activity (GO:0004674);; Molecular Function: ATP binding (GO:0005524);; Biological Process: protein phosphorylation (GO:0006468);; Biological Process: signal transduction (GO:0007165);; Cellular Component: integral component of membrane (GO:0016021);;	K12761|0|sly:101055501|K12761 carbon catabolite-derepressing protein kinase [EC:2.7.11.1] | (RefSeq) CIPK11; CBL-interacting protein kinase 11	--
		1042	Solyc06g082590.1	0.778645	Molecular Function: DNA binding (GO:0003677);; Molecular Function: transcription factor activity, sequence-specific DNA binding (GO:0003700);; Cellular Component: nucleus (GO:0005634);; Biological Process: regulation of transcription, DNA-templated (GO:0006355);; Biological Process: defense response (GO:0006952);; Biological Process: response to auxin (GO:0009733);; Biological Process: regulation…	K13434|3.43377e-141|sly:544043|K13434 pathogenesis-related genes transcriptional activator PTI6 | (RefSeq) SlCRF1; pathogenesis-related genes transcriptional activator PTI6	Plant-pathogen interaction (ko04626)
		1043	Solyc06g082700.1	0.910702	Molecular Function: protein serine/threonine phosphatase activity (GO:0004722);; Biological Process: protein dephosphorylation (GO:0006470);;	--	--
		1044	Solyc06g082780.4	0.943073	Molecular Function: uniporter activity (GO:0015292);; Cellular Component: integral component of membrane (GO:0016021);; Biological Process: transmembrane transport (GO:0055085);;	K20858|0|sly:101266343|K20858 calcium uniporter protein, mitochondrial | (RefSeq) calcium uniporter protein 6, mitochondrial-like	--
		1045	Solyc06g083000.1	0.746196	Biological Process: polysaccharide catabolic process (GO:0000272);; Molecular Function: calcium ion binding (GO:0005509);; Cellular Component: peroxisome (GO:0005777);;	K13448|1.61258e-83|sot:102594210|K13448 calcium-binding protein CML | (RefSeq) calmodulin-like protein 3	Plant-pathogen interaction (ko04626)
		1046	Solyc06g083150.3	0.862707	Molecular Function: ubiquitin-protein transferase activity (GO:0004842);; Biological Process: protein ubiquitination (GO:0016567);;	K09561|0|sly:101254909|K09561 STIP1 homology and U-box containing protein 1 [EC:2.3.2.27] | (RefSeq) E3 ubiquitin-protein ligase CHIP	Ubiquitin mediated proteolysis (ko04120);; Protein processing in endoplasmic reticulum (ko04141)
		1047	Solyc06g083210.3	0.959555	Molecular Function: protein kinase activity (GO:0004672);; Molecular Function: ATP binding (GO:0005524);; Biological Process: protein phosphorylation (GO:0006468);;	K08829|0|sly:101253697|K08829 male germ cell-associated kinase [EC:2.7.11.22] | (RefSeq) serine/threonine-protein kinase MHK	--
		1048	Solyc06g083350.3	0.702172	--	--	--
		1049	Solyc06g083370.3	0.911556	--	--	--
		1050	Solyc06g083390.4	0.981999	--	K13456|1.07487e-164|sly:101249560|K13456 RPM1-interacting protein 4 | (RefSeq) RPM1-interacting protein 4	Plant-pathogen interaction (ko04626)
		1051	Solyc06g083440.3	0.970527	Cellular Component: endoplasmic reticulum membrane (GO:0005789);; Cellular Component: integral component of membrane (GO:0016021);; Molecular Function: heme binding (GO:0020037);; Cellular Component: organelle membrane (GO:0031090);; Molecular Function: metal ion binding (GO:0046872);; Biological Process: oxidation-reduction process (GO:0055114);;	--	--
		1052	Solyc06g083750.3	0.996694	Cellular Component: plant-type cell wall (GO:0009505);; Cellular Component: plasmodesma (GO:0009506);; Biological Process: plasmodesmata-mediated intercellular transport (GO:0010497);; Cellular Component: integral component of membrane (GO:0016021);; Biological Process: transport of virus in multicellular host (GO:0046739);;	--	--
		1053	Solyc06g083980.3	0.974875	Molecular Function: protein dimerization activity (GO:0046983);;	--	--
		1054	Solyc06g150132.1	0.957071	Molecular Function: calcium ion binding (GO:0005509);;	K13448|4.44093e-154|sly:101253386|K13448 calcium-binding protein CML | (RefSeq) calmodulin-like protein 3	Plant-pathogen interaction (ko04626)
		1055	Solyc06g150137.1	0.978109	Molecular Function: iron ion binding (GO:0005506);; Cellular Component: integral component of membrane (GO:0016021);; Molecular Function: trans-cinnamate 4-monooxygenase activity (GO:0016710);; Molecular Function: heme binding (GO:0020037);; Biological Process: oxidation-reduction process (GO:0055114);;	K00487|0|sot:102605644|K00487 trans-cinnamate 4-monooxygenase [EC:1.14.13.11] | (RefSeq) trans-cinnamate 4-monooxygenase	Ubiquinone and other terpenoid-quinone biosynthesis (ko00130);; Phenylalanine metabolism (ko00360);; Phenylpropanoid biosynthesis (ko00940);; Flavonoid biosynthesis (ko00941);; Stilbenoid, diarylheptanoid and gingerol biosynthesis (ko00945)
		1056	Solyc07g005090.4	0.998682	Molecular Function: chitinase activity (GO:0004568);; Cellular Component: extracellular region (GO:0005576);; Biological Process: carbohydrate metabolic process (GO:0005975);; Biological Process: chitin catabolic process (GO:0006032);; Molecular Function: chitin binding (GO:0008061);;	K01183|0|sly:101257483|K01183 chitinase [EC:3.2.1.14] | (RefSeq) acidic mammalian chitinase-like	Amino sugar and nucleotide sugar metabolism (ko00520)
		1057	Solyc07g005180.3	0.936862	--	--	--
		1058	Solyc07g005330.3	0.985903	Molecular Function: hydrolase activity, hydrolyzing O-glycosyl compounds (GO:0004553);; Biological Process: carbohydrate metabolic process (GO:0005975);; Molecular Function: polysaccharide binding (GO:0030247);; Cellular Component: anchored component of plasma membrane (GO:0046658);;	--	--
		1059	Solyc07g005380.4	0.925744	Molecular Function: protein phosphatase inhibitor activity (GO:0004864);; Molecular Function: receptor activity (GO:0004872);; Cellular Component: nucleus (GO:0005634);; Cellular Component: cytoplasm (GO:0005737);; Biological Process: defense response (GO:0006952);; Biological Process: response to biotic stimulus (GO:0009607);; Biological Process: abscisic acid-activated signaling pathway (GO:000…	--	--
		1060	Solyc07g005440.1	0.984376	Molecular Function: protein serine/threonine kinase activity (GO:0004674);; Molecular Function: ATP binding (GO:0005524);; Biological Process: protein phosphorylation (GO:0006468);; Biological Process: signal transduction (GO:0007165);;	--	--
		1061	Solyc07g006280.3	0.990234	Cellular Component: integral component of membrane (GO:0016021);;	--	--
		1062	Solyc07g006410.1	0.766838	Cellular Component: integral component of membrane (GO:0016021);;	--	--
		1063	Solyc07g006420.1	0.997984	--	--	--
		1064	Solyc07g006500.3	0.898577	Molecular Function: catalytic activity (GO:0003824);; Cellular Component: mitochondrion (GO:0005739);; Cellular Component: cytosol (GO:0005829);; Biological Process: trehalose biosynthetic process (GO:0005992);;	K16055|0|sly:100135703|K16055 trehalose 6-phosphate synthase/phosphatase [EC:2.4.1.15 3.1.3.12] | (RefSeq) TPS1, SlTPS1; trehalose-6-phosphate synthase	Starch and sucrose metabolism (ko00500)
		1065	Solyc07g006770.2	0.996576	Molecular Function: protein serine/threonine kinase activity (GO:0004674);; Molecular Function: ATP binding (GO:0005524);; Biological Process: protein phosphorylation (GO:0006468);; Cellular Component: integral component of membrane (GO:0016021);;	--	--
		1066	Solyc07g007050.1	0.938541	--	--	--
		1067	Solyc07g007130.1	0.989572	--	--	--
		1068	Solyc07g007170.3	0.989165	Biological Process: protein polyubiquitination (GO:0000209);; Biological Process: protein ubiquitination involved in ubiquitin-dependent protein catabolic process (GO:0042787);; Biological Process: proteasome-mediated ubiquitin-dependent protein catabolic process (GO:0043161);; Molecular Function: metal ion binding (GO:0046872);; Molecular Function: ubiquitin protein ligase activity (GO:0061630);;	--	--
		1069	Solyc07g007430.3	0.987817	Molecular Function: acyl binding (GO:0000035);; Cellular Component: endosome (GO:0005768);; Cellular Component: trans-Golgi network (GO:0005802);; Molecular Function: zinc ion binding (GO:0008270);; Biological Process: cell tip growth (GO:0009932);; Cellular Component: integral component of membrane (GO:0016021);; Molecular Function: protein-cysteine S-palmitoyltransferase activity (GO:0019706);;	K20032|0|sly:101256985|K20032 palmitoyltransferase ZDHHC13/17 [EC:2.3.1.225] | (RefSeq) protein S-acyltransferase 24	--
		1070	Solyc07g007590.1	0.955697	Molecular Function: prephenate dehydrogenase (NADP+) activity (GO:0004665);; Biological Process: tyrosine biosynthetic process (GO:0006571);; Molecular Function: prephenate dehydrogenase (NAD+) activity (GO:0008977);; Cellular Component: chloroplast (GO:0009507);; Biological Process: oxidation-reduction process (GO:0055114);;	K15227|0|sly:101259263|K15227 arogenate dehydrogenase (NADP+), plant [EC:1.3.1.78] | (RefSeq) arogenate dehydrogenase 2, chloroplastic-like	Phenylalanine, tyrosine and tryptophan biosynthesis (ko00400);; Biosynthesis of amino acids (ko01230)
		1071	Solyc07g007820.3	0.997838	Molecular Function: 1-phosphatidylinositol binding (GO:0005545);; Cellular Component: clathrin-coated vesicle (GO:0030136);; Molecular Function: clathrin binding (GO:0030276);; Biological Process: clathrin coat assembly (GO:0048268);;	--	--
		1072	Solyc07g008140.3	0.97366	Molecular Function: electron carrier activity (GO:0009055);; Cellular Component: anchored component of plasma membrane (GO:0046658);;	--	--
		1073	Solyc07g008280.4	0.859277	--	--	--
		1074	Solyc07g008320.3	0.937719	Molecular Function: calcium-transporting ATPase activity (GO:0005388);; Molecular Function: calmodulin binding (GO:0005516);; Molecular Function: ATP binding (GO:0005524);; Cellular Component: integral component of plasma membrane (GO:0005887);; Cellular Component: intracellular membrane-bounded organelle (GO:0043231);; Molecular Function: metal ion binding (GO:0046872);; Biological Process: calc…	K01537|0|sly:100736245|K01537 Ca2+-transporting ATPase [EC:3.6.3.8] | (RefSeq) ACA10; auto-inhibited Ca2 -transporting ATPase 10	--
		1075	Solyc07g008440.3	0.844125	Molecular Function: transporter activity (GO:0005215);; Biological Process: transport (GO:0006810);; Cellular Component: integral component of membrane (GO:0016021);;	--	--
		1076	Solyc07g008545.1	0.929864	Molecular Function: acid phosphatase activity (GO:0003993);; Biological Process: dephosphorylation (GO:0016311);; Molecular Function: metal ion binding (GO:0046872);;	--	--
		1077	Solyc07g008590.1	0.913269	Cellular Component: integral component of membrane (GO:0016021);;	--	--
		1078	Solyc07g008620.1	0.973203	Cellular Component: integral component of membrane (GO:0016021);;	K13466|0|sly:543900|K13466 EIX receptor 1/2 | (RefSeq) Eix1; EIX receptor 1	Plant-pathogen interaction (ko04626)
		1079	Solyc07g008710.3	0.706019	Biological Process: defense response (GO:0006952);; Biological Process: response to biotic stimulus (GO:0009607);;	--	--
		1080	Solyc07g008820.3	0.997504	Cellular Component: integral component of membrane (GO:0016021);;	--	--
		1081	Solyc07g008840.3	0.884379	Molecular Function: GTPase activator activity (GO:0005096);; Cellular Component: autophagosome (GO:0005776);; Biological Process: intracellular protein transport (GO:0006886);; Biological Process: autophagy (GO:0006914);; Cellular Component: endosome membrane (GO:0010008);; Molecular Function: Rab GTPase binding (GO:0017137);; Biological Process: regulation of vesicle fusion (GO:0031338);; Biolog…	K18469|0|sly:101260951|K18469 TBC1 domain family member 5 | (RefSeq) uncharacterized LOC101260951	--
		1082	Solyc07g008930.1	0.985792	--	--	--
		1083	Solyc07g008940.3	0.965464	Molecular Function: acetylglucosaminyltransferase activity (GO:0008375);; Cellular Component: integral component of membrane (GO:0016021);;	--	--
		1084	Solyc07g009050.3	0.938416	Biological Process: defense response (GO:0006952);;	--	--
		1085	Solyc07g009070.4	0.945488	Biological Process: defense response (GO:0006952);;	--	--
		1086	Solyc07g017860.3	0.96794	Molecular Function: acetate-CoA ligase activity (GO:0003987);; Molecular Function: ATP binding (GO:0005524);; Molecular Function: AMP binding (GO:0016208);; Biological Process: acetyl-CoA biosynthetic process from acetate (GO:0019427);;	K01895|0|sly:101264442|K01895 acetyl-CoA synthetase [EC:6.2.1.1] | (RefSeq) acetyl-coenzyme A synthetase, chloroplastic/glyoxysomal-like	Glycolysis / Gluconeogenesis (ko00010);; Pyruvate metabolism (ko00620);; Propanoate metabolism (ko00640);; Carbon metabolism (ko01200)
		1087	Solyc07g019460.3	0.953439	Molecular Function: NADPH-hemoprotein reductase activity (GO:0003958);; Cellular Component: endoplasmic reticulum membrane (GO:0005789);; Molecular Function: FMN binding (GO:0010181);; Cellular Component: integral component of membrane (GO:0016021);; Molecular Function: [methionine synthase] reductase activity (GO:0030586);; Biological Process: oxidation-reduction process (GO:0055114);;	K00327|0|sly:101247036|K00327 NADPH-ferrihemoprotein reductase [EC:1.6.2.4] | (RefSeq) NADPH--cytochrome P450 reductase	--
		1088	Solyc07g019670.4	0.818787	Molecular Function: 3-hydroxyacyl-CoA dehydrogenase activity (GO:0003857);; Molecular Function: enoyl-CoA hydratase activity (GO:0004300);; Cellular Component: cell wall (GO:0005618);; Cellular Component: peroxisome (GO:0005777);; Biological Process: fatty acid beta-oxidation (GO:0006635);; Cellular Component: plasmodesma (GO:0009506);; Cellular Component: chloroplast (GO:0009507);; Biological Pr…	K10527|0|sly:101248790|K10527 enoyl-CoA hydratase/3-hydroxyacyl-CoA dehydrogenase [EC:4.2.1.17 1.1.1.35 1.1.1.211] | (RefSeq) peroxisomal fatty acid beta-oxidation multifunctional protein AIM1	Fatty acid degradation (ko00071);; alpha-Linolenic acid metabolism (ko00592);; Fatty acid metabolism (ko01212)
		1089	Solyc07g020870.3	0.997108	--	--	--
		1090	Solyc07g021750.1	0.979163	Molecular Function: cytidine deaminase activity (GO:0004126);; Cellular Component: cytosol (GO:0005829);; Molecular Function: zinc ion binding (GO:0008270);; Biological Process: cytidine deamination (GO:0009972);;	K01489|0|sly:101255711|K01489 cytidine deaminase [EC:3.5.4.5] | (RefSeq) cytidine deaminase 1	Pyrimidine metabolism (ko00240)
		1091	Solyc07g025380.3	0.923614	--	--	--
		1092	Solyc07g032230.3	0.996794	Biological Process: protein transport (GO:0015031);;	K19476|0|sly:101265657|K19476 vacuolar protein sorting-associated protein IST1 | (RefSeq) uncharacterized LOC101265657	Endocytosis (ko04144)
		1093	Solyc07g039570.3	0.929645	--	--	--
		1094	Solyc07g040710.3	0.993276	--	--	--
		1095	Solyc07g040890.1	0.952729	Biological Process: metabolic process (GO:0008152);; Molecular Function: hydrolase activity (GO:0016787);;	--	--
		1096	Solyc07g040960.1	0.98219	--	--	--
		1097	Solyc07g041555.1	0.952379	#N/A	#N/A	#N/A
		1098	Solyc07g041740.1	0.809784	--	--	--
		1099	Solyc07g041750.3	0.996152	Cellular Component: Golgi apparatus (GO:0005794);; Cellular Component: chloroplast (GO:0009507);; Cellular Component: integral component of membrane (GO:0016021);;	--	--
		1100	Solyc07g042270.4	0.851982	Molecular Function: RNA binding (GO:0003723);; Molecular Function: ATP-dependent RNA helicase activity (GO:0004004);; Molecular Function: ATP binding (GO:0005524);; Biological Process: RNA secondary structure unwinding (GO:0010501);;	K14806|0|sly:101245966|K14806 ATP-dependent RNA helicase DDX31/DBP7 [EC:3.6.4.13] | (RefSeq) DEAD-box ATP-dependent RNA helicase 17	--
		1101	Solyc07g042510.3	0.87909	Cellular Component: integral component of membrane (GO:0016021);;	K06890|8.55062e-143|sly:101268009|K06890 uncharacterized protein | (RefSeq) BI1-like protein	--
		1102	Solyc07g042560.4	0.937702	Biological Process: cell plate assembly (GO:0000919);; Molecular Function: microtubule motor activity (GO:0003777);; Molecular Function: ATP binding (GO:0005524);; Cellular Component: nucleus (GO:0005634);; Cellular Component: kinesin complex (GO:0005871);; Cellular Component: microtubule (GO:0005874);; Biological Process: microtubule-based movement (GO:0007018);; Biological Process: male meiosis…	K11498|0|sly:101267251|K11498 centromeric protein E | (RefSeq) kinesin-like protein NACK2	--
		1103	Solyc07g042890.3	0.96101	Molecular Function: protein kinase activity (GO:0004672);; Molecular Function: ATP binding (GO:0005524);; Biological Process: protein phosphorylation (GO:0006468);;	--	--
		1104	Solyc07g043250.1	0.988102	--	--	--
		1105	Solyc07g043320.3	0.975856	Cellular Component: integral component of membrane (GO:0016021);;	--	--
		1106	Solyc07g043510.3	0.938455	Cellular Component: plasma membrane (GO:0005886);;	--	--
		1107	Solyc07g044960.1	0.988466	Cellular Component: integral component of membrane (GO:0016021);;	--	--
		1108	Solyc07g045030.4	0.991944	--	--	--
		1109	Solyc07g045100.1	0.992112	Molecular Function: aspartic-type endopeptidase activity (GO:0004190);; Biological Process: proteolysis (GO:0006508);; Biological Process: protein catabolic process (GO:0030163);;	--	--
		1110	Solyc07g045160.3	0.983559	Molecular Function: 6-phosphofructokinase activity (GO:0003872);; Molecular Function: ATP binding (GO:0005524);; Cellular Component: cytoplasm (GO:0005737);; Biological Process: fructose 6-phosphate metabolic process (GO:0006002);; Molecular Function: metal ion binding (GO:0046872);; Biological Process: glycolytic process through fructose-6-phosphate (GO:0061615);;	K00850|0|sly:101268121|K00850 6-phosphofructokinase 1 [EC:2.7.1.11] | (RefSeq) ATP-dependent 6-phosphofructokinase 6	Glycolysis / Gluconeogenesis (ko00010);; Pentose phosphate pathway (ko00030);; Fructose and mannose metabolism (ko00051);; Galactose metabolism (ko00052);; Carbon metabolism (ko01200);; Biosynthesis of amino acids (ko01230);; RNA degradation (ko03018)
		1111	Solyc07g047780.3	0.958831	Molecular Function: zinc ion binding (GO:0008270);;	--	--
		1112	Solyc07g047980.3	0.875497	--	K13118|0|sly:101251793|K13118 protein DGCR14 | (RefSeq) protein DGCR14	--
		1113	Solyc07g048070.3	0.824313	Cellular Component: integral component of membrane (GO:0016021);; Biological Process: oxidation-reduction process (GO:0055114);;	--	--
		1114	Solyc07g049180.3	0.993669	Molecular Function: protein serine/threonine kinase activity (GO:0004674);; Molecular Function: ATP binding (GO:0005524);; Biological Process: protein phosphorylation (GO:0006468);; Cellular Component: integral component of membrane (GO:0016021);;	K13429|0|sly:100736514|K13429 chitin elicitor receptor kinase 1 | (RefSeq) Bti9; LysM receptor-like kinase	Plant-pathogen interaction (ko04626)
		1115	Solyc07g049280.3	0.842468	Molecular Function: 6-phosphofructokinase activity (GO:0003872);; Molecular Function: ATP binding (GO:0005524);; Cellular Component: cytoplasm (GO:0005737);; Biological Process: fructose 6-phosphate metabolic process (GO:0006002);; Biological Process: carbohydrate phosphorylation (GO:0046835);; Molecular Function: diphosphate-fructose-6-phosphate 1-phosphotransferase activity (GO:0047334);; Biolo…	K00895|0|sly:101245182|K00895 diphosphate-dependent phosphofructokinase [EC:2.7.1.90] | (RefSeq) pyrophosphate--fructose 6-phosphate 1-phosphotransferase subunit beta-like	Glycolysis / Gluconeogenesis (ko00010);; Pentose phosphate pathway (ko00030);; Fructose and mannose metabolism (ko00051)
		1116	Solyc07g049580.3	0.973447	Molecular Function: GTPase activator activity (GO:0005096);; Cellular Component: intracellular (GO:0005622);; Biological Process: intracellular protein transport (GO:0006886);; Cellular Component: endomembrane system (GO:0012505);; Molecular Function: Rab GTPase binding (GO:0017137);; Biological Process: regulation of vesicle fusion (GO:0031338);; Biological Process: activation of GTPase activity…	K20165|0|spen:107024187|K20165 TBC1 domain family member 2A | (RefSeq) growth hormone-regulated TBC protein 1-like	--
		1117	Solyc07g049645.1	0.795151	Molecular Function: transferase activity, transferring acyl groups other than amino-acyl groups (GO:0016747);;	K19861|0|sly:101262227|K19861 benzyl alcohol O-benzoyltransferase [EC:2.3.1.196 2.3.1.232] | (RefSeq) benzyl alcohol O-benzoyltransferase	--
		1118	Solyc07g049655.1	0.731086	Molecular Function: transferase activity, transferring acyl groups other than amino-acyl groups (GO:0016747);;	K19861|0|sly:101262227|K19861 benzyl alcohol O-benzoyltransferase [EC:2.3.1.196 2.3.1.232] | (RefSeq) benzyl alcohol O-benzoyltransferase	--
		1119	Solyc07g049680.4	0.895964	Cellular Component: condensin complex (GO:0000796);; Cellular Component: cytoplasm (GO:0005737);; Biological Process: mitotic chromosome condensation (GO:0007076);;	K06676|0|sly:101261635|K06676 condensin complex subunit 2 | (RefSeq) condensin complex subunit 2	--
		1120	Solyc07g052370.4	0.963467	Molecular Function: iron ion binding (GO:0005506);; Cellular Component: integral component of membrane (GO:0016021);; Molecular Function: oxidoreductase activity, acting on paired donors, with incorporation or reduction of molecular oxygen, NAD(P)H as one donor, and incorporation of one atom of oxygen (GO:0016709);; Molecular Function: heme binding (GO:0020037);; Biological Process: secondary met…	K07418|0|sly:101253701|K07418 cytochrome P450 family 2 subfamily J [EC:1.14.14.1] | (RefSeq) premnaspirodiene oxygenase-like	--
		1121	Solyc07g052445.1	0.987067	--	K15283|7.89864e-12|spen:107025243|K15283 solute carrier family 35, member E1 | (RefSeq) glucose-6-phosphate/phosphate translocator 2, chloroplastic-like	--
		1122	Solyc07g052640.3	0.945781	--	--	--
		1123	Solyc07g052780.3	0.909421	Biological Process: signal transduction (GO:0007165);;	--	--
		1124	Solyc07g052785.1	0.968658	--	--	--
		1125	Solyc07g052790.3	0.970319	--	--	--
		1126	Solyc07g053050.1	0.956667	Molecular Function: calcium ion binding (GO:0005509);;	K16465|3.11264e-77|sly:101266533|K16465 centrin-1 | (RefSeq) calcium-binding protein PBP1-like	--
		1127	Solyc07g053140.3	0.917894	Cellular Component: intracellular (GO:0005622);; Molecular Function: zinc ion binding (GO:0008270);;	--	--
		1128	Solyc07g053170.4	0.958646	Biological Process: activation of MAPKK activity (GO:0000186);; Molecular Function: MAP kinase kinase kinase activity (GO:0004709);; Molecular Function: ATP binding (GO:0005524);; Cellular Component: cytoplasm (GO:0005737);;	K13414|0|sly:101264342|K13414 mitogen-activated protein kinase kinase kinase 1 [EC:2.7.11.25] | (RefSeq) mitogen-activated protein kinase kinase kinase 1-like	Plant-pathogen interaction (ko04626)
		1129	Solyc07g053230.3	0.993623	Molecular Function: DNA binding (GO:0003677);;	--	--
		1130	Solyc07g053240.3	0.967493	Molecular Function: DNA binding (GO:0003677);;	K09422|2.4357e-157|sly:101268411|K09422 myb proto-oncogene protein, plant | (RefSeq) transcription factor WER-like	--
		1131	Solyc07g053760.4	0.985957	Molecular Function: protein serine/threonine phosphatase activity (GO:0004722);; Biological Process: protein dephosphorylation (GO:0006470);;	K17506|0|sly:101248792|K17506 protein phosphatase 1L [EC:3.1.3.16] | (RefSeq) probable protein phosphatase 2C 58	--
		1132	Solyc07g053980.3	0.995206	Biological Process: reproduction (GO:0000003);; Cellular Component: 1,3-beta-D-glucan synthase complex (GO:0000148);; Molecular Function: 1,3-beta-D-glucan synthase activity (GO:0003843);; Cellular Component: Golgi apparatus (GO:0005794);; Biological Process: (1->3)-beta-D-glucan biosynthetic process (GO:0006075);; Cellular Component: plasmodesma (GO:0009506);; Biological Process: pollen developm…	K11000|0|sly:101243903|K11000 callose synthase [EC:2.4.1.-] | (RefSeq) callose synthase 12	--
		1133	Solyc07g054830.4	0.96427	Molecular Function: diacylglycerol kinase activity (GO:0004143);; Molecular Function: ATP binding (GO:0005524);; Biological Process: protein kinase C-activating G-protein coupled receptor signaling pathway (GO:0007205);; Biological Process: phosphorylation (GO:0016310);;	K00901|0|sly:544171|K00901 diacylglycerol kinase (ATP) [EC:2.7.1.107] | (RefSeq) DGK1; diacylglycerol kinase	Glycerolipid metabolism (ko00561);; Glycerophospholipid metabolism (ko00564);; Phosphatidylinositol signaling system (ko04070)
		1134	Solyc07g054920.2	0.996862	Molecular Function: metal ion binding (GO:0046872);; Molecular Function: dioxygenase activity (GO:0051213);; Biological Process: oxidation-reduction process (GO:0055114);;	--	--
		1135	Solyc07g055190.3	0.986403	Molecular Function: peroxidase activity (GO:0004601);; Cellular Component: extracellular region (GO:0005576);; Biological Process: response to oxidative stress (GO:0006979);; Molecular Function: heme binding (GO:0020037);; Biological Process: hydrogen peroxide catabolic process (GO:0042744);; Molecular Function: metal ion binding (GO:0046872);; Biological Process: oxidation-reduction process (GO:…	K00430|0|sly:101244682|K00430 peroxidase [EC:1.11.1.7] | (RefSeq) peroxidase P7-like	Phenylpropanoid biosynthesis (ko00940)
		1136	Solyc07g055670.1	0.93801	Molecular Function: protein serine/threonine kinase activity (GO:0004674);; Molecular Function: ATP binding (GO:0005524);; Biological Process: protein phosphorylation (GO:0006468);; Cellular Component: integral component of membrane (GO:0016021);; Biological Process: recognition of pollen (GO:0048544);;	--	--
		1137	Solyc07g055710.3	0.854919	Molecular Function: transcription factor activity, sequence-specific DNA binding (GO:0003700);; Cellular Component: nucleus (GO:0005634);; Biological Process: regulation of transcription, DNA-templated (GO:0006355);; Molecular Function: sequence-specific DNA binding (GO:0043565);;	K09419|0|sly:101259859|K09419 heat shock transcription factor, other eukaryote | (RefSeq) heat stress transcription factor A-4c-like	--
		1138	Solyc07g055880.1	0.865614	--	--	--
		1139	Solyc07g055990.3	0.988036	Molecular Function: hydrolase activity, hydrolyzing O-glycosyl compounds (GO:0004553);; Cellular Component: cell wall (GO:0005618);; Biological Process: xyloglucan metabolic process (GO:0010411);; Molecular Function: xyloglucan:xyloglucosyl transferase activity (GO:0016762);; Biological Process: cell wall biogenesis (GO:0042546);; Cellular Component: apoplast (GO:0048046);; Biological Process: ce…	K08235|0|sly:101255416|K08235 xyloglucan:xyloglucosyl transferase [EC:2.4.1.207] | (RefSeq) probable xyloglucan endotransglucosylase/hydrolase protein 16	--
		1140	Solyc07g056000.2	0.975997	Molecular Function: hydrolase activity, hydrolyzing O-glycosyl compounds (GO:0004553);; Cellular Component: cell wall (GO:0005618);; Biological Process: xyloglucan metabolic process (GO:0010411);; Molecular Function: xyloglucan:xyloglucosyl transferase activity (GO:0016762);; Biological Process: cell wall biogenesis (GO:0042546);; Cellular Component: apoplast (GO:0048046);; Biological Process: ce…	K08235|0|sly:544100|K08235 xyloglucan:xyloglucosyl transferase [EC:2.4.1.207] | (RefSeq) tXET-B2; xyloglycan endo-transglycosylase	--
		1141	Solyc07g056090.1	0.818812	--	--	--
		1142	Solyc07g056190.3	0.984938	Cellular Component: cytoplasm (GO:0005737);; Biological Process: metal ion transport (GO:0030001);; Molecular Function: transition metal ion binding (GO:0046914);; Biological Process: cellular transition metal ion homeostasis (GO:0046916);;	--	--
		1143	Solyc07g056200.3	0.883667	Cellular Component: cytoplasm (GO:0005737);; Biological Process: metal ion transport (GO:0030001);; Molecular Function: transition metal ion binding (GO:0046914);; Biological Process: cellular transition metal ion homeostasis (GO:0046916);;	--	--
		1144	Solyc07g056320.4	0.975436	Cellular Component: mitochondrion (GO:0005739);; Biological Process: cutin biosynthetic process (GO:0010143);; Cellular Component: integral component of membrane (GO:0016021);; Biological Process: dephosphorylation (GO:0016311);; Molecular Function: phosphatase activity (GO:0016791);; Biological Process: pollen sperm cell differentiation (GO:0048235);; Molecular Function: glycerol-3-phosphate 2-O…	K13508|0|sly:101247838|K13508 glycerol-3-phosphate acyltransferase [EC:2.3.1.15] | (RefSeq) glycerol-3-phosphate acyltransferase 1	Glycerolipid metabolism (ko00561);; Glycerophospholipid metabolism (ko00564)
		1145	Solyc07g056400.1	0.938494	Molecular Function: protein serine/threonine kinase activity (GO:0004674);; Molecular Function: ATP binding (GO:0005524);; Cellular Component: nucleus (GO:0005634);; Cellular Component: cytoplasm (GO:0005737);; Cellular Component: plasma membrane (GO:0005886);; Biological Process: protein phosphorylation (GO:0006468);; Biological Process: intracellular signal transduction (GO:0035556);;	--	--
		1146	Solyc07g056670.3	0.85692	Molecular Function: iron ion binding (GO:0005506);; Biological Process: response to light stimulus (GO:0009416);; Biological Process: gibberellin catabolic process (GO:0045487);; Molecular Function: C-19 gibberellin 2-beta-dioxygenase activity (GO:0052634);; Biological Process: oxidation-reduction process (GO:0055114);;	K04125|0|sly:100037505|K04125 gibberellin 2-oxidase [EC:1.14.11.13] | (RefSeq) GA2ox2, SlGA2ox2; gibberellin 2-oxidase 2	Diterpenoid biosynthesis (ko00904)
		1147	Solyc07g061950.4	0.987885	Cellular Component: integral component of membrane (GO:0016021);;	K01652|0|sly:101253806|K01652 acetolactate synthase I/II/III large subunit [EC:2.2.1.6] | (RefSeq) uncharacterized LOC101253806	Valine, leucine and isoleucine biosynthesis (ko00290);; Butanoate metabolism (ko00650);; C5-Branched dibasic acid metabolism (ko00660);; Pantothenate and CoA biosynthesis (ko00770);; 2-Oxocarboxylic acid metabolism (ko01210);; Biosynthesis of amino acids (ko01230)
		1148	Solyc07g062080.4	0.943771	Biological Process: MAPK cascade (GO:0000165);; Molecular Function: MAP kinase activity (GO:0004707);; Molecular Function: ATP binding (GO:0005524);; Cellular Component: intracellular (GO:0005622);;	--	--
		1149	Solyc07g062480.2	0.930098	Molecular Function: carbohydrate binding (GO:0030246);;	--	--
		1150	Solyc07g062490.1	0.944689	Molecular Function: carbohydrate binding (GO:0030246);;	--	--
		1151	Solyc07g062890.4	0.972105	--	--	--
		1152	Solyc07g063180.3	0.9601	Biological Process: microtubule-based process (GO:0007017);; Cellular Component: dynein complex (GO:0030286);;	K10418|3.21484e-87|sly:101246737|K10418 dynein light chain LC8-type | (RefSeq) dynein light chain, cytoplasmic-like	--
		1153	Solyc07g063200.3	0.938436	Molecular Function: zinc ion binding (GO:0008270);; Cellular Component: integral component of membrane (GO:0016021);;	K10666|5.02882e-163|sly:101254012|K10666 E3 ubiquitin-protein ligase RNF5 [EC:2.3.2.27] | (RefSeq) E3 ubiquitin-protein ligase RMA3-like	Protein processing in endoplasmic reticulum (ko04141)
		1154	Solyc07g063240.4	0.893843	--	--	--
		1155	Solyc07g063620.3	0.984356	--	--	--
		1156	Solyc07g063710.2	0.941259	--	--	--
		1157	Solyc07g064010.3	0.898202	--	--	--
		1158	Solyc07g064290.3	0.980373	--	K07976|9.6368e-176|sly:101254316|K07976 Rab family, other | (RefSeq) septum-promoting GTP-binding protein 1	--
		1159	Solyc07g064610.3	0.996926	Molecular Function: calmodulin-dependent protein kinase activity (GO:0004683);; Molecular Function: calcium ion binding (GO:0005509);; Molecular Function: calmodulin binding (GO:0005516);; Molecular Function: ATP binding (GO:0005524);; Cellular Component: nucleus (GO:0005634);; Cellular Component: cytoplasm (GO:0005737);; Biological Process: abscisic acid-activated signaling pathway (GO:0009738);…	K13412|0|spen:107025816|K13412 calcium-dependent protein kinase [EC:2.7.11.1] | (RefSeq) calcium-dependent protein kinase 2	Plant-pathogen interaction (ko04626)
		1160	Solyc07g064650.3	0.954378	--	--	--
		1161	Solyc07g064740.3	0.972242	Molecular Function: GTPase activator activity (GO:0005096);; Cellular Component: cytoplasm (GO:0005737);; Biological Process: positive regulation of GTPase activity (GO:0043547);;	K18270|0|sly:101244206|K18270 Rab3 GTPase-activating protein catalytic subunit | (RefSeq) rab3 GTPase-activating protein catalytic subunit	--
		1162	Solyc07g064870.3	0.90168	Molecular Function: cellulase activity (GO:0008810);; Biological Process: cellulose catabolic process (GO:0030245);;	--	--
		1163	Solyc07g065090.2	0.898265	--	--	--
		1164	Solyc07g065250.3	0.998893	Molecular Function: protein serine/threonine kinase activity (GO:0004674);; Molecular Function: ATP binding (GO:0005524);; Cellular Component: cytosol (GO:0005829);; Biological Process: protein phosphorylation (GO:0006468);; Biological Process: intracellular signal transduction (GO:0035556);;	K08867|0|spen:107024386|K08867 WNK lysine deficient protein kinase [EC:2.7.11.1] | (RefSeq) probable serine/threonine-protein kinase WNK11	--
		1165	Solyc07g065320.4	0.957838	Molecular Function: ATP binding (GO:0005524);; Cellular Component: integral component of membrane (GO:0016021);; Molecular Function: ATPase activity, coupled to transmembrane movement of substances (GO:0042626);; Biological Process: transmembrane transport (GO:0055085);;	--	--
		1166	Solyc07g066160.1	0.985273	Molecular Function: metal ion binding (GO:0046872);;	--	--
		1167	Solyc07g066220.3	0.920974	Molecular Function: transcription factor activity, sequence-specific DNA binding (GO:0003700);; Biological Process: regulation of transcription, DNA-templated (GO:0006355);; Biological Process: response to water deprivation (GO:0009414);; Molecular Function: sequence-specific DNA binding (GO:0043565);;	K18835|0|sly:778199|K18835 WRKY transcription factor 2 | (RefSeq) SlWRKY2; WRKY transcription factor 2	Plant-pathogen interaction (ko04626)
		1168	Solyc07g066550.4	0.927738	Molecular Function: protein serine/threonine kinase activity (GO:0004674);; Molecular Function: ATP binding (GO:0005524);; Cellular Component: plasma membrane (GO:0005886);; Biological Process: protein phosphorylation (GO:0006468);; Cellular Component: integral component of membrane (GO:0016021);;	--	--
		1169	Solyc08g005090.2	0.977328	--	--	--
		1170	Solyc08g005100.3	0.983185	Cellular Component: integral component of membrane (GO:0016021);;	--	--
		1171	Solyc08g005400.4	0.962603	Molecular Function: chromatin binding (GO:0003682);; Cellular Component: nucleus (GO:0005634);; Molecular Function: methyltransferase activity (GO:0008168);; Biological Process: methylation (GO:0032259);;	K00558|0|sly:101244018|K00558 DNA (cytosine-5)-methyltransferase 1 [EC:2.1.1.37] | (RefSeq) DNA (cytosine-5)-methyltransferase CMT2	Cysteine and methionine metabolism (ko00270)
		1172	Solyc08g005673.1	0.903638	Cellular Component: chloroplast (GO:0009507);; Molecular Function: metal ion binding (GO:0046872);; Molecular Function: dimethylallylcistransferase activity (GO:0047863);;	K18114|3.28555e-97|sly:100316884|K18114 dimethylallylcistransferase [EC:2.5.1.28] | (RefSeq) NDPS1; neryl diphosphate synthase 1	--
		1173	Solyc08g005677.1	0.743302	Molecular Function: magnesium ion binding (GO:0000287);; Cellular Component: chloroplast (GO:0009507);; Molecular Function: terpene synthase activity (GO:0010333);; Biological Process: monoterpene biosynthetic process (GO:0043693);;	K18116|0|sly:100316883|K18116 beta-phellandrene synthase (neryl-diphosphate-cyclizing) [EC:4.2.3.51] | (RefSeq) PHS1, PHS; terpene synthase	--
		1174	Solyc08g005710.3	0.719606	Molecular Function: magnesium ion binding (GO:0000287);; Cellular Component: chloroplast (GO:0009507);; Molecular Function: terpene synthase activity (GO:0010333);; Molecular Function: copal-8-ol diphosphate synthase activity (GO:0102161);; Biological Process: copal-8-ol diphosphate(3-) biosynthetic process (GO:1902243);; Biological Process: geranylgeranyl diphosphate catabolic process (GO:190224…	K04120|0|sly:101250428|K04120 ent-copalyl diphosphate synthase [EC:5.5.1.13] | (RefSeq) TPS41; terpene synthase	Diterpenoid biosynthesis (ko00904)
		1175	Solyc08g006320.4	0.995716	Molecular Function: transcription factor activity, sequence-specific DNA binding (GO:0003700);; Biological Process: regulation of transcription, DNA-templated (GO:0006355);; Molecular Function: sequence-specific DNA binding (GO:0043565);;	--	--
		1176	Solyc08g006470.4	0.99791	Cellular Component: cytosolic large ribosomal subunit (GO:0022625);; Cellular Component: preribosome, large subunit precursor (GO:0030687);; Biological Process: ribosomal large subunit biogenesis (GO:0042273);; Molecular Function: metal ion binding (GO:0046872);;	K14816|0|sly:101267254|K14816 pre-60S factor REI1 | (RefSeq) cytoplasmic 60S subunit biogenesis factor REI1 homolog 1	--
		1177	Solyc08g006500.4	0.834191	Molecular Function: ionotropic glutamate receptor activity (GO:0004970);; Biological Process: ion transport (GO:0006811);; Cellular Component: integral component of membrane (GO:0016021);; Biological Process: ionotropic glutamate receptor signaling pathway (GO:0035235);;	K05387|0|sly:101267544|K05387 glutamate receptor, ionotropic, plant | (RefSeq) SlGLR2.6; glutamate receptor 2.6	--
		1178	Solyc08g006940.4	0.952867	--	--	--
		1179	Solyc08g007160.3	0.960139	Molecular Function: calcium ion binding (GO:0005509);;	K06268|4.59554e-153|spen:107027271|K06268 serine/threonine-protein phosphatase 2B regulatory subunit | (RefSeq) calcineurin B-like protein 1	--
		1180	Solyc08g007190.3	0.863915	Molecular Function: RNA polymerase II regulatory region sequence-specific DNA binding (GO:0000977);; Molecular Function: RNA polymerase II transcription factor binding (GO:0001085);; Molecular Function: transcriptional activator activity, RNA polymerase II transcription regulatory region sequence-specific binding (GO:0001228);; Molecular Function: chromatin binding (GO:0003682);; Cellular Compone…	--	--
		1181	Solyc08g007230.3	0.991491	Molecular Function: DNA binding (GO:0003677);; Molecular Function: transcription factor activity, sequence-specific DNA binding (GO:0003700);; Cellular Component: nucleus (GO:0005634);; Biological Process: regulation of transcription, DNA-templated (GO:0006355);;	--	--
		1182	Solyc08g007310.3	0.985113	Cellular Component: integral component of membrane (GO:0016021);;	--	--
		1183	Solyc08g007790.3	0.815024	Molecular Function: hydroxymethylglutaryl-CoA synthase activity (GO:0004421);; Biological Process: isoprenoid biosynthetic process (GO:0008299);;	K01641|0|sly:100134904|K01641 hydroxymethylglutaryl-CoA synthase [EC:2.3.3.10] | (RefSeq) HMGS; 3-hydroxy-3-methylglutaryl coenzyme A synthase	Synthesis and degradation of ketone bodies (ko00072);; Valine, leucine and isoleucine degradation (ko00280);; Butanoate metabolism (ko00650);; Terpenoid backbone biosynthesis (ko00900)
		1184	Solyc08g007920.2	0.997243	--	--	--
		1185	Solyc08g008070.1	0.942434	Biological Process: protein homooligomerization (GO:0051260);;	--	--
		1186	Solyc08g008110.2	0.966373	Molecular Function: 1-aminocyclopropane-1-carboxylate synthase activity (GO:0016847);; Molecular Function: pyridoxal phosphate binding (GO:0030170);; Biological Process: 1-aminocyclopropane-1-carboxylate biosynthetic process (GO:0042218);;	K20772|2.92477e-59|spen:107027321|K20772 1-aminocyclopropane-1-carboxylate synthase 1/2/6 [EC:4.4.1.14] | (RefSeq) 1-aminocyclopropane-1-carboxylate synthase-like	Cysteine and methionine metabolism (ko00270)
		1187	Solyc08g008150.1	0.746332	Cellular Component: integral component of membrane (GO:0016021);;	--	--
		1188	Solyc08g008280.3	0.834077	Molecular Function: transcription factor activity, sequence-specific DNA binding (GO:0003700);; Biological Process: regulation of transcription, DNA-templated (GO:0006355);; Molecular Function: sequence-specific DNA binding (GO:0043565);;	--	--
		1189	Solyc08g008370.3	0.944361	--	--	--
		1190	Solyc08g008420.3	0.758394	Cellular Component: mitochondrial inner membrane (GO:0005743);; Biological Process: mitochondrial pyruvate transport (GO:0006850);;	--	--
		1191	Solyc08g008490.4	0.866463	--	K20241|0|sly:101262736|K20241 WD repeat-containing protein 44 | (RefSeq) uncharacterized WD repeat-containing protein C3H5.08c	--
		1192	Solyc08g013900.3	0.970496	--	--	--
		1193	Solyc08g014010.4	0.99657	Cellular Component: integral component of membrane (GO:0016021);;	--	--
		1194	Solyc08g014150.4	0.811336	--	--	--
		1195	Solyc08g014290.1	0.753263	Cellular Component: cytosol (GO:0005829);; Molecular Function: hydrolase activity (GO:0016787);;	--	--
		1196	Solyc08g014570.3	0.964018	Cellular Component: integral component of membrane (GO:0016021);;	--	--
		1197	Solyc08g014600.4	0.922675	Molecular Function: S-adenosylmethionine-dependent methyltransferase activity (GO:0008757);; Biological Process: methylation (GO:0032259);;	--	--
		1198	Solyc08g016150.1	0.978969	--	--	--
		1199	Solyc08g016587.1	0.935829	--	--	--
		1200	Solyc08g021880.1	0.79003	Biological Process: signal transduction (GO:0007165);; Cellular Component: integral component of membrane (GO:0016021);;	--	--
		1201	Solyc08g022240.1	0.892899	Biological Process: lipid metabolic process (GO:0006629);; Molecular Function: hydrolase activity (GO:0016787);;	--	--
		1202	Solyc08g023410.1	0.87657	Biological Process: lipid metabolic process (GO:0006629);; Molecular Function: hydrolase activity (GO:0016787);;	--	--
		1203	Solyc08g023510.3	0.968385	--	--	--
		1204	Solyc08g028780.1	0.975312	--	--	--
		1205	Solyc08g041860.1	0.992096	--	--	--
		1206	Solyc08g060970.4	0.925888	Molecular Function: polygalacturonase activity (GO:0004650);; Cellular Component: extracellular region (GO:0005576);; Biological Process: carbohydrate metabolic process (GO:0005975);; Biological Process: cell wall organization (GO:0071555);;	--	--
		1207	Solyc08g061210.3	0.988404	#N/A	#N/A	#N/A
		1208	Solyc08g061610.4	0.996336	Molecular Function: nucleotide binding (GO:0000166);; Cellular Component: integral component of plasma membrane (GO:0005887);; Cellular Component: chloroplast thylakoid membrane (GO:0009535);; Biological Process: copper ion transmembrane transport (GO:0035434);; Molecular Function: copper-transporting ATPase activity (GO:0043682);; Molecular Function: metal ion binding (GO:0046872);;	K01533|0|sly:101267332|K01533 Cu2+-exporting ATPase [EC:3.6.3.4] | (RefSeq) copper-transporting ATPase PAA2, chloroplastic	--
		1209	Solyc08g062220.3	0.859851	Biological Process: flavonoid biosynthetic process (GO:0009813);; Cellular Component: integral component of membrane (GO:0016021);; Cellular Component: intracellular membrane-bounded organelle (GO:0043231);; Biological Process: flavonoid glucuronidation (GO:0052696);; Molecular Function: quercetin 3-O-glucosyltransferase activity (GO:0080043);; Molecular Function: quercetin 7-O-glucosyltransferas…	K13691|0|sly:101247047|K13691 pathogen-inducible salicylic acid glucosyltransferase [EC:2.4.1.-] | (RefSeq) UDP-glycosyltransferase 74F2-like	--
		1210	Solyc08g062330.3	0.96908	Biological Process: signal transduction (GO:0007165);; Cellular Component: integral component of membrane (GO:0016021);;	--	--
		1211	Solyc08g062340.3	0.991196	Cellular Component: cytoplasm (GO:0005737);;	K13993|8.81977e-98|sly:543572|K13993 HSP20 family protein | (RefSeq) HSP17.4; cytosolic class II small heat shock protein HCT2	Protein processing in endoplasmic reticulum (ko04141)
		1212	Solyc08g062360.3	0.750445	Biological Process: signal transduction (GO:0007165);; Cellular Component: integral component of membrane (GO:0016021);;	--	--
		1213	Solyc08g062500.3	0.987986	--	--	--
		1214	Solyc08g062810.1	0.949664	Cellular Component: plasma membrane (GO:0005886);;	--	--
		1215	Solyc08g062860.3	0.947915	Molecular Function: structural constituent of ribosome (GO:0003735);; Cellular Component: mitochondrial inner membrane (GO:0005743);; Biological Process: translation (GO:0006412);; Molecular Function: coenzyme A transmembrane transporter activity (GO:0015228);; Cellular Component: integral component of membrane (GO:0016021);; Biological Process: coenzyme A transmembrane transport (GO:0035349);;	--	--
		1216	Solyc08g063010.3	0.946641	Molecular Function: transporter activity (GO:0005215);; Cellular Component: mitochondrial inner membrane (GO:0005743);; Cellular Component: integral component of membrane (GO:0016021);; Biological Process: transmembrane transport (GO:0055085);;	K05863|2.49977e-152|sly:101256402|K05863 solute carrier family 25 (mitochondrial adenine nucleotide translocator), member 4/5/6/31 | (RefSeq) probable ADP,ATP carrier protein At5g56450	--
		1217	Solyc08g065480.3	0.99365	Molecular Function: ferrochelatase activity (GO:0004325);; Cellular Component: mitochondrion (GO:0005739);; Biological Process: heme biosynthetic process (GO:0006783);; Cellular Component: chloroplast (GO:0009507);; Cellular Component: integral component of membrane (GO:0016021);;	K01772|0|sly:101263738|K01772 protoporphyrin/coproporphyrin ferrochelatase [EC:4.99.1.1 4.99.1.9] | (RefSeq) ferrochelatase-2, chloroplastic-like	Porphyrin and chlorophyll metabolism (ko00860)
		1218	Solyc08g065860.3	0.842193	--	--	--
		1219	Solyc08g066020.3	0.964628	Molecular Function: catalytic activity (GO:0003824);; Cellular Component: endoplasmic reticulum (GO:0005783);; Biological Process: biosynthetic process (GO:0009058);; Cellular Component: integral component of membrane (GO:0016021);; Biological Process: cell growth (GO:0016049);; Molecular Function: pyridoxal phosphate binding (GO:0030170);; Biological Process: regulation of programmed cell death …	K00654|0|sly:101244511|K00654 serine palmitoyltransferase [EC:2.3.1.50] | (RefSeq) long chain base biosynthesis protein 1-like	Sphingolipid metabolism (ko00600)
		1220	Solyc08g066060.2	0.843456	#N/A	#N/A	#N/A
		1221	Solyc08g066320.4	0.924118	Molecular Function: protein serine/threonine kinase activity (GO:0004674);; Molecular Function: ATP binding (GO:0005524);; Biological Process: protein phosphorylation (GO:0006468);; Cellular Component: integral component of membrane (GO:0016021);;	--	--
		1222	Solyc08g066390.3	0.943347	Molecular Function: chromatin binding (GO:0003682);;	--	--
		1223	Solyc08g066440.3	0.961424	Biological Process: lipid metabolic process (GO:0006629);; Cellular Component: membrane (GO:0016020);; Molecular Function: lipase activity (GO:0016298);;	--	--
		1224	Solyc08g066770.3	0.778758	Cellular Component: integral component of membrane (GO:0016021);;	--	--
		1225	Solyc08g066970.2	0.991562	Cellular Component: integral component of membrane (GO:0016021);; Biological Process: carbohydrate transmembrane transport (GO:0034219);;	K15281|2.30599e-119|spen:107029091|K15281 solute carrier family 35 | (RefSeq) UDP-N-acetylglucosamine/UDP-glucose/GDP-mannose transporter	--
		1226	Solyc08g066980.4	0.861266	Cellular Component: integral component of membrane (GO:0016021);;	K15281|2.42036e-113|spen:107029091|K15281 solute carrier family 35 | (RefSeq) UDP-N-acetylglucosamine/UDP-glucose/GDP-mannose transporter	--
		1227	Solyc08g067300.1	0.730572	Molecular Function: ubiquitin-protein transferase activity (GO:0004842);; Cellular Component: SCF ubiquitin ligase complex (GO:0019005);; Biological Process: SCF-dependent proteasomal ubiquitin-dependent protein catabolic process (GO:0031146);;	--	--
		1228	Solyc08g067390.4	0.970094	--	--	--
		1229	Solyc08g067470.3	0.755416	Molecular Function: monooxygenase activity (GO:0004497);; Cellular Component: integral component of membrane (GO:0016021);; Biological Process: secondary metabolite biosynthetic process (GO:0044550);; Biological Process: oxidation-reduction process (GO:0055114);; Molecular Function: FAD binding (GO:0071949);;	--	--
		1230	Solyc08g067610.3	0.982012	Molecular Function: ATP binding (GO:0005524);; Cellular Component: plasma membrane (GO:0005886);; Cellular Component: integral component of membrane (GO:0016021);; Molecular Function: ATPase activity, coupled to transmembrane movement of substances (GO:0042626);; Biological Process: transmembrane transport (GO:0055085);;	--	--
		1231	Solyc08g067670.3	0.82417	--	--	--
		1232	Solyc08g068350.3	0.889421	Cellular Component: integral component of membrane (GO:0016021);;	--	--
		1233	Solyc08g068370.3	0.990176	Cellular Component: intracellular (GO:0005622);; Biological Process: intracellular protein transport (GO:0006886);;	--	--
		1234	Solyc08g068600.3	0.992772	Molecular Function: carboxy-lyase activity (GO:0016831);; Biological Process: carboxylic acid metabolic process (GO:0019752);; Molecular Function: pyridoxal phosphate binding (GO:0030170);;	K01590|0|sly:101264847|K01590 histidine decarboxylase [EC:4.1.1.22] | (RefSeq) histidine decarboxylase-like	Histidine metabolism (ko00340)
		1235	Solyc08g068610.3	0.972511	Molecular Function: carboxy-lyase activity (GO:0016831);; Biological Process: carboxylic acid metabolic process (GO:0019752);; Molecular Function: pyridoxal phosphate binding (GO:0030170);;	K01590|0|sly:778255|K01590 histidine decarboxylase [EC:4.1.1.22] | (RefSeq) AADC1B; aromatic amino acid decarboxylase 1B	Histidine metabolism (ko00340)
		1236	Solyc08g068630.4	0.990632	Molecular Function: carboxy-lyase activity (GO:0016831);; Biological Process: carboxylic acid metabolic process (GO:0019752);; Molecular Function: pyridoxal phosphate binding (GO:0030170);;	K01590|0|sly:101265155|K01590 histidine decarboxylase [EC:4.1.1.22] | (RefSeq) histidine decarboxylase-like	Histidine metabolism (ko00340)
		1237	Solyc08g068640.4	0.961791	Molecular Function: carboxy-lyase activity (GO:0016831);; Biological Process: carboxylic acid metabolic process (GO:0019752);; Molecular Function: pyridoxal phosphate binding (GO:0030170);;	K01590|0|sot:102581954|K01590 histidine decarboxylase [EC:4.1.1.22] | (RefSeq) histidine decarboxylase-like	Histidine metabolism (ko00340)
		1238	Solyc08g068660.1	0.751578	Molecular Function: carboxy-lyase activity (GO:0016831);; Biological Process: carboxylic acid metabolic process (GO:0019752);; Molecular Function: pyridoxal phosphate binding (GO:0030170);;	K01590|2.05072e-38|sly:101263045|K01590 histidine decarboxylase [EC:4.1.1.22] | (RefSeq) histidine decarboxylase-like	Histidine metabolism (ko00340)
		1239	Solyc08g068665.1	0.967491	Molecular Function: carboxy-lyase activity (GO:0016831);; Biological Process: carboxylic acid metabolic process (GO:0019752);; Molecular Function: pyridoxal phosphate binding (GO:0030170);;	K01590|0|sly:101265461|K01590 histidine decarboxylase [EC:4.1.1.22] | (RefSeq) histidine decarboxylase-like	Histidine metabolism (ko00340)
		1240	Solyc08g068680.4	0.98714	Molecular Function: carboxy-lyase activity (GO:0016831);; Biological Process: carboxylic acid metabolic process (GO:0019752);; Molecular Function: pyridoxal phosphate binding (GO:0030170);;	K01590|0|sly:778254|K01590 histidine decarboxylase [EC:4.1.1.22] | (RefSeq) AADC1A; aromatic amino acid decarboxylase 1A	Histidine metabolism (ko00340)
		1241	Solyc08g068690.1	0.988489	Molecular Function: N-acetyltransferase activity (GO:0008080);; Biological Process: sulfate transport (GO:0008272);; Molecular Function: sulfate transmembrane transporter activity (GO:0015116);; Cellular Component: plasma membrane part (GO:0044459);; Molecular Function: tyramine N-feruloyltransferase activity (GO:0050366);;	--	--
		1242	Solyc08g068700.1	0.895118	Molecular Function: N-acetyltransferase activity (GO:0008080);; Biological Process: sulfate transport (GO:0008272);; Molecular Function: sulfate transmembrane transporter activity (GO:0015116);; Cellular Component: plasma membrane part (GO:0044459);; Molecular Function: tyramine N-feruloyltransferase activity (GO:0050366);;	--	--
		1243	Solyc08g068710.1	0.945416	Molecular Function: N-acetyltransferase activity (GO:0008080);; Biological Process: sulfate transport (GO:0008272);; Molecular Function: sulfate transmembrane transporter activity (GO:0015116);; Cellular Component: plasma membrane part (GO:0044459);; Molecular Function: tyramine N-feruloyltransferase activity (GO:0050366);;	--	--
		1244	Solyc08g068730.1	0.937025	Molecular Function: N-acetyltransferase activity (GO:0008080);; Biological Process: sulfate transport (GO:0008272);; Molecular Function: sulfate transmembrane transporter activity (GO:0015116);; Cellular Component: plasma membrane part (GO:0044459);; Molecular Function: tyramine N-feruloyltransferase activity (GO:0050366);;	--	--
		1245	Solyc08g068770.3	0.992287	Molecular Function: N-acetyltransferase activity (GO:0008080);; Biological Process: sulfate transport (GO:0008272);; Molecular Function: sulfate transmembrane transporter activity (GO:0015116);; Cellular Component: plasma membrane part (GO:0044459);; Molecular Function: tyramine N-feruloyltransferase activity (GO:0050366);;	--	--
		1246	Solyc08g068780.3	0.949255	Molecular Function: N-acetyltransferase activity (GO:0008080);; Biological Process: sulfate transport (GO:0008272);; Molecular Function: sulfate transmembrane transporter activity (GO:0015116);; Cellular Component: plasma membrane part (GO:0044459);; Molecular Function: tyramine N-feruloyltransferase activity (GO:0050366);;	--	--
		1247	Solyc08g068810.3	0.934303	Biological Process: ubiquitin-dependent protein catabolic process (GO:0006511);; Molecular Function: zinc ion binding (GO:0008270);; Biological Process: protein deubiquitination (GO:0016579);; Molecular Function: thiol-dependent ubiquitinyl hydrolase activity (GO:0036459);;	K11366|0|sly:101268016|K11366 ubiquitin carboxyl-terminal hydrolase 22/27/51 [EC:3.4.19.12] | (RefSeq) ubiquitin carboxyl-terminal hydrolase 22	--
		1248	Solyc08g068840.3	0.886391	--	--	--
		1249	Solyc08g068850.3	0.962277	--	--	--
		1250	Solyc08g069000.4	0.949536	Cellular Component: integral component of membrane (GO:0016021);; Biological Process: metal ion transport (GO:0030001);; Molecular Function: metal ion transmembrane transporter activity (GO:0046873);; Biological Process: cation transmembrane transport (GO:0098655);;	--	--
		1251	Solyc08g069050.3	0.966418	Biological Process: ubiquitin-dependent protein catabolic process (GO:0006511);; Cellular Component: integral component of membrane (GO:0016021);; Biological Process: protein deubiquitination (GO:0016579);; Molecular Function: thiol-dependent ubiquitinyl hydrolase activity (GO:0036459);; Molecular Function: metal ion binding (GO:0046872);;	K11855|0|sly:101247350|K11855 ubiquitin carboxyl-terminal hydrolase 36/42 [EC:3.4.19.12] | (RefSeq) ubiquitin carboxyl-terminal hydrolase 18	--
		1252	Solyc08g069060.4	0.993429	Cellular Component: Golgi membrane (GO:0000139);; Biological Process: protein glycosylation (GO:0006486);; Molecular Function: galactosyltransferase activity (GO:0008378);; Cellular Component: integral component of membrane (GO:0016021);;	K20855|0|sly:101247643|K20855 beta-1,3-galactosyltransferase 1/2/3/4/5/7/8 [EC:2.4.1.-] | (RefSeq) beta-1,3-galactosyltransferase 7	--
		1253	Solyc08g074970.1	0.837461	Cellular Component: integral component of membrane (GO:0016021);;	--	--
		1254	Solyc08g075540.5.1	0.945962	Cellular Component: mitochondrial inner membrane (GO:0005743);; Molecular Function: alternative oxidase activity (GO:0009916);; Cellular Component: integral component of membrane (GO:0016021);; Molecular Function: metal ion binding (GO:0046872);; Biological Process: oxidation-reduction process (GO:0055114);; Cellular Component: respiratory chain (GO:0070469);;	K17893|0|sly:543824|K17893 ubiquinol oxidase [EC:1.10.3.11] | (RefSeq) alternative oxidase 1a	--
		1255	Solyc08g075550.4	0.816458	Molecular Function: alternative oxidase activity (GO:0009916);; Cellular Component: integral component of membrane (GO:0016021);; Molecular Function: metal ion binding (GO:0046872);; Biological Process: oxidation-reduction process (GO:0055114);; Cellular Component: respiratory chain (GO:0070469);;	K17893|0|sly:543825|K17893 ubiquinol oxidase [EC:1.10.3.11] | (RefSeq) alternative oxidase 1b	--
		1256	Solyc08g075870.3	0.903892	Cellular Component: endosome (GO:0005768);; Cellular Component: vacuolar membrane (GO:0005774);; Cellular Component: trans-Golgi network (GO:0005802);; Molecular Function: S-adenosylmethionine-dependent methyltransferase activity (GO:0008757);; Cellular Component: integral component of membrane (GO:0016021);; Biological Process: methylation (GO:0032259);;	--	--
		1257	Solyc08g075970.3	0.991232	Cellular Component: integral component of membrane (GO:0016021);;	--	--
		1258	Solyc08g076050.4	0.926372	Molecular Function: protein serine/threonine kinase activity (GO:0004674);; Molecular Function: ATP binding (GO:0005524);; Biological Process: protein phosphorylation (GO:0006468);; Cellular Component: integral component of membrane (GO:0016021);;	--	--
		1259	Solyc08g076160.3	0.99436	Molecular Function: GTPase activity (GO:0003924);; Molecular Function: signal transducer activity (GO:0004871);; Molecular Function: GTP binding (GO:0005525);; Biological Process: G-protein coupled receptor signaling pathway (GO:0007186);; Molecular Function: G-protein beta/gamma-subunit complex binding (GO:0031683);;	--	--
		1260	Solyc08g076390.3	0.978814	--	--	--
		1261	Solyc08g076420.3	0.982123	Molecular Function: NAD+ ADP-ribosyltransferase activity (GO:0003950);;	--	--
		1262	Solyc08g076630.3	0.956364	Molecular Function: aspartic-type endopeptidase activity (GO:0004190);; Biological Process: proteolysis (GO:0006508);; Cellular Component: integral component of membrane (GO:0016021);; Biological Process: protein catabolic process (GO:0030163);;	--	--
		1263	Solyc08g076870.1	0.989512	--	--	--
		1264	Solyc08g076910.3	0.957562	Biological Process: ubiquitin-dependent protein catabolic process (GO:0006511);; Biological Process: protein deubiquitination (GO:0016579);; Molecular Function: thiol-dependent ubiquitinyl hydrolase activity (GO:0036459);;	K11855|0|sly:101244309|K11855 ubiquitin carboxyl-terminal hydrolase 36/42 [EC:3.4.19.12] | (RefSeq) ubiquitin carboxyl-terminal hydrolase 20	--
		1265	Solyc08g077020.1	0.972669	Biological Process: response to auxin (GO:0009733);;	--	--
		1266	Solyc08g077740.1	0.9158	Cellular Component: integral component of membrane (GO:0016021);;	--	--
		1267	Solyc08g077760.3	0.94191	#N/A	#N/A	#N/A
		1268	Solyc08g077970.2	0.966919	--	--	--
		1269	Solyc08g077990.3	0.983223	Biological Process: double-strand break repair via break-induced replication (GO:0000727);; Molecular Function: protein serine/threonine kinase activity (GO:0004674);; Molecular Function: ATP binding (GO:0005524);; Cellular Component: nucleus (GO:0005634);; Cellular Component: cytoplasm (GO:0005737);; Biological Process: DNA replication initiation (GO:0006270);; Biological Process: phagocytosis (…	K02214|0|sly:101255123|K02214 cell division control protein 7 [EC:2.7.11.1] | (RefSeq) probable serine/threonine-protein kinase pkgA	--
		1270	Solyc08g078040.4	0.821576	Molecular Function: monooxygenase activity (GO:0004497);; Biological Process: secondary metabolite biosynthetic process (GO:0044550);; Biological Process: oxidation-reduction process (GO:0055114);; Molecular Function: FAD binding (GO:0071949);;	--	--
		1271	Solyc08g078060.3	0.989124	Cellular Component: integral component of membrane (GO:0016021);;	--	--
		1272	Solyc08g078070.4	0.984512	Cellular Component: Golgi membrane (GO:0000139);; Molecular Function: GTP binding (GO:0005525);; Cellular Component: endoplasmic reticulum membrane (GO:0005789);; Biological Process: ER to Golgi vesicle-mediated transport (GO:0006888);; Biological Process: small GTPase mediated signal transduction (GO:0007264);;	K07874|3.85109e-148|spen:107028559|K07874 Ras-related protein Rab-1A | (RefSeq) GTP-binding protein YPTM2	--
		1273	Solyc08g078170.1	0.92491	Molecular Function: DNA binding (GO:0003677);; Molecular Function: transcription factor activity, sequence-specific DNA binding (GO:0003700);; Cellular Component: nucleus (GO:0005634);; Biological Process: regulation of transcription, DNA-templated (GO:0006355);;	--	--
		1274	Solyc08g078180.1	0.954078	Molecular Function: DNA binding (GO:0003677);; Molecular Function: transcription factor activity, sequence-specific DNA binding (GO:0003700);; Cellular Component: nucleus (GO:0005634);; Biological Process: regulation of transcription, DNA-templated (GO:0006355);;	--	--
		1275	Solyc08g078190.2	0.978538	Molecular Function: DNA binding (GO:0003677);; Molecular Function: transcription factor activity, sequence-specific DNA binding (GO:0003700);; Cellular Component: nucleus (GO:0005634);; Biological Process: regulation of transcription, DNA-templated (GO:0006355);;	K09286|9.43188e-158|sly:101267548|K09286 EREBP-like factor | (RefSeq) ethylene-responsive transcription factor	--
		1276	Solyc08g078310.3	0.842343	--	--	--
		1277	Solyc08g078440.3	0.850574	Molecular Function: DNA binding (GO:0003677);; Cellular Component: integral component of membrane (GO:0016021);; Molecular Function: sphingomyelin phosphodiesterase D activity (GO:0050290);;	--	--
		1278	Solyc08g078650.3	0.99183	Biological Process: protein glycosylation (GO:0006486);; Cellular Component: integral component of membrane (GO:0016021);; Molecular Function: transferase activity, transferring glycosyl groups (GO:0016757);;	--	--
		1279	Solyc08g078700.2	0.962377	--	K13993|2.42048e-100|sly:543507|K13993 HSP20 family protein | (RefSeq) MTSHP, LEMTSHP; mitochondrial small heat shock protein	Protein processing in endoplasmic reticulum (ko04141)
		1280	Solyc08g078820.3	0.992957	Biological Process: autophagy (GO:0006914);;	K08341|4.12638e-67|sly:100736469|K08341 GABA(A) receptor-associated protein | (RefSeq) autophagy 8f	Regulation of autophagy (ko04140)
		1281	Solyc08g079150.1	0.961957	Biological Process: response to auxin (GO:0009733);;	K14488|5.38395e-115|sly:101246270|K14488 SAUR family protein | (RefSeq) auxin-responsive protein SAUR36-like	Plant hormone signal transduction (ko04075)
		1282	Solyc08g079420.3	0.917325	Molecular Function: iron ion binding (GO:0005506);; Cellular Component: integral component of membrane (GO:0016021);; Molecular Function: oxidoreductase activity, acting on paired donors, with incorporation or reduction of molecular oxygen, NAD(P)H as one donor, and incorporation of one atom of oxygen (GO:0016709);; Molecular Function: heme binding (GO:0020037);; Biological Process: secondary met…	--	--
		1283	Solyc08g079520.3	0.836906	Biological Process: vesicle docking involved in exocytosis (GO:0006904);;	K15292|0|sly:101263140|K15292 syntaxin-binding protein 1 | (RefSeq) SNARE-interacting protein KEULE	--
		1284	Solyc08g079650.3	0.955238	Biological Process: metabolic process (GO:0008152);; Molecular Function: amino acid binding (GO:0016597);;	--	--
		1285	Solyc08g079700.3	0.952736	Molecular Function: DNA binding (GO:0003677);; Molecular Function: zinc ion binding (GO:0008270);;	--	--
		1286	Solyc08g080130.3	0.969608	Molecular Function: phospholipase D activity (GO:0004630);; Molecular Function: calcium ion binding (GO:0005509);; Cellular Component: membrane (GO:0016020);; Biological Process: lipid catabolic process (GO:0016042);; Biological Process: phosphatidylcholine metabolic process (GO:0046470);; Molecular Function: N-acylphosphatidylethanolamine-specific phospholipase D activity (GO:0070290);;	K01115|0|sly:544181|K01115 phospholipase D1/2 [EC:3.1.4.4] | (RefSeq) PLDb1; phospholipase PLDb1	Glycerophospholipid metabolism (ko00564);; Ether lipid metabolism (ko00565);; Endocytosis (ko04144)
		1287	Solyc08g080290.4	0.986536	Molecular Function: DNA binding (GO:0003677);; Molecular Function: transcription factor activity, sequence-specific DNA binding (GO:0003700);; Cellular Component: nucleus (GO:0005634);; Biological Process: regulation of transcription, DNA-templated (GO:0006355);;	--	--
		1288	Solyc08g080470.3	0.994253	--	--	--
		1289	Solyc08g080520.4	0.964995	--	--	--
		1290	Solyc08g080530.1	0.959764	--	--	--
		1291	Solyc08g080540.3	0.964189	Molecular Function: transcription factor activity, sequence-specific DNA binding (GO:0003700);; Cellular Component: nucleus (GO:0005634);; Molecular Function: sequence-specific DNA binding (GO:0043565);; Biological Process: negative regulation of transcription, DNA-templated (GO:0045892);;	K09419|1.0015e-178|sly:101267632|K09419 heat shock transcription factor, other eukaryote | (RefSeq) heat stress transcription factor B-2b	--
		1292	Solyc08g080660.1	0.909407	Biological Process: defense response (GO:0006952);; Biological Process: response to biotic stimulus (GO:0009607);;	--	--
		1293	Solyc08g080770.3	0.903871	Biological Process: defense response (GO:0006952);;	--	--
		1294	Solyc08g080900.3	0.937735	Molecular Function: glutathione transferase activity (GO:0004364);; Cellular Component: cytoplasm (GO:0005737);; Biological Process: glutathione metabolic process (GO:0006749);;	K00799|0|sly:101261142|K00799 glutathione S-transferase [EC:2.5.1.18] | (RefSeq) glutathione S-transferase T1	Glutathione metabolism (ko00480)
		1295	Solyc08g081230.1	0.945363	Biological Process: protein homooligomerization (GO:0051260);;	--	--
		1296	Solyc08g081240.3	0.948471	--	--	--
		1297	Solyc08g081520.1	0.934296	Cellular Component: integral component of membrane (GO:0016021);;	--	--
		1298	Solyc08g081535.1	0.82223	Molecular Function: 1-aminocyclopropane-1-carboxylate synthase activity (GO:0016847);; Molecular Function: pyridoxal phosphate binding (GO:0030170);; Biological Process: 1-aminocyclopropane-1-carboxylate biosynthetic process (GO:0042218);;	K20772|0|sly:101246650|K20772 1-aminocyclopropane-1-carboxylate synthase 1/2/6 [EC:4.4.1.14] | (RefSeq) LE-ACS1B; 1-aminocyclopropane-1-carboxylate synthase-like	Cysteine and methionine metabolism (ko00270)
		1299	Solyc08g081550.4	0.956107	Molecular Function: 1-aminocyclopropane-1-carboxylate synthase activity (GO:0016847);; Molecular Function: pyridoxal phosphate binding (GO:0030170);; Biological Process: 1-aminocyclopropane-1-carboxylate biosynthetic process (GO:0042218);;	K20772|0|sly:544028|K20772 1-aminocyclopropane-1-carboxylate synthase 1/2/6 [EC:4.4.1.14] | (RefSeq) ACS1A, LE-ACS1A; 1-aminocyclopropane-1-carboxylate synthase	Cysteine and methionine metabolism (ko00270)
		1300	Solyc08g082090.1	0.966561	--	--	--
		1301	Solyc08g082280.4	0.867031	Molecular Function: catalytic activity (GO:0003824);; Biological Process: metabolic process (GO:0008152);;	K01897|0|sly:101257097|K01897 long-chain acyl-CoA synthetase [EC:6.2.1.3] | (RefSeq) long chain acyl-CoA synthetase 4	Fatty acid biosynthesis (ko00061);; Fatty acid degradation (ko00071);; Fatty acid metabolism (ko01212);; Peroxisome (ko04146)
		1302	Solyc08g082460.4	0.956571	Molecular Function: protein kinase activity (GO:0004672);; Molecular Function: ATP binding (GO:0005524);; Biological Process: protein phosphorylation (GO:0006468);;	--	--
		1303	Solyc08g082610.4	0.869297	--	--	--
		1304	Solyc08g082900.4	0.979167	--	--	--
		1305	Solyc08g083050.1	0.978912	Cellular Component: integral component of membrane (GO:0016021);;	--	--
		1306	Solyc09g005080.1	0.971649	Cellular Component: integral component of membrane (GO:0016021);;	--	--
		1307	Solyc09g005090.1	0.797144	Cellular Component: integral component of membrane (GO:0016021);;	--	--
		1308	Solyc09g005120.3	0.756303	Cellular Component: endoplasmic reticulum lumen (GO:0005788);; Biological Process: response to heat (GO:0009408);; Cellular Component: plasmodesma (GO:0009506);; Biological Process: pollen tube growth (GO:0009860);; Molecular Function: oxidoreductase activity (GO:0016491);; Biological Process: oxidation-reduction process (GO:0055114);;	--	--
		1309	Solyc09g005290.1	0.991062	Biological Process: defense response (GO:0006952);; Molecular Function: ADP binding (GO:0043531);;	--	--
		1310	Solyc09g005830.1	0.871457	Cellular Component: exocyst (GO:0000145);; Biological Process: exocytosis (GO:0006887);;	K07195|0|sly:778219|K07195 exocyst complex component 7 | (RefSeq) ACI49; exocyst complex component EXO70A1	--
		1311	Solyc09g005920.4	0.857903	Cellular Component: integral component of membrane (GO:0016021);;	--	--
		1312	Solyc09g005940.4	0.742661	Biological Process: suberin biosynthetic process (GO:0010345);; Biological Process: long-chain fatty-acyl-CoA metabolic process (GO:0035336);; Cellular Component: intracellular membrane-bounded organelle (GO:0043231);; Biological Process: oxidation-reduction process (GO:0055114);; Molecular Function: fatty-acyl-CoA reductase (alcohol-forming) activity (GO:0080019);;	K13356|0|sly:101267260|K13356 alcohol-forming fatty acyl-CoA reductase [EC:1.2.1.84] | (RefSeq) fatty acyl-CoA reductase 2-like	Cutin, suberine and wax biosynthesis (ko00073);; Peroxisome (ko04146)
		1313	Solyc09g007130.3	0.920591	Molecular Function: 3-methyl-2-oxobutanoate hydroxymethyltransferase activity (GO:0003864);; Biological Process: pantothenate biosynthetic process (GO:0015940);;	K00606|0|sly:101263146|K00606 3-methyl-2-oxobutanoate hydroxymethyltransferase [EC:2.1.2.11] | (RefSeq) 3-methyl-2-oxobutanoate hydroxymethyltransferase 1, mitochondrial-like	Pantothenate and CoA biosynthesis (ko00770)
		1314	Solyc09g007730.4	0.951809	Molecular Function: protein serine/threonine kinase activity (GO:0004674);; Molecular Function: ATP binding (GO:0005524);; Cellular Component: plasma membrane (GO:0005886);; Biological Process: protein phosphorylation (GO:0006468);;	--	--
		1315	Solyc09g007890.1	0.943505	Cellular Component: cytoplasm (GO:0005737);; Biological Process: L-phenylalanine catabolic process (GO:0006559);; Biological Process: cinnamic acid biosynthetic process (GO:0009800);; Molecular Function: phenylalanine ammonia-lyase activity (GO:0045548);;	K10775|0|spen:107031390|K10775 phenylalanine ammonia-lyase [EC:4.3.1.24] | (RefSeq) phenylalanine ammonia-lyase-like	Phenylalanine metabolism (ko00360);; Phenylpropanoid biosynthesis (ko00940)
		1316	Solyc09g007900.4	0.924824	Cellular Component: cytoplasm (GO:0005737);; Biological Process: L-phenylalanine catabolic process (GO:0006559);; Biological Process: cinnamic acid biosynthetic process (GO:0009800);; Molecular Function: phenylalanine ammonia-lyase activity (GO:0045548);;	K10775|0|sly:101243631|K10775 phenylalanine ammonia-lyase [EC:4.3.1.24] | (RefSeq) PAL4; phenylalanine ammonia-lyase-like	Phenylalanine metabolism (ko00360);; Phenylpropanoid biosynthesis (ko00940)
		1317	Solyc09g007910.4	0.945126	Cellular Component: cytoplasm (GO:0005737);; Biological Process: L-phenylalanine catabolic process (GO:0006559);; Biological Process: cinnamic acid biosynthetic process (GO:0009800);; Molecular Function: phenylalanine ammonia-lyase activity (GO:0045548);;	K10775|0|sly:101244220|K10775 phenylalanine ammonia-lyase [EC:4.3.1.24] | (RefSeq) PAL5, PAL; phenylalanine ammonia-lyase 5	Phenylalanine metabolism (ko00360);; Phenylpropanoid biosynthesis (ko00940)
		1318	Solyc09g007920.4	0.913496	Cellular Component: cytoplasm (GO:0005737);; Biological Process: L-phenylalanine catabolic process (GO:0006559);; Biological Process: cinnamic acid biosynthetic process (GO:0009800);; Molecular Function: phenylalanine ammonia-lyase activity (GO:0045548);;	K10775|0|sly:101243922|K10775 phenylalanine ammonia-lyase [EC:4.3.1.24] | (RefSeq) PAL3; phenylalanine ammonia-lyase 3	Phenylalanine metabolism (ko00360);; Phenylpropanoid biosynthesis (ko00940)
		1319	Solyc09g007930.2	0.924536	Cellular Component: cytoplasm (GO:0005737);; Biological Process: L-phenylalanine catabolic process (GO:0006559);; Biological Process: cinnamic acid biosynthetic process (GO:0009800);; Molecular Function: phenylalanine ammonia-lyase activity (GO:0045548);;	K10775|4.35372e-26|sly:101243922|K10775 phenylalanine ammonia-lyase [EC:4.3.1.24] | (RefSeq) PAL3; phenylalanine ammonia-lyase 3	Phenylalanine metabolism (ko00360);; Phenylpropanoid biosynthesis (ko00940)
		1320	Solyc09g008010.3	0.987059	Molecular Function: protein kinase activity (GO:0004672);; Molecular Function: ATP binding (GO:0005524);; Biological Process: protein phosphorylation (GO:0006468);;	K04733|0|sly:101267733|K04733 interleukin-1 receptor-associated kinase 4 [EC:2.7.11.1] | (RefSeq) receptor-like cytoplasmic kinase PCRK1-like	--
		1321	Solyc09g008280.2	0.93749	Molecular Function: methionine adenosyltransferase activity (GO:0004478);; Molecular Function: ATP binding (GO:0005524);; Cellular Component: cytosol (GO:0005829);; Biological Process: S-adenosylmethionine biosynthetic process (GO:0006556);; Biological Process: one-carbon metabolic process (GO:0006730);; Molecular Function: metal ion binding (GO:0046872);;	K00789|0|spen:107031008|K00789 S-adenosylmethionine synthetase [EC:2.5.1.6] | (RefSeq) S-adenosylmethionine synthase 3	Cysteine and methionine metabolism (ko00270);; Biosynthesis of amino acids (ko01230)
		1322	Solyc09g008560.4	0.982493	Molecular Function: iron ion binding (GO:0005506);; Molecular Function: dioxygenase activity (GO:0051213);; Biological Process: oxidation-reduction process (GO:0055114);;	--	--
		1323	Solyc09g008820.3	0.992231	--	--	--
		1324	Solyc09g009690.3	0.908831	Cellular Component: cytosol (GO:0005829);; Biological Process: purine nucleoside catabolic process (GO:0006152);; Molecular Function: purine nucleosidase activity (GO:0008477);;	K01240|0|sly:101257500|K01240 uridine nucleosidase [EC:3.2.2.3] | (RefSeq) probable uridine nucleosidase 1	Pyrimidine metabolism (ko00240);; Nicotinate and nicotinamide metabolism (ko00760)
		1325	Solyc09g009770.3	0.992232	--	--	--
		1326	Solyc09g010020.2	0.714049	Molecular Function: metal ion binding (GO:0046872);; Molecular Function: dioxygenase activity (GO:0051213);; Biological Process: oxidation-reduction process (GO:0055114);;	--	--
		1327	Solyc09g010780.3	0.997911	Molecular Function: protein serine/threonine phosphatase activity (GO:0004722);; Biological Process: protein dephosphorylation (GO:0006470);;	--	--
		1328	Solyc09g010850.4	0.924524	Molecular Function: protein serine/threonine kinase activity (GO:0004674);; Molecular Function: ATP binding (GO:0005524);; Biological Process: protein phosphorylation (GO:0006468);;	--	--
		1329	Solyc09g010980.1	0.957621	--	--	--
		1330	Solyc09g011270.4	0.892802	--	--	--
		1331	Solyc09g011330.3	0.973487	Molecular Function: protein serine/threonine kinase activity (GO:0004674);; Molecular Function: ATP binding (GO:0005524);; Cellular Component: plasma membrane (GO:0005886);; Biological Process: protein phosphorylation (GO:0006468);; Cellular Component: integral component of membrane (GO:0016021);; Biological Process: recognition of pollen (GO:0048544);;	--	--
		1332	Solyc09g011490.3	0.926124	Molecular Function: glutathione transferase activity (GO:0004364);; Cellular Component: cytoplasm (GO:0005737);; Biological Process: glutathione metabolic process (GO:0006749);; Biological Process: toxin catabolic process (GO:0009407);;	K00799|1.52355e-137|sly:101268500|K00799 glutathione S-transferase [EC:2.5.1.18] | (RefSeq) probable glutathione S-transferase	Glutathione metabolism (ko00480)
		1333	Solyc09g011540.2	0.895365	Molecular Function: glutathione transferase activity (GO:0004364);; Cellular Component: cytoplasm (GO:0005737);; Biological Process: glutathione metabolic process (GO:0006749);; Biological Process: toxin catabolic process (GO:0009407);;	K00799|1.29685e-158|sly:101267339|K00799 glutathione S-transferase [EC:2.5.1.18] | (RefSeq) probable glutathione S-transferase	Glutathione metabolism (ko00480)
		1334	Solyc09g011550.3	0.931675	Molecular Function: glutathione transferase activity (GO:0004364);; Cellular Component: cytoplasm (GO:0005737);; Biological Process: glutathione metabolic process (GO:0006749);; Biological Process: toxin catabolic process (GO:0009407);;	K00799|4.35797e-143|sly:101266149|K00799 glutathione S-transferase [EC:2.5.1.18] | (RefSeq) probable glutathione S-transferase	Glutathione metabolism (ko00480)
		1335	Solyc09g011560.3	0.987187	Molecular Function: glutathione transferase activity (GO:0004364);; Cellular Component: cytoplasm (GO:0005737);; Biological Process: glutathione metabolic process (GO:0006749);; Biological Process: toxin catabolic process (GO:0009407);;	K00799|1.35613e-144|sly:101266750|K00799 glutathione S-transferase [EC:2.5.1.18] | (RefSeq) probable glutathione S-transferase	Glutathione metabolism (ko00480)
		1336	Solyc09g011600.3	0.811022	Molecular Function: glutathione transferase activity (GO:0004364);; Cellular Component: cytoplasm (GO:0005737);; Biological Process: glutathione metabolic process (GO:0006749);; Biological Process: toxin catabolic process (GO:0009407);;	K00799|4.99935e-156|sly:100134894|K00799 glutathione S-transferase [EC:2.5.1.18] | (RefSeq) glutathione S-transferase-like protein	Glutathione metabolism (ko00480)
		1337	Solyc09g011670.4	0.760784	Biological Process: response to stress (GO:0006950);;	--	--
		1338	Solyc09g011740.4	0.963434	Cellular Component: integral component of membrane (GO:0016021);;	--	--
		1339	Solyc09g011860.4	0.993985	Cellular Component: cytoplasm (GO:0005737);; Cellular Component: integral component of membrane (GO:0016021);;	--	--
		1340	Solyc09g011870.3	0.988894	Molecular Function: prephenate dehydrogenase (NADP+) activity (GO:0004665);; Biological Process: tyrosine biosynthetic process (GO:0006571);; Molecular Function: prephenate dehydrogenase (NAD+) activity (GO:0008977);; Biological Process: oxidation-reduction process (GO:0055114);;	K15227|0|sly:101259361|K15227 arogenate dehydrogenase (NADP+), plant [EC:1.3.1.78] | (RefSeq) arogenate dehydrogenase 2, chloroplastic-like	Phenylalanine, tyrosine and tryptophan biosynthesis (ko00400);; Biosynthesis of amino acids (ko01230)
		1341	Solyc09g013150.4	0.971202	Molecular Function: inorganic phosphate transmembrane transporter activity (GO:0005315);; Cellular Component: plastid (GO:0009536);; Cellular Component: integral component of membrane (GO:0016021);; Biological Process: anion transmembrane transport (GO:0098656);;	K08193|0|sly:101254229|K08193 MFS transporter, ACS family, solute carrier family 17 (sodium-dependent inorganic phosphate cotransporter), other | (RefSeq) probable anion transporter 3, chloroplastic	--
		1342	Solyc09g014610.4	0.941019	Cellular Component: cell (GO:0005623);; Biological Process: cellular ion homeostasis (GO:0006873);; Molecular Function: voltage-gated anion channel activity (GO:0008308);; Cellular Component: integral component of membrane (GO:0016021);; Biological Process: regulation of anion transmembrane transport (GO:1903959);;	--	--
		1343	Solyc09g014720.3	0.794451	Molecular Function: protein serine/threonine kinase activity (GO:0004674);; Molecular Function: calcium ion binding (GO:0005509);; Molecular Function: ATP binding (GO:0005524);; Cellular Component: plasma membrane (GO:0005886);; Biological Process: protein phosphorylation (GO:0006468);; Biological Process: cell surface receptor signaling pathway (GO:0007166);; Cellular Component: integral compone…	--	--
		1344	Solyc09g014990.4	0.966745	Molecular Function: transcription factor activity, sequence-specific DNA binding (GO:0003700);; Biological Process: regulation of transcription, DNA-templated (GO:0006355);; Molecular Function: sequence-specific DNA binding (GO:0043565);;	K13424|0|sly:101268787|K13424 WRKY transcription factor 33 | (RefSeq) SlWRKY33B; WRKY transcription factor 33B	Plant-pathogen interaction (ko04626)
		1345	Solyc09g015040.1	0.98128	Cellular Component: cytoplasm (GO:0005737);; Molecular Function: S-adenosylmethionine-dependent methyltransferase activity (GO:0008757);; Cellular Component: integral component of membrane (GO:0016021);; Biological Process: methylation (GO:0032259);;	--	--
		1346	Solyc09g015700.4	0.979307	--	--	--
		1347	Solyc09g015820.3	0.939977	Biological Process: sulfate assimilation (GO:0000103);; Cellular Component: nucleus (GO:0005634);; Cellular Component: cytosol (GO:0005829);; Cellular Component: plasma membrane (GO:0005886);; Biological Process: protein folding (GO:0006457);; Biological Process: glycerol ether metabolic process (GO:0006662);; Biological Process: cell communication (GO:0007154);; Cellular Component: plastid (GO:0…	K03671|1.10755e-90|sly:101259660|K03671 thioredoxin 1 | (RefSeq) thioredoxin H9	--
		1348	Solyc09g018230.1	0.9319	Molecular Function: ubiquitin-protein transferase activity (GO:0004842);; Cellular Component: nucleus (GO:0005634);; Cellular Component: cytoplasm (GO:0005737);; Biological Process: protein ubiquitination (GO:0016567);;	--	--
		1349	Solyc09g031517.1	0.995346	Biological Process: response to oxidative stress (GO:0006979);;	--	--
		1350	Solyc09g056430.4	0.920295	Molecular Function: protein serine/threonine kinase activity (GO:0004674);; Molecular Function: ATP binding (GO:0005524);; Cellular Component: nucleus (GO:0005634);; Cellular Component: cytoplasm (GO:0005737);; Cellular Component: plasma membrane (GO:0005886);; Biological Process: protein phosphorylation (GO:0006468);; Biological Process: intracellular signal transduction (GO:0035556);;	K20714|0|sly:101262346|K20714 serine/threonine-protein kinase OXI1 [EC:2.7.11.1] | (RefSeq) serine/threonine-protein kinase OXI1	--
		1351	Solyc09g059400.4	0.75682	--	--	--
		1352	Solyc09g059430.3	0.99555	--	K13456|7.70154e-172|sly:101248708|K13456 RPM1-interacting protein 4 | (RefSeq) RPM1-interacting protein 4	Plant-pathogen interaction (ko04626)
		1353	Solyc09g059520.3	0.992049	Molecular Function: transcription factor activity, sequence-specific DNA binding (GO:0003700);; Cellular Component: nucleus (GO:0005634);; Biological Process: regulation of transcription, DNA-templated (GO:0006355);; Molecular Function: sequence-specific DNA binding (GO:0043565);;	K09419|0|sly:101251320|K09419 heat shock transcription factor, other eukaryote | (RefSeq) heat stress transcription factor A-8	--
		1354	Solyc09g061280.4	0.900891	Molecular Function: cyclin-dependent protein serine/threonine kinase inhibitor activity (GO:0004861);; Cellular Component: nucleus (GO:0005634);; Biological Process: cell cycle arrest (GO:0007050);; Biological Process: negative regulation of protein serine/threonine kinase activity (GO:0071901);;	--	--
		1355	Solyc09g061320.4	0.994319	Biological Process: transport (GO:0006810);; Cellular Component: integral component of membrane (GO:0016021);;	K15289|0|sly:101258101|K15289 solute carrier family 35, member F5 | (RefSeq) uncharacterized vacuolar membrane protein YML018C	--
		1356	Solyc09g061840.4	0.869527	Biological Process: metabolic process (GO:0008152);; Molecular Function: transferase activity, transferring acyl groups other than amino-acyl groups (GO:0016747);;	K07513|0|spen:107029325|K07513 acetyl-CoA acyltransferase 1 [EC:2.3.1.16] | (RefSeq) 3-ketoacyl-CoA thiolase 2, peroxisomal-like	Fatty acid degradation (ko00071);; Valine, leucine and isoleucine degradation (ko00280);; alpha-Linolenic acid metabolism (ko00592);; Biosynthesis of unsaturated fatty acids (ko01040);; Fatty acid metabolism (ko01212);; Peroxisome (ko04146)
		1357	Solyc09g064470.3	0.979773	--	K20888|0|sly:101245582|K20888 xyloglucan galactosyltransferase MUR3 [EC:2.4.1.-] | (RefSeq) xyloglucan galactosyltransferase MUR3	--
		1358	Solyc09g064510.3	0.984665	--	--	--
		1359	Solyc09g064530.3	0.993723	Cellular Component: nucleus (GO:0005634);; Biological Process: regulation of transcription, DNA-templated (GO:0006355);; Biological Process: auxin-activated signaling pathway (GO:0009734);;	K14484|0|sly:101055545|K14484 auxin-responsive protein IAA | (RefSeq) IAA12	Plant hormone signal transduction (ko04075)
		1360	Solyc09g064780.3	0.975161	Cellular Component: integral component of membrane (GO:0016021);;	--	--
		1361	Solyc09g065660.4	0.729556	Molecular Function: transcription factor activity, sequence-specific DNA binding (GO:0003700);; Cellular Component: nucleus (GO:0005634);; Biological Process: regulation of transcription, DNA-templated (GO:0006355);; Molecular Function: sequence-specific DNA binding (GO:0043565);;	K09419|0|sly:101266155|K09419 heat shock transcription factor, other eukaryote | (RefSeq) heat stress transcription factor A-7a	--
		1362	Solyc09g065850.4	0.924138	Cellular Component: nucleus (GO:0005634);; Biological Process: regulation of transcription, DNA-templated (GO:0006355);; Biological Process: response to heat (GO:0009408);; Biological Process: response to water deprivation (GO:0009414);; Biological Process: response to ethylene (GO:0009723);; Biological Process: auxin-activated signaling pathway (GO:0009734);; Biological Process: post-embryonic d…	K14484|1.04049e-114|sly:543540|K14484 auxin-responsive protein IAA | (RefSeq) IAA3; IAA3 protein	Plant hormone signal transduction (ko04075)
		1363	Solyc09g065940.4	0.928445	Biological Process: spliceosomal complex assembly (GO:0000245);; Biological Process: spliceosomal snRNP assembly (GO:0000387);; Cellular Component: P-body (GO:0000932);; Biological Process: nuclear-transcribed mRNA catabolic process (GO:0000956);; Molecular Function: thiamine diphosphokinase activity (GO:0004788);; Molecular Function: ATP binding (GO:0005524);; Cellular Component: spliceosomal co…	K12623|7.69693e-36|sot:102583085|K12623 U6 snRNA-associated Sm-like protein LSm4 | (RefSeq) probable U6 snRNA-associated Sm-like protein LSm4-like	RNA degradation (ko03018);; Spliceosome (ko03040)
		1364	Solyc09g066200.1	0.991561	--	--	--
		1365	Solyc09g066260.4	0.758975	--	K13944|3.92472e-118|sly:101250153|K13944 LOB domain-containing protein 16 | (RefSeq) LOB domain-containing protein 16-like	--
		1366	Solyc09g066350.1	0.921692	Molecular Function: DNA binding (GO:0003677);; Molecular Function: transcription factor activity, sequence-specific DNA binding (GO:0003700);; Cellular Component: nucleus (GO:0005634);; Biological Process: regulation of transcription, DNA-templated (GO:0006355);;	--	--
		1367	Solyc09g072750.2	0.832717	--	--	--
		1368	Solyc09g072753.1	0.920755	--	--	--
		1369	Solyc09g072800.3	0.880611	--	--	--
		1370	Solyc09g072810.3	0.938384	Molecular Function: protein kinase activity (GO:0004672);; Molecular Function: ATP binding (GO:0005524);; Biological Process: protein phosphorylation (GO:0006468);; Cellular Component: integral component of membrane (GO:0016021);;	--	--
		1371	Solyc09g074050.3	0.93431	Molecular Function: oxidoreductase activity (GO:0016491);; Biological Process: oxidation-reduction process (GO:0055114);;	--	--
		1372	Solyc09g074240.1	0.880091	Molecular Function: protein serine/threonine kinase activity (GO:0004674);; Molecular Function: ATP binding (GO:0005524);; Cellular Component: plasma membrane (GO:0005886);; Biological Process: protein phosphorylation (GO:0006468);; Cellular Component: integral component of membrane (GO:0016021);;	--	--
		1373	Solyc09g074250.3	0.982845	Molecular Function: protein serine/threonine kinase activity (GO:0004674);; Molecular Function: ATP binding (GO:0005524);; Biological Process: protein phosphorylation (GO:0006468);;	K04733|0|sly:101265279|K04733 interleukin-1 receptor-associated kinase 4 [EC:2.7.11.1] | (RefSeq) receptor-like cytosolic serine/threonine-protein kinase RBK2	--
		1374	Solyc09g074280.1	0.920639	--	--	--
		1375	Solyc09g074300.1	0.857767	Cellular Component: nucleosome (GO:0000786);; Cellular Component: nuclear chromatin (GO:0000790);; Molecular Function: DNA binding (GO:0003677);; Biological Process: chromatin silencing (GO:0006342);; Molecular Function: protein heterodimerization activity (GO:0046982);;	K11251|7.99572e-85|sly:101264975|K11251 histone H2A | (RefSeq) histone H2AX-like	--
		1376	Solyc09g074340.3	0.929021	Biological Process: signal transduction (GO:0007165);;	--	--
		1377	Solyc09g074350.1	0.985924	--	--	--
		1378	Solyc09g074475.1	0.951152	#N/A	#N/A	#N/A
		1379	Solyc09g074890.1	0.990073	Molecular Function: signal transducer activity (GO:0004871);; Cellular Component: intracellular (GO:0005622);; Cellular Component: plasmodesma (GO:0009506);; Biological Process: calcium-mediated signaling (GO:0019722);;	--	--
		1380	Solyc09g075120.3	0.851853	Cellular Component: integral component of membrane (GO:0016021);; Molecular Function: UDP-glucuronate decarboxylase activity (GO:0048040);;	K08678|0|sly:101246662|K08678 UDP-glucuronate decarboxylase [EC:4.1.1.35] | (RefSeq) UDP-glucuronic acid decarboxylase 2	Starch and sucrose metabolism (ko00500);; Amino sugar and nucleotide sugar metabolism (ko00520)
		1381	Solyc09g075280.2	0.929275	Cellular Component: exocyst (GO:0000145);; Biological Process: vesicle docking involved in exocytosis (GO:0006904);;	K19985|0|sly:101268139|K19985 exocyst complex component 6 | (RefSeq) exocyst complex component SEC15B	--
		1382	Solyc09g075330.4	0.888986	Cellular Component: cell wall (GO:0005618);; Molecular Function: pectinesterase activity (GO:0030599);; Biological Process: cell wall modification (GO:0042545);; Biological Process: negative regulation of catalytic activity (GO:0043086);; Molecular Function: aspartyl esterase activity (GO:0045330);; Biological Process: pectin catabolic process (GO:0045490);; Molecular Function: pectinesterase inh…	K01051|0|sly:101266973|K01051 pectinesterase [EC:3.1.1.11] | (RefSeq) probable pectinesterase/pectinesterase inhibitor 7	Pentose and glucuronate interconversions (ko00040);; Starch and sucrose metabolism (ko00500)
		1383	Solyc09g075510.4	0.960501	--	--	--
		1384	Solyc09g075730.3	0.904979	--	--	--
		1385	Solyc09g075870.2	0.942613	Molecular Function: oxidoreductase activity, acting on single donors with incorporation of molecular oxygen, incorporation of two atoms of oxygen (GO:0016702);; Biological Process: oxylipin biosynthetic process (GO:0031408);; Molecular Function: metal ion binding (GO:0046872);; Biological Process: oxidation-reduction process (GO:0055114);;	K15718|0|sly:101256707|K15718 linoleate 9S-lipoxygenase [EC:1.13.11.58] | (RefSeq) probable linoleate 9S-lipoxygenase 5	Linoleic acid metabolism (ko00591)
		1386	Solyc09g075910.1	0.985446	Molecular Function: protein serine/threonine kinase activity (GO:0004674);; Molecular Function: ATP binding (GO:0005524);; Cellular Component: plasma membrane (GO:0005886);; Biological Process: protein phosphorylation (GO:0006468);; Biological Process: recognition of pollen (GO:0048544);;	K04733|0|sly:101254732|K04733 interleukin-1 receptor-associated kinase 4 [EC:2.7.11.1] | (RefSeq) G-type lectin S-receptor-like serine/threonine-protein kinase LECRK4	--
		1387	Solyc09g075920.1	0.781382	Molecular Function: protein serine/threonine kinase activity (GO:0004674);; Molecular Function: ATP binding (GO:0005524);; Cellular Component: plasma membrane (GO:0005886);; Biological Process: protein phosphorylation (GO:0006468);; Cellular Component: integral component of membrane (GO:0016021);; Biological Process: recognition of pollen (GO:0048544);;	K00276|0|sly:101254423|K00276 primary-amine oxidase [EC:1.4.3.21] | (RefSeq) uncharacterized LOC101254423	Glycine, serine and threonine metabolism (ko00260);; Tyrosine metabolism (ko00350);; Phenylalanine metabolism (ko00360);; beta-Alanine metabolism (ko00410);; Isoquinoline alkaloid biosynthesis (ko00950);; Tropane, piperidine and pyridine alkaloid biosynthesis (ko00960)
		1388	Solyc09g075970.3	0.940639	--	--	--
		1389	Solyc09g082220.1	0.849272	Biological Process: N-terminal protein amino acid acetylation (GO:0006474);; Molecular Function: N-acetyltransferase activity (GO:0008080);; Cellular Component: membrane (GO:0016020);;	--	--
		1390	Solyc09g082230.1	0.929248	Biological Process: N-terminal protein amino acid acetylation (GO:0006474);; Molecular Function: N-acetyltransferase activity (GO:0008080);;	--	--
		1391	Solyc09g082240.4	0.988532	Biological Process: N-terminal protein amino acid acetylation (GO:0006474);; Molecular Function: N-acetyltransferase activity (GO:0008080);;	--	--
		1392	Solyc09g082470.4	0.960275	Molecular Function: protein kinase activity (GO:0004672);; Molecular Function: ATP binding (GO:0005524);; Biological Process: protein phosphorylation (GO:0006468);;	--	--
		1393	Solyc09g082570.3	0.902073	Cellular Component: integral component of membrane (GO:0016021);;	--	--
		1394	Solyc09g082690.3	0.713511	Cellular Component: integral component of membrane (GO:0016021);;	--	--
		1395	Solyc09g083060.4	0.983457	Molecular Function: ubiquitin-protein transferase activity (GO:0004842);; Biological Process: protein ubiquitination (GO:0016567);;	--	--
		1396	Solyc09g083280.3	0.747787	Molecular Function: transcription factor activity, sequence-specific DNA binding (GO:0003700);; Cellular Component: nucleus (GO:0005634);; Biological Process: regulation of transcription, DNA-templated (GO:0006355);; Biological Process: response to stress (GO:0006950);; Biological Process: fruit development (GO:0010154);; Biological Process: regulation of auxin biosynthetic process (GO:0010600);;…	K14484|2.10273e-130|spen:107029221|K14484 auxin-responsive protein IAA | (RefSeq) auxin-responsive protein IAA4-like	Plant hormone signal transduction (ko04075)
		1397	Solyc09g083360.3	0.949635	Molecular Function: protein dimerization activity (GO:0046983);;	--	--
		1398	Solyc09g089850.3	0.794882	Cellular Component: plasma membrane (GO:0005886);; Cellular Component: integral component of membrane (GO:0016021);;	--	--
		1399	Solyc09g089910.1	0.992904	Molecular Function: DNA binding (GO:0003677);; Molecular Function: transcription factor activity, sequence-specific DNA binding (GO:0003700);; Cellular Component: nucleus (GO:0005634);; Biological Process: regulation of transcription, DNA-templated (GO:0006355);;	--	--
		1400	Solyc09g089930.3	0.972315	Molecular Function: DNA binding (GO:0003677);; Molecular Function: transcription factor activity, sequence-specific DNA binding (GO:0003700);; Cellular Component: nucleus (GO:0005634);; Biological Process: regulation of transcription, DNA-templated (GO:0006355);; Biological Process: regulation of ethylene-activated signaling pathway (GO:0010104);;	K14516|5.15578e-97|sly:543712|K14516 ethylene-responsive transcription factor 1 | (RefSeq) EREB, TSRF1; ethylene responsive element binding protein	Plant hormone signal transduction (ko04075)
		1401	Solyc09g089940.1	0.920284	Cellular Component: chloroplast (GO:0009507);;	--	--
		1402	Solyc09g090020.4	0.923267	Cellular Component: extracellular region (GO:0005576);; Molecular Function: manganese ion binding (GO:0030145);; Molecular Function: nutrient reservoir activity (GO:0045735);;	K11426|1.27431e-160|sly:101250545|K11426 SET and MYND domain-containing protein | (RefSeq) germin-like protein subfamily 1 member 17	--
		1403	Solyc09g090340.3	0.912556	--	--	--
		1404	Solyc09g090500.3	0.850498	Cellular Component: cytoplasm (GO:0005737);; Biological Process: lipid biosynthetic process (GO:0008610);; Molecular Function: S-adenosylmethionine-dependent methyltransferase activity (GO:0008757);; Biological Process: methylation (GO:0032259);;	K00574|0|sly:101261068|K00574 cyclopropane-fatty-acyl-phospholipid synthase [EC:2.1.1.79] | (RefSeq) tuberculostearic acid methyltransferase UfaA1	--
		1405	Solyc09g090540.3	0.943551	--	--	--
		1406	Solyc09g090560.2	0.938968	Cellular Component: integral component of membrane (GO:0016021);;	--	--
		1407	Solyc09g090970.4	0.964071	Molecular Function: protein phosphatase inhibitor activity (GO:0004864);; Molecular Function: receptor activity (GO:0004872);; Cellular Component: nucleus (GO:0005634);; Cellular Component: cytoplasm (GO:0005737);; Biological Process: defense response (GO:0006952);; Biological Process: response to biotic stimulus (GO:0009607);; Biological Process: abscisic acid-activated signaling pathway (GO:000…	--	--
		1408	Solyc09g090980.3	0.768176	Molecular Function: protein phosphatase inhibitor activity (GO:0004864);; Molecular Function: receptor activity (GO:0004872);; Cellular Component: nucleus (GO:0005634);; Cellular Component: cytoplasm (GO:0005737);; Biological Process: defense response (GO:0006952);; Biological Process: response to biotic stimulus (GO:0009607);; Biological Process: abscisic acid-activated signaling pathway (GO:000…	--	--
		1409	Solyc09g091150.2	0.952181	--	--	--
		1410	Solyc09g091160.1	0.8451	--	--	--
		1411	Solyc09g091660.3	0.994118	Molecular Function: ATP binding (GO:0005524);; Cellular Component: plasma membrane (GO:0005886);; Cellular Component: integral component of membrane (GO:0016021);; Molecular Function: ATPase activity, coupled to transmembrane movement of substances (GO:0042626);; Biological Process: transmembrane transport (GO:0055085);;	--	--
		1412	Solyc09g091990.3	0.763557	Molecular Function: protein serine/threonine kinase activity (GO:0004674);; Molecular Function: ATP binding (GO:0005524);; Cellular Component: plasma membrane (GO:0005886);; Biological Process: protein phosphorylation (GO:0006468);;	--	--
		1413	Solyc09g092390.2	0.911805	Molecular Function: adenosylhomocysteinase activity (GO:0004013);; Cellular Component: cytosol (GO:0005829);; Biological Process: one-carbon metabolic process (GO:0006730);; Biological Process: S-adenosylmethionine cycle (GO:0033353);;	K01251|0|sly:101248518|K01251 adenosylhomocysteinase [EC:3.3.1.1] | (RefSeq) adenosylhomocysteinase	Cysteine and methionine metabolism (ko00270)
		1414	Solyc09g098070.3	0.960917	--	--	--
		1415	Solyc10g005480.3	0.990558	--	--	--
		1416	Solyc10g005630.3	0.91224	Molecular Function: protein serine/threonine kinase activity (GO:0004674);; Molecular Function: ATP binding (GO:0005524);; Cellular Component: plasma membrane (GO:0005886);; Biological Process: protein autophosphorylation (GO:0046777);;	--	--
		1417	Solyc10g006130.1	0.96278	Molecular Function: DNA binding (GO:0003677);; Molecular Function: transcription factor activity, sequence-specific DNA binding (GO:0003700);; Cellular Component: nucleus (GO:0005634);; Biological Process: regulation of transcription, DNA-templated (GO:0006355);; Cellular Component: integral component of membrane (GO:0016021);; Biological Process: response to stimulus (GO:0050896);;	K09286|1.49817e-97|sly:101249309|K09286 EREBP-like factor | (RefSeq) ethylene-responsive transcription factor 3-like	--
		1418	Solyc10g006480.2	0.987569	Cellular Component: cytoplasm (GO:0005737);;	K08770|0|dosa:Os06t0681400-01|K08770 ubiquitin C | (RAP-DB) Os06g0681400; Ubiquitin domain containing protein.	--
		1419	Solyc10g006540.4	0.965054	Cellular Component: integral component of membrane (GO:0016021);;	--	--
		1420	Solyc10g006660.3	0.995699	Molecular Function: calcium ion binding (GO:0005509);;	--	--
		1421	Solyc10g006690.4	0.9941	--	--	--
		1422	Solyc10g006700.1	0.974963	Molecular Function: calcium ion binding (GO:0005509);;	K10840|2.95041e-70|sly:101248520|K10840 centrin-2 | (RefSeq) calcium-binding protein PBP1-like	Nucleotide excision repair (ko03420)
		1423	Solyc10g007280.4	0.990416	Molecular Function: ATP binding (GO:0005524);;	K08900|0|sly:101261461|K08900 mitochondrial chaperone BCS1 | (RefSeq) AAA-ATPase At3g50940-like	--
		1424	Solyc10g007580.1	0.963441	--	--	--
		1425	Solyc10g007870.3	0.729678	--	--	--
		1426	Solyc10g008080.3	0.927326	Cellular Component: membrane (GO:0016020);; Molecular Function: metal ion binding (GO:0046872);;	--	--
		1427	Solyc10g008280.3	0.943394	Molecular Function: protein serine/threonine kinase activity (GO:0004674);; Molecular Function: ATP binding (GO:0005524);; Biological Process: protein phosphorylation (GO:0006468);;	--	--
		1428	Solyc10g008580.1	0.731462	Molecular Function: ubiquitin-protein transferase activity (GO:0004842);; Biological Process: protein ubiquitination (GO:0016567);; Cellular Component: SCF ubiquitin ligase complex (GO:0019005);; Biological Process: SCF-dependent proteasomal ubiquitin-dependent protein catabolic process (GO:0031146);;	--	--
		1429	Solyc10g008730.3	0.992207	Cellular Component: integral component of membrane (GO:0016021);;	--	--
		1430	Solyc10g009060.1	0.950758	Molecular Function: protein serine/threonine kinase activity (GO:0004674);; Molecular Function: ATP binding (GO:0005524);; Cellular Component: cytosol (GO:0005829);; Biological Process: protein phosphorylation (GO:0006468);; Biological Process: intracellular signal transduction (GO:0035556);;	K08867|0|sly:101247262|K08867 WNK lysine deficient protein kinase [EC:2.7.11.1] | (RefSeq) serine/threonine-protein kinase WNK8-like	--
		1431	Solyc10g009110.1	0.903105	Molecular Function: DNA binding (GO:0003677);; Molecular Function: transcription factor activity, sequence-specific DNA binding (GO:0003700);; Cellular Component: nucleus (GO:0005634);; Biological Process: regulation of transcription, DNA-templated (GO:0006355);; Biological Process: response to auxin (GO:0009733);; Biological Process: regulation of ethylene-activated signaling pathway (GO:0010104…	K09286|6.94798e-133|sly:544260|K09286 EREBP-like factor | (RefSeq) ERF3; ethylene response factor 3	--
		1432	Solyc10g009120.2	0.868891	#N/A	#N/A	#N/A
		1433	Solyc10g009210.4	0.831178	Molecular Function: calmodulin binding (GO:0005516);; Biological Process: response to stress (GO:0006950);;	--	--
		1434	Solyc10g009550.3	0.976313	Molecular Function: transcription factor activity, sequence-specific DNA binding (GO:0003700);; Biological Process: regulation of transcription, DNA-templated (GO:0006355);; Molecular Function: sequence-specific DNA binding (GO:0043565);;	--	--
		1435	Solyc10g011740.3	0.9577	Molecular Function: ubiquitin-protein transferase activity (GO:0004842);; Molecular Function: ATP binding (GO:0005524);; Cellular Component: plasma membrane (GO:0005886);; Biological Process: ubiquitin-dependent protein catabolic process (GO:0006511);; Biological Process: protein ubiquitination (GO:0016567);; Molecular Function: ligase activity (GO:0016874);;	K06689|1.27019e-103|spen:107031934|K06689 ubiquitin-conjugating enzyme E2 D [EC:2.3.2.23] | (RefSeq) ubiquitin-conjugating enzyme E2 28-like	Ubiquitin mediated proteolysis (ko04120);; Protein processing in endoplasmic reticulum (ko04141)
		1436	Solyc10g011880.1	0.960303	Molecular Function: zinc ion binding (GO:0008270);; Cellular Component: integral component of membrane (GO:0016021);; Biological Process: protein ubiquitination (GO:0016567);; Biological Process: proteasome-mediated ubiquitin-dependent protein catabolic process (GO:0043161);; Molecular Function: ubiquitin protein ligase activity (GO:0061630);;	--	--
		1437	Solyc10g011980.3	0.997877	Cellular Component: cytosol (GO:0005829);; Cellular Component: integral component of membrane (GO:0016021);; Molecular Function: hydroxypyruvate reductase activity (GO:0016618);; Molecular Function: glyoxylate reductase (NADP) activity (GO:0030267);;	--	--
		1438	Solyc10g012080.4	0.808076	Cellular Component: integral component of membrane (GO:0016021);;	--	--
		1439	Solyc10g012170.3	0.990441	Molecular Function: protein serine/threonine kinase activity (GO:0004674);; Molecular Function: ATP binding (GO:0005524);; Biological Process: protein phosphorylation (GO:0006468);; Biological Process: pollen development (GO:0009555);;	K04733|0|sly:101255141|K04733 interleukin-1 receptor-associated kinase 4 [EC:2.7.11.1] | (RefSeq) calmodulin-binding receptor-like cytoplasmic kinase 2	--
		1440	Solyc10g017580.3	0.949118	--	K09480|0|sly:101250748|K09480 digalactosyldiacylglycerol synthase [EC:2.4.1.241] | (RefSeq) digalactosyldiacylglycerol synthase 2, chloroplastic	Glycerolipid metabolism (ko00561)
		1441	Solyc10g018340.1	0.944487	--	--	--
		1442	Solyc10g038080.3	0.963894	Molecular Function: 3-dehydroquinate dehydratase activity (GO:0003855);; Molecular Function: shikimate 3-dehydrogenase (NADP+) activity (GO:0004764);; Biological Process: oxidation-reduction process (GO:0055114);;	K13832|0|sly:101258500|K13832 3-dehydroquinate dehydratase / shikimate dehydrogenase [EC:4.2.1.10 1.1.1.25] | (RefSeq) bifunctional 3-dehydroquinate dehydratase/shikimate dehydrogenase, chloroplastic	Phenylalanine, tyrosine and tryptophan biosynthesis (ko00400);; Biosynthesis of amino acids (ko01230)
		1443	Solyc10g045180.1	0.765515	Molecular Function: metal ion binding (GO:0046872);;	--	--
		1444	Solyc10g045420.3	0.967122	Cellular Component: cytoplasm (GO:0005737);; Cellular Component: integral component of membrane (GO:0016021);;	--	--
		1445	Solyc10g046970.2	0.875727	Cellular Component: nucleus (GO:0005634);; Cellular Component: cytosol (GO:0005829);; Cellular Component: plasma membrane (GO:0005886);; Cellular Component: cilium (GO:0005929);; Cellular Component: plastid (GO:0009536);; Biological Process: response to fungus (GO:0009620);; Molecular Function: phosphatidylinositol binding (GO:0035091);; Biological Process: protein localization to cilium (GO:0061…	--	--
		1446	Solyc10g047140.2	0.98622	Molecular Function: protein serine/threonine kinase activity (GO:0004674);; Molecular Function: ATP binding (GO:0005524);; Biological Process: protein phosphorylation (GO:0006468);; Biological Process: signal transduction (GO:0007165);; Cellular Component: integral component of membrane (GO:0016021);; Molecular Function: transmembrane receptor protein kinase activity (GO:0019199);;	K13416|0|sly:100736467|K13416 brassinosteroid insensitive 1-associated receptor kinase 1 [EC:2.7.10.1 2.7.11.1] | (RefSeq) SERK3A, BAK1; somatic embryogenesis receptor kinase 3A	Plant hormone signal transduction (ko04075);; Plant-pathogen interaction (ko04626)
		1447	Solyc10g049630.2	0.990793	Molecular Function: protein serine/threonine phosphatase activity (GO:0004722);; Biological Process: protein dephosphorylation (GO:0006470);; Molecular Function: metal ion binding (GO:0046872);;	--	--
		1448	Solyc10g049790.1	0.844958	--	--	--
		1449	Solyc10g049800.2	0.844753	--	--	--
		1450	Solyc10g049970.2	0.972356	Molecular Function: arylformamidase activity (GO:0004061);; Biological Process: tryptophan catabolic process to kynurenine (GO:0019441);;	--	--
		1451	Solyc10g050060.2	0.993492	Molecular Function: calcium ion binding (GO:0005509);; Molecular Function: calcium-dependent phospholipid binding (GO:0005544);; Cellular Component: plasma membrane (GO:0005886);;	--	--
		1452	Solyc10g050160.2	0.977565	Biological Process: lignin biosynthetic process (GO:0009809);; Biological Process: methylation (GO:0032259);; Molecular Function: caffeoyl-CoA O-methyltransferase activity (GO:0042409);; Molecular Function: metal ion binding (GO:0046872);;	K00588|4.31526e-176|sly:101253032|K00588 caffeoyl-CoA O-methyltransferase [EC:2.1.1.104] | (RefSeq) caffeoyl-CoA O-methyltransferase 5	Phenylalanine metabolism (ko00360);; Phenylpropanoid biosynthesis (ko00940);; Flavonoid biosynthesis (ko00941);; Stilbenoid, diarylheptanoid and gingerol biosynthesis (ko00945)
		1453	Solyc10g050220.2	0.988815	--	--	--
		1454	Solyc10g050870.3	0.89894	Molecular Function: sulfotransferase activity (GO:0008146);; Cellular Component: integral component of membrane (GO:0016021);;	--	--
		1455	Solyc10g050880.2	0.939933	Biological Process: metabolic process (GO:0008152);; Molecular Function: hydrolase activity (GO:0016787);;	--	--
		1456	Solyc10g051050.3	0.913385	Biological Process: defense response (GO:0006952);; Molecular Function: ADP binding (GO:0043531);;	--	--
		1457	Solyc10g051130.3	0.922062	Biological Process: drug transmembrane transport (GO:0006855);; Molecular Function: drug transmembrane transporter activity (GO:0015238);; Molecular Function: antiporter activity (GO:0015297);; Cellular Component: integral component of membrane (GO:0016021);;	K03327|0|sly:101244327|K03327 multidrug resistance protein, MATE family | (RefSeq) protein DETOXIFICATION 29	--
		1458	Solyc10g051270.2	0.994565	Molecular Function: zinc ion binding (GO:0008270);; Cellular Component: integral component of membrane (GO:0016021);; Molecular Function: ligase activity (GO:0016874);;	K10666|0|sly:101267944|K10666 E3 ubiquitin-protein ligase RNF5 [EC:2.3.2.27] | (RefSeq) E3 ubiquitin-protein ligase RNF5-like	Protein processing in endoplasmic reticulum (ko04141)
		1459	Solyc10g052880.1	0.934856	--	--	--
		1460	Solyc10g054030.2	0.78635	Molecular Function: zinc ion binding (GO:0008270);;	--	--
		1461	Solyc10g054320.2	0.997417	Cellular Component: integral component of membrane (GO:0016021);;	--	--
		1462	Solyc10g054440.3	0.960801	Biological Process: arginine catabolic process (GO:0006527);; Biological Process: spermidine biosynthetic process (GO:0008295);; Molecular Function: arginine decarboxylase activity (GO:0008792);; Biological Process: putrescine biosynthetic process from arginine (GO:0033388);;	K01583|0|sly:543807|K01583 arginine decarboxylase [EC:4.1.1.19] | (RefSeq) adc1; arginine decarboxylase	Arginine and proline metabolism (ko00330)
		1463	Solyc10g054910.1	0.976534	Biological Process: protein peptidyl-prolyl isomerization (GO:0000413);; Molecular Function: peptidyl-prolyl cis-trans isomerase activity (GO:0003755);; Cellular Component: cytoplasm (GO:0005737);; Biological Process: protein folding (GO:0006457);; Molecular Function: peptide binding (GO:0042277);;	K01802|8.98991e-112|sly:101254541|K01802 peptidylprolyl isomerase [EC:5.2.1.8] | (RefSeq) peptidyl-prolyl cis-trans isomerase-like	--
		1464	Solyc10g054930.2	0.868968	Molecular Function: magnesium ion transmembrane transporter activity (GO:0015095);; Biological Process: magnesium ion transport (GO:0015693);; Cellular Component: integral component of membrane (GO:0016021);; Biological Process: magnesium ion transmembrane transport (GO:1903830);;	--	--
		1465	Solyc10g055230.1	0.908209	Biological Process: phenylpropanoid biosynthetic process (GO:0009699);; Molecular Function: guiding stereospecific synthesis activity (GO:0042349);; Biological Process: regulation of catalytic activity (GO:0050790);;	--	--
		1466	Solyc10g055420.2	0.949333	--	--	--
		1467	Solyc10g062160.3	0.835919	Molecular Function: GTPase activity (GO:0003924);; Molecular Function: GTP binding (GO:0005525);;	--	--
		1468	Solyc10g074390.1	0.856344	Biological Process: polysaccharide catabolic process (GO:0000272);; Molecular Function: chitinase activity (GO:0004568);; Cellular Component: vacuole (GO:0005773);; Biological Process: chitin catabolic process (GO:0006032);; Molecular Function: chitin binding (GO:0008061);; Biological Process: response to biotic stimulus (GO:0009607);; Biological Process: plant-type hypersensitive response (GO:00…	K01183|3.68269e-86|sly:101259497|K01183 chitinase [EC:3.2.1.14] | (RefSeq) endochitinase-like	Amino sugar and nucleotide sugar metabolism (ko00520)
		1469	Solyc10g074500.2	0.853987	Molecular Function: magnesium ion binding (GO:0000287);; Molecular Function: isocitrate dehydrogenase (NAD+) activity (GO:0004449);; Biological Process: tricarboxylic acid cycle (GO:0006099);; Molecular Function: NAD binding (GO:0051287);;	K00030|0|sly:101251730|K00030 isocitrate dehydrogenase (NAD+) [EC:1.1.1.41] | (RefSeq) ICDH1; isocitrate dehydrogenase [NAD] regulatory subunit 1	Citrate cycle (TCA cycle) (ko00020);; Carbon metabolism (ko01200);; 2-Oxocarboxylic acid metabolism (ko01210);; Biosynthesis of amino acids (ko01230)
		1470	Solyc10g074570.2	0.988797	Molecular Function: calmodulin-dependent protein kinase activity (GO:0004683);; Molecular Function: calcium ion binding (GO:0005509);; Molecular Function: calmodulin binding (GO:0005516);; Molecular Function: ATP binding (GO:0005524);; Cellular Component: nucleus (GO:0005634);; Cellular Component: cytoplasm (GO:0005737);; Cellular Component: plasma membrane (GO:0005886);; Biological Process: absc…	K13412|0|sly:101252935|K13412 calcium-dependent protein kinase [EC:2.7.11.1] | (RefSeq) calcium-dependent protein kinase 4	Plant-pathogen interaction (ko04626)
		1471	Solyc10g074720.3	0.994526	Molecular Function: protein serine/threonine kinase activity (GO:0004674);; Molecular Function: ATP binding (GO:0005524);; Biological Process: protein phosphorylation (GO:0006468);;	K07760|0|spen:107032078|K07760 cyclin-dependent kinase [EC:2.7.11.22] | (RefSeq) cell division control protein 2 homolog C	--
		1472	Solyc10g074740.2	0.995332	Molecular Function: calcium ion binding (GO:0005509);; Molecular Function: protein binding (GO:0005515);; Biological Process: trichome branching (GO:0010091);;	K13448|1.48467e-110|spen:107032124|K13448 calcium-binding protein CML | (RefSeq) calcium-binding protein CAST	Plant-pathogen interaction (ko04626)
		1473	Solyc10g074750.1	0.905483	--	--	--
		1474	Solyc10g074930.1	0.978525	Molecular Function: protein serine/threonine kinase activity (GO:0004674);; Molecular Function: ATP binding (GO:0005524);; Cellular Component: nucleus (GO:0005634);; Cellular Component: cytoplasm (GO:0005737);; Biological Process: protein phosphorylation (GO:0006468);; Biological Process: intracellular signal transduction (GO:0035556);;	K04688|0|sly:101261471|K04688 ribosomal protein S6 kinase beta [EC:2.7.11.1] | (RefSeq) serine/threonine-protein kinase AtPK2/AtPK19	--
		1475	Solyc10g076180.1	0.878683	Molecular Function: DNA binding (GO:0003677);;	--	--
		1476	Solyc10g076190.2	0.931823	Molecular Function: peroxidase activity (GO:0004601);; Cellular Component: extracellular region (GO:0005576);; Biological Process: response to oxidative stress (GO:0006979);; Molecular Function: heme binding (GO:0020037);; Biological Process: hydrogen peroxide catabolic process (GO:0042744);; Molecular Function: metal ion binding (GO:0046872);; Biological Process: oxidation-reduction process (GO:…	K00430|0|sly:101265182|K00430 peroxidase [EC:1.11.1.7] | (RefSeq) peroxidase 2-like	Phenylpropanoid biosynthesis (ko00940)
		1477	Solyc10g076210.2	0.960667	Molecular Function: peroxidase activity (GO:0004601);; Cellular Component: extracellular region (GO:0005576);; Biological Process: response to oxidative stress (GO:0006979);; Molecular Function: heme binding (GO:0020037);; Biological Process: hydrogen peroxide catabolic process (GO:0042744);; Molecular Function: metal ion binding (GO:0046872);; Biological Process: oxidation-reduction process (GO:…	K00430|0|sly:101267856|K00430 peroxidase [EC:1.11.1.7] | (RefSeq) peroxidase 70-like	Phenylpropanoid biosynthesis (ko00940)
		1478	Solyc10g076220.3	0.9814	Molecular Function: peroxidase activity (GO:0004601);; Cellular Component: extracellular region (GO:0005576);; Biological Process: response to oxidative stress (GO:0006979);; Molecular Function: heme binding (GO:0020037);; Biological Process: hydrogen peroxide catabolic process (GO:0042744);; Molecular Function: metal ion binding (GO:0046872);; Biological Process: oxidation-reduction process (GO:…	K00430|0|sly:101268440|K00430 peroxidase [EC:1.11.1.7] | (RefSeq) peroxidase 70-like	Phenylpropanoid biosynthesis (ko00940)
		1479	Solyc10g076240.3	0.954198	Molecular Function: peroxidase activity (GO:0004601);; Cellular Component: extracellular region (GO:0005576);; Biological Process: response to oxidative stress (GO:0006979);; Molecular Function: heme binding (GO:0020037);; Biological Process: hydrogen peroxide catabolic process (GO:0042744);; Molecular Function: metal ion binding (GO:0046872);; Biological Process: oxidation-reduction process (GO:…	K00430|0|sly:101268153|K00430 peroxidase [EC:1.11.1.7] | (RefSeq) cationic peroxidase 1	Phenylpropanoid biosynthesis (ko00940)
		1480	Solyc10g076360.1	0.994079	Cellular Component: integral component of membrane (GO:0016021);;	K20359|8.02477e-110|spen:107032091|K20359 PRA1 family protein 1 | (RefSeq) PRA1 family protein B4-like	--
		1481	Solyc10g076480.2	0.99669	Cellular Component: integral component of plasma membrane (GO:0005887);; Molecular Function: ammonium transmembrane transporter activity (GO:0008519);; Biological Process: organic cation transport (GO:0015695);; Biological Process: nitrogen utilization (GO:0019740);; Biological Process: ammonium transmembrane transport (GO:0072488);;	K03320|0|sly:101246876|K03320 ammonium transporter, Amt family | (RefSeq) ammonium transporter 2	--
		1482	Solyc10g076780.1	0.98807	Cellular Component: integral component of membrane (GO:0016021);;	K01988|0|sly:101250644|K01988 lactosylceramide 4-alpha-galactosyltransferase [EC:2.4.1.228] | (RefSeq) lactosylceramide 4-alpha-galactosyltransferase-like	Glycosphingolipid biosynthesis - globo series (ko00603)
		1483	Solyc10g078220.2	0.824209	Molecular Function: iron ion binding (GO:0005506);; Cellular Component: membrane (GO:0016020);; Molecular Function: oxidoreductase activity, acting on paired donors, with incorporation or reduction of molecular oxygen, NAD(P)H as one donor, and incorporation of one atom of oxygen (GO:0016709);; Molecular Function: heme binding (GO:0020037);; Biological Process: secondary metabolite biosynthetic p…	K09754|0|sly:101261765|K09754 coumaroylquinate(coumaroylshikimate) 3'-monooxygenase [EC:1.14.13.36] | (RefSeq) cytochrome P450 98A3	Phenylpropanoid biosynthesis (ko00940);; Flavonoid biosynthesis (ko00941);; Stilbenoid, diarylheptanoid and gingerol biosynthesis (ko00945)
		1484	Solyc10g078490.2	0.987272	Cellular Component: integral component of plasma membrane (GO:0005887);; Biological Process: water transport (GO:0006833);; Biological Process: cellular water homeostasis (GO:0009992);; Molecular Function: water channel activity (GO:0015250);; Molecular Function: glycerol channel activity (GO:0015254);; Biological Process: glycerol transport (GO:0015793);; Biological Process: ion transmembrane tr…	K09875|4.87491e-132|sly:101244430|K09875 aquaporin SIP | (RefSeq) aquaporin SIP1-2-like	--
		1485	Solyc10g078530.2	0.918559	Biological Process: lipid catabolic process (GO:0016042);; Molecular Function: hydrolase activity (GO:0016787);;	--	--
		1486	Solyc10g078930.2	0.846292	Molecular Function: ATPase activator activity (GO:0001671);; Cellular Component: cytosol (GO:0005829);; Biological Process: response to stress (GO:0006950);; Biological Process: positive regulation of ATPase activity (GO:0032781);; Molecular Function: chaperone binding (GO:0051087);;	--	--
		1487	Solyc10g079100.1	0.916944	#N/A	#N/A	#N/A
		1488	Solyc10g079130.2	0.973198	Molecular Function: calmodulin-dependent protein kinase activity (GO:0004683);; Molecular Function: calcium ion binding (GO:0005509);; Molecular Function: calmodulin binding (GO:0005516);; Molecular Function: ATP binding (GO:0005524);; Cellular Component: nucleus (GO:0005634);; Cellular Component: cytoplasm (GO:0005737);; Cellular Component: plasma membrane (GO:0005886);; Biological Process: absc…	K13412|0|sly:101260188|K13412 calcium-dependent protein kinase [EC:2.7.11.1] | (RefSeq) calcium-dependent protein kinase 32-like	Plant-pathogen interaction (ko04626)
		1489	Solyc10g079420.1	0.951312	Molecular Function: calcium ion binding (GO:0005509);;	K13448|3.14908e-110|sly:101250262|K13448 calcium-binding protein CML | (RefSeq) probable calcium-binding protein CML36	Plant-pathogen interaction (ko04626)
		1490	Solyc10g079580.2	0.767513	Molecular Function: nucleotide binding (GO:0000166);; Molecular Function: nucleic acid binding (GO:0003676);;	--	--
		1491	Solyc10g079820.2	0.963904	--	--	--
		1492	Solyc10g079940.1	0.961825	Molecular Function: UDP-glycosyltransferase activity (GO:0008194);; Biological Process: flavonoid biosynthetic process (GO:0009813);; Molecular Function: transferase activity, transferring hexosyl groups (GO:0016758);; Cellular Component: intracellular membrane-bounded organelle (GO:0043231);; Biological Process: flavonoid glucuronidation (GO:0052696);;	K13495|2.88509e-40|sly:101246295|K13495 cis-zeatin O-glucosyltransferase [EC:2.4.1.215] | (RefSeq) zeatin O-glucosyltransferase-like	Zeatin biosynthesis (ko00908)
		1493	Solyc10g079970.2	0.865161	Cellular Component: integral component of membrane (GO:0016021);;	--	--
		1494	Solyc10g080010.2	0.994343	--	--	--
		1495	Solyc10g080050.3	0.996514	--	--	--
		1496	Solyc10g080060.1	0.964953	--	--	--
		1497	Solyc10g080900.3	0.986884	Molecular Function: oxidoreductase activity (GO:0016491);; Biological Process: oxidation-reduction process (GO:0055114);;	--	--
		1498	Solyc10g080930.2	0.983802	Molecular Function: DNA binding (GO:0003677);; Biological Process: transcription elongation from RNA polymerase II promoter (GO:0006368);; Cellular Component: elongin complex (GO:0070449);;	--	--
		1499	Solyc10g080960.1	0.806962	Molecular Function: DNA binding (GO:0003677);; Cellular Component: nucleus (GO:0005634);; Biological Process: regulation of transcription, DNA-templated (GO:0006355);;	--	--
		1500	Solyc10g081040.1	0.831719	--	--	--
		1501	Solyc10g081320.1	0.926179	Molecular Function: DNA binding (GO:0003677);;	K09422|0|sly:101259098|K09422 myb proto-oncogene protein, plant | (RefSeq) Myb-like DNA-binding family protein	--
		1502	Solyc10g081850.3	0.976169	Molecular Function: SNARE binding (GO:0000149);; Molecular Function: SNAP receptor activity (GO:0005484);; Cellular Component: plasma membrane (GO:0005886);; Biological Process: intracellular protein transport (GO:0006886);; Biological Process: exocytosis (GO:0006887);; Biological Process: vesicle fusion (GO:0006906);; Cellular Component: endomembrane system (GO:0012505);; Cellular Component: int…	K08486|0|sly:101247381|K08486 syntaxin 1B/2/3 | (RefSeq) syntaxin-121-like	SNARE interactions in vesicular transport (ko04130)
		1503	Solyc10g081930.1	0.986785	--	--	--
		1504	Solyc10g081980.2	0.985772	Molecular Function: signal transducer activity (GO:0004871);; Biological Process: defense response (GO:0006952);; Biological Process: signal transduction (GO:0007165);; Cellular Component: plasmodesma (GO:0009506);; Cellular Component: integral component of membrane (GO:0016021);; Cellular Component: anchored component of plasma membrane (GO:0046658);;	--	--
		1505	Solyc10g083290.4	0.936686	Molecular Function: sucrose alpha-glucosidase activity (GO:0004575);; Biological Process: carbohydrate metabolic process (GO:0005975);;	K01193|0|sly:543502|K01193 beta-fructofuranosidase [EC:3.2.1.26] | (RefSeq) Wiv-1, LIN6; acid invertase	Galactose metabolism (ko00052);; Starch and sucrose metabolism (ko00500)
		1506	Solyc10g083610.2	0.945673	Molecular Function: protein serine/threonine kinase activity (GO:0004674);; Molecular Function: ATP binding (GO:0005524);; Biological Process: protein phosphorylation (GO:0006468);;	K14510|0|sly:544127|K14510 serine/threonine-protein kinase CTR1 [EC:2.7.11.1] | (RefSeq) TCTR1, TCTR1v; ethylene-inducible CTR1-like protein kinase	Plant hormone signal transduction (ko04075)
		1507	Solyc10g083890.2	0.927262	Molecular Function: carbonate dehydratase activity (GO:0004089);; Biological Process: one-carbon metabolic process (GO:0006730);; Molecular Function: zinc ion binding (GO:0008270);;	K01674|0|sly:101268239|K01674 carbonic anhydrase [EC:4.2.1.1] | (RefSeq) alpha carbonic anhydrase 7-like	Nitrogen metabolism (ko00910)
		1508	Solyc10g083960.2	0.948507	--	--	--
		1509	Solyc10g083970.1	0.968511	Molecular Function: methionine adenosyltransferase activity (GO:0004478);; Molecular Function: ATP binding (GO:0005524);; Cellular Component: cytosol (GO:0005829);; Biological Process: S-adenosylmethionine biosynthetic process (GO:0006556);; Biological Process: one-carbon metabolic process (GO:0006730);; Molecular Function: metal ion binding (GO:0046872);;	K00789|0|sly:101245012|K00789 S-adenosylmethionine synthetase [EC:2.5.1.6] | (RefSeq) S-adenosylmethionine synthase 3-like	Cysteine and methionine metabolism (ko00270);; Biosynthesis of amino acids (ko01230)
		1510	Solyc10g084170.1	0.926918	Molecular Function: chaperone binding (GO:0051087);;	--	--
		1511	Solyc10g084800.2	0.989164	--	--	--
		1512	Solyc10g084880.3	0.971419	--	--	--
		1513	Solyc10g085010.3	0.778188	--	--	--
		1514	Solyc10g085030.1	0.964803	--	--	--
		1515	Solyc10g085050.3	0.933308	Cellular Component: integral component of membrane (GO:0016021);;	--	--
		1516	Solyc10g085300.2	0.821547	--	--	--
		1517	Solyc10g085420.3	0.993298	Biological Process: defense response (GO:0006952);;	--	--
		1518	Solyc10g085720.2	0.963659	Molecular Function: protein serine/threonine kinase activity (GO:0004674);; Molecular Function: ATP binding (GO:0005524);; Biological Process: protein phosphorylation (GO:0006468);;	K08832|0|sly:101253143|K08832 serine/threonine-protein kinase SRPK3 [EC:2.7.11.1] | (RefSeq) SRSF protein kinase 2-like	--
		1519	Solyc10g085810.2	0.982319	--	K12185|2.73252e-135|sly:101261084|K12185 ESCRT-I complex subunit VPS37 | (RefSeq) vacuolar protein-sorting-associated protein 37 homolog 1	Endocytosis (ko04144)
		1520	Solyc10g086180.2	0.932399	Cellular Component: cytoplasm (GO:0005737);; Biological Process: L-phenylalanine catabolic process (GO:0006559);; Biological Process: cinnamic acid biosynthetic process (GO:0009800);; Molecular Function: phenylalanine ammonia-lyase activity (GO:0045548);;	K10775|0|sly:101243656|K10775 phenylalanine ammonia-lyase [EC:4.3.1.24] | (RefSeq) PAL6; phenylalanine ammonia-lyase 6	Phenylalanine metabolism (ko00360);; Phenylpropanoid biosynthesis (ko00940)
		1521	Solyc10g086280.2	0.992311	Cellular Component: cytoplasm (GO:0005737);; Biological Process: metal ion transport (GO:0030001);; Molecular Function: transition metal ion binding (GO:0046914);; Biological Process: cellular transition metal ion homeostasis (GO:0046916);;	--	--
		1522	Solyc10g086370.1	0.970478	Molecular Function: transcription factor activity, sequence-specific DNA binding (GO:0003700);; Cellular Component: nucleus (GO:0005634);; Biological Process: regulation of transcription, DNA-templated (GO:0006355);; Biological Process: response to ethylene (GO:0009723);; Biological Process: response to abscisic acid (GO:0009737);; Biological Process: salicylic acid mediated signaling pathway (GO…	K14494|0|sly:101262579|K14494 DELLA protein | (RefSeq) DELLA protein GAI-like	Plant hormone signal transduction (ko04075)
		1523	Solyc10g086520.2	0.95955	Cellular Component: extracellular region (GO:0005576);; Cellular Component: cell wall (GO:0005618);; Biological Process: plant-type cell wall organization (GO:0009664);; Cellular Component: membrane (GO:0016020);;	--	--
		1524	Solyc10g086690.3	0.877452	Cellular Component: integral component of membrane (GO:0016021);;	--	--
		1525	Solyc10g086710.3	0.9376	--	--	--
		1526	Solyc11g005070.2	0.802589	Biological Process: amino acid transmembrane transport (GO:0003333);; Cellular Component: plasma membrane (GO:0005886);; Molecular Function: amino acid transmembrane transporter activity (GO:0015171);; Cellular Component: integral component of membrane (GO:0016021);;	--	--
		1527	Solyc11g005380.2	0.981464	--	--	--
		1528	Solyc11g005670.2	0.888009	Cellular Component: cytoplasm (GO:0005737);;	K08770|0|sly:101267758|K08770 ubiquitin C | (RefSeq) ubq1-1; ubiquitin	--
		1529	Solyc11g005700.1	0.902153	Molecular Function: ubiquitin-protein transferase activity (GO:0004842);; Biological Process: protein ubiquitination (GO:0016567);;	--	--
		1530	Solyc11g005720.1	0.995667	Cellular Component: nucleus (GO:0005634);; Biological Process: defense response signaling pathway, resistance gene-dependent (GO:0009870);;	K20725|7.69065e-89|sly:101244245|K20725 MAP kinase substrate 1 | (RefSeq) protein MKS1	--
		1531	Solyc11g005730.3	0.924956	Biological Process: regulation of DNA replication (GO:0006275);; Molecular Function: zinc ion binding (GO:0008270);; Biological Process: DNA mediated transformation (GO:0009294);; Cellular Component: chloroplast (GO:0009507);; Biological Process: pollen development (GO:0009555);; Molecular Function: histone methyltransferase activity (H3-K27 specific) (GO:0046976);; Biological Process: histone H3…	--	--
		1532	Solyc11g005840.2	0.942632	Molecular Function: catalytic activity (GO:0003824);;	--	--
		1533	Solyc11g006000.3	0.968743	Molecular Function: signal transducer, downstream of receptor, with serine/threonine kinase activity (GO:0004702);; Molecular Function: ATP binding (GO:0005524);; Cellular Component: cytoplasm (GO:0005737);; Biological Process: signal transduction by protein phosphorylation (GO:0023014);;	--	--
		1534	Solyc11g006030.1	0.966921	Molecular Function: ubiquitin-protein transferase activity (GO:0004842);; Biological Process: protein ubiquitination (GO:0016567);;	--	--
		1535	Solyc11g006460.3	0.785535	Molecular Function: ATP binding (GO:0005524);; Cellular Component: nucleus (GO:0005634);; Biological Process: protein folding (GO:0006457);; Biological Process: response to heat (GO:0009408);; Molecular Function: heat shock protein binding (GO:0031072);; Molecular Function: metal ion binding (GO:0046872);; Molecular Function: unfolded protein binding (GO:0051082);;	K09503|0|spen:107004561|K09503 DnaJ homolog subfamily A member 2 | (RefSeq) dnaJ protein homolog	Protein processing in endoplasmic reticulum (ko04141)
		1536	Solyc11g006500.2	0.981817	Cellular Component: intracellular (GO:0005622);; Biological Process: vacuolar transport (GO:0007034);;	K12198|1.77139e-146|spen:107004824|K12198 charged multivesicular body protein 5 | (RefSeq) charged multivesicular body protein 5	Endocytosis (ko04144)
		1537	Solyc11g006540.2	0.985178	Molecular Function: oxidoreductase activity (GO:0016491);; Biological Process: oxidation-reduction process (GO:0055114);;	--	--
		1538	Solyc11g006730.1	0.894601	Cellular Component: extracellular region (GO:0005576);; Cellular Component: cell wall (GO:0005618);; Molecular Function: manganese ion binding (GO:0030145);; Biological Process: oxalate metabolic process (GO:0033609);; Molecular Function: nutrient reservoir activity (GO:0045735);; Molecular Function: oxalate decarboxylase activity (GO:0046564);;	--	--
		1539	Solyc11g006900.1	0.970419	Molecular Function: protein kinase activity (GO:0004672);; Molecular Function: calmodulin binding (GO:0005516);; Molecular Function: ATP binding (GO:0005524);; Biological Process: protein phosphorylation (GO:0006468);;	--	--
		1540	Solyc11g007030.3	0.972799	--	--	--
		1541	Solyc11g007040.2	0.922409	Molecular Function: hydrolase activity (GO:0016787);;	--	--
		1542	Solyc11g007080.1	0.934344	Cellular Component: integral component of membrane (GO:0016021);;	K20363|1.83493e-154|sly:101245014|K20363 protein transport protein YIP1 | (RefSeq) protein YIPF5 homolog	--
		1543	Solyc11g007430.3	0.962998	--	--	--
		1544	Solyc11g007490.1	0.995765	Biological Process: flavonoid biosynthetic process (GO:0009813);; Cellular Component: integral component of membrane (GO:0016021);; Cellular Component: intracellular membrane-bounded organelle (GO:0043231);; Biological Process: flavonoid glucuronidation (GO:0052696);; Molecular Function: quercetin 3-O-glucosyltransferase activity (GO:0080043);; Molecular Function: quercetin 7-O-glucosyltransferas…	--	--
		1545	Solyc11g007660.1	0.976341	--	--	--
		1546	Solyc11g007770.2	0.963957	Molecular Function: hydrolase activity, hydrolyzing O-glycosyl compounds (GO:0004553);; Biological Process: carbohydrate metabolic process (GO:0005975);; Biological Process: glycosaminoglycan biosynthetic process (GO:0006024);; Biological Process: heparan sulfate proteoglycan biosynthetic process (GO:0015012);; Cellular Component: integral component of membrane (GO:0016021);;	--	--
		1547	Solyc11g007890.2	0.878447	Molecular Function: iron ion binding (GO:0005506);; Molecular Function: dioxygenase activity (GO:0051213);; Biological Process: oxidation-reduction process (GO:0055114);;	--	--
		1548	Solyc11g007930.1	0.862425	Cellular Component: nuclear nucleosome (GO:0000788);; Molecular Function: DNA binding (GO:0003677);; Biological Process: nucleosome assembly (GO:0006334);; Molecular Function: protein heterodimerization activity (GO:0046982);;	K11252|5.21074e-59|sot:102590470|K11252 histone H2B | (RefSeq) histone H2B-like	--
		1549	Solyc11g008390.2	0.967713	Molecular Function: ubiquitin-protein transferase activity (GO:0004842);; Cellular Component: nucleus (GO:0005634);; Cellular Component: cytoplasm (GO:0005737);; Biological Process: protein ubiquitination (GO:0016567);; Molecular Function: transmembrane receptor protein serine/threonine kinase binding (GO:0070696);;	--	--
		1550	Solyc11g008600.1	0.77457	--	--	--
		1551	Solyc11g008750.1	0.898149	--	--	--
		1552	Solyc11g009040.3	0.997483	Biological Process: guard cell differentiation (GO:0010052);;	--	--
		1553	Solyc11g010210.1	0.848554	--	--	--
		1554	Solyc11g010250.1	0.981027	--	--	--
		1555	Solyc11g010320.1	0.99333	Cellular Component: integral component of membrane (GO:0016021);;	--	--
		1556	Solyc11g010390.1	0.86641	#N/A	#N/A	#N/A
		1557	Solyc11g010430.2	0.98555	--	--	--
		1558	Solyc11g010440.3	0.96329	--	--	--
		1559	Solyc11g010500.1	0.978345	Molecular Function: structural constituent of ribosome (GO:0003735);; Biological Process: translation (GO:0006412);; Biological Process: mitochondrial transport (GO:0006839);; Cellular Component: integral component of membrane (GO:0016021);; Cellular Component: mitochondrial membrane (GO:0031966);;	K15104|0|sly:101244142|K15104 solute carrier family 25 (mitochondrial oxoglutarate transporter), member 11 | (RefSeq) mitochondrial uncoupling protein 5	--
		1560	Solyc11g010670.1	0.975035	--	--	--
		1561	Solyc11g010780.1	0.94485	Biological Process: flavonoid biosynthetic process (GO:0009813);; Cellular Component: intracellular membrane-bounded organelle (GO:0043231);; Biological Process: flavonoid glucuronidation (GO:0052696);; Molecular Function: quercetin 3-O-glucosyltransferase activity (GO:0080043);; Molecular Function: quercetin 7-O-glucosyltransferase activity (GO:0080044);;	--	--
		1562	Solyc11g011190.1	0.940466	--	--	--
		1563	Solyc11g011360.2	0.963408	Molecular Function: hydrolase activity (GO:0016787);;	K07766|3.58845e-146|sly:101260499|K07766 diphosphoinositol-polyphosphate diphosphatase [EC:3.6.1.52] | (RefSeq) nudix hydrolase 18, mitochondrial-like	--
		1564	Solyc11g011500.2	0.979027	Molecular Function: voltage-gated potassium channel activity (GO:0005249);; Cellular Component: integral component of plasma membrane (GO:0005887);; Biological Process: regulation of membrane potential (GO:0042391);; Biological Process: potassium ion transmembrane transport (GO:0071805);;	--	--
		1565	Solyc11g011780.3	0.947734	--	K07562|0|sind:105165372|K07562 nonsense-mediated mRNA decay protein 3 | (RefSeq) 60S ribosomal export protein NMD3-like	Ribosome biogenesis in eukaryotes (ko03008);; RNA transport (ko03013)
		1566	Solyc11g012060.2	0.813505	--	--	--
		1567	Solyc11g012260.3	0.789841	--	--	--
		1568	Solyc11g012510.3	0.992915	Molecular Function: transcription factor activity, sequence-specific DNA binding (GO:0003700);; Cellular Component: nucleus (GO:0005634);; Biological Process: regulation of transcription, DNA-templated (GO:0006355);; Molecular Function: sequence-specific DNA binding (GO:0043565);;	--	--
		1569	Solyc11g012780.3	0.962579	Cellular Component: vacuole (GO:0005773);; Cellular Component: plasma membrane (GO:0005886);;	--	--
		1570	Solyc11g012790.2	0.993125	--	--	--
		1571	Solyc11g013240.3	0.907629	--	K08866|0|sly:101254862|K08866 serine/threonine-protein kinase TTK/MPS1 [EC:2.7.12.1] | (RefSeq) serine/threonine-protein kinase MPS1	--
		1572	Solyc11g013880.1	0.995626	Molecular Function: protein serine/threonine kinase activity (GO:0004674);; Molecular Function: ATP binding (GO:0005524);; Cellular Component: plasma membrane (GO:0005886);; Biological Process: protein phosphorylation (GO:0006468);; Cellular Component: integral component of membrane (GO:0016021);; Biological Process: recognition of pollen (GO:0048544);;	--	--
		1573	Solyc11g016930.1	0.929463	--	--	--
		1574	Solyc11g018610.2	0.966623	Molecular Function: calmodulin-dependent protein kinase activity (GO:0004683);; Molecular Function: calcium ion binding (GO:0005509);; Molecular Function: calmodulin binding (GO:0005516);; Molecular Function: ATP binding (GO:0005524);; Cellular Component: nucleus (GO:0005634);; Cellular Component: cytoplasm (GO:0005737);; Cellular Component: plasma membrane (GO:0005886);; Biological Process: absc…	K13412|0|sly:101245018|K13412 calcium-dependent protein kinase [EC:2.7.11.1] | (RefSeq) calcium-dependent protein kinase 11-like	Plant-pathogen interaction (ko04626)
		1575	Solyc11g018750.2	0.939986	#N/A	#N/A	#N/A
		1576	Solyc11g018772.1	0.926985	Molecular Function: peroxidase activity (GO:0004601);; Cellular Component: extracellular region (GO:0005576);; Biological Process: response to oxidative stress (GO:0006979);; Molecular Function: heme binding (GO:0020037);; Biological Process: hydrogen peroxide catabolic process (GO:0042744);; Molecular Function: metal ion binding (GO:0046872);; Biological Process: oxidation-reduction process (GO:…	K00430|0|spen:107004231|K00430 peroxidase [EC:1.11.1.7] | (RefSeq) lignin-forming anionic peroxidase	Phenylpropanoid biosynthesis (ko00940)
		1577	Solyc11g018774.1	0.929664	Molecular Function: peroxidase activity (GO:0004601);; Cellular Component: extracellular region (GO:0005576);; Biological Process: response to oxidative stress (GO:0006979);; Molecular Function: heme binding (GO:0020037);; Biological Process: hydrogen peroxide catabolic process (GO:0042744);; Molecular Function: metal ion binding (GO:0046872);; Biological Process: oxidation-reduction process (GO:…	K00430|0|spen:107004231|K00430 peroxidase [EC:1.11.1.7] | (RefSeq) lignin-forming anionic peroxidase	Phenylpropanoid biosynthesis (ko00940)
		1578	Solyc11g018800.3	0.928677	Molecular Function: peroxidase activity (GO:0004601);; Cellular Component: extracellular region (GO:0005576);; Biological Process: response to oxidative stress (GO:0006979);; Molecular Function: heme binding (GO:0020037);; Biological Process: hydrogen peroxide catabolic process (GO:0042744);; Molecular Function: metal ion binding (GO:0046872);; Biological Process: oxidation-reduction process (GO:…	K00430|0|sly:101246783|K00430 peroxidase [EC:1.11.1.7] | (RefSeq) lignin-forming anionic peroxidase	Phenylpropanoid biosynthesis (ko00940)
		1579	Solyc11g018805.1	0.92928	Molecular Function: peroxidase activity (GO:0004601);; Cellular Component: extracellular region (GO:0005576);; Biological Process: response to oxidative stress (GO:0006979);; Molecular Function: heme binding (GO:0020037);; Biological Process: hydrogen peroxide catabolic process (GO:0042744);; Molecular Function: metal ion binding (GO:0046872);; Biological Process: oxidation-reduction process (GO:…	K00430|0|spen:107004231|K00430 peroxidase [EC:1.11.1.7] | (RefSeq) lignin-forming anionic peroxidase	Phenylpropanoid biosynthesis (ko00940)
		1580	Solyc11g020330.1	0.946378	Cellular Component: endoplasmic reticulum (GO:0005783);;	K13993|7.27983e-123|sly:544205|K13993 HSP20 family protein | (RefSeq) er-sHSP, leer-sHSP; small heat shock protein	Protein processing in endoplasmic reticulum (ko04141)
		1581	Solyc11g030730.2	0.898821	Molecular Function: iron ion binding (GO:0005506);; Cellular Component: membrane (GO:0016020);; Molecular Function: oxidoreductase activity, acting on paired donors, with incorporation or reduction of molecular oxygen, NAD(P)H as one donor, and incorporation of one atom of oxygen (GO:0016709);; Molecular Function: heme binding (GO:0020037);; Biological Process: secondary metabolite biosynthetic p…	--	--
		1582	Solyc11g039740.3	0.953011	Cellular Component: integral component of membrane (GO:0016021);;	--	--
		1583	Solyc11g044390.1	0.793891	Cellular Component: integral component of membrane (GO:0016021);; Biological Process: response to stimulus (GO:0050896);;	--	--
		1584	Solyc11g044400.1	0.752383	Cellular Component: integral component of membrane (GO:0016021);; Biological Process: killing of cells of other organism (GO:0031640);; Biological Process: defense response to fungus (GO:0050832);;	--	--
		1585	Solyc11g045210.2	0.927792	--	--	--
		1586	Solyc11g045480.3	0.883187	--	--	--
		1587	Solyc11g056620.3	0.87897	--	--	--
		1588	Solyc11g064950.3	0.954115	Molecular Function: transcription factor activity, sequence-specific DNA binding (GO:0003700);; Molecular Function: protein binding (GO:0005515);; Biological Process: regulation of transcription, DNA-templated (GO:0006355);; Molecular Function: sequence-specific DNA binding (GO:0043565);;	K14431|0|spen:107002902|K14431 transcription factor TGA | (RefSeq) transcription factor HBP-1b(c38)-like	Plant hormone signal transduction (ko04075)
		1589	Solyc11g065000.2	0.717136	--	--	--
		1590	Solyc11g065030.3	0.836763	Cellular Component: integral component of membrane (GO:0016021);;	K15356|3.87746e-139|sly:101263276|K15356 GDP-mannose transporter | (RefSeq) GDP-mannose transporter GONST1	--
		1591	Solyc11g065660.2	0.837561	Molecular Function: calmodulin-dependent protein kinase activity (GO:0004683);; Molecular Function: calcium ion binding (GO:0005509);; Molecular Function: calmodulin binding (GO:0005516);; Molecular Function: ATP binding (GO:0005524);; Cellular Component: nucleus (GO:0005634);; Cellular Component: cytoplasm (GO:0005737);; Cellular Component: plasma membrane (GO:0005886);; Biological Process: absc…	K13412|0|spen:107002973|K13412 calcium-dependent protein kinase [EC:2.7.11.1] | (RefSeq) calcium-dependent protein kinase 7-like	Plant-pathogen interaction (ko04626)
		1592	Solyc11g066320.2	0.943381	Cellular Component: integral component of membrane (GO:0016021);;	K20889|0|sly:101260603|K20889 probable glucuronoxylan glucuronosyltransferase IRX7 [EC2.4.1.-] | (RefSeq) probable glucuronoxylan glucuronosyltransferase IRX7	--
		1593	Solyc11g066890.1	0.981675	Molecular Function: prephenate dehydratase activity (GO:0004664);; Biological Process: L-phenylalanine biosynthetic process (GO:0009094);; Cellular Component: chloroplast stroma (GO:0009570);; Molecular Function: amino acid binding (GO:0016597);; Molecular Function: arogenate dehydratase activity (GO:0047769);;	K05359|0|sly:101247693|K05359 arogenate/prephenate dehydratase [EC:4.2.1.91 4.2.1.51] | (RefSeq) arogenate dehydratase/prephenate dehydratase 6, chloroplastic-like	Phenylalanine, tyrosine and tryptophan biosynthesis (ko00400);; Biosynthesis of amino acids (ko01230)
		1594	Solyc11g068440.2	0.968814	Molecular Function: hydrolase activity, hydrolyzing O-glycosyl compounds (GO:0004553);; Cellular Component: nucleus (GO:0005634);; Cellular Component: cytoplasm (GO:0005737);; Biological Process: carbohydrate metabolic process (GO:0005975);; Cellular Component: integral component of membrane (GO:0016021);; Molecular Function: polysaccharide binding (GO:0030247);; Cellular Component: anchored comp…	--	--
		1595	Solyc11g068460.2	0.951314	Molecular Function: calcium-dependent cysteine-type endopeptidase activity (GO:0004198);; Molecular Function: calcium ion binding (GO:0005509);; Cellular Component: cytoplasm (GO:0005737);; Biological Process: proteolysis (GO:0006508);;	K13448|5.55914e-159|sly:101260202|K13448 calcium-binding protein CML | (RefSeq) probable calcium-binding protein CML48	Plant-pathogen interaction (ko04626)
		1596	Solyc11g068700.2	0.964001	#N/A	#N/A	#N/A
		1597	Solyc11g068710.3	0.969801	Cellular Component: membrane (GO:0016020);;	--	--
		1598	Solyc11g068770.1	0.969288	Molecular Function: 3'-5'-exoribonuclease activity (GO:0000175);; Biological Process: nuclear-transcribed mRNA catabolic process, deadenylation-dependent decay (GO:0000288);; Molecular Function: nucleic acid binding (GO:0003676);; Cellular Component: nucleus (GO:0005634);; Molecular Function: transferase activity (GO:0016740);; Cellular Component: CCR4-NOT complex (GO:0030014);; Biological Proces…	K12581|0|spen:107003238|K12581 CCR4-NOT transcription complex subunit 7/8 | (RefSeq) probable CCR4-associated factor 1 homolog 11	RNA degradation (ko03018)
		1599	Solyc11g068780.1	0.969384	--	--	--
		1600	Solyc11g068920.1	0.937785	Molecular Function: ubiquitin-protein transferase activity (GO:0004842);; Biological Process: protein ubiquitination (GO:0016567);;	--	--
		1601	Solyc11g068940.1	0.954671	Molecular Function: ubiquitin-protein transferase activity (GO:0004842);; Biological Process: protein ubiquitination (GO:0016567);;	--	--
		1602	Solyc11g069070.3	0.977872	Cellular Component: cytoplasm (GO:0005737);; Biological Process: metal ion transport (GO:0030001);; Molecular Function: transition metal ion binding (GO:0046914);; Biological Process: cellular transition metal ion homeostasis (GO:0046916);;	--	--
		1603	Solyc11g069300.2	0.894745	--	K00908|0|sly:101255268|K00908 calcium/calmodulin-dependent protein kinase kinase 1 [EC:2.7.11.17] | (RefSeq) serine/threonine-protein kinase GRIK1	--
		1604	Solyc11g069640.2	0.967475	Molecular Function: carbonate dehydratase activity (GO:0004089);; Biological Process: one-carbon metabolic process (GO:0006730);; Molecular Function: zinc ion binding (GO:0008270);;	K01674|0|sly:101264399|K01674 carbonic anhydrase [EC:4.2.1.1] | (RefSeq) alpha carbonic anhydrase 7	Nitrogen metabolism (ko00910)
		1605	Solyc11g069680.1	0.925869	Molecular Function: transferase activity, transferring acyl groups other than amino-acyl groups (GO:0016747);;	--	--
		1606	Solyc11g069940.1	0.912527	Cellular Component: cell (GO:0005623);; Molecular Function: electron carrier activity (GO:0009055);; Molecular Function: protein disulfide oxidoreductase activity (GO:0015035);; Biological Process: cell redox homeostasis (GO:0045454);; Biological Process: oxidation-reduction process (GO:0055114);;	--	--
[truncated: 138 more rows]
