# Supplementary material for: Comparative transcriptome analysis of R3a and Avr3a-mediated defense responses in transgenic tomato
Source: PeerJ. 2021 Aug 9;9:e11965. doi: 10.7717/peerj.11965 (PMC8359799; doi:10.7717/peerj.11965)
Supplement: Supplemental Information 14 [file peerj-09-11965-s014.xlsx]

## Sheet: Sheet1
		Table S7. GO and KEGG enrichment results of genes in tan modules
		No.	GeneID	kME	GO_annotation	KEGG_annotation	KEGG_pathway_annotation
		1	Solanum_lycopersicum_newGene_1037	0.985701	#N/A	#N/A	#N/A
		2	Solanum_lycopersicum_newGene_1349	0.99026	#N/A	#N/A	#N/A
		3	Solanum_lycopersicum_newGene_1474	0.94386	#N/A	#N/A	#N/A
		4	Solanum_lycopersicum_newGene_1619	0.993649	#N/A	#N/A	#N/A
		5	Solanum_lycopersicum_newGene_1622	0.86897	Cellular Component: cytosol (GO:0005829);; Biological Process: defense response (GO:0006952);; Molecular Function: leucine zipper domain binding (GO:0043522);; Molecular Function: ADP binding (GO:0043531);;	--	--
		6	Solanum_lycopersicum_newGene_1644	0.991132	#N/A	#N/A	#N/A
		7	Solanum_lycopersicum_newGene_168	0.886533	Molecular Function: transporter activity (GO:0005215);; Biological Process: oligopeptide transport (GO:0006857);; Cellular Component: integral component of membrane (GO:0016021);;	K14638|0|sly:101266806|K14638 solute carrier family 15 (peptide/histidine transporter), member 3/4 | (RefSeq) protein NRT1/ PTR FAMILY 1.2-like	--
		8	Solanum_lycopersicum_newGene_182	0.842251	#N/A	#N/A	#N/A
		9	Solanum_lycopersicum_newGene_1858	0.949557	--	--	--
		10	Solanum_lycopersicum_newGene_1862	0.846969	Cellular Component: integral component of membrane (GO:0016021);;	--	--
		11	Solanum_lycopersicum_newGene_1950	0.830144	#N/A	#N/A	#N/A
		12	Solanum_lycopersicum_newGene_2022	0.953592	--	--	--
		13	Solanum_lycopersicum_newGene_2601	0.949252	#N/A	#N/A	#N/A
		14	Solanum_lycopersicum_newGene_2610	0.944175	#N/A	#N/A	#N/A
		15	Solanum_lycopersicum_newGene_272	0.993917	Molecular Function: nucleic acid binding (GO:0003676);; Molecular Function: zinc ion binding (GO:0008270);; Biological Process: DNA integration (GO:0015074);;	--	--
		16	Solanum_lycopersicum_newGene_2750	0.84319	--	--	--
		17	Solanum_lycopersicum_newGene_2840	0.939744	--	--	--
		18	Solanum_lycopersicum_newGene_3034	0.993629	Cellular Component: extracellular region (GO:0005576);; Biological Process: killing of cells of other organism (GO:0031640);; Biological Process: defense response to fungus (GO:0050832);;	K13449|4.94883e-106|sly:544123|K13449 pathogenesis-related protein 1 | (RefSeq) PR1b1, P14, P14A, P6; PR protein	Plant hormone signal transduction (ko04075);; Plant-pathogen interaction (ko04626)
		19	Solanum_lycopersicum_newGene_3053	0.981184	Cellular Component: extracellular region (GO:0005576);; Molecular Function: growth factor activity (GO:0008083);; Biological Process: cell proliferation (GO:0008283);;	--	--
		20	Solanum_lycopersicum_newGene_3363	0.839747	#N/A	#N/A	#N/A
		21	Solanum_lycopersicum_newGene_3504	0.857201	--	--	--
		22	Solanum_lycopersicum_newGene_3562	0.991765	--	--	--
		23	Solanum_lycopersicum_newGene_3592	0.976617	Cellular Component: integral component of membrane (GO:0016021);;	--	--
		24	Solanum_lycopersicum_newGene_3779	0.998759	Biological Process: defense response (GO:0006952);; Molecular Function: (+)-neomenthol dehydrogenase activity (GO:0047501);; Biological Process: oxidation-reduction process (GO:0055114);;	K15095|0|sly:101261456|K15095 (+)-neomenthol dehydrogenase [EC:1.1.1.208] | (RefSeq) (+)-neomenthol dehydrogenase-like	Monoterpenoid biosynthesis (ko00902)
		25	Solanum_lycopersicum_newGene_4050	0.854974	#N/A	#N/A	#N/A
		26	Solanum_lycopersicum_newGene_4385	0.823469	--	--	--
		27	Solanum_lycopersicum_newGene_4405	0.884662	Molecular Function: chitin binding (GO:0008061);; Biological Process: defense response to bacterium (GO:0042742);; Biological Process: defense response to fungus (GO:0050832);;	--	--
		28	Solanum_lycopersicum_newGene_4596	0.878474	Molecular Function: DNA binding (GO:0003677);; Cellular Component: nucleus (GO:0005634);; Biological Process: regulation of transcription, DNA-templated (GO:0006355);; Biological Process: auxin-activated signaling pathway (GO:0009734);;	--	--
		29	Solanum_lycopersicum_newGene_5099	0.951357	Cellular Component: nuclear pore (GO:0005643);; Cellular Component: nucleoplasm (GO:0005654);; Cellular Component: cytosol (GO:0005829);; Biological Process: NLS-bearing protein import into nucleus (GO:0006607);; Molecular Function: nuclear localization sequence binding (GO:0008139);; Molecular Function: protein transporter activity (GO:0008565);;	--	--
		30	Solanum_lycopersicum_newGene_5785	0.994072	--	--	--
		31	Solyc00g244300.1	0.963919	Cellular Component: mitochondrion (GO:0005739);;	--	--
		32	Solyc00g500038.1	0.865786	Cellular Component: chloroplast (GO:0009507);;	--	--
		33	Solyc00g500139.1	0.805272	Molecular Function: magnesium ion binding (GO:0000287);; Molecular Function: electron carrier activity (GO:0009055);; Cellular Component: photosystem I (GO:0009522);; Cellular Component: chloroplast thylakoid membrane (GO:0009535);; Biological Process: photosynthesis (GO:0015979);; Cellular Component: integral component of membrane (GO:0016021);; Molecular Function: chlorophyll binding (GO:001616…	K02689|0|sot:4099969|K02689 photosystem I P700 chlorophyll a apoprotein A1 | (RefSeq) psaA, SotuCp021; photosystem I P700 apoprotein A1	Photosynthesis (ko00195)
		34	Solyc00g500206.1	0.842141	Cellular Component: photosystem II (GO:0009523);; Biological Process: photosynthetic electron transport in photosystem II (GO:0009772);; Cellular Component: integral component of membrane (GO:0016021);; Molecular Function: chlorophyll binding (GO:0016168);; Biological Process: protein-chromophore linkage (GO:0018298);; Molecular Function: electron transporter, transferring electrons within the cy…	K02705|0|adu:107484127|K02705 photosystem II CP43 chlorophyll apoprotein | (RefSeq) photosystem II CP43 reaction center protein-like	Photosynthesis (ko00195)
		35	Solyc00g500209.1	0.82502	Molecular Function: magnesium ion binding (GO:0000287);; Molecular Function: electron carrier activity (GO:0009055);; Cellular Component: photosystem I (GO:0009522);; Cellular Component: chloroplast thylakoid membrane (GO:0009535);; Biological Process: photosynthesis (GO:0015979);; Cellular Component: integral component of membrane (GO:0016021);; Molecular Function: chlorophyll binding (GO:001616…	K02689|0|sot:4099969|K02689 photosystem I P700 chlorophyll a apoprotein A1 | (RefSeq) psaA, SotuCp021; photosystem I P700 apoprotein A1	Photosynthesis (ko00195)
		36	Solyc01g005110.3	0.979917	Cellular Component: integral component of membrane (GO:0016021);; Molecular Function: transferase activity, transferring glycosyl groups (GO:0016757);;	K09659|3.03701e-55|spen:107014174|K09659 dolichyl-phosphate mannosyltransferase polypeptide 3 | (RefSeq) dolichol-phosphate mannosyltransferase subunit 3	N-Glycan biosynthesis (ko00510)
		37	Solyc01g005220.3	0.967896	--	--	--
		38	Solyc01g005560.3	0.978841	Molecular Function: magnesium ion binding (GO:0000287);; Molecular Function: isocitrate dehydrogenase (NADP+) activity (GO:0004450);; Cellular Component: cytoplasm (GO:0005737);; Biological Process: glyoxylate cycle (GO:0006097);; Biological Process: tricarboxylic acid cycle (GO:0006099);; Biological Process: isocitrate metabolic process (GO:0006102);; Molecular Function: NAD binding (GO:0051287)…	K00031|0|sly:101268602|K00031 isocitrate dehydrogenase [EC:1.1.1.42] | (RefSeq) isocitrate dehydrogenase [NADP]	Citrate cycle (TCA cycle) (ko00020);; Glutathione metabolism (ko00480);; Carbon metabolism (ko01200);; 2-Oxocarboxylic acid metabolism (ko01210);; Biosynthesis of amino acids (ko01230);; Peroxisome (ko04146)
		39	Solyc01g005920.3	0.906758	Biological Process: amino acid transmembrane transport (GO:0003333);; Cellular Component: integral component of plasma membrane (GO:0005887);; Molecular Function: L-amino acid transmembrane transporter activity (GO:0015179);; Molecular Function: polyamine transmembrane transporter activity (GO:0015203);; Molecular Function: antiporter activity (GO:0015297);; Biological Process: polyamine transmem…	--	--
		40	Solyc01g006150.3	0.993142	Molecular Function: zinc ion transmembrane transporter activity (GO:0005385);; Biological Process: response to zinc ion (GO:0010043);; Cellular Component: integral component of membrane (GO:0016021);; Biological Process: regulation of sequestering of zinc ion (GO:0061088);; Biological Process: zinc II ion transmembrane transport (GO:0071577);;	--	--
		41	Solyc01g006300.3	0.973549	Molecular Function: peroxidase activity (GO:0004601);; Cellular Component: extracellular region (GO:0005576);; Biological Process: response to oxidative stress (GO:0006979);; Molecular Function: heme binding (GO:0020037);; Biological Process: hydrogen peroxide catabolic process (GO:0042744);; Molecular Function: metal ion binding (GO:0046872);; Biological Process: oxidation-reduction process (GO:…	K00430|0|sly:544084|K00430 peroxidase [EC:1.11.1.7] | (RefSeq) CEVI-1; peroxidase	Phenylpropanoid biosynthesis (ko00940)
		42	Solyc01g006555.1	0.989796	Cellular Component: chloroplast thylakoid (GO:0009534);; Cellular Component: chloroplast stroma (GO:0009570);; Molecular Function: linoleate 13S-lipoxygenase activity (GO:0016165);; Biological Process: oxylipin biosynthetic process (GO:0031408);; Molecular Function: metal ion binding (GO:0046872);; Biological Process: oxidation-reduction process (GO:0055114);;	K00454|0|sly:100301936|K00454 lipoxygenase [EC:1.13.11.12] | (RefSeq) loxF; lipoxygenase	Linoleic acid metabolism (ko00591);; alpha-Linolenic acid metabolism (ko00592)
		43	Solyc01g007070.3	0.960292	Molecular Function: DNA binding (GO:0003677);; Cellular Component: nucleus (GO:0005634);; Cellular Component: cytoplasm (GO:0005737);; Biological Process: regulation of transcription, DNA-templated (GO:0006355);; Biological Process: polar nucleus fusion (GO:0010197);; Biological Process: response to continuous far red light stimulus by the high-irradiance response system (GO:0010201);; Molecular …	--	--
		44	Solyc01g008620.4	0.997006	Cellular Component: extracellular space (GO:0005615);; Biological Process: carbohydrate metabolic process (GO:0005975);; Biological Process: defense response (GO:0006952);; Molecular Function: polysaccharide binding (GO:0030247);; Molecular Function: glucan endo-1,3-beta-D-glucosidase activity (GO:0042973);; Cellular Component: anchored component of plasma membrane (GO:0046658);;	--	--
		45	Solyc01g008690.3	0.89625	Cellular Component: integral component of membrane (GO:0016021);;	K15356|0|sly:101261546|K15356 GDP-mannose transporter | (RefSeq) GDP-mannose transporter GONST1-like	--
		46	Solyc01g008820.3	0.897398	Cellular Component: lysosomal membrane (GO:0005765);; Biological Process: signal peptide processing (GO:0006465);; Cellular Component: Golgi-associated vesicle membrane (GO:0030660);; Biological Process: membrane protein proteolysis (GO:0033619);; Molecular Function: aspartic endopeptidase activity, intramembrane cleaving (GO:0042500);; Cellular Component: integral component of cytoplasmic side o…	K09595|0|sly:101258684|K09595 minor histocompatibility antigen H13 [EC:3.4.23.-] | (RefSeq) signal peptide peptidase	--
		47	Solyc01g009030.4	0.917047	Cellular Component: mitochondrial outer membrane (GO:0005741);; Cellular Component: integral component of membrane (GO:0016021);; Biological Process: galactolipid biosynthetic process (GO:0019375);; Cellular Component: protein complex (GO:0043234);; Biological Process: hydrogen peroxide biosynthetic process (GO:0050665);;	K18158|0|sly:101253612|K18158 nuclear control of ATPase protein 2 | (RefSeq) protein DGS1, mitochondrial	--
		48	Solyc01g009870.3	0.970021	Cellular Component: cell (GO:0005623);; Molecular Function: glycerophosphodiester phosphodiesterase activity (GO:0008889);; Biological Process: cellular phosphate ion homeostasis (GO:0030643);; Biological Process: glycerophospholipid catabolic process (GO:0046475);;	K18696|0|sly:101264545|K18696 glycerophosphodiester phosphodiesterase [EC:3.1.4.46] | (RefSeq) glycerophosphodiester phosphodiesterase GDPD3-like	Glycerophospholipid metabolism (ko00564)
		49	Solyc01g010660.3	0.994465	Molecular Function: protein serine/threonine kinase activity (GO:0004674);; Molecular Function: ATP binding (GO:0005524);; Biological Process: protein phosphorylation (GO:0006468);;	K04733|0|sly:101251803|K04733 interleukin-1 receptor-associated kinase 4 [EC:2.7.11.1] | (RefSeq) protein kinase 2B, chloroplastic-like	--
		50	Solyc01g021640.3	0.88392	--	K11799|0|sly:101252105|K11799 WD repeat-containing protein 21A | (RefSeq) uncharacterized LOC101252105	--
		51	Solyc01g057080.1	0.934294	Molecular Function: DNA binding (GO:0003677);; Molecular Function: transcription factor activity, sequence-specific DNA binding (GO:0003700);; Cellular Component: nucleus (GO:0005634);; Biological Process: regulation of transcription, DNA-templated (GO:0006355);;	--	--
		52	Solyc01g057445.1	0.890042	Molecular Function: transcription cofactor activity (GO:0003712);; Biological Process: regulation of transcription, DNA-templated (GO:0006355);;	--	--
		53	Solyc01g057910.3	0.983578	Molecular Function: DNA binding (GO:0003677);;	K09422|0|sly:101246560|K09422 myb proto-oncogene protein, plant | (RefSeq) transcription factor MYB108-like	--
		54	Solyc01g058720.4	0.976272	Molecular Function: calcium ion binding (GO:0005509);; Cellular Component: cytosol (GO:0005829);;	--	--
		55	Solyc01g059930.3	0.979219	Cellular Component: plasma membrane (GO:0005886);; Biological Process: response to stress (GO:0006950);;	--	--
		56	Solyc01g059965.1	0.985752	Cellular Component: vacuole (GO:0005773);; Biological Process: carbohydrate metabolic process (GO:0005975);; Biological Process: defense response (GO:0006952);; Molecular Function: polysaccharide binding (GO:0030247);; Molecular Function: glucan endo-1,3-beta-D-glucosidase activity (GO:0042973);; Cellular Component: anchored component of plasma membrane (GO:0046658);;	--	--
		57	Solyc01g060020.4	0.98774	Cellular Component: vacuole (GO:0005773);; Biological Process: carbohydrate metabolic process (GO:0005975);; Biological Process: defense response (GO:0006952);; Molecular Function: polysaccharide binding (GO:0030247);; Molecular Function: glucan endo-1,3-beta-D-glucosidase activity (GO:0042973);; Cellular Component: anchored component of plasma membrane (GO:0046658);;	--	--
		58	Solyc01g066160.1	0.985244	--	--	--
		59	Solyc01g066190.1	0.997368	--	--	--
		60	Solyc01g066200.1	0.918978	--	--	--
		61	Solyc01g067010.3	0.734396	--	--	--
		62	Solyc01g067330.3	0.994314	Cellular Component: plasma membrane (GO:0005886);; Cellular Component: integral component of membrane (GO:0016021);;	--	--
		63	Solyc01g067720.4	0.978213	Cellular Component: endoplasmic reticulum membrane (GO:0005789);; Cellular Component: integral component of membrane (GO:0016021);;	--	--
		64	Solyc01g067740.3	0.985291	Molecular Function: superoxide dismutase activity (GO:0004784);; Molecular Function: copper ion binding (GO:0005507);; Cellular Component: nucleus (GO:0005634);; Cellular Component: cytosol (GO:0005829);; Molecular Function: zinc ion binding (GO:0008270);; Biological Process: removal of superoxide radicals (GO:0019430);; Biological Process: oxidation-reduction process (GO:0055114);;	K04565|5.59488e-97|spen:107007989|K04565 superoxide dismutase, Cu-Zn family [EC:1.15.1.1] | (RefSeq) superoxide dismutase [Cu-Zn] 2	Peroxisome (ko04146)
		65	Solyc01g067750.3	0.928361	Molecular Function: 3-dehydroquinate dehydratase activity (GO:0003855);; Molecular Function: shikimate 3-dehydrogenase (NADP+) activity (GO:0004764);; Cellular Component: chloroplast stroma (GO:0009570);; Biological Process: embryo development ending in seed dormancy (GO:0009793);; Biological Process: shikimate metabolic process (GO:0019632);; Molecular Function: NADP binding (GO:0050661);; Biolo…	K13832|0|sly:543548|K13832 3-dehydroquinate dehydratase / shikimate dehydrogenase [EC:4.2.1.10 1.1.1.25] | (RefSeq) dehydroquinate dehydratase/shikimate:NADP oxidoreductase	Phenylalanine, tyrosine and tryptophan biosynthesis (ko00400);; Biosynthesis of amino acids (ko01230)
		66	Solyc01g068380.3	0.810784	Molecular Function: acid phosphatase activity (GO:0003993);; Biological Process: dephosphorylation (GO:0016311);; Molecular Function: metal ion binding (GO:0046872);;	--	--
		67	Solyc01g068450.4	0.95785	--	--	--
		68	Solyc01g068490.4	0.988594	Cellular Component: nucleus (GO:0005634);; Cellular Component: cytoplasm (GO:0005737);;	K08332|0|sly:101243926|K08332 vacuolar protein 8 | (RefSeq) U-box domain-containing protein 44-like	Regulation of autophagy (ko04140)
		69	Solyc01g079140.2	0.946707	--	--	--
		70	Solyc01g079200.4	0.839288	Molecular Function: iron ion binding (GO:0005506);; Biological Process: response to light stimulus (GO:0009416);; Biological Process: gibberellin catabolic process (GO:0045487);; Molecular Function: C-19 gibberellin 2-beta-dioxygenase activity (GO:0052634);; Biological Process: oxidation-reduction process (GO:0055114);;	K04125|0|sly:100134888|K04125 gibberellin 2-oxidase [EC:1.14.11.13] | (RefSeq) GA2ox3, SlGA2ox3; gibberellin 2-oxidase	Diterpenoid biosynthesis (ko00904)
		71	Solyc01g079260.4	0.956676	Molecular Function: transcription factor activity, sequence-specific DNA binding (GO:0003700);; Biological Process: regulation of transcription, DNA-templated (GO:0006355);; Molecular Function: sequence-specific DNA binding (GO:0043565);;	--	--
		72	Solyc01g079530.4	0.819693	Molecular Function: zinc ion binding (GO:0008270);; Cellular Component: integral component of membrane (GO:0016021);;	--	--
		73	Solyc01g079780.3	0.914951	Cellular Component: integral component of membrane (GO:0016021);;	--	--
		74	Solyc01g080010.2	0.992971	Molecular Function: aspartic-type endopeptidase activity (GO:0004190);; Biological Process: proteolysis (GO:0006508);; Biological Process: protein catabolic process (GO:0030163);;	--	--
		75	Solyc01g080220.3	0.997759	Molecular Function: hydrolase activity (GO:0016787);;	--	--
		76	Solyc01g080570.4	0.979792	--	--	--
		77	Solyc01g080790.3	0.992017	--	--	--
		78	Solyc01g080800.3	0.992006	--	--	--
		79	Solyc01g080830.3	0.976752	--	--	--
		80	Solyc01g080890.2	0.993073	--	--	--
		81	Solyc01g081060.4	0.744662	Molecular Function: hydrolase activity, hydrolyzing O-glycosyl compounds (GO:0004553);; Cellular Component: cell wall (GO:0005618);; Biological Process: xyloglucan metabolic process (GO:0010411);; Molecular Function: xyloglucan:xyloglucosyl transferase activity (GO:0016762);; Biological Process: cell wall biogenesis (GO:0042546);; Cellular Component: apoplast (GO:0048046);; Biological Process: ce…	K08235|0|sly:543913|K08235 xyloglucan:xyloglucosyl transferase [EC:2.4.1.207] | (RefSeq) XTH5; xyloglucan endotransglucosylase-hydrolase XTH5	--
		82	Solyc01g081250.3	0.991068	Molecular Function: glutathione transferase activity (GO:0004364);; Cellular Component: cytoplasm (GO:0005737);; Biological Process: glutathione metabolic process (GO:0006749);; Biological Process: toxin catabolic process (GO:0009407);;	K00799|3.16776e-160|sly:101257702|K00799 glutathione S-transferase [EC:2.5.1.18] | (RefSeq) glutathione transferase GST 23-like	Glutathione metabolism (ko00480)
		83	Solyc01g081270.2	0.982444	Molecular Function: glutathione transferase activity (GO:0004364);; Cellular Component: cytoplasm (GO:0005737);; Biological Process: glutathione metabolic process (GO:0006749);; Biological Process: toxin catabolic process (GO:0009407);;	K00799|9.75975e-149|sly:101258000|K00799 glutathione S-transferase [EC:2.5.1.18] | (RefSeq) glutathione transferase GST 23-like	Glutathione metabolism (ko00480)
		84	Solyc01g081310.3	0.98508	Molecular Function: glutathione transferase activity (GO:0004364);; Cellular Component: cytoplasm (GO:0005737);; Biological Process: glutathione metabolic process (GO:0006749);; Biological Process: toxin catabolic process (GO:0009407);;	K00799|8.93291e-159|sly:543815|K00799 glutathione S-transferase [EC:2.5.1.18] | (RefSeq) uncharacterized LOC543815	Glutathione metabolism (ko00480)
		85	Solyc01g081450.3	0.961624	#N/A	#N/A	#N/A
		86	Solyc01g081540.4	0.924572	Molecular Function: motor activity (GO:0003774);; Molecular Function: actin binding (GO:0003779);; Molecular Function: ATP binding (GO:0005524);; Cellular Component: myosin complex (GO:0016459);;	K10357|0|sly:101264152|K10357 myosin V | (RefSeq) myosin-12	--
		87	Solyc01g081620.3	0.991105	--	--	--
		88	Solyc01g086650.3	0.941444	Molecular Function: uroporphyrin-III C-methyltransferase activity (GO:0004851);; Cellular Component: chloroplast (GO:0009507);; Biological Process: siroheme biosynthetic process (GO:0019354);; Biological Process: methylation (GO:0032259);; Biological Process: oxidation-reduction process (GO:0055114);;	--	--
		89	Solyc01g086660.2	0.994375	#N/A	#N/A	#N/A
		90	Solyc01g086680.4	0.895806	Molecular Function: glutathione transferase activity (GO:0004364);; Cellular Component: cytoplasm (GO:0005737);; Biological Process: glutathione metabolic process (GO:0006749);; Biological Process: toxin catabolic process (GO:0009407);;	K00799|1.15498e-162|spen:107011626|K00799 glutathione S-transferase [EC:2.5.1.18] | (RefSeq) probable glutathione S-transferase	Glutathione metabolism (ko00480)
		91	Solyc01g087020.2	0.973475	--	--	--
		92	Solyc01g087180.4	0.99121	--	--	--
		93	Solyc01g087870.4	0.934597	Molecular Function: glutamine-fructose-6-phosphate transaminase (isomerizing) activity (GO:0004360);; Biological Process: carbohydrate metabolic process (GO:0005975);; Biological Process: fructose 6-phosphate metabolic process (GO:0006002);; Biological Process: UDP-N-acetylglucosamine metabolic process (GO:0006047);; Molecular Function: carbohydrate binding (GO:0030246);; Biological Process: carb…	K00820|0|sly:101258487|K00820 glucosamine--fructose-6-phosphate aminotransferase (isomerizing) [EC:2.6.1.16] | (RefSeq) GFPT2; glutamine--fructose-6-phosphate aminotransferase [isomerizing] 2	Alanine, aspartate and glutamate metabolism (ko00250);; Amino sugar and nucleotide sugar metabolism (ko00520)
		94	Solyc01g087990.3	0.984728	Molecular Function: DNA binding (GO:0003677);; Molecular Function: transcription factor activity, sequence-specific DNA binding (GO:0003700);; Cellular Component: nucleus (GO:0005634);; Cellular Component: cytoplasm (GO:0005737);; Biological Process: fruit dehiscence (GO:0010047);; Biological Process: somatic embryogenesis (GO:0010262);; Molecular Function: protein homodimerization activity (GO:0…	--	--
		95	Solyc01g088090.3	0.887316	Cellular Component: chloroplast (GO:0009507);; Biological Process: chlorophyll catabolic process (GO:0015996);; Molecular Function: pheophytinase activity (GO:0080124);;	--	--
		96	Solyc01g088370.3	0.86629	Molecular Function: nucleotide binding (GO:0000166);; Biological Process: formation of translation preinitiation complex (GO:0001731);; Molecular Function: translation initiation factor activity (GO:0003743);; Cellular Component: eukaryotic translation initiation factor 3 complex (GO:0005852);; Biological Process: regulation of translational initiation (GO:0006446);; Cellular Component: eukaryoti…	K03253|0|sly:101267059|K03253 translation initiation factor 3 subunit B | (RefSeq) eukaryotic translation initiation factor 3 subunit B	RNA transport (ko03013)
		97	Solyc01g090300.2	0.899044	Molecular Function: DNA binding (GO:0003677);; Molecular Function: transcription factor activity, sequence-specific DNA binding (GO:0003700);; Cellular Component: nucleus (GO:0005634);; Biological Process: regulation of transcription, DNA-templated (GO:0006355);;	--	--
		98	Solyc01g090310.3	0.969233	Molecular Function: DNA binding (GO:0003677);; Molecular Function: transcription factor activity, sequence-specific DNA binding (GO:0003700);; Cellular Component: nucleus (GO:0005634);; Biological Process: regulation of transcription, DNA-templated (GO:0006355);;	--	--
		99	Solyc01g090320.4	0.916458	Molecular Function: DNA binding (GO:0003677);; Molecular Function: transcription factor activity, sequence-specific DNA binding (GO:0003700);; Cellular Component: nucleus (GO:0005634);; Biological Process: regulation of transcription, DNA-templated (GO:0006355);;	--	--
		100	Solyc01g090590.3	0.958144	--	--	--
		101	Solyc01g090890.3	0.842303	Cellular Component: endoplasmic reticulum (GO:0005783);; Biological Process: cellular response to phosphate starvation (GO:0016036);;	--	--
		102	Solyc01g091190.3	0.943433	Molecular Function: 3-phosphoshikimate 1-carboxyvinyltransferase activity (GO:0003866);; Biological Process: aromatic amino acid family biosynthetic process (GO:0009073);; Biological Process: chorismate biosynthetic process (GO:0009423);; Cellular Component: chloroplast (GO:0009507);; Biological Process: response to herbicide (GO:0009635);;	K00800|0|sly:543977|K00800 3-phosphoshikimate 1-carboxyvinyltransferase [EC:2.5.1.19] | (RefSeq) 5-enolpyruvylshikimate-3-phosphate synthase	Phenylalanine, tyrosine and tryptophan biosynthesis (ko00400);; Biosynthesis of amino acids (ko01230)
		103	Solyc01g091310.3	0.907315	Cellular Component: endoplasmic reticulum (GO:0005783);; Cellular Component: integral component of membrane (GO:0016021);;	--	--
		104	Solyc01g091350.4	0.963989	Biological Process: telomere maintenance (GO:0000723);; Cellular Component: nuclear chromosome, telomeric region (GO:0000784);; Molecular Function: damaged DNA binding (GO:0003684);; Molecular Function: double-stranded DNA binding (GO:0003690);; Molecular Function: ATP-dependent DNA helicase activity (GO:0004003);; Molecular Function: ATP binding (GO:0005524);; Biological Process: double-strand b…	K10885|0|sly:101253129|K10885 ATP-dependent DNA helicase 2 subunit 2 | (RefSeq) ATP-dependent DNA helicase 2 subunit KU80	Non-homologous end-joining (ko03450)
		105	Solyc01g091490.3	0.98475	--	--	--
		106	Solyc01g091840.4	0.968009	Biological Process: carbohydrate transport (GO:0008643);; Cellular Component: integral component of Golgi membrane (GO:0030173);; Cellular Component: integral component of endoplasmic reticulum membrane (GO:0030176);; Molecular Function: 3'-phosphoadenosine 5'-phosphosulfate transmembrane transporter activity (GO:0046964);; Biological Process: 3'-phospho-5'-adenylyl sulfate transmembrane transpor…	K15277|0|sly:101264861|K15277 solute carrier family 35 (adenosine 3'-phospho 5'-phosphosulfate transporter), member B3 | (RefSeq) UDP-galactose/UDP-glucose transporter 4	--
		107	Solyc01g091880.3	0.971914	Molecular Function: ATP binding (GO:0005524);; Cellular Component: endoplasmic reticulum (GO:0005783);; Biological Process: transport (GO:0006810);; Molecular Function: ATPase activity (GO:0016887);; Biological Process: protein insertion into ER membrane (GO:0045048);; Molecular Function: metal ion binding (GO:0046872);;	K01551|0|sly:101266070|K01551 arsenite-transporting ATPase [EC:3.6.3.16] | (RefSeq) ATPase GET3	--
		108	Solyc01g092950.3	0.705093	Molecular Function: DNA binding (GO:0003677);; Molecular Function: transcription factor activity, sequence-specific DNA binding (GO:0003700);; Cellular Component: nucleus (GO:0005634);; Biological Process: regulation of transcription, DNA-templated (GO:0006355);; Molecular Function: 2-alkenal reductase [NAD(P)] activity (GO:0032440);; Molecular Function: protein dimerization activity (GO:0046983)…	--	--
		109	Solyc01g094040.3	0.977913	Molecular Function: electron carrier activity (GO:0009055);; Cellular Component: integral component of membrane (GO:0016021);; Cellular Component: anchored component of plasma membrane (GO:0046658);;	--	--
		110	Solyc01g094260.4	0.985159	Biological Process: defense response (GO:0006952);; Molecular Function: (+)-neomenthol dehydrogenase activity (GO:0047501);; Biological Process: oxidation-reduction process (GO:0055114);;	K15095|0|sly:101263847|K15095 (+)-neomenthol dehydrogenase [EC:1.1.1.208] | (RefSeq) (+)-neomenthol dehydrogenase	Monoterpenoid biosynthesis (ko00902)
		111	Solyc01g094330.3	0.97918	--	--	--
		112	Solyc01g094550.3	0.937668	Biological Process: acyl-CoA metabolic process (GO:0006637);; Molecular Function: acyl-CoA hydrolase activity (GO:0047617);;	K01068|0|spen:107024421|K01068 acyl-coenzyme A thioesterase 1/2/4 [EC:3.1.2.2] | (RefSeq) acyl-CoA thioesterase 2-like	Fatty acid elongation (ko00062);; Biosynthesis of unsaturated fatty acids (ko01040)
		113	Solyc01g094660.3	0.931078	Molecular Function: protein serine/threonine kinase activity (GO:0004674);; Molecular Function: ubiquitin-protein transferase activity (GO:0004842);; Molecular Function: ATP binding (GO:0005524);; Biological Process: protein phosphorylation (GO:0006468);; Biological Process: protein ubiquitination (GO:0016567);;	--	--
		114	Solyc01g094850.3	0.805711	--	--	--
		115	Solyc01g094860.4	0.968515	Cellular Component: plasma membrane (GO:0005886);; Cellular Component: integral component of membrane (GO:0016021);;	--	--
		116	Solyc01g095080.3	0.991589	Biological Process: ethylene biosynthetic process (GO:0009693);; Biological Process: fruit ripening (GO:0009835);; Molecular Function: 1-aminocyclopropane-1-carboxylate synthase activity (GO:0016847);; Molecular Function: pyridoxal phosphate binding (GO:0030170);; Biological Process: 1-aminocyclopropane-1-carboxylate biosynthetic process (GO:0042218);;	K20772|0|sly:606304|K20772 1-aminocyclopropane-1-carboxylate synthase 1/2/6 [EC:4.4.1.14] | (RefSeq) ACS2, ACC2, ACS-2, LE-ACC2, Le-ACS2, PCVV4A, acs; 1-aminocyclopropane-1-carboxylate synthase 2	Cysteine and methionine metabolism (ko00270)
		117	Solyc01g095490.3	0.991537	Molecular Function: ubiquitin-protein transferase activity (GO:0004842);; Molecular Function: ATP binding (GO:0005524);; Cellular Component: plasma membrane (GO:0005886);; Biological Process: ubiquitin-dependent protein catabolic process (GO:0006511);; Biological Process: protein ubiquitination (GO:0016567);;	--	--
		118	Solyc01g096050.4	0.969008	Molecular Function: transcription factor activity, sequence-specific DNA binding (GO:0003700);; Cellular Component: nucleus (GO:0005634);; Biological Process: regulation of transcription, DNA-templated (GO:0006355);; Biological Process: response to abscisic acid (GO:0009737);; Molecular Function: protein dimerization activity (GO:0046983);;	--	--
		119	Solyc01g096070.3	0.956198	--	K14486|0|sly:101255336|K14486 auxin response factor | (RefSeq) auxin response factor 18	Plant hormone signal transduction (ko04075)
		120	Solyc01g096270.3	0.784869	Cellular Component: integral component of membrane (GO:0016021);; Molecular Function: heme binding (GO:0020037);; Molecular Function: metal ion binding (GO:0046872);;	--	--
		121	Solyc01g096320.3	0.994889	Molecular Function: transcription factor activity, sequence-specific DNA binding (GO:0003700);; Cellular Component: nucleus (GO:0005634);; Biological Process: regulation of transcription, DNA-templated (GO:0006355);; Molecular Function: sequence-specific DNA binding (GO:0043565);;	K09338|3.15831e-130|sly:101262661|K09338 homeobox-leucine zipper protein | (RefSeq) homeobox-leucine zipper protein ATHB-12	--
		122	Solyc01g096420.3	0.993233	Molecular Function: NAD(P)H dehydrogenase (quinone) activity (GO:0003955);; Biological Process: oxidation-reduction process (GO:0055114);;	--	--
		123	Solyc01g096720.4	0.982335	Cellular Component: plasma membrane (GO:0005886);; Cellular Component: plant-type vacuole membrane (GO:0009705);; Cellular Component: integral component of membrane (GO:0016021);; Molecular Function: potassium ion antiporter activity (GO:0022821);; Biological Process: potassium ion transmembrane transport (GO:0071805);; Biological Process: regulation of stomatal closure (GO:0090333);;	--	--
		124	Solyc01g096730.2	0.956863	Cellular Component: plasma membrane (GO:0005886);; Cellular Component: plant-type vacuole membrane (GO:0009705);; Cellular Component: integral component of membrane (GO:0016021);; Molecular Function: potassium ion antiporter activity (GO:0022821);; Biological Process: potassium ion transmembrane transport (GO:0071805);; Biological Process: regulation of stomatal closure (GO:0090333);;	--	--
		125	Solyc01g096790.4	0.981377	--	--	--
		126	Solyc01g097060.3	0.921044	Molecular Function: transcription corepressor activity (GO:0003714);; Cellular Component: nucleus (GO:0005634);; Biological Process: response to wounding (GO:0009611);; Biological Process: regulation of defense response (GO:0031347);; Biological Process: negative regulation of nucleic acid-templated transcription (GO:1903507);; Biological Process: regulation of jasmonic acid mediated signaling pa…	--	--
		127	Solyc01g097120.3	0.945428	--	--	--
		128	Solyc01g097240.3	0.992535	Cellular Component: extracellular region (GO:0005576);; Cellular Component: cell wall (GO:0005618);; Biological Process: defense response to bacterium (GO:0042742);; Biological Process: defense response to fungus (GO:0050832);;	--	--
		129	Solyc01g097380.2	0.945363	--	--	--
		130	Solyc01g097390.4	0.735311	--	--	--
		131	Solyc01g097400.1	0.933528	Molecular Function: calcium-transporting ATPase activity (GO:0005388);; Molecular Function: ATP binding (GO:0005524);; Cellular Component: integral component of membrane (GO:0016021);; Biological Process: calcium ion transmembrane transport (GO:0070588);;	K01537|7.70436e-173|sly:101253332|K01537 Ca2+-transporting ATPase [EC:3.6.3.8] | (RefSeq) putative calcium-transporting ATPase 13, plasma membrane-type	--
		132	Solyc01g097470.4	0.991863	--	--	--
		133	Solyc01g097510.4	0.979538	Molecular Function: calcium ion binding (GO:0005509);; Molecular Function: calcium-dependent phospholipid binding (GO:0005544);;	--	--
		134	Solyc01g097520.4	0.992285	Molecular Function: calcium ion binding (GO:0005509);; Molecular Function: calcium-dependent phospholipid binding (GO:0005544);; Biological Process: response to osmotic stress (GO:0006970);; Cellular Component: plasmodesma (GO:0009506);; Biological Process: response to abscisic acid (GO:0009737);;	--	--
		135	Solyc01g097570.2	0.884214	Cellular Component: integral component of membrane (GO:0016021);;	--	--
		136	Solyc01g097610.3	0.756633	Molecular Function: ubiquitin-protein transferase activity (GO:0004842);; Biological Process: protein ubiquitination (GO:0016567);; Cellular Component: SCF ubiquitin ligase complex (GO:0019005);; Biological Process: SCF-dependent proteasomal ubiquitin-dependent protein catabolic process (GO:0031146);;	--	--
		137	Solyc01g098010.4	0.947137	Biological Process: N-terminal protein amino acid acetylation (GO:0006474);; Molecular Function: N-acetyltransferase activity (GO:0008080);;	--	--
		138	Solyc01g098140.4	0.97788	Biological Process: metabolic process (GO:0008152);; Molecular Function: hydrolase activity (GO:0016787);;	--	--
		139	Solyc01g098920.4	0.99209	Molecular Function: GTPase activity (GO:0003924);; Molecular Function: calcium ion binding (GO:0005509);; Molecular Function: GTP binding (GO:0005525);; Biological Process: mitochondrion organization (GO:0007005);; Biological Process: small GTPase mediated signal transduction (GO:0007264);; Cellular Component: integral component of mitochondrial outer membrane (GO:0031307);;	K07870|0|sly:101264070|K07870 Ras homolog gene family, member T1 | (RefSeq) mitochondrial Rho GTPase 1	--
		140	Solyc01g098980.4	0.857218	Molecular Function: microtubule motor activity (GO:0003777);; Molecular Function: ATP binding (GO:0005524);; Cellular Component: microtubule (GO:0005874);; Biological Process: microtubule-based movement (GO:0007018);; Molecular Function: microtubule binding (GO:0008017);;	K10406|0|sly:101264985|K10406 kinesin family member C2/C3 | (RefSeq) kinesin-like protein KIN-14G	--
		141	Solyc01g099220.3	0.956207	--	K02350|0|sly:101266467|K02350 DNA polymerase zeta [EC:2.7.7.7] | (RefSeq) DNA polymerase zeta catalytic subunit	--
		142	Solyc01g099350.3	0.937007	Molecular Function: fatty-acyl-CoA binding (GO:0000062);;	--	--
		143	Solyc01g099660.4	0.992285	Molecular Function: ATP binding (GO:0005524);; Cellular Component: integral component of membrane (GO:0016021);; Cellular Component: mediator complex (GO:0016592);;	K09490|0|sly:101252822|K09490 heat shock 70kDa protein 5 | (RefSeq) mediator of RNA polymerase II transcription subunit 37a	Protein export (ko03060);; Protein processing in endoplasmic reticulum (ko04141)
		144	Solyc01g099680.3	0.962709	Cellular Component: vacuole (GO:0005773);; Cellular Component: lipid droplet (GO:0005811);; Biological Process: lipid storage (GO:0019915);;	--	--
		145	Solyc01g099760.3	0.951644	Molecular Function: ATP binding (GO:0005524);; Cellular Component: proteasome regulatory particle, base subcomplex (GO:0008540);; Molecular Function: TBP-class protein binding (GO:0017025);; Biological Process: ubiquitin-dependent ERAD pathway (GO:0030433);; Cellular Component: nuclear proteasome complex (GO:0031595);; Cellular Component: cytosolic proteasome complex (GO:0031597);; Molecular Func…	K03065|0|sot:102580368|K03065 26S proteasome regulatory subunit T5 | (RefSeq) 26S protease regulatory subunit 6A homolog	Proteasome (ko03050)
		146	Solyc01g099810.3	0.990382	Molecular Function: nucleotide binding (GO:0000166);; Molecular Function: nucleic acid binding (GO:0003676);;	K12890|2.26531e-95|sly:101257012|K12890 splicing factor, arginine/serine-rich 1 | (RefSeq) serine/arginine-rich splicing factor SR30	Spliceosome (ko03040)
		147	Solyc01g099910.4	0.885996	Molecular Function: cis-stilbene-oxide hydrolase activity (GO:0033961);;	--	--
		148	Solyc01g100000.3	0.969511	--	--	--
		149	Solyc01g100460.3	0.884698	Molecular Function: transcription factor activity, sequence-specific DNA binding (GO:0003700);; Molecular Function: sequence-specific DNA binding (GO:0043565);; Biological Process: positive regulation of transcription, DNA-templated (GO:0045893);; Molecular Function: protein heterodimerization activity (GO:0046982);; Biological Process: positive regulation of seed maturation (GO:2000693);;	--	--
		150	Solyc01g100720.3	0.961622	Cellular Component: nuclear pore (GO:0005643);; Cellular Component: nucleoplasm (GO:0005654);; Cellular Component: cytosol (GO:0005829);; Biological Process: NLS-bearing protein import into nucleus (GO:0006607);; Molecular Function: nuclear localization sequence binding (GO:0008139);; Molecular Function: protein transporter activity (GO:0008565);;	--	--
		151	Solyc01g100840.3	0.965794	Cellular Component: cytoplasm (GO:0005737);; Biological Process: ER to Golgi vesicle-mediated transport (GO:0006888);; Molecular Function: Rab guanyl-nucleotide exchange factor activity (GO:0017112);; Cellular Component: TRAPP complex (GO:0030008);; Biological Process: positive regulation of GTPase activity (GO:0043547);;	K20303|6.7174e-100|sly:101249127|K20303 trafficking protein particle complex subunit 4 | (RefSeq) trafficking protein particle complex subunit 4	--
		152	Solyc01g100860.3	0.943702	Molecular Function: GTP binding (GO:0005525);; Cellular Component: vacuole (GO:0005773);; Cellular Component: Golgi apparatus (GO:0005794);; Cellular Component: cytosol (GO:0005829);; Biological Process: small GTPase mediated signal transduction (GO:0007264);; Cellular Component: plasmodesma (GO:0009506);; Molecular Function: phospholipase activator activity (GO:0016004);;	K07937|4.61525e-130|spen:107003338|K07937 ADP-ribosylation factor 1 | (RefSeq) ADP-ribosylation factor 1	Endocytosis (ko04144)
		153	Solyc01g102290.3	0.978759	Cellular Component: plasma membrane (GO:0005886);; Biological Process: response to cold (GO:0009409);; Biological Process: response to water deprivation (GO:0009414);; Biological Process: response to salt stress (GO:0009651);; Biological Process: response to abscisic acid (GO:0009737);; Cellular Component: integral component of membrane (GO:0016021);;	--	--
		154	Solyc01g102390.4	0.976035	Cellular Component: extracellular region (GO:0005576);; Cellular Component: cell wall (GO:0005618);; Cellular Component: plasmodesma (GO:0009506);; Biological Process: plasmodesmata-mediated intercellular transport (GO:0010497);; Molecular Function: manganese ion binding (GO:0030145);; Biological Process: oxalate metabolic process (GO:0033609);; Molecular Function: nutrient reservoir activity (GO…	--	--
		155	Solyc01g102400.3	0.988317	Cellular Component: extracellular region (GO:0005576);; Cellular Component: cell wall (GO:0005618);; Cellular Component: plasmodesma (GO:0009506);; Biological Process: plasmodesmata-mediated intercellular transport (GO:0010497);; Molecular Function: manganese ion binding (GO:0030145);; Biological Process: oxalate metabolic process (GO:0033609);; Molecular Function: nutrient reservoir activity (GO…	--	--
		156	Solyc01g103470.2	0.995706	--	--	--
		157	Solyc01g103510.4	0.992251	Biological Process: ribosomal large subunit assembly (GO:0000027);; Molecular Function: structural constituent of ribosome (GO:0003735);; Biological Process: translation (GO:0006412);; Cellular Component: membrane (GO:0016020);; Cellular Component: cytosolic large ribosomal subunit (GO:0022625);;	K02925|0|sly:101266871|K02925 large subunit ribosomal protein L3e | (RefSeq) 60S ribosomal protein L3-2	Ribosome (ko03010)
		158	Solyc01g103590.4	0.879373	--	--	--
		159	Solyc01g103770.3	0.9984	--	--	--
		160	Solyc01g104140.3	0.872831	Molecular Function: ATP binding (GO:0005524);; Molecular Function: 1-phosphatidylinositol-4-phosphate 5-kinase activity (GO:0016308);; Biological Process: phosphatidylinositol phosphorylation (GO:0046854);;	K00889|0|sly:101254537|K00889 1-phosphatidylinositol-4-phosphate 5-kinase [EC:2.7.1.68] | (RefSeq) phosphatidylinositol 4-phosphate 5-kinase 8	Inositol phosphate metabolism (ko00562);; Phosphatidylinositol signaling system (ko04070);; Endocytosis (ko04144)
		161	Solyc01g104350.3	0.949373	--	--	--
		162	Solyc01g104750.4	0.956772	Cellular Component: plasma membrane (GO:0005886);; Cellular Component: integral component of membrane (GO:0016021);; Molecular Function: transmembrane transporter activity (GO:0022857);; Biological Process: transmembrane transport (GO:0055085);;	--	--
		163	Solyc01g104780.3	0.875545	Molecular Function: iron ion transmembrane transporter activity (GO:0005381);; Molecular Function: manganese ion transmembrane transporter activity (GO:0005384);; Cellular Component: cell (GO:0005623);; Biological Process: intracellular sequestering of iron ion (GO:0006880);; Cellular Component: integral component of membrane (GO:0016021);; Biological Process: cellular manganese ion homeostasis (…	--	--
		164	Solyc01g104920.3	0.991517	Molecular Function: ATP binding (GO:0005524);; Cellular Component: Golgi stack (GO:0005795);; Biological Process: intra-Golgi vesicle-mediated transport (GO:0006891);; Molecular Function: ATPase activity (GO:0016887);; Biological Process: Golgi to plasma membrane protein transport (GO:0043001);; Biological Process: Golgi vesicle docking (GO:0048211);;	K06027|0|spen:107008021|K06027 vesicle-fusing ATPase [EC:3.6.4.6] | (RefSeq) vesicle-fusing ATPase	--
		165	Solyc01g105230.4	0.832457	Molecular Function: transcriptional activator activity, RNA polymerase II core promoter proximal region sequence-specific binding (GO:0001077);; Cellular Component: nucleus (GO:0005634);; Molecular Function: sequence-specific DNA binding (GO:0043565);; Biological Process: positive regulation of transcription from RNA polymerase II promoter (GO:0045944);;	--	--
		166	Solyc01g105370.4	0.986208	Cellular Component: cytosol (GO:0005829);; Molecular Function: nitronate monooxygenase activity (GO:0018580);; Biological Process: oxidation-reduction process (GO:0055114);;	--	--
		167	Solyc01g105440.1	0.962514	--	--	--
		168	Solyc01g105450.4	0.991546	Molecular Function: ATP binding (GO:0005524);; Cellular Component: plasma membrane (GO:0005886);; Cellular Component: integral component of membrane (GO:0016021);; Molecular Function: ATPase activity, coupled to transmembrane movement of substances (GO:0042626);; Biological Process: transmembrane transport (GO:0055085);;	--	--
		169	Solyc01g105920.3	0.803488	Molecular Function: magnesium ion binding (GO:0000287);; Molecular Function: terpene synthase activity (GO:0010333);; Biological Process: monoterpenoid biosynthetic process (GO:0016099);;	K12742|0|sly:101247865|K12742 isoprene synthase [EC:4.2.3.27] | (RefSeq) TPS7; (E)-beta-ocimene synthase	--
		170	Solyc01g106000.4	0.874537	Molecular Function: catalytic activity (GO:0003824);; Biological Process: metabolic process (GO:0008152);;	--	--
		171	Solyc01g106050.4	0.99423	Molecular Function: GTPase activity (GO:0003924);; Molecular Function: GTP binding (GO:0005525);;	K17065|0|spen:107008072|K17065 dynamin 1-like protein [EC:3.6.5.5] | (RefSeq) dynamin-related protein 3B-like	--
		172	Solyc01g106260.3	0.898534	Molecular Function: ATP binding (GO:0005524);; Cellular Component: mitochondrion (GO:0005739);; Biological Process: protein folding (GO:0006457);; Molecular Function: unfolded protein binding (GO:0051082);;	K03283|0|sly:101244620|K03283 heat shock 70kDa protein 1/8 | (RefSeq) heat shock 70 kDa protein, mitochondrial-like	--
		173	Solyc01g106620.2	0.973899	Cellular Component: extracellular region (GO:0005576);;	K13449|1.89805e-130|sly:100191111|K13449 pathogenesis-related protein 1 | (RefSeq) PR1 protein	Plant hormone signal transduction (ko04075);; Plant-pathogen interaction (ko04626)
		174	Solyc01g106890.2	0.854805	--	--	--
		175	Solyc01g107080.3	0.863076	Molecular Function: transferase activity, transferring acyl groups other than amino-acyl groups (GO:0016747);;	--	--
		176	Solyc01g107170.2	0.934428	Molecular Function: transcription factor activity, sequence-specific DNA binding (GO:0003700);; Cellular Component: nucleus (GO:0005634);; Biological Process: regulation of transcription, DNA-templated (GO:0006355);; Molecular Function: sequence-specific DNA binding (GO:0043565);; Molecular Function: transcription regulatory region DNA binding (GO:0044212);; Molecular Function: metal ion binding …	--	--
		177	Solyc01g107240.4	0.966169	Cellular Component: integral component of membrane (GO:0016021);;	K13348|5.89174e-132|spen:107013189|K13348 protein Mpv17 | (RefSeq) PXMP2/4 family protein 4	Peroxisome (ko04146)
		178	Solyc01g107600.3	0.958067	Biological Process: transport (GO:0006810);; Cellular Component: integral component of Golgi membrane (GO:0030173);;	--	--
		179	Solyc01g107620.4	0.901864	Cellular Component: endoplasmic reticulum membrane (GO:0005789);; Cellular Component: integral component of membrane (GO:0016021);;	K20723|3.75064e-141|sot:102603492|K20723 reticulon-3 | (RefSeq) reticulon-like protein B11	--
		180	Solyc01g107740.3	0.891683	Molecular Function: calcium ion binding (GO:0005509);; Molecular Function: calcium-dependent phospholipid binding (GO:0005544);; Cellular Component: cytosol (GO:0005829);; Cellular Component: plasma membrane (GO:0005886);; Cellular Component: plasmodesma (GO:0009506);;	--	--
		181	Solyc01g107860.3	0.98688	Cellular Component: chloroplast stroma (GO:0009570);; Biological Process: cell redox homeostasis (GO:0045454);;	--	--
		182	Solyc01g107920.2	0.960658	--	--	--
		183	Solyc01g108080.4	0.879241	Molecular Function: transcription factor activity, sequence-specific DNA binding (GO:0003700);; Biological Process: regulation of transcription, DNA-templated (GO:0006355);; Molecular Function: sequence-specific DNA binding (GO:0043565);;	K14432|0|sly:101263766|K14432 ABA responsive element binding factor | (RefSeq) ABSCISIC ACID-INSENSITIVE 5-like protein 7	Plant hormone signal transduction (ko04075)
		184	Solyc01g108120.3	0.925962	Molecular Function: DNA binding (GO:0003677);; Cellular Component: nucleus (GO:0005634);; Biological Process: regulation of transcription, DNA-templated (GO:0006355);;	--	--
		185	Solyc01g108130.4	0.96832	Molecular Function: DNA binding (GO:0003677);; Cellular Component: nucleus (GO:0005634);; Biological Process: regulation of transcription, DNA-templated (GO:0006355);;	--	--
		186	Solyc01g108200.3	0.919442	Molecular Function: protein disulfide isomerase activity (GO:0003756);; Biological Process: protein folding (GO:0006457);; Cellular Component: chloroplast thylakoid membrane (GO:0009535);; Biological Process: chloroplast organization (GO:0009658);; Molecular Function: protein self-association (GO:0043621);;	--	--
		187	Solyc01g108210.4	0.983444	Molecular Function: iron ion binding (GO:0005506);; Biological Process: multicellular organism development (GO:0007275);; Biological Process: brassinosteroid homeostasis (GO:0010268);; Molecular Function: (+)-abscisic acid 8'-hydroxylase activity (GO:0010295);; Cellular Component: integral component of membrane (GO:0016021);; Biological Process: sterol metabolic process (GO:0016125);; Biological …	K09843|0|sly:101266767|K09843 (+)-abscisic acid 8'-hydroxylase [EC:1.14.13.93] | (RefSeq) abscisic acid 8'-hydroxylase 4	Carotenoid biosynthesis (ko00906)
		188	Solyc01g108880.4	0.948997	Molecular Function: iron ion binding (GO:0005506);; Molecular Function: dioxygenase activity (GO:0051213);; Biological Process: oxidation-reduction process (GO:0055114);;	--	--
		189	Solyc01g109120.3	0.952525	--	--	--
		190	Solyc01g109130.3	0.980781	Cellular Component: proteasome complex (GO:0000502);; Cellular Component: nucleus (GO:0005634);; Cellular Component: cytosol (GO:0005829);; Biological Process: proteasome assembly (GO:0043248);;	K11876|0|spen:107010487|K11876 proteasome assembly chaperone 2 | (RefSeq) proteasome assembly chaperone 2	--
		191	Solyc01g109170.3	0.994152	Molecular Function: catalytic activity (GO:0003824);; Biological Process: metabolic process (GO:0008152);;	K01897|2.63685e-146|sly:101259379|K01897 long-chain acyl-CoA synthetase [EC:6.2.1.3] | (RefSeq) long chain acyl-CoA synthetase 2	Fatty acid biosynthesis (ko00061);; Fatty acid degradation (ko00071);; Fatty acid metabolism (ko01212);; Peroxisome (ko04146)
		192	Solyc01g109410.4	0.961191	Cellular Component: endoplasmic reticulum membrane (GO:0005789);; Cellular Component: integral component of membrane (GO:0016021);; Molecular Function: transferase activity, transferring glycosyl groups (GO:0016757);; Biological Process: protein N-linked glycosylation via asparagine (GO:0018279);;	K12670|0|sly:101245405|K12670 oligosaccharyltransferase complex subunit beta | (RefSeq) dolichyl-diphosphooligosaccharide--protein glycosyltransferase subunit	N-Glycan biosynthesis (ko00510);; Protein processing in endoplasmic reticulum (ko04141)
		193	Solyc01g109460.3	0.837445	Molecular Function: sugar:proton symporter activity (GO:0005351);; Molecular Function: glucose transmembrane transporter activity (GO:0005355);; Cellular Component: integral component of plasma membrane (GO:0005887);; Biological Process: proton transport (GO:0015992);; Molecular Function: 2-alkenal reductase [NAD(P)] activity (GO:0032440);; Biological Process: glucose import (GO:0046323);; Biolog…	--	--
		194	Solyc01g109540.4	0.891012	Cellular Component: Golgi membrane (GO:0000139);; Molecular Function: structural molecule activity (GO:0005198);; Biological Process: intracellular protein transport (GO:0006886);; Biological Process: vesicle-mediated transport (GO:0016192);; Cellular Component: viral capsid (GO:0019028);; Cellular Component: COPI vesicle coat (GO:0030126);;	K17267|0|spen:107003036|K17267 coatomer subunit gamma | (RefSeq) coatomer subunit gamma	--
		195	Solyc01g109560.3	0.948896	Molecular Function: signal transducer activity (GO:0004871);; Molecular Function: protein binding (GO:0005515);; Cellular Component: endoplasmic reticulum membrane (GO:0005789);; Cellular Component: heterotrimeric G-protein complex (GO:0005834);; Biological Process: response to ethylene (GO:0009723);; Biological Process: negative regulation of abscisic acid-activated signaling pathway (GO:0009788…	K04536|0|sly:101252441|K04536 guanine nucleotide-binding protein G(I)/G(S)/G(T) subunit beta-1 | (RefSeq) guanine nucleotide-binding protein subunit beta	--
		196	Solyc01g109570.4	0.993405	Biological Process: carbohydrate metabolic process (GO:0005975);; Molecular Function: polysaccharide binding (GO:0030247);; Molecular Function: glucan endo-1,3-beta-D-glucosidase activity (GO:0042973);; Cellular Component: anchored component of plasma membrane (GO:0046658);;	--	--
		197	Solyc01g109580.4	0.926358	Biological Process: cell morphogenesis (GO:0000902);; Molecular Function: actin binding (GO:0003779);; Biological Process: cytoskeleton organization (GO:0007010);;	K17261|0|sly:101245702|K17261 adenylyl cyclase-associated protein | (RefSeq) cyclase-associated protein 1	--
		198	Solyc01g109680.3	0.993681	--	--	--
		199	Solyc01g109890.3	0.982743	--	--	--
		200	Solyc01g109940.3	0.978531	Molecular Function: ATP binding (GO:0005524);; Cellular Component: proteasome regulatory particle, base subcomplex (GO:0008540);; Molecular Function: TBP-class protein binding (GO:0017025);; Biological Process: ubiquitin-dependent ERAD pathway (GO:0030433);; Cellular Component: nuclear proteasome complex (GO:0031595);; Cellular Component: cytosolic proteasome complex (GO:0031597);; Molecular Func…	K03064|0|spen:107004354|K03064 26S proteasome regulatory subunit T4 | (RefSeq) 26S protease regulatory subunit S10B homolog B	Proteasome (ko03050)
		201	Solyc01g110110.3	0.975374	Molecular Function: cysteine-type endopeptidase activity (GO:0004197);; Cellular Component: extracellular space (GO:0005615);; Cellular Component: lysosome (GO:0005764);; Biological Process: proteolysis involved in cellular protein catabolic process (GO:0051603);;	K01373|0|sly:101258107|K01373 cathepsin F [EC:3.4.22.41] | (RefSeq) cysteine protease RD19A	--
		202	Solyc01g110190.4	0.967455	--	K11498|0|sly:101264563|K11498 centromeric protein E | (RefSeq) kinesin-like protein KIN-7D, mitochondrial	--
		203	Solyc01g110410.3	0.976425	Biological Process: ubiquitin-dependent protein catabolic process (GO:0006511);;	K14016|0|spen:107008334|K14016 ubiquitin fusion degradation protein 1 | (RefSeq) ubiquitin fusion degradation protein 1 homolog	Protein processing in endoplasmic reticulum (ko04141)
		204	Solyc01g110990.2	0.968032	Biological Process: mRNA splicing, via spliceosome (GO:0000398);; Molecular Function: ATP-dependent RNA helicase activity (GO:0004004);; Molecular Function: ATP binding (GO:0005524);; Cellular Component: spliceosomal complex (GO:0005681);; Cellular Component: cytoplasm (GO:0005737);; Molecular Function: RNA binding (GO:0044822);;	K12818|0|sly:101266273|K12818 ATP-dependent RNA helicase DHX8/PRP22 [EC:3.6.4.13] | (RefSeq) probable pre-mRNA-splicing factor ATP-dependent RNA helicase DEAH5	Spliceosome (ko03040)
		205	Solyc01g111150.2	0.978834	Cellular Component: endoplasmic reticulum membrane (GO:0005789);; Cellular Component: integral component of membrane (GO:0016021);;	K13249|1.02221e-142|sly:101256722|K13249 translocon-associated protein subunit alpha | (RefSeq) translocon-associated protein subunit alpha	Protein processing in endoplasmic reticulum (ko04141)
		206	Solyc01g111250.3	0.99176	Biological Process: lipid metabolic process (GO:0006629);; Molecular Function: phosphoric diester hydrolase activity (GO:0008081);;	--	--
		207	Solyc01g111450.3	0.953388	Molecular Function: threonine-type endopeptidase activity (GO:0004298);; Cellular Component: nucleus (GO:0005634);; Cellular Component: cytoplasm (GO:0005737);; Biological Process: ubiquitin-dependent protein catabolic process (GO:0006511);; Cellular Component: proteasome core complex, alpha-subunit complex (GO:0019773);;	K02731|2.29573e-157|spen:107008131|K02731 20S proteasome subunit alpha 4 [EC:3.4.25.1] | (RefSeq) proteasome subunit alpha type-7	Proteasome (ko03050)
		208	Solyc01g111620.3	0.92686	Cellular Component: integral component of membrane (GO:0016021);;	--	--
		209	Solyc01g112210.3	0.974251	Cellular Component: Golgi membrane (GO:0000139);; Cellular Component: endosome (GO:0005768);; Cellular Component: vacuolar membrane (GO:0005774);; Cellular Component: trans-Golgi network (GO:0005802);; Biological Process: pectin biosynthetic process (GO:0045489);; Molecular Function: polygalacturonate 4-alpha-galacturonosyltransferase activity (GO:0047262);; Biological Process: cell wall organiza…	K13648|0|sly:101256724|K13648 alpha-1,4-galacturonosyltransferase [EC:2.4.1.43] | (RefSeq) probable galacturonosyltransferase 3	Starch and sucrose metabolism (ko00500);; Amino sugar and nucleotide sugar metabolism (ko00520)
		210	Solyc01g150149.1	0.985926	#N/A	#N/A	#N/A
		211	Solyc02g021550.3	0.84518	Molecular Function: translation initiation factor activity (GO:0003743);; Cellular Component: cytoplasm (GO:0005737);; Biological Process: translational initiation (GO:0006413);;	K03259|2.56539e-162|sly:101261276|K03259 translation initiation factor 4E | (RefSeq) eIF4E2; eukaryotic translation initiation factor eIF4E2	RNA transport (ko03013)
		212	Solyc02g021680.3	0.964191	Molecular Function: transcription factor activity, sequence-specific DNA binding (GO:0003700);; Biological Process: regulation of transcription, DNA-templated (GO:0006355);; Molecular Function: sequence-specific DNA binding (GO:0043565);;	--	--
		213	Solyc02g031790.3	0.884803	Molecular Function: protein serine/threonine kinase activity (GO:0004674);; Molecular Function: ATP binding (GO:0005524);; Biological Process: protein phosphorylation (GO:0006468);; Cellular Component: integral component of membrane (GO:0016021);;	K13420|0|sly:101260980|K13420 LRR receptor-like serine/threonine-protein kinase FLS2 [EC:2.7.11.1] | (RefSeq) probable LRR receptor-like serine/threonine-protein kinase At3g47570	Plant-pathogen interaction (ko04626)
		214	Solyc02g031830.1	0.956549	Cellular Component: integral component of membrane (GO:0016021);;	--	--
		215	Solyc02g031990.1	0.928532	--	--	--
		216	Solyc02g032860.3	0.93534	Cellular Component: cell (GO:0005623);; Molecular Function: oxidoreductase activity, acting on a sulfur group of donors, disulfide as acceptor (GO:0016671);; Biological Process: sulfate reduction (GO:0019419);; Biological Process: cell redox homeostasis (GO:0045454);;	K05907|0|sly:101257319|K05907 adenylyl-sulfate reductase (glutathione) [EC:1.8.4.9] | (RefSeq) 5'-adenylylsulfate reductase 3, chloroplastic	Sulfur metabolism (ko00920)
		217	Solyc02g032950.3	0.974803	Molecular Function: transcription factor activity, sequence-specific DNA binding (GO:0003700);; Biological Process: regulation of transcription, DNA-templated (GO:0006355);; Molecular Function: sequence-specific DNA binding (GO:0043565);;	--	--
		218	Solyc02g037500.1	0.992814	Molecular Function: catalytic activity (GO:0003824);; Biological Process: metabolic process (GO:0008152);;	--	--
		219	Solyc02g038805.1	0.745244	Cellular Component: membrane (GO:0016020);; Molecular Function: metal ion binding (GO:0046872);;	--	--
		220	Solyc02g061770.4	0.988037	Biological Process: polysaccharide catabolic process (GO:0000272);; Molecular Function: chitinase activity (GO:0004568);; Cellular Component: extracellular space (GO:0005615);; Biological Process: chitin catabolic process (GO:0006032);; Biological Process: defense response (GO:0006952);; Molecular Function: chitin binding (GO:0008061);; Biological Process: cell wall macromolecule catabolic proces…	K01183|4.93609e-166|sly:544146|K01183 chitinase [EC:3.2.1.14] | (RefSeq) CHI14; chitinase	Amino sugar and nucleotide sugar metabolism (ko00520)
		221	Solyc02g061980.3	0.881066	--	K18757|0|spen:107011423|K18757 la-related protein 1 | (RefSeq) la-related protein 1C-like	--
		222	Solyc02g062010.1	0.921264	#N/A	#N/A	#N/A
		223	Solyc02g062110.4	0.977615	Biological Process: vesicle-mediated transport (GO:0016192);; Cellular Component: intracellular membrane-bounded organelle (GO:0043231);;	--	--
		224	Solyc02g062310.1	0.990451	--	--	--
		225	Solyc02g062380.3	0.993539	Molecular Function: transcription factor activity, sequence-specific DNA binding (GO:0003700);; Cellular Component: nucleus (GO:0005634);; Molecular Function: zinc ion binding (GO:0008270);; Molecular Function: sequence-specific DNA binding (GO:0043565);; Biological Process: positive regulation of transcription, DNA-templated (GO:0045893);;	--	--
		226	Solyc02g062390.3	0.992302	Cellular Component: cytosol (GO:0005829);; Biological Process: response to water deprivation (GO:0009414);; Biological Process: cold acclimation (GO:0009631);; Biological Process: response to abscisic acid (GO:0009737);;	--	--
		227	Solyc02g062460.4	0.990488	Molecular Function: metal ion binding (GO:0046872);; Molecular Function: dioxygenase activity (GO:0051213);; Biological Process: oxidation-reduction process (GO:0055114);;	--	--
		228	Solyc02g062500.3	0.989016	Molecular Function: metal ion binding (GO:0046872);; Molecular Function: dioxygenase activity (GO:0051213);; Biological Process: oxidation-reduction process (GO:0055114);;	--	--
		229	Solyc02g062590.3	0.97469	Cellular Component: cytoplasm (GO:0005737);; Biological Process: galactose metabolic process (GO:0006012);; Molecular Function: metal ion binding (GO:0046872);; Molecular Function: inositol 3-alpha-galactosyltransferase activity (GO:0047216);;	K18819|0|sly:101244339|K18819 inositol 3-alpha-galactosyltransferase [EC:2.4.1.123] | (RefSeq) galactinol synthase 2-like	Galactose metabolism (ko00052)
		230	Solyc02g062700.3	0.967697	Molecular Function: ATP binding (GO:0005524);; Molecular Function: microtubule-severing ATPase activity (GO:0008568);;	K17681|0|sly:101266596|K17681 ATPase family AAA domain-containing protein 3A/B | (RefSeq) ATPase family AAA domain-containing protein 3C	--
		231	Solyc02g062810.4	0.923166	Molecular Function: signal recognition particle binding (GO:0005047);; Cellular Component: endoplasmic reticulum (GO:0005783);; Cellular Component: signal recognition particle, endoplasmic reticulum targeting (GO:0005786);; Cellular Component: cytosol (GO:0005829);; Biological Process: SRP-dependent cotranslational protein targeting to membrane (GO:0006614);; Molecular Function: 7S RNA binding (G…	K03107|0|sly:101264998|K03107 signal recognition particle subunit SRP68 | (RefSeq) signal recognition particle subunit SRP68	Protein export (ko03060)
		232	Solyc02g063020.3	0.983363	Cellular Component: integral component of membrane (GO:0016021);; Biological Process: transmembrane transport (GO:0055085);;	--	--
		233	Solyc02g063070.3	0.889558	Molecular Function: protein domain specific binding (GO:0019904);;	K06630|0|spen:107011436|K06630 14-3-3 protein epsilon | (RefSeq) 14-3-3 protein 4	--
		234	Solyc02g063250.3	0.995176	Biological Process: response to oxidative stress (GO:0006979);; Molecular Function: peptide-methionine (S)-S-oxide reductase activity (GO:0008113);; Biological Process: protein repair (GO:0030091);; Biological Process: oxidation-reduction process (GO:0055114);;	K07304|0|sly:101255856|K07304 peptide-methionine (S)-S-oxide reductase [EC:1.8.4.11] | (RefSeq) peptide methionine sulfoxide reductase	--
		235	Solyc02g063355.1	0.91543	--	--	--
		236	Solyc02g063410.3	0.938539	Cellular Component: integral component of membrane (GO:0016021);;	--	--
		237	Solyc02g063520.3	0.988775	Molecular Function: transcription factor activity, sequence-specific DNA binding (GO:0003700);; Cellular Component: nucleus (GO:0005634);; Biological Process: regulation of transcription, DNA-templated (GO:0006355);; Molecular Function: sequence-specific DNA binding (GO:0043565);;	K09338|0|sly:101249144|K09338 homeobox-leucine zipper protein | (RefSeq) homeobox-leucine zipper protein HAT22	--
		238	Solyc02g064980.1	0.941807	Molecular Function: signal transducer, downstream of receptor, with serine/threonine kinase activity (GO:0004702);; Molecular Function: ATP binding (GO:0005524);; Cellular Component: cytoplasm (GO:0005737);; Biological Process: signal transduction by protein phosphorylation (GO:0023014);;	--	--
		239	Solyc02g065090.4	0.965002	Molecular Function: phospholipase activity (GO:0004620);; Cellular Component: cytoplasm (GO:0005737);; Cellular Component: membrane (GO:0016020);; Biological Process: lipid catabolic process (GO:0016042);; Molecular Function: acylglycerol lipase activity (GO:0047372);;	--	--
		240	Solyc02g065580.3	0.861597	Cellular Component: integral component of membrane (GO:0016021);; Molecular Function: oxidoreductase activity (GO:0016491);; Biological Process: oxidation-reduction process (GO:0055114);;	K08360|5.14283e-144|spen:107008946|K08360 cytochrome b-561 [EC:1.16.5.1] | (RefSeq) probable transmembrane ascorbate ferrireductase 2	--
		241	Solyc02g065610.3	0.955318	Cellular Component: Golgi apparatus (GO:0005794);; Cellular Component: integral component of membrane (GO:0016021);; Molecular Function: O-acetyltransferase activity (GO:0016413);; Biological Process: cell wall organization or biogenesis (GO:0071554);;	--	--
		242	Solyc02g067085.1	0.922245	#N/A	#N/A	#N/A
		243	Solyc02g067470.4	0.963652	Cellular Component: membrane (GO:0016020);;	--	--
		244	Solyc02g067690.3	0.703013	Biological Process: metabolic process (GO:0008152);; Molecular Function: transferase activity, transferring hexosyl groups (GO:0016758);;	--	--
		245	Solyc02g067700.1	0.894205	Molecular Function: zinc ion binding (GO:0008270);; Cellular Component: integral component of membrane (GO:0016021);;	--	--
		246	Solyc02g067750.4	0.992058	Molecular Function: carbonate dehydratase activity (GO:0004089);; Molecular Function: zinc ion binding (GO:0008270);; Biological Process: carbon utilization (GO:0015976);;	K01673|0|sly:100147727|K01673 carbonic anhydrase [EC:4.2.1.1] | (RefSeq) ca3; carbonic anhydrase	Nitrogen metabolism (ko00910)
		247	Solyc02g067760.4	0.990951	Molecular Function: DNA binding (GO:0003677);;	K09422|1.49722e-140|sly:101258522|K09422 myb proto-oncogene protein, plant | (RefSeq) myb-related protein 305-like	--
		248	Solyc02g067780.3	0.947442	Molecular Function: protein serine/threonine kinase activity (GO:0004674);; Molecular Function: ATP binding (GO:0005524);; Biological Process: protein phosphorylation (GO:0006468);; Cellular Component: integral component of membrane (GO:0016021);;	K04733|0|spen:107009573|K04733 interleukin-1 receptor-associated kinase 4 [EC:2.7.11.1] | (RefSeq) putative cysteine-rich receptor-like protein kinase 43	--
		249	Solyc02g067790.4	0.982901	Cellular Component: plant-type vacuole membrane (GO:0009705);; Molecular Function: nitrate transmembrane transporter activity (GO:0015112);; Biological Process: nitrate transport (GO:0015706);; Cellular Component: integral component of membrane (GO:0016021);; Biological Process: transmembrane transport (GO:0055085);;	K02575|0|sly:101257730|K02575 MFS transporter, NNP family, nitrate/nitrite transporter | (RefSeq) high affinity nitrate transporter 2.7	Nitrogen metabolism (ko00910)
		250	Solyc02g067860.4	0.790266	Biological Process: carbohydrate metabolic process (GO:0005975);; Molecular Function: isomerase activity (GO:0016853);; Molecular Function: carbohydrate binding (GO:0030246);;	K01792|0|sly:101255458|K01792 glucose-6-phosphate 1-epimerase [EC:5.1.3.15] | (RefSeq) putative glucose-6-phosphate 1-epimerase	Glycolysis / Gluconeogenesis (ko00010)
		251	Solyc02g067970.4	0.970647	Molecular Function: zinc ion binding (GO:0008270);;	--	--
		252	Solyc02g068040.3	0.891657	--	--	--
		253	Solyc02g068080.3	0.724869	Molecular Function: voltage-gated chloride channel activity (GO:0005247);; Biological Process: chloride transport (GO:0006821);; Cellular Component: integral component of membrane (GO:0016021);; Biological Process: regulation of anion transmembrane transport (GO:1903959);;	K05016|0|sly:101249604|K05016 chloride channel 7 | (RefSeq) chloride channel protein CLC-b	--
		254	Solyc02g068360.4	0.899068	Cellular Component: plasma membrane (GO:0005886);; Biological Process: glycerophospholipid metabolic process (GO:0006650);; Molecular Function: O-acyltransferase activity (GO:0008374);; Cellular Component: intrinsic component of membrane (GO:0031224);;	K13511|0|sly:101267193|K13511 monolysocardiolipin acyltransferase [EC:2.3.1.-] | (RefSeq) N-acylphosphatidylethanolamine synthase	Glycerophospholipid metabolism (ko00564)
		255	Solyc02g068370.3	0.858175	--	--	--
		256	Solyc02g068430.4	0.979296	Molecular Function: catalytic activity (GO:0003824);; Biological Process: biosynthetic process (GO:0009058);;	K00968|1.5027e-165|sly:101264888|K00968 choline-phosphate cytidylyltransferase [EC:2.7.7.15] | (RefSeq) choline-phosphate cytidylyltransferase 1	Glycerophospholipid metabolism (ko00564)
		257	Solyc02g068450.3	0.962692	Cellular Component: vacuolar membrane (GO:0005774);; Cellular Component: Golgi apparatus (GO:0005794);; Cellular Component: plasma membrane (GO:0005886);; Biological Process: ATP hydrolysis coupled proton transport (GO:0015991);; Cellular Component: proton-transporting V-type ATPase, V1 domain (GO:0033180);; Molecular Function: proton-transporting ATPase activity, rotational mechanism (GO:0046961…	K02151|2.15729e-87|spen:107008664|K02151 V-type H+-transporting ATPase subunit F | (RefSeq) V-type proton ATPase subunit F	Oxidative phosphorylation (ko00190);; Phagosome (ko04145)
		258	Solyc02g068460.1	0.989526	--	--	--
		259	Solyc02g069057.1	0.99216	--	--	--
		260	Solyc02g069100.4	0.978704	Molecular Function: cysteine-type endopeptidase activity (GO:0004197);; Biological Process: proteolysis (GO:0006508);; Biological Process: regulation of catalytic activity (GO:0050790);;	K01363|0|sly:101251744|K01363 cathepsin B [EC:3.4.22.1] | (RefSeq) cathepsin B	--
		261	Solyc02g069340.4	0.89056	Biological Process: endonucleolytic cleavage in 5'-ETS of tricistronic rRNA transcript (SSU-rRNA, 5.8S rRNA, LSU-rRNA) (GO:0000480);; Molecular Function: RNA binding (GO:0003723);; Molecular Function: RNA-3'-phosphate cyclase activity (GO:0003963);; Molecular Function: endoribonuclease activity (GO:0004521);; Cellular Component: nucleolus (GO:0005730);;	K11108|0|sly:101247688|K11108 RNA 3'-terminal phosphate cyclase-like protein | (RefSeq) probable RNA 3'-terminal phosphate cyclase-like protein	Ribosome biogenesis in eukaryotes (ko03008)
		262	Solyc02g069370.3	0.881898	Molecular Function: GTP binding (GO:0005525);; Cellular Component: endosome (GO:0005768);; Biological Process: small GTPase mediated signal transduction (GO:0007264);; Cellular Component: endocytic vesicle (GO:0030139);;	--	--
		263	Solyc02g069470.4	0.96243	Molecular Function: zinc ion binding (GO:0008270);;	--	--
		264	Solyc02g069585.1	0.919601	Molecular Function: structural molecule activity (GO:0005198);; Biological Process: ER to Golgi vesicle-mediated transport (GO:0006888);; Biological Process: retrograde vesicle-mediated transport, Golgi to ER (GO:0006890);; Biological Process: intra-Golgi vesicle-mediated transport (GO:0006891);; Cellular Component: COPI vesicle coat (GO:0030126);;	K17268|0|sly:101266095|K17268 coatomer subunit epsilon | (RefSeq) coatomer subunit epsilon-1	--
		265	Solyc02g069690.1	0.850686	Molecular Function: oxidoreductase activity, acting on CH-OH group of donors (GO:0016614);; Molecular Function: flavin adenine dinucleotide binding (GO:0050660);; Biological Process: oxidation-reduction process (GO:0055114);;	--	--
		266	Solyc02g069750.3	0.925119	--	K14156|0|spen:107008624|K14156 choline/ethanolamine kinase [EC:2.7.1.32 2.7.1.82] | (RefSeq) probable choline kinase 2	Glycerophospholipid metabolism (ko00564)
		267	Solyc02g070040.1	0.841493	Cellular Component: integral component of membrane (GO:0016021);;	--	--
		268	Solyc02g070090.1	0.919641	Molecular Function: oxidoreductase activity, acting on CH-OH group of donors (GO:0016614);; Molecular Function: flavin adenine dinucleotide binding (GO:0050660);; Biological Process: oxidation-reduction process (GO:0055114);;	--	--
		269	Solyc02g070110.1	0.992197	Molecular Function: oxidoreductase activity, acting on CH-OH group of donors (GO:0016614);; Molecular Function: flavin adenine dinucleotide binding (GO:0050660);; Biological Process: oxidation-reduction process (GO:0055114);;	--	--
		270	Solyc02g070510.3	0.964858	Molecular Function: threonine-type endopeptidase activity (GO:0004298);; Cellular Component: nucleus (GO:0005634);; Cellular Component: cytoplasm (GO:0005737);; Biological Process: ubiquitin-dependent protein catabolic process (GO:0006511);; Cellular Component: proteasome core complex, alpha-subunit complex (GO:0019773);;	K02729|7.18149e-170|spen:107008899|K02729 20S proteasome subunit alpha 5 [EC:3.4.25.1] | (RefSeq) proteasome subunit alpha type-5	Proteasome (ko03050)
		271	Solyc02g070520.3	0.911444	Molecular Function: mannosyl-oligosaccharide 1,2-alpha-mannosidase activity (GO:0004571);; Molecular Function: calcium ion binding (GO:0005509);; Cellular Component: endosome (GO:0005768);; Cellular Component: endoplasmic reticulum (GO:0005783);; Cellular Component: trans-Golgi network (GO:0005802);; Biological Process: N-glycan processing (GO:0006491);; Cellular Component: integral component of …	K01230|0|sly:101246787|K01230 mannosyl-oligosaccharide alpha-1,2-mannosidase [EC:3.2.1.113] | (RefSeq) mannosyl-oligosaccharide 1,2-alpha-mannosidase MNS3	N-Glycan biosynthesis (ko00510);; Protein processing in endoplasmic reticulum (ko04141)
		272	Solyc02g071130.4	0.93501	Molecular Function: transcription factor activity, sequence-specific DNA binding (GO:0003700);; Biological Process: regulation of transcription, DNA-templated (GO:0006355);; Molecular Function: sequence-specific DNA binding (GO:0043565);;	--	--
		273	Solyc02g071350.3	0.96834	Molecular Function: ATP binding (GO:0005524);; Cellular Component: integral component of membrane (GO:0016021);; Molecular Function: ATPase activity, coupled to transmembrane movement of substances (GO:0042626);; Biological Process: transmembrane transport (GO:0055085);;	K05658|0|sly:101258034|K05658 ATP-binding cassette, subfamily B (MDR/TAP), member 1 [EC:3.6.3.44] | (RefSeq) ABC transporter B family member 9-like	ABC transporters (ko02010)
		274	Solyc02g071430.3	0.993051	Molecular Function: metal ion binding (GO:0046872);; Molecular Function: dioxygenase activity (GO:0051213);; Biological Process: oxidation-reduction process (GO:0055114);;	--	--
		275	Solyc02g071800.3	0.890545	--	--	--
		276	Solyc02g071920.3	0.989846	Cellular Component: integral component of plasma membrane (GO:0005887);; Biological Process: water transport (GO:0006833);; Biological Process: cellular water homeostasis (GO:0009992);; Molecular Function: water channel activity (GO:0015250);; Molecular Function: glycerol channel activity (GO:0015254);; Biological Process: glycerol transport (GO:0015793);; Biological Process: ion transmembrane tr…	K09874|0|sly:101254354|K09874 aquaporin NIP | (RefSeq) aquaporin NIP1-1-like	--
		277	Solyc02g072210.1	0.891879	--	--	--
		278	Solyc02g076630.1	0.766041	Biological Process: transcription, DNA-templated (GO:0006351);; Molecular Function: sequence-specific DNA binding (GO:0043565);;	--	--
		279	Solyc02g076800.1	0.975006	--	--	--
		280	Solyc02g077040.4	0.993158	Molecular Function: cysteine-type endopeptidase activity (GO:0004197);; Cellular Component: extracellular space (GO:0005615);; Cellular Component: lysosome (GO:0005764);; Biological Process: response to water deprivation (GO:0009414);; Cellular Component: integral component of membrane (GO:0016021);; Biological Process: proteolysis involved in cellular protein catabolic process (GO:0051603);;	--	--
		281	Solyc02g077570.3	0.991014	Molecular Function: calmodulin binding (GO:0005516);; Cellular Component: plasma membrane (GO:0005886);; Biological Process: defense response (GO:0006952);; Biological Process: response to biotic stimulus (GO:0009607);; Cellular Component: integral component of membrane (GO:0016021);;	K08472|0|sot:102581840|K08472 mlo protein | (RefSeq) MLO-like protein 12	--
		282	Solyc02g078130.3	0.711535	Molecular Function: RNA polymerase II regulatory region sequence-specific DNA binding (GO:0000977);; Molecular Function: transcription factor activity, sequence-specific DNA binding (GO:0003700);; Biological Process: regulation of transcription from RNA polymerase II promoter (GO:0006357);; Molecular Function: protein dimerization activity (GO:0046983);; Cellular Component: RNA polymerase II tran…	--	--
		283	Solyc02g078150.4	0.956294	--	--	--
		284	Solyc02g078360.4	0.936572	Cellular Component: cytosol (GO:0005829);; Molecular Function: electron carrier activity (GO:0009055);; Biological Process: response to heat (GO:0009408);; Biological Process: auxin polar transport (GO:0009926);; Molecular Function: protein disulfide oxidoreductase activity (GO:0015035);; Biological Process: cell redox homeostasis (GO:0045454);; Biological Process: oxidation-reduction process (GO…	--	--
		285	Solyc02g078540.4	0.938795	Molecular Function: structural molecule activity (GO:0005198);; Biological Process: intracellular protein transport (GO:0006886);; Cellular Component: clathrin coat of trans-Golgi network vesicle (GO:0030130);; Cellular Component: clathrin coat of coated pit (GO:0030132);; Molecular Function: clathrin heavy chain binding (GO:0032050);; Biological Process: clathrin-dependent endocytosis (GO:007258…	--	--
		286	Solyc02g078650.4	0.991924	Molecular Function: oxidoreductase activity (GO:0016491);; Biological Process: single-organism metabolic process (GO:0044710);;	K00422|0|sly:101263372|K00422 polyphenol oxidase [EC:1.10.3.1] | (RefSeq) polyphenol oxidase, chloroplastic-like	Tyrosine metabolism (ko00350);; Isoquinoline alkaloid biosynthesis (ko00950)
		287	Solyc02g078660.4	0.970275	Biological Process: chloroplast organization (GO:0009658);; Cellular Component: chloroplast outer membrane (GO:0009707);;	K02184|0|spen:107009356|K02184 formin 2 | (RefSeq) uncharacterized protein At4g04980-like	--
		288	Solyc02g078680.1	0.991866	Biological Process: signal transduction (GO:0007165);;	--	--
		289	Solyc02g078820.3	0.962535	Cellular Component: integral component of membrane (GO:0016021);;	--	--
		290	Solyc02g078840.4	0.993041	Biological Process: protein transport (GO:0015031);; Cellular Component: integral component of membrane (GO:0016021);;	K19995|1.35057e-174|spen:107009048|K19995 secretory carrier-associated membrane protein | (RefSeq) secretory carrier-associated membrane protein 2-like	--
		291	Solyc02g079240.1	0.987363	--	--	--
		292	Solyc02g079280.3	0.992841	Molecular Function: DNA binding (GO:0003677);;	K09422|0|sly:101250764|K09422 myb proto-oncogene protein, plant | (RefSeq) transcription factor MYB80	--
		293	Solyc02g079290.3	0.978821	--	--	--
		294	Solyc02g079500.4	0.949332	Molecular Function: peroxidase activity (GO:0004601);; Cellular Component: extracellular region (GO:0005576);; Biological Process: response to oxidative stress (GO:0006979);; Molecular Function: heme binding (GO:0020037);; Biological Process: hydrogen peroxide catabolic process (GO:0042744);; Molecular Function: metal ion binding (GO:0046872);; Biological Process: oxidation-reduction process (GO:…	K00430|0|sly:101245815|K00430 peroxidase [EC:1.11.1.7] | (RefSeq) TMP1, TAP1, peroxidase; suberization-associated anionic peroxidase 1-like	Phenylpropanoid biosynthesis (ko00940)
		295	Solyc02g079510.3	0.9944	Molecular Function: peroxidase activity (GO:0004601);; Cellular Component: extracellular region (GO:0005576);; Biological Process: response to oxidative stress (GO:0006979);; Molecular Function: heme binding (GO:0020037);; Biological Process: hydrogen peroxide catabolic process (GO:0042744);; Molecular Function: metal ion binding (GO:0046872);; Biological Process: oxidation-reduction process (GO:…	K00430|0|sly:101245316|K00430 peroxidase [EC:1.11.1.7] | (RefSeq) TAP2, TMP2; Suberization-associated anionic peroxidase 2	Phenylpropanoid biosynthesis (ko00940)
		296	Solyc02g079750.4	0.995029	Molecular Function: FMN binding (GO:0010181);; Molecular Function: oxidoreductase activity (GO:0016491);; Biological Process: negative regulation of transcription, DNA-templated (GO:0045892);; Biological Process: oxidation-reduction process (GO:0055114);;	K03809|2.53491e-101|spen:107008778|K03809 NAD(P)H dehydrogenase (quinone) [EC:1.6.5.2] | (RefSeq) probable NAD(P)H dehydrogenase (quinone) FQR1-like 1	Ubiquinone and other terpenoid-quinone biosynthesis (ko00130)
		297	Solyc02g080290.3	0.88103	Biological Process: carbohydrate metabolic process (GO:0005975);; Molecular Function: beta-glucosidase activity (GO:0008422);; Biological Process: glycosyl compound metabolic process (GO:1901657);;	K05350|0|sly:104645804|K05350 beta-glucosidase [EC:3.2.1.21] | (RefSeq) beta-glucosidase 18-like	Cyanoamino acid metabolism (ko00460);; Starch and sucrose metabolism (ko00500);; Phenylpropanoid biosynthesis (ko00940)
		298	Solyc02g080300.3	0.922252	Biological Process: carbohydrate metabolic process (GO:0005975);; Molecular Function: beta-glucosidase activity (GO:0008422);; Biological Process: glycosyl compound metabolic process (GO:1901657);;	K05350|0|sly:104645805|K05350 beta-glucosidase [EC:3.2.1.21] | (RefSeq) beta-glucosidase 18	Cyanoamino acid metabolism (ko00460);; Starch and sucrose metabolism (ko00500);; Phenylpropanoid biosynthesis (ko00940)
		299	Solyc02g080930.3	0.990965	--	--	--
		300	Solyc02g081080.3	0.9818	Cellular Component: integral component of membrane (GO:0016021);;	--	--
		301	Solyc02g081140.3	0.958517	Cellular Component: nucleus (GO:0005634);; Cellular Component: cytosol (GO:0005829);; Biological Process: Golgi organization (GO:0007030);; Biological Process: nuclear envelope reassembly (GO:0031468);; Molecular Function: ubiquitin binding (GO:0043130);; Biological Process: proteasome-mediated ubiquitin-dependent protein catabolic process (GO:0043161);; Biological Process: membrane fusion (GO:00…	K14012|0|sly:101244442|K14012 UBX domain-containing protein 1 | (RefSeq) plant UBX domain-containing protein 4-like	Protein processing in endoplasmic reticulum (ko04141)
		302	Solyc02g081430.3	0.958727	Molecular Function: glutathione transferase activity (GO:0004364);; Molecular Function: glutathione peroxidase activity (GO:0004602);; Cellular Component: nuclear envelope (GO:0005635);; Cellular Component: vacuole (GO:0005773);; Cellular Component: endoplasmic reticulum (GO:0005783);; Cellular Component: Golgi apparatus (GO:0005794);; Cellular Component: integral component of membrane (GO:001602…	K00799|4.14903e-101|sly:101263072|K00799 glutathione S-transferase [EC:2.5.1.18] | (RefSeq) microsomal glutathione S-transferase 3	Glutathione metabolism (ko00480)
		303	Solyc02g081700.1	0.975092	Molecular Function: threonine-type endopeptidase activity (GO:0004298);; Cellular Component: nucleus (GO:0005634);; Cellular Component: cytoplasm (GO:0005737);; Biological Process: ubiquitin-dependent protein catabolic process (GO:0006511);; Cellular Component: proteasome core complex, alpha-subunit complex (GO:0019773);;	K02728|7.62126e-174|sly:101257034|K02728 20S proteasome subunit alpha 3 [EC:3.4.25.1] | (RefSeq) proteasome subunit alpha type-4	Proteasome (ko03050)
		304	Solyc02g082220.3	0.979709	Biological Process: intracellular protein transport (GO:0006886);; Biological Process: ER to Golgi vesicle-mediated transport (GO:0006888);; Biological Process: endoplasmic reticulum organization (GO:0007029);; Biological Process: Golgi organization (GO:0007030);; Molecular Function: zinc ion binding (GO:0008270);; Biological Process: regulation of cell size (GO:0008361);; Biological Process: cel…	K14007|0|sly:101243662|K14007 protein transport protein SEC24 | (RefSeq) protein transport protein Sec24-like At3g07100	Protein processing in endoplasmic reticulum (ko04141)
		305	Solyc02g082250.4	0.962692	Molecular Function: thioredoxin-disulfide reductase activity (GO:0004791);; Cellular Component: cytoplasm (GO:0005737);; Biological Process: removal of superoxide radicals (GO:0019430);; Biological Process: oxidation-reduction process (GO:0055114);;	K00384|0|sly:101268054|K00384 thioredoxin reductase (NADPH) [EC:1.8.1.9] | (RefSeq) thioredoxin reductase NTRB-like	Pyrimidine metabolism (ko00240);; Selenocompound metabolism (ko00450)
		306	Solyc02g082360.4	0.855936	Biological Process: ribosomal subunit export from nucleus (GO:0000054);; Biological Process: maturation of 5.8S rRNA (GO:0000460);; Biological Process: maturation of LSU-rRNA (GO:0000470);; Molecular Function: translation initiation factor activity (GO:0003743);; Cellular Component: nucleolus (GO:0005730);; Cellular Component: cytosol (GO:0005829);; Biological Process: translational initiation (G…	K03264|1.94711e-130|sly:101265791|K03264 translation initiation factor 6 | (RefSeq) eukaryotic translation initiation factor 6-2	Ribosome biogenesis in eukaryotes (ko03008)
		307	Solyc02g082450.3	0.954943	Cellular Component: integral component of membrane (GO:0016021);; Biological Process: transmembrane transport (GO:0055085);;	--	--
		308	Solyc02g082710.3	0.995426	Molecular Function: structural constituent of ribosome (GO:0003735);; Cellular Component: integral component of membrane (GO:0016021);; Cellular Component: cytosolic small ribosomal subunit (GO:0022627);; Biological Process: tail-anchored membrane protein insertion into ER membrane (GO:0071816);;	--	--
		309	Solyc02g082900.3	0.998627	Cellular Component: endoplasmic reticulum (GO:0005783);; Biological Process: biosynthetic process (GO:0009058);; Cellular Component: integral component of membrane (GO:0016021);; Molecular Function: hydrolase activity, acting on ester bonds (GO:0016788);; Molecular Function: strictosidine synthase activity (GO:0016844);;	--	--
		310	Solyc02g082910.4	0.99333	Molecular Function: catalytic activity (GO:0003824);; Biological Process: metabolic process (GO:0008152);;	--	--
		311	Solyc02g082920.4	0.994202	Biological Process: polysaccharide catabolic process (GO:0000272);; Molecular Function: chitinase activity (GO:0004568);; Cellular Component: extracellular space (GO:0005615);; Biological Process: chitin catabolic process (GO:0006032);; Biological Process: defense response (GO:0006952);; Biological Process: response to biotic stimulus (GO:0009607);; Biological Process: cell wall macromolecule cat…	K20547|0|sly:544149|K20547 basic endochitinase B [EC:3.2.1.14] | (RefSeq) CHI3; chitinase	Amino sugar and nucleotide sugar metabolism (ko00520)
		312	Solyc02g083130.4	0.854795	Cellular Component: mitochondrion (GO:0005739);; Biological Process: protein transport (GO:0015031);;	K19476|0|sly:101250180|K19476 vacuolar protein sorting-associated protein IST1 | (RefSeq) uncharacterized LOC101250180	Endocytosis (ko04144)
		313	Solyc02g083400.3	0.925956	Molecular Function: zinc ion binding (GO:0008270);; Cellular Component: integral component of membrane (GO:0016021);;	--	--
		314	Solyc02g083710.3	0.973272	Cellular Component: nucleus (GO:0005634);; Cellular Component: cytosol (GO:0005829);; Cellular Component: proteasome regulatory particle, base subcomplex (GO:0008540);; Molecular Function: polyubiquitin modification-dependent protein binding (GO:0031593);; Biological Process: proteasome-mediated ubiquitin-dependent protein catabolic process (GO:0043161);; Biological Process: proteasome assembly (…	K03029|0|spen:107011568|K03029 26S proteasome regulatory subunit N10 | (RefSeq) 26S proteasome non-ATPase regulatory subunit 4 homolog	Proteasome (ko03050)
		315	Solyc02g083850.3	0.870195	Molecular Function: calmodulin-dependent protein kinase activity (GO:0004683);; Molecular Function: calcium ion binding (GO:0005509);; Molecular Function: calmodulin binding (GO:0005516);; Molecular Function: ATP binding (GO:0005524);; Cellular Component: nucleus (GO:0005634);; Cellular Component: cytoplasm (GO:0005737);; Cellular Component: plasma membrane (GO:0005886);; Biological Process: absc…	K13412|0|sly:101260391|K13412 calcium-dependent protein kinase [EC:2.7.11.1] | (RefSeq) calcium-dependent protein kinase 18-like	Plant-pathogen interaction (ko04626)
		316	Solyc02g084650.3	0.99075	--	--	--
		317	Solyc02g084710.3	0.993478	Biological Process: sulfate assimilation (GO:0000103);; Cellular Component: cytosol (GO:0005829);; Cellular Component: plasma membrane (GO:0005886);; Biological Process: protein folding (GO:0006457);; Biological Process: glycerol ether metabolic process (GO:0006662);; Molecular Function: enzyme activator activity (GO:0008047);; Molecular Function: protein disulfide oxidoreductase activity (GO:001…	K03671|1.34832e-78|sly:101245904|K03671 thioredoxin 1 | (RefSeq) thioredoxin H-type 2	--
		318	Solyc02g084840.3	0.981842	Biological Process: response to stress (GO:0006950);; Biological Process: response to water (GO:0009415);;	--	--
		319	Solyc02g084870.3	0.913588	Biological Process: MAPK cascade (GO:0000165);; Molecular Function: MAP kinase activity (GO:0004707);; Molecular Function: ATP binding (GO:0005524);; Cellular Component: intracellular (GO:0005622);;	K20537|0|sly:100736510|K20537 mitogen-activated protein kinase 7/14 [EC:2.7.11.24] | (RefSeq) MAPK8; mitogen-activated protein kinase 8	--
		320	Solyc02g084980.3	0.85226	Cellular Component: cytoplasm (GO:0005737);; Biological Process: galactose metabolic process (GO:0006012);; Molecular Function: metal ion binding (GO:0046872);; Molecular Function: inositol 3-alpha-galactosyltransferase activity (GO:0047216);;	K18819|0|sly:100316891|K18819 inositol 3-alpha-galactosyltransferase [EC:2.4.1.123] | (RefSeq) GolS2, GolS-2, SlGolS2; galactinol synthase	Galactose metabolism (ko00052)
		321	Solyc02g085730.3	0.949981	Cellular Component: chloroplast (GO:0009507);; Molecular Function: allene-oxide cyclase activity (GO:0046423);;	K10525|1.15762e-132|sly:544306|K10525 allene oxide cyclase [EC:5.3.99.6] | (RefSeq) AOC, tomAOC; allene oxide cyclase	alpha-Linolenic acid metabolism (ko00592)
		322	Solyc02g085800.2	0.992897	Biological Process: metabolic process (GO:0008152);; Molecular Function: hydrolase activity (GO:0016787);;	--	--
		323	Solyc02g085830.4	0.987735	Biological Process: protein transport (GO:0015031);;	K19476|1.3876e-149|sly:101246301|K19476 vacuolar protein sorting-associated protein IST1 | (RefSeq) IST1 homolog	Endocytosis (ko04144)
		324	Solyc02g086510.4	0.90674	Molecular Function: nucleotide binding (GO:0000166);; Molecular Function: RNA binding (GO:0003723);; Molecular Function: metal ion binding (GO:0046872);;	K13192|0|sly:101258214|K13192 RNA-binding protein 26 | (RefSeq) zinc finger CCCH domain-containing protein 41	--
		325	Solyc02g086530.4	0.944196	Molecular Function: catalytic activity (GO:0003824);; Cellular Component: chloroplast (GO:0009507);; Biological Process: response to abscisic acid (GO:0009737);;	K06617|0|sly:101257623|K06617 raffinose synthase [EC:2.4.1.82] | (RefSeq) galactinol--sucrose galactosyltransferase-like	Galactose metabolism (ko00052)
		326	Solyc02g087000.4	0.93951	Molecular Function: potassium ion transmembrane transporter activity (GO:0015079);; Cellular Component: integral component of membrane (GO:0016021);; Biological Process: potassium ion transmembrane transport (GO:0071805);;	K03549|0|sly:101248158|K03549 KUP system potassium uptake protein | (RefSeq) potassium transporter 8-like	--
		327	Solyc02g087110.3	0.938586	Molecular Function: peroxidase activity (GO:0004601);; Biological Process: response to oxidative stress (GO:0006979);; Molecular Function: heme binding (GO:0020037);; Molecular Function: dioxygenase activity (GO:0051213);; Biological Process: oxidation-reduction process (GO:0055114);; Biological Process: cellular oxidant detoxification (GO:0098869);;	K10529|0|sly:101246396|K10529 alpha-dioxygenase [EC:1.-.-.-] | (RefSeq) alpha-dioxygenase 1-like	alpha-Linolenic acid metabolism (ko00592)
		328	Solyc02g087210.3	0.90822	Molecular Function: zinc ion binding (GO:0008270);;	--	--
		329	Solyc02g088090.1	0.826316	Molecular Function: calcium ion binding (GO:0005509);; Cellular Component: integral component of membrane (GO:0016021);;	K02183|9.03082e-128|sly:101251639|K02183 calmodulin | (RefSeq) probable calcium-binding protein CML30	Phosphatidylinositol signaling system (ko04070);; Plant-pathogen interaction (ko04626)
		330	Solyc02g088130.1	0.981369	Cellular Component: integral component of membrane (GO:0016021);;	--	--
		331	Solyc02g088270.3	0.824955	--	--	--
		332	Solyc02g089020.2	0.981082	Biological Process: regulation of leaf development (GO:2000024);;	--	--
		333	Solyc02g089060.3	0.996683	Molecular Function: hydrolase activity (GO:0016787);;	--	--
		334	Solyc02g089160.3	0.979804	Molecular Function: monooxygenase activity (GO:0004497);; Molecular Function: iron ion binding (GO:0005506);; Biological Process: multicellular organism development (GO:0007275);; Biological Process: brassinosteroid homeostasis (GO:0010268);; Cellular Component: integral component of membrane (GO:0016021);; Biological Process: sterol metabolic process (GO:0016125);; Biological Process: brassinost…	K12640|0|sly:100037489|K12640 brassinosteroid-6-oxidase 2 [EC:1.14.-.-] | (RefSeq) CYP85A1, Dwarf; 6-deoxocastasterone oxidase	Brassinosteroid biosynthesis (ko00905)
		335	Solyc02g089260.4	0.970773	Cellular Component: cytosol (GO:0005829);; Molecular Function: zinc ion binding (GO:0008270);; Cellular Component: plasmodesma (GO:0009506);; Biological Process: response to fungus (GO:0009620);; Biological Process: photomorphogenesis (GO:0009640);; Biological Process: response to auxin (GO:0009733);; Biological Process: unidimensional cell growth (GO:0009826);; Biological Process: auxin polar tr…	K10691|0|sly:101261294|K10691 E3 ubiquitin-protein ligase UBR4 [EC:2.3.2.27] | (RefSeq) auxin transport protein BIG	--
		336	Solyc02g089400.4	0.99393	Biological Process: amino acid transmembrane transport (GO:0003333);; Molecular Function: amino acid transmembrane transporter activity (GO:0015171);; Cellular Component: integral component of membrane (GO:0016021);;	K14207|0|sly:101247382|K14207 solute carrier family 38 (sodium-coupled neutral amino acid transporter), member 2 | (RefSeq) sodium-coupled neutral amino acid transporter 5	--
		337	Solyc02g089470.1	0.98368	--	--	--
		338	Solyc02g089720.3	0.984446	Biological Process: (1->3)-beta-D-glucan catabolic process (GO:0006076);; Cellular Component: cell surface (GO:0009986);; Molecular Function: glucan endo-1,3-beta-D-glucosidase activity (GO:0042973);; Molecular Function: glucan endo-1,3-beta-glucanase activity, C-3 substituted reducing group (GO:0052861);;	K01180|0|sly:101265981|K01180 endo-1,3(4)-beta-glucanase [EC:3.2.1.6] | (RefSeq) probable endo-1,3(4)-beta-glucanase ARB_01444	--
		339	Solyc02g089820.4	0.964069	Cellular Component: nucleus (GO:0005634);; Cellular Component: cytoplasm (GO:0005737);; Biological Process: proteasome assembly (GO:0043248);;	K11599|6.23661e-99|sly:101258917|K11599 proteasome maturation protein | (RefSeq) proteasome maturation factor UMP1-like	Proteasome (ko03050)
		340	Solyc02g089920.1	0.992381	Molecular Function: protein kinase activity (GO:0004672);; Molecular Function: ATP binding (GO:0005524);; Biological Process: protein phosphorylation (GO:0006468);; Cellular Component: integral component of membrane (GO:0016021);;	K04733|0|sly:101258329|K04733 interleukin-1 receptor-associated kinase 4 [EC:2.7.11.1] | (RefSeq) protein LYK5-like	--
		341	Solyc02g089960.3	0.970044	Cellular Component: integral component of membrane (GO:0016021);;	--	--
		342	Solyc02g090310.1	0.876648	Molecular Function: DNA binding (GO:0003677);; Biological Process: regulation of transcription, DNA-templated (GO:0006355);;	--	--
		343	Solyc02g090690.3	0.860333	Cellular Component: integral component of membrane (GO:0016021);;	--	--
		344	Solyc02g090970.1	0.906004	Molecular Function: signal transducer, downstream of receptor, with serine/threonine kinase activity (GO:0004702);; Molecular Function: ATP binding (GO:0005524);; Cellular Component: cytoplasm (GO:0005737);; Biological Process: signal transduction by protein phosphorylation (GO:0023014);;	--	--
		345	Solyc02g091000.4	0.898467	Cellular Component: integral component of membrane (GO:0016021);;	--	--
		346	Solyc02g091070.3	0.993189	Biological Process: drug transmembrane transport (GO:0006855);; Molecular Function: drug transmembrane transporter activity (GO:0015238);; Molecular Function: antiporter activity (GO:0015297);; Cellular Component: integral component of membrane (GO:0016021);;	K03327|0|sly:101265600|K03327 multidrug resistance protein, MATE family | (RefSeq) protein DETOXIFICATION 14-like	--
		347	Solyc02g091100.3	0.921367	Molecular Function: magnesium ion binding (GO:0000287);; Molecular Function: catalytic activity (GO:0003824);; Cellular Component: cytosol (GO:0005829);; Molecular Function: thiamine pyrophosphate binding (GO:0030976);;	K12261|0|sly:101264774|K12261 2-hydroxyacyl-CoA lyase 1 [EC:4.1.-.-] | (RefSeq) 2-hydroxyacyl-CoA lyase	Peroxisome (ko04146)
		348	Solyc02g091197.1	0.950066	--	--	--
		349	Solyc02g091210.1	0.933443	Molecular Function: translation initiation factor activity (GO:0003743);; Biological Process: translational initiation (GO:0006413);;	K03262|0|sly:101262974|K03262 translation initiation factor 5 | (RefSeq) eukaryotic translation initiation factor 5-like	RNA transport (ko03013)
		350	Solyc02g091220.1	0.905853	Molecular Function: translation initiation factor activity (GO:0003743);; Biological Process: translational initiation (GO:0006413);;	K03262|0|sly:101262469|K03262 translation initiation factor 5 | (RefSeq) eukaryotic translation initiation factor 5-like	RNA transport (ko03013)
		351	Solyc02g091250.1	0.859826	Cellular Component: integral component of membrane (GO:0016021);;	--	--
		352	Solyc02g091520.3	0.781806	--	--	--
		353	Solyc02g091900.4	0.920095	Molecular Function: ATP binding (GO:0005524);; Cellular Component: mitochondrion (GO:0005739);; Molecular Function: zinc ion binding (GO:0008270);; Molecular Function: transaminase activity (GO:0008483);; Molecular Function: pyridoxal phosphate binding (GO:0030170);; Molecular Function: cysteine desulfurase activity (GO:0031071);; Biological Process: [2Fe-2S] cluster assembly (GO:0044571);;	K04487|0|adu:107487608|K04487 cysteine desulfurase [EC:2.8.1.7] | (RefSeq) cysteine desulfurase, mitochondrial	Thiamine metabolism (ko00730);; Sulfur relay system (ko04122)
		354	Solyc02g092090.3	0.855074	Molecular Function: transcription factor activity, sequence-specific DNA binding (GO:0003700);; Biological Process: regulation of transcription, DNA-templated (GO:0006355);; Molecular Function: sequence-specific DNA binding (GO:0043565);;	--	--
		355	Solyc02g092110.3	0.984496	Cellular Component: extracellular region (GO:0005576);; Molecular Function: growth factor activity (GO:0008083);; Biological Process: cell proliferation (GO:0008283);;	--	--
		356	Solyc02g092120.3	0.992431	Cellular Component: extracellular region (GO:0005576);; Molecular Function: growth factor activity (GO:0008083);; Biological Process: cell proliferation (GO:0008283);;	--	--
		357	Solyc02g092230.3	0.906999	Biological Process: response to hormone (GO:0009725);; Cellular Component: integral component of membrane (GO:0016021);;	K07297|0|spen:107008910|K07297 adiponectin receptor | (RefSeq) heptahelical transmembrane protein 4-like	--
		358	Solyc02g092240.3	0.87659	Cellular Component: microtubule (GO:0005874);;	--	--
		359	Solyc02g092420.4	0.960573	--	--	--
		360	Solyc02g092820.4	0.99504	--	K14487|0|sly:101251833|K14487 auxin responsive GH3 gene family | (RefSeq) GH3.4, SlGH3.4; probable indole-3-acetic acid-amido synthetase GH3.1	Plant hormone signal transduction (ko04075)
		361	Solyc02g093020.3	0.864071	Cellular Component: integral component of membrane (GO:0016021);;	--	--
		362	Solyc02g093050.3	0.919673	Molecular Function: transcription factor activity, sequence-specific DNA binding (GO:0003700);; Molecular Function: calmodulin binding (GO:0005516);; Cellular Component: nucleus (GO:0005634);; Biological Process: regulation of transcription, DNA-templated (GO:0006355);; Biological Process: response to water deprivation (GO:0009414);; Molecular Function: sequence-specific DNA binding (GO:0043565);…	--	--
		363	Solyc02g093180.3	0.923914	Molecular Function: transferase activity, transferring acyl groups other than amino-acyl groups (GO:0016747);;	--	--
		364	Solyc02g093470.4	0.94334	Cellular Component: integral component of membrane (GO:0016021);;	--	--
		365	Solyc02g093690.3	0.976144	Cellular Component: mitochondrion (GO:0005739);; Biological Process: proton-transporting ATP synthase complex assembly (GO:0043461);;	K07556|0|sly:101254148|K07556 ATP synthase mitochondrial F1 complex assembly factor 2 | (RefSeq) ATP synthase mitochondrial F1 complex assembly factor 2	--
		366	Solyc02g093820.4	0.713763	Biological Process: organ growth (GO:0035265);; Biological Process: protein complex disassembly (GO:0043241);; Molecular Function: ATPase binding (GO:0051117);;	K15627|2.16239e-110|sly:101250175|K15627 tether containing UBX domain for GLUT4 | (RefSeq) plant UBX domain-containing protein 1	--
		367	Solyc02g093860.3	0.913137	Biological Process: amino acid transmembrane transport (GO:0003333);; Cellular Component: plasma membrane (GO:0005886);; Molecular Function: amino acid transmembrane transporter activity (GO:0015171);; Cellular Component: integral component of membrane (GO:0016021);; Biological Process: amino acid import (GO:0043090);;	--	--
		368	Solyc02g094030.3	0.996952	--	--	--
		369	Solyc02g094180.3	0.910323	Molecular Function: peroxidase activity (GO:0004601);; Cellular Component: extracellular region (GO:0005576);; Biological Process: response to oxidative stress (GO:0006979);; Molecular Function: heme binding (GO:0020037);; Biological Process: hydrogen peroxide catabolic process (GO:0042744);; Molecular Function: metal ion binding (GO:0046872);; Biological Process: oxidation-reduction process (GO:…	K00430|0|spen:107008766|K00430 peroxidase [EC:1.11.1.7] | (RefSeq) peroxidase 51	Phenylpropanoid biosynthesis (ko00940)
		370	Solyc02g094190.3	0.976429	Cellular Component: integral component of membrane (GO:0016021);;	--	--
		371	Solyc02g094270.2	0.986918	Molecular Function: transcription factor activity, sequence-specific DNA binding (GO:0003700);; Biological Process: regulation of transcription, DNA-templated (GO:0006355);; Molecular Function: sequence-specific DNA binding (GO:0043565);;	--	--
		372	Solyc03g005300.3	0.956507	Molecular Function: GTP binding (GO:0005525);; Cellular Component: intracellular (GO:0005622);; Cellular Component: plasma membrane (GO:0005886);; Biological Process: small GTPase mediated signal transduction (GO:0007264);;	K07950|2.12692e-130|sly:101257439|K07950 ADP-ribosylation factor-like protein 5B | (RefSeq) ADP-ribosylation factor-like protein 5	--
		373	Solyc03g005450.3	0.702011	Cellular Component: integral component of membrane (GO:0016021);; Molecular Function: cellulose synthase (UDP-forming) activity (GO:0016760);; Biological Process: cellulose biosynthetic process (GO:0030244);; Biological Process: cell wall organization (GO:0071555);;	--	--
		374	Solyc03g005470.3	0.991397	Cellular Component: integral component of membrane (GO:0016021);;	--	--
		375	Solyc03g005480.4	0.989862	Cellular Component: plasma membrane (GO:0005886);; Cellular Component: integral component of membrane (GO:0016021);; Molecular Function: transmembrane transporter activity (GO:0022857);; Biological Process: transmembrane transport (GO:0055085);;	--	--
		376	Solyc03g005500.1	0.920766	Molecular Function: DNA binding (GO:0003677);; Molecular Function: transcription factor activity, sequence-specific DNA binding (GO:0003700);; Cellular Component: nucleus (GO:0005634);; Biological Process: regulation of transcription, DNA-templated (GO:0006355);;	--	--
		377	Solyc03g005980.3	0.991502	Cellular Component: integral component of plasma membrane (GO:0005887);; Biological Process: water transport (GO:0006833);; Biological Process: cellular water homeostasis (GO:0009992);; Molecular Function: water channel activity (GO:0015250);; Molecular Function: glycerol channel activity (GO:0015254);; Biological Process: glycerol transport (GO:0015793);; Biological Process: ion transmembrane tr…	K09874|0|sly:101246598|K09874 aquaporin NIP | (RefSeq) aquaporin NIP1-1	--
		378	Solyc03g005990.3	0.912429	Molecular Function: transcription factor activity, sequence-specific DNA binding (GO:0003700);; Biological Process: regulation of transcription, DNA-templated (GO:0006355);; Biological Process: brassinosteroid mediated signaling pathway (GO:0009742);;	--	--
		379	Solyc03g006400.3	0.993858	Molecular Function: protein kinase activity (GO:0004672);; Molecular Function: ATP binding (GO:0005524);; Biological Process: protein phosphorylation (GO:0006468);;	--	--
		380	Solyc03g006500.3	0.991344	Molecular Function: protein serine/threonine kinase activity (GO:0004674);; Molecular Function: ATP binding (GO:0005524);; Biological Process: protein phosphorylation (GO:0006468);;	--	--
		381	Solyc03g006510.4	0.966136	Molecular Function: structural molecule activity (GO:0005198);; Biological Process: intracellular protein transport (GO:0006886);; Cellular Component: clathrin coat of trans-Golgi network vesicle (GO:0030130);; Cellular Component: clathrin coat of coated pit (GO:0030132);; Molecular Function: clathrin heavy chain binding (GO:0032050);; Biological Process: clathrin-dependent endocytosis (GO:007258…	--	--
		382	Solyc03g006550.4	0.991981	Molecular Function: magnesium ion binding (GO:0000287);; Biological Process: response to jasmonic acid (GO:0009753);; Molecular Function: terpene synthase activity (GO:0010333);; Biological Process: diterpenoid biosynthetic process (GO:0016102);; Molecular Function: (E,E)-geranyllinalool synthase activity (GO:0080013);;	K17982|0|sly:101262489|K17982 geranyllinalool synthase [EC:4.2.3.144] | (RefSeq) (E,E)-geranyllinalool synthase	Diterpenoid biosynthesis (ko00904)
		383	Solyc03g006700.3	0.994291	Molecular Function: peroxidase activity (GO:0004601);; Cellular Component: extracellular region (GO:0005576);; Biological Process: response to oxidative stress (GO:0006979);; Molecular Function: heme binding (GO:0020037);; Biological Process: hydrogen peroxide catabolic process (GO:0042744);; Molecular Function: metal ion binding (GO:0046872);; Biological Process: oxidation-reduction process (GO:…	K00430|0|sly:101265511|K00430 peroxidase [EC:1.11.1.7] | (RefSeq) suberization-associated anionic peroxidase 2-like	Phenylpropanoid biosynthesis (ko00940)
		384	Solyc03g006820.3	0.915713	Molecular Function: iron ion binding (GO:0005506);; Molecular Function: oxidoreductase activity, acting on paired donors, with incorporation or reduction of molecular oxygen (GO:0016705);; Molecular Function: L-ascorbic acid binding (GO:0031418);; Biological Process: oxidation-reduction process (GO:0055114);;	--	--
		385	Solyc03g007040.4	0.894647	Molecular Function: solute:proton antiporter activity (GO:0015299);; Cellular Component: integral component of membrane (GO:0016021);; Biological Process: hydrogen ion transmembrane transport (GO:1902600);;	--	--
		386	Solyc03g007230.4	0.968359	Molecular Function: protein serine/threonine phosphatase activity (GO:0004722);; Biological Process: protein dephosphorylation (GO:0006470);; Molecular Function: metal ion binding (GO:0046872);;	K14497|0|sly:101249794|K14497 protein phosphatase 2C [EC:3.1.3.16] | (RefSeq) probable protein phosphatase 2C 51	Plant hormone signal transduction (ko04075)
		387	Solyc03g007240.3	0.959772	Molecular Function: spermidine synthase activity (GO:0004766);; Biological Process: polyamine biosynthetic process (GO:0006596);;	K00797|0|sly:543894|K00797 spermidine synthase [EC:2.5.1.16] | (RefSeq) SPM1, LeSPM1; SPM1 protein	Cysteine and methionine metabolism (ko00270);; Arginine and proline metabolism (ko00330);; beta-Alanine metabolism (ko00410);; Glutathione metabolism (ko00480)
		388	Solyc03g007290.4	0.985708	--	K01087|0|sly:101250960|K01087 trehalose 6-phosphate phosphatase [EC:3.1.3.12] | (RefSeq) probable trehalose-phosphate phosphatase 2	Starch and sucrose metabolism (ko00500)
		389	Solyc03g007430.3	0.99231	Molecular Function: structural constituent of ribosome (GO:0003735);; Cellular Component: mitochondrion (GO:0005739);; Biological Process: translation (GO:0006412);; Biological Process: transport (GO:0006810);; Cellular Component: integral component of membrane (GO:0016021);; Molecular Function: metallochaperone activity (GO:0016530);;	K15119|0|sly:101253663|K15119 solute carrier family 25, member 39/40 | (RefSeq) mitochondrial carrier protein MTM1	--
		390	Solyc03g007520.3	0.930054	--	--	--
		391	Solyc03g007530.3	0.979703	Molecular Function: ATP binding (GO:0005524);; Cellular Component: integral component of membrane (GO:0016021);; Molecular Function: ATPase activity, coupled to transmembrane movement of substances (GO:0042626);; Biological Process: transmembrane transport (GO:0055085);;	K05666|0|sly:101256256|K05666 ATP-binding cassette, subfamily C (CFTR/MRP), member 2 | (RefSeq) ABC transporter C family member 10-like	--
		392	Solyc03g007770.3	0.970835	Cellular Component: cell (GO:0005623);; Biological Process: cellular ion homeostasis (GO:0006873);; Molecular Function: voltage-gated anion channel activity (GO:0008308);; Cellular Component: integral component of membrane (GO:0016021);; Biological Process: regulation of anion transmembrane transport (GO:1903959);;	--	--
		393	Solyc03g013160.4	0.975115	Biological Process: amino acid transmembrane transport (GO:0003333);; Molecular Function: amino acid transmembrane transporter activity (GO:0015171);; Cellular Component: integral component of membrane (GO:0016021);;	K15015|0|sly:101262784|K15015 solute carrier family 32 (vesicular inhibitory amino acid transporter) | (RefSeq) vacuolar amino acid transporter 1	--
		394	Solyc03g013440.4	0.936671	Biological Process: amino acid transmembrane transport (GO:0003333);; Molecular Function: amino acid transmembrane transporter activity (GO:0015171);; Cellular Component: integral component of membrane (GO:0016021);;	K15015|2.22119e-169|sly:101264793|K15015 solute carrier family 32 (vesicular inhibitory amino acid transporter) | (RefSeq) vacuolar amino acid transporter 1-like	--
		395	Solyc03g019770.4	0.859513	--	--	--
		396	Solyc03g019870.4	0.992649	Molecular Function: monooxygenase activity (GO:0004497);; Molecular Function: iron ion binding (GO:0005506);; Biological Process: multicellular organism development (GO:0007275);; Biological Process: brassinosteroid homeostasis (GO:0010268);; Cellular Component: integral component of membrane (GO:0016021);; Biological Process: sterol metabolic process (GO:0016125);; Biological Process: brassinost…	--	--
		397	Solyc03g019950.3	0.87326	--	--	--
		398	Solyc03g020010.1	0.992443	Molecular Function: endopeptidase inhibitor activity (GO:0004866);; Biological Process: negative regulation of endopeptidase activity (GO:0010951);;	--	--
		399	Solyc03g020050.3	0.9908	Molecular Function: serine-type endopeptidase inhibitor activity (GO:0004867);; Biological Process: negative regulation of endopeptidase activity (GO:0010951);;	--	--
		400	Solyc03g025200.3	0.772017	Biological Process: drug transmembrane transport (GO:0006855);; Molecular Function: drug transmembrane transporter activity (GO:0015238);; Molecular Function: antiporter activity (GO:0015297);; Cellular Component: integral component of membrane (GO:0016021);;	K03327|0|sly:101262995|K03327 multidrug resistance protein, MATE family | (RefSeq) protein DETOXIFICATION 35	--
		401	Solyc03g025260.1	0.993492	Molecular Function: nucleic acid binding (GO:0003676);; Molecular Function: ubiquitin-protein transferase activity (GO:0004842);; Cellular Component: nucleus (GO:0005634);; Molecular Function: zinc ion binding (GO:0008270);; Biological Process: protein ubiquitination (GO:0016567);;	K10624|0|spen:107013099|K10624 E3 ubiquitin-protein ligase RBBP6 [EC:2.3.2.27] | (RefSeq) E3 ubiquitin-protein ligase RBBP6-like	--
		402	Solyc03g025670.3	0.993992	--	--	--
		403	Solyc03g025950.4	0.909504	Cellular Component: endomembrane system (GO:0012505);; Cellular Component: integral component of membrane (GO:0016021);; Molecular Function: heme binding (GO:0020037);;	K17278|1.5321e-151|sly:101246317|K17278 membrane-associated progesterone receptor component | (RefSeq) membrane steroid-binding protein 2-like	--
		404	Solyc03g026230.1	0.996137	Biological Process: drug transmembrane transport (GO:0006855);; Molecular Function: drug transmembrane transporter activity (GO:0015238);; Molecular Function: antiporter activity (GO:0015297);; Cellular Component: integral component of membrane (GO:0016021);;	K03327|0|sly:101264595|K03327 multidrug resistance protein, MATE family | (RefSeq) protein DETOXIFICATION 49	--
		405	Solyc03g031600.3	0.93712	Cellular Component: integral component of membrane (GO:0016021);;	K13347|4.4048e-101|sot:102586782|K13347 peroxisomal membrane protein 2 | (RefSeq) peroxisomal membrane protein PMP22-like	Peroxisome (ko04146)
		406	Solyc03g031910.3	0.994164	--	K10706|0|sly:101258828|K10706 senataxin [EC:3.6.4.-] | (RefSeq) uncharacterized LOC101258828	--
		407	Solyc03g031920.3	0.873491	Cellular Component: integral component of membrane (GO:0016021);; Biological Process: transmembrane transport (GO:0055085);;	--	--
		408	Solyc03g032030.4	0.876724	Molecular Function: structural constituent of ribosome (GO:0003735);; Biological Process: translation (GO:0006412);; Biological Process: transport (GO:0006810);; Cellular Component: integral component of membrane (GO:0016021);;	K15102|0|sly:101261098|K15102 solute carrier family 25 (mitochondrial phosphate transporter), member 3 | (RefSeq) mitochondrial phosphate carrier protein 1, mitochondrial	--
		409	Solyc03g032090.1	0.962608	Biological Process: amino acid transmembrane transport (GO:0003333);; Molecular Function: amino acid transmembrane transporter activity (GO:0015171);; Cellular Component: integral component of membrane (GO:0016021);;	K14209|0|sly:101263188|K14209 solute carrier family 36 (proton-coupled amino acid transporter) | (RefSeq) amino acid transporter ANTL1	--
		410	Solyc03g032160.3	0.905501	--	K04523|0|sly:101265008|K04523 ubiquilin | (RefSeq) ubiquitin domain-containing protein DSK2b	Protein processing in endoplasmic reticulum (ko04141)
		411	Solyc03g033460.3	0.893703	Cellular Component: integral component of membrane (GO:0016021);; Biological Process: transmembrane transport (GO:0055085);;	--	--
		412	Solyc03g033640.3	0.956125	Cellular Component: integral component of membrane (GO:0016021);;	--	--
		413	Solyc03g033790.4	0.984242	Molecular Function: ATP binding (GO:0005524);;	--	--
		414	Solyc03g033795.1	0.931003	--	--	--
		415	Solyc03g034180.3	0.985729	Molecular Function: protein domain specific binding (GO:0019904);;	K06630|5.02352e-180|sly:101255667|K06630 14-3-3 protein epsilon | (RefSeq) 14-3-3-like protein	--
		416	Solyc03g034370.1	0.99684	--	--	--
		417	Solyc03g043895.1	0.996832	Molecular Function: transcription factor activity, sequence-specific DNA binding (GO:0003700);; Biological Process: regulation of transcription, DNA-templated (GO:0006355);; Molecular Function: sequence-specific DNA binding (GO:0043565);;	--	--
		418	Solyc03g044010.4	0.935388	Cellular Component: mitochondrial outer membrane (GO:0005741);; Biological Process: transmembrane transport (GO:0055085);;	K15040|0|sly:101267584|K15040 voltage-dependent anion channel protein 2 | (RefSeq) mitochondrial outer membrane protein porin 2	--
		419	Solyc03g044725.1	0.80631	#N/A	#N/A	#N/A
		420	Solyc03g044830.4	0.969901	--	--	--
		421	Solyc03g044850.1	0.991629	--	--	--
		422	Solyc03g044900.3	0.961428	Molecular Function: calcium ion binding (GO:0005509);;	K13448|1.35809e-98|sly:101253669|K13448 calcium-binding protein CML | (RefSeq) probable calcium-binding protein CML41	Plant-pathogen interaction (ko04626)
		423	Solyc03g044910.1	0.937096	Cellular Component: integral component of membrane (GO:0016021);;	--	--
		424	Solyc03g044960.2	0.99249	Molecular Function: uniporter activity (GO:0015292);; Cellular Component: integral component of membrane (GO:0016021);; Biological Process: transmembrane transport (GO:0055085);;	K20858|0|sly:101253979|K20858 calcium uniporter protein, mitochondrial | (RefSeq) calcium uniporter protein 1, mitochondrial-like	--
		425	Solyc03g046380.1	0.979388	--	--	--
		426	Solyc03g058970.4	0.756374	Molecular Function: catalytic activity (GO:0003824);;	K06617|0|sly:101254878|K06617 raffinose synthase [EC:2.4.1.82] | (RefSeq) probable galactinol--sucrose galactosyltransferase 2	Galactose metabolism (ko00052)
		427	Solyc03g059250.3	0.941698	Molecular Function: protein serine/threonine kinase activity (GO:0004674);; Molecular Function: ATP binding (GO:0005524);; Biological Process: protein phosphorylation (GO:0006468);;	K08857|0|sly:101257245|K08857 NIMA (never in mitosis gene a)-related kinase 1/4/5 [EC:2.7.11.1] | (RefSeq) serine/threonine-protein kinase Nek6-like	--
		428	Solyc03g070430.1	0.828887	#N/A	#N/A	#N/A
		429	Solyc03g071850.1	0.993585	Biological Process: flavonoid biosynthetic process (GO:0009813);; Cellular Component: intracellular membrane-bounded organelle (GO:0043231);; Biological Process: flavonoid glucuronidation (GO:0052696);; Molecular Function: quercetin 3-O-glucosyltransferase activity (GO:0080043);; Molecular Function: quercetin 7-O-glucosyltransferase activity (GO:0080044);;	--	--
		430	Solyc03g078490.4	0.99426	Biological Process: flavonoid biosynthetic process (GO:0009813);; Cellular Component: intracellular membrane-bounded organelle (GO:0043231);; Biological Process: flavonoid glucuronidation (GO:0052696);; Molecular Function: quercetin 3-O-glucosyltransferase activity (GO:0080043);; Molecular Function: quercetin 7-O-glucosyltransferase activity (GO:0080044);;	--	--
		431	Solyc03g078520.4	0.988875	Molecular Function: protein serine/threonine kinase activity (GO:0004674);; Molecular Function: ATP binding (GO:0005524);; Biological Process: protein phosphorylation (GO:0006468);; Cellular Component: integral component of membrane (GO:0016021);;	--	--
		432	Solyc03g078630.3	0.953792	--	--	--
		433	Solyc03g079930.3	0.861878	Cellular Component: mitochondrial matrix (GO:0005759);;	K15414|4.49962e-148|sly:101257446|K15414 complement component 1 Q subcomponent-binding protein, mitochondrial | (RefSeq) uncharacterized protein At2g39795, mitochondrial	--
		434	Solyc03g080050.3	0.934755	Cellular Component: membrane (GO:0016020);;	--	--
		435	Solyc03g080090.4	0.830845	Molecular Function: DNA binding (GO:0003677);; Cellular Component: nucleus (GO:0005634);; Biological Process: regulation of transcription, DNA-templated (GO:0006355);; Cellular Component: integral component of membrane (GO:0016021);;	--	--
		436	Solyc03g080190.3	0.993032	Molecular Function: metal ion binding (GO:0046872);; Molecular Function: dioxygenase activity (GO:0051213);; Biological Process: oxidation-reduction process (GO:0055114);;	--	--
		437	Solyc03g081310.3	0.861125	--	--	--
		438	Solyc03g082520.1	0.861728	Biological Process: response to auxin (GO:0009733);;	K14488|5.17241e-27|cic:CICLE_v10022912mg|K14488 SAUR family protein | (RefSeq) hypothetical protein	Plant hormone signal transduction (ko04075)
		439	Solyc03g083420.4	0.770059	Molecular Function: protein kinase activity (GO:0004672);; Molecular Function: ATP binding (GO:0005524);; Biological Process: protein phosphorylation (GO:0006468);;	--	--
		440	Solyc03g083440.4	0.936251	Molecular Function: iron ion binding (GO:0005506);; Biological Process: glutamate biosynthetic process (GO:0006537);; Cellular Component: chloroplast stroma (GO:0009570);; Biological Process: response to cytokinin (GO:0009735);; Molecular Function: FMN binding (GO:0010181);; Molecular Function: glutamate synthase (NADH) activity (GO:0016040);; Biological Process: ammonia assimilation cycle (GO:00…	K00264|0|sly:101254281|K00264 glutamate synthase (NADPH/NADH) [EC:1.4.1.13 1.4.1.14] | (RefSeq) glutamate synthase 1 [NADH], chloroplastic	Alanine, aspartate and glutamate metabolism (ko00250);; Nitrogen metabolism (ko00910);; Biosynthesis of amino acids (ko01230)
		441	Solyc03g083620.1	0.990573	Molecular Function: enzyme inhibitor activity (GO:0004857);; Biological Process: negative regulation of catalytic activity (GO:0043086);;	--	--
		442	Solyc03g083900.4	0.991248	Molecular Function: copper ion binding (GO:0005507);; Cellular Component: plant-type cell wall (GO:0009505);; Cellular Component: plasmodesma (GO:0009506);; Cellular Component: integral component of membrane (GO:0016021);; Molecular Function: oxidoreductase activity, oxidizing metal ions (GO:0016722);; Cellular Component: anchored component of plasma membrane (GO:0046658);; Biological Process: ox…	K19791|0|sly:101247502|K19791 iron transport multicopper oxidase | (RefSeq) monocopper oxidase-like protein SKS1	--
		443	Solyc03g093380.2	0.985346	Molecular Function: protein serine/threonine kinase activity (GO:0004674);; Molecular Function: ATP binding (GO:0005524);; Biological Process: protein phosphorylation (GO:0006468);; Cellular Component: integral component of membrane (GO:0016021);;	--	--
		444	Solyc03g093930.4	0.991882	--	K09422|0|sly:101246699|K09422 myb proto-oncogene protein, plant | (RefSeq) transcription factor WER-like	--
		445	Solyc03g094120.3	0.993754	Cellular Component: integral component of membrane (GO:0016021);;	--	--
		446	Solyc03g095410.3	0.934239	Cellular Component: exocyst (GO:0000145);; Cellular Component: plasma membrane (GO:0005886);; Biological Process: exocytosis (GO:0006887);; Cellular Component: plasmodesma (GO:0009506);; Biological Process: vesicle docking (GO:0048278);;	K19984|0|sly:101251163|K19984 exocyst complex component 5 | (RefSeq) exocyst complex component SEC10	--
		447	Solyc03g095510.3	0.991278	Molecular Function: protein serine/threonine kinase activity (GO:0004674);; Molecular Function: ATP binding (GO:0005524);; Cellular Component: nucleus (GO:0005634);; Cellular Component: cytoplasm (GO:0005737);; Biological Process: protein phosphorylation (GO:0006468);; Biological Process: intracellular signal transduction (GO:0035556);;	K04688|0|sly:101252563|K04688 ribosomal protein S6 kinase beta [EC:2.7.11.1] | (RefSeq) serine/threonine-protein kinase AtPK2/AtPK19	--
		448	Solyc03g095700.1	0.990141	Cellular Component: chloroplast (GO:0009507);;	--	--
		449	Solyc03g095710.4	0.954281	Molecular Function: alpha-amylase activity (GO:0004556);; Molecular Function: calcium ion binding (GO:0005509);; Biological Process: carbohydrate metabolic process (GO:0005975);;	K01176|0|sly:101254670|K01176 alpha-amylase [EC:3.2.1.1] | (RefSeq) alpha-amylase	Starch and sucrose metabolism (ko00500)
		450	Solyc03g095730.4	0.907242	Cellular Component: mitochondrial inner membrane (GO:0005743);; Biological Process: oxidation-reduction process (GO:0055114);; Cellular Component: respiratory chain (GO:0070469);;	--	--
		451	Solyc03g096670.3	0.985427	Molecular Function: protein serine/threonine phosphatase activity (GO:0004722);; Biological Process: protein dephosphorylation (GO:0006470);; Molecular Function: metal ion binding (GO:0046872);;	K14497|0|sly:100316895|K14497 protein phosphatase 2C [EC:3.1.3.16] | (RefSeq) PP2C-2, SlPP2C-2; protein phosphatase 2C AHG3 homolog	Plant hormone signal transduction (ko04075)
		452	Solyc03g096910.3	0.954466	Molecular Function: GTP binding (GO:0005525);; Cellular Component: intracellular (GO:0005622);; Biological Process: small GTPase mediated signal transduction (GO:0007264);;	--	--
		453	Solyc03g097020.4	0.975701	Molecular Function: ATP binding (GO:0005524);;	K17681|0|sly:101249619|K17681 ATPase family AAA domain-containing protein 3A/B | (RefSeq) AAA-type ATPase family protein	--
		454	Solyc03g097110.4	0.981757	Molecular Function: nucleotide binding (GO:0000166);; Molecular Function: nucleic acid binding (GO:0003676);; Biological Process: response to cytokinin (GO:0009735);;	--	--
		455	Solyc03g097120.3	0.953574	Molecular Function: transcription factor activity, sequence-specific DNA binding (GO:0003700);; Cellular Component: nucleus (GO:0005634);; Biological Process: regulation of transcription, DNA-templated (GO:0006355);; Molecular Function: sequence-specific DNA binding (GO:0043565);;	K09419|0|sly:101259923|K09419 heat shock transcription factor, other eukaryote | (RefSeq) heat stress transcription factor A-1	--
		456	Solyc03g097180.3	0.97586	Cellular Component: endoplasmic reticulum (GO:0005783);; Cellular Component: plasma membrane (GO:0005886);;	--	--
		457	Solyc03g097670.4	0.995723	--	K17592|0|sly:104646477|K17592 sacsin | (RefSeq) uncharacterized LOC104646477	--
		458	Solyc03g097840.3	0.832002	Molecular Function: structural constituent of ribosome (GO:0003735);; Biological Process: translation (GO:0006412);; Biological Process: transport (GO:0006810);; Cellular Component: integral component of membrane (GO:0016021);;	K15102|0|sly:101255971|K15102 solute carrier family 25 (mitochondrial phosphate transporter), member 3 | (RefSeq) mitochondrial phosphate carrier protein 3, mitochondrial	--
		459	Solyc03g097970.3	0.977537	Cellular Component: endoplasmic reticulum (GO:0005783);; Biological Process: intracellular protein transport (GO:0006886);; Cellular Component: integral component of membrane (GO:0016021);; Molecular Function: oxidoreductase activity (GO:0016491);; Biological Process: oxidation-reduction process (GO:0055114);;	--	--
		460	Solyc03g098090.2	0.992757	Cellular Component: plasma membrane (GO:0005886);; Cellular Component: integral component of membrane (GO:0016021);;	--	--
		461	Solyc03g098100.4	0.991499	Molecular Function: oxidoreductase activity (GO:0016491);; Biological Process: oxidation-reduction process (GO:0055114);;	--	--
		462	Solyc03g098175.1	0.892987	--	K10875|6.42199e-24|spen:107027855|K10875 DNA repair and recombination protein RAD54 and RAD54-like protein [EC:3.6.4.-] | (RefSeq) SNF2 domain-containing protein CLASSY 3-like	Homologous recombination (ko03440)
		463	Solyc03g098210.4	0.978085	Molecular Function: ion channel activity (GO:0005216);; Cellular Component: integral component of membrane (GO:0016021);; Biological Process: ion transmembrane transport (GO:0034220);;	K05391|0|sly:101253874|K05391 cyclic nucleotide gated channel, other eukaryote | (RefSeq) CNGC15; cyclic nucleotide gated channel 15	Plant-pathogen interaction (ko04626)
		464	Solyc03g098450.3	0.870936	Molecular Function: actin binding (GO:0003779);; Molecular Function: kinase activity (GO:0016301);; Biological Process: phosphorylation (GO:0016310);;	--	--
		465	Solyc03g098670.1	0.961273	Molecular Function: endopeptidase inhibitor activity (GO:0004866);; Biological Process: negative regulation of endopeptidase activity (GO:0010951);;	--	--
		466	Solyc03g098720.3	0.892951	Molecular Function: endopeptidase inhibitor activity (GO:0004866);; Biological Process: negative regulation of endopeptidase activity (GO:0010951);;	--	--
		467	Solyc03g098740.1	0.836475	Molecular Function: endopeptidase inhibitor activity (GO:0004866);; Biological Process: negative regulation of endopeptidase activity (GO:0010951);;	--	--
		468	Solyc03g098750.3	0.730815	--	--	--
		469	Solyc03g098760.3	0.991207	Molecular Function: endopeptidase inhibitor activity (GO:0004866);; Biological Process: negative regulation of endopeptidase activity (GO:0010951);;	--	--
		470	Solyc03g110870.3	0.987756	#N/A	#N/A	#N/A
		471	Solyc03g111100.1	0.971762	--	--	--
		472	Solyc03g111290.2	0.931431	Molecular Function: monooxygenase activity (GO:0004497);; Molecular Function: iron ion binding (GO:0005506);; Molecular Function: oxidoreductase activity, acting on paired donors, with incorporation or reduction of molecular oxygen (GO:0016705);; Molecular Function: heme binding (GO:0020037);; Biological Process: oxidation-reduction process (GO:0055114);;	K20665|0|sly:101263598|K20665 jasmonoyl-isoleucine 12-hydroxylase [EC:1.14.-.-] | (RefSeq) cytochrome P450 94B3-like	--
		473	Solyc03g111300.1	0.977302	Molecular Function: monooxygenase activity (GO:0004497);; Molecular Function: iron ion binding (GO:0005506);; Molecular Function: oxidoreductase activity, acting on paired donors, with incorporation or reduction of molecular oxygen (GO:0016705);; Molecular Function: heme binding (GO:0020037);; Biological Process: oxidation-reduction process (GO:0055114);;	K20665|0|sly:101263302|K20665 jasmonoyl-isoleucine 12-hydroxylase [EC:1.14.-.-] | (RefSeq) cytochrome P450 94B3-like	--
		474	Solyc03g111310.3	0.962457	Molecular Function: catalytic activity (GO:0003824);; Cellular Component: plant-type cell wall (GO:0009505);; Molecular Function: protein kinase regulator activity (GO:0019887);; Biological Process: regulation of protein kinase activity (GO:0045859);;	--	--
		475	Solyc03g111530.4	0.99009	Cellular Component: integral component of membrane (GO:0016021);;	--	--
		476	Solyc03g111710.3	0.936642	Molecular Function: transcription cofactor activity (GO:0003712);; Molecular Function: histone acetyltransferase activity (GO:0004402);; Cellular Component: nucleus (GO:0005634);; Biological Process: regulation of transcription, DNA-templated (GO:0006355);; Molecular Function: zinc ion binding (GO:0008270);; Biological Process: histone acetylation (GO:0016573);;	--	--
		477	Solyc03g111730.3	0.949418	Molecular Function: cysteine-type endopeptidase activity (GO:0004197);; Cellular Component: extracellular space (GO:0005615);; Cellular Component: lysosome (GO:0005764);; Biological Process: proteolysis involved in cellular protein catabolic process (GO:0051603);;	K16292|0|sly:101252974|K16292 KDEL-tailed cysteine endopeptidase [EC:3.4.22.-] | (RefSeq) CysEP; KDEL-tailed cysteine endopeptidase CysEP	--
		478	Solyc03g111770.3	0.828043	--	--	--
		479	Solyc03g112230.4	0.956764	Molecular Function: zinc ion binding (GO:0008270);;	K17987|0|sly:101268268|K17987 next to BRCA1 gene 1 protein | (RefSeq) protein NBR1 homolog	--
		480	Solyc03g113040.4	0.978018	Molecular Function: ATP binding (GO:0005524);; Biological Process: lipid transport (GO:0006869);; Cellular Component: integral component of membrane (GO:0016021);; Molecular Function: ATPase activity, coupled to transmembrane movement of substances (GO:0042626);; Cellular Component: intracellular membrane-bounded organelle (GO:0043231);; Biological Process: transmembrane transport (GO:0055085);;	--	--
		481	Solyc03g113220.3	0.977277	Cellular Component: membrane (GO:0016020);;	--	--
		482	Solyc03g113420.4	0.923324	Molecular Function: transporter activity (GO:0005215);; Biological Process: transport (GO:0006810);; Cellular Component: integral component of membrane (GO:0016021);;	--	--
		483	Solyc03g113810.1	0.991408	--	--	--
		484	Solyc03g114160.1	0.979534	Molecular Function: ubiquitin-protein transferase activity (GO:0004842);; Cellular Component: nucleus (GO:0005634);; Cellular Component: cytoplasm (GO:0005737);; Biological Process: protein ubiquitination (GO:0016567);;	--	--
		485	Solyc03g114210.3	0.988085	Molecular Function: protein kinase activity (GO:0004672);; Molecular Function: ATP binding (GO:0005524);; Biological Process: protein phosphorylation (GO:0006468);;	--	--
		486	Solyc03g114230.2	0.991073	Molecular Function: RNA polymerase II regulatory region sequence-specific DNA binding (GO:0000977);; Molecular Function: transcription factor activity, sequence-specific DNA binding (GO:0003700);; Biological Process: regulation of transcription from RNA polymerase II promoter (GO:0006357);; Molecular Function: protein dimerization activity (GO:0046983);; Cellular Component: RNA polymerase II tran…	--	--
		487	Solyc03g114580.4	0.949746	--	--	--
		488	Solyc03g114860.4	0.953866	Molecular Function: intramolecular transferase activity (GO:0016866);; Biological Process: cellulose biosynthetic process (GO:0030244);;	K13379|0|sly:101260709|K13379 reversibly glycosylated polypeptide / UDP-arabinopyranose mutase [EC:2.4.1.- 5.4.99.30] | (RefSeq) UDP-arabinose mutase-like protein	Amino sugar and nucleotide sugar metabolism (ko00520)
		489	Solyc03g114950.2	0.955847	Molecular Function: ATP binding (GO:0005524);; Cellular Component: integral component of membrane (GO:0016021);; Molecular Function: ATPase activity, coupled to transmembrane movement of substances (GO:0042626);; Biological Process: transmembrane transport (GO:0055085);;	--	--
		490	Solyc03g115060.3	0.91989	--	--	--
		491	Solyc03g115850.3	0.98971	--	--	--
		492	Solyc03g115920.3	0.99844	Cellular Component: ubiquitin ligase complex (GO:0000151);; Biological Process: protein polyubiquitination (GO:0000209);; Cellular Component: cytoplasm (GO:0005737);; Molecular Function: zinc ion binding (GO:0008270);; Molecular Function: ubiquitin conjugating enzyme binding (GO:0031624);; Biological Process: positive regulation of proteasomal ubiquitin-dependent protein catabolic process (GO:003…	K11975|0|sly:101249062|K11975 E3 ubiquitin-protein ligase RNF144 [EC:2.3.2.27] | (RefSeq) probable E3 ubiquitin-protein ligase RNF217	--
		493	Solyc03g115930.3	0.927644	Molecular Function: calcium ion binding (GO:0005509);;	--	--
		494	Solyc03g115985.1	0.934655	#N/A	#N/A	#N/A
		495	Solyc03g115990.3	0.942942	Biological Process: carbohydrate metabolic process (GO:0005975);; Biological Process: malate metabolic process (GO:0006108);; Cellular Component: chloroplast (GO:0009507);; Molecular Function: L-malate dehydrogenase activity (GO:0030060);; Biological Process: oxidation-reduction process (GO:0055114);;	K00026|0|sly:101258932|K00026 malate dehydrogenase [EC:1.1.1.37] | (RefSeq) malate dehydrogenase, chloroplastic-like	Citrate cycle (TCA cycle) (ko00020);; Cysteine and methionine metabolism (ko00270);; Pyruvate metabolism (ko00620);; Glyoxylate and dicarboxylate metabolism (ko00630);; Carbon fixation in photosynthetic organisms (ko00710);; Carbon metabolism (ko01200)
		496	Solyc03g116100.3	0.904194	Molecular Function: DNA binding (GO:0003677);;	K09422|0|sly:101267793|K09422 myb proto-oncogene protein, plant | (RefSeq) myb-related protein 306	--
		497	Solyc03g116390.4	0.993118	--	--	--
		498	Solyc03g116530.3	0.987768	Molecular Function: lyase activity (GO:0016829);;	--	--
		499	Solyc03g116680.3	0.92005	Molecular Function: DNA binding (GO:0003677);; Cellular Component: nucleus (GO:0005634);;	--	--
		500	Solyc03g116750.3	0.924983	Biological Process: regulation of transcription, DNA-templated (GO:0006355);;	--	--
		501	Solyc03g116840.3	0.840789	Molecular Function: DNA binding (GO:0003677);; Molecular Function: protein dimerization activity (GO:0046983);;	--	--
		502	Solyc03g116900.3	0.991362	Molecular Function: transporter activity (GO:0005215);; Biological Process: transport (GO:0006810);; Cellular Component: integral component of membrane (GO:0016021);;	--	--
		503	Solyc03g117130.3	0.990407	Molecular Function: DNA binding (GO:0003677);; Molecular Function: transcription factor activity, sequence-specific DNA binding (GO:0003700);; Cellular Component: nucleus (GO:0005634);; Biological Process: regulation of transcription, DNA-templated (GO:0006355);;	--	--
		504	Solyc03g117490.4	0.954213	Molecular Function: glycerol kinase activity (GO:0004370);; Cellular Component: mitochondrion (GO:0005739);; Cellular Component: cytosol (GO:0005829);; Biological Process: triglyceride metabolic process (GO:0006641);; Biological Process: phosphorylation (GO:0016310);; Biological Process: glycerol catabolic process (GO:0019563);; Biological Process: defense response to bacterium (GO:0042742);; Bio…	K00864|0|sly:101259139|K00864 glycerol kinase [EC:2.7.1.30] | (RefSeq) glycerol kinase	Glycerolipid metabolism (ko00561);; Plant-pathogen interaction (ko04626)
		505	Solyc03g117680.4	0.841012	--	--	--
		506	Solyc03g117860.3	0.988992	Cellular Component: ubiquitin ligase complex (GO:0000151);; Biological Process: protein polyubiquitination (GO:0000209);; Cellular Component: cytoplasm (GO:0005737);; Molecular Function: ubiquitin conjugating enzyme binding (GO:0031624);; Biological Process: positive regulation of proteasomal ubiquitin-dependent protein catabolic process (GO:0032436);; Biological Process: protein ubiquitination i…	--	--
		507	Solyc03g117960.4	0.937951	Molecular Function: nucleic acid binding (GO:0003676);; Cellular Component: nucleus (GO:0005634);; Biological Process: DNA repair (GO:0006281);; Molecular Function: phosphoric diester hydrolase activity (GO:0008081);; Molecular Function: zinc ion binding (GO:0008270);; Molecular Function: hydrolase activity, acting on acid anhydrides, in phosphorus-containing anhydrides (GO:0016818);;	--	--
		508	Solyc03g118340.3	0.930455	Molecular Function: ATP binding (GO:0005524);; Cellular Component: chloroplast (GO:0009507);; Biological Process: protein metabolic process (GO:0019538);;	K03696|0|sly:101265014|K03696 ATP-dependent Clp protease ATP-binding subunit ClpC | (RefSeq) CD4A; ATP-dependent protease CD4A	--
		509	Solyc03g118450.1	0.861882	--	--	--
		510	Solyc03g118540.4	0.886315	Molecular Function: transcription corepressor activity (GO:0003714);; Cellular Component: nucleus (GO:0005634);; Biological Process: response to wounding (GO:0009611);; Biological Process: regulation of defense response (GO:0031347);; Biological Process: negative regulation of nucleic acid-templated transcription (GO:1903507);; Biological Process: regulation of jasmonic acid mediated signaling pa…	K13464|8.1058e-141|sly:101244360|K13464 jasmonate ZIM domain-containing protein | (RefSeq) protein TIFY 6B	Plant hormone signal transduction (ko04075)
		511	Solyc03g118710.3	0.881803	--	--	--
		512	Solyc03g118820.4	0.990611	Molecular Function: GTP binding (GO:0005525);; Cellular Component: intracellular (GO:0005622);; Biological Process: small GTPase mediated signal transduction (GO:0007264);;	--	--
		513	Solyc03g118970.3	0.988328	Biological Process: drug transmembrane transport (GO:0006855);; Molecular Function: drug transmembrane transporter activity (GO:0015238);; Molecular Function: antiporter activity (GO:0015297);; Cellular Component: integral component of membrane (GO:0016021);;	K03327|0|sly:101268373|K03327 multidrug resistance protein, MATE family | (RefSeq) protein DETOXIFICATION 16	--
		514	Solyc03g119090.3	0.905939	Biological Process: MAPK cascade (GO:0000165);; Molecular Function: MAP kinase activity (GO:0004707);; Molecular Function: ATP binding (GO:0005524);; Cellular Component: cytosol (GO:0005829);;	--	--
		515	Solyc03g119340.3	0.891996	Molecular Function: protein kinase activity (GO:0004672);; Molecular Function: ATP binding (GO:0005524);; Biological Process: protein phosphorylation (GO:0006468);;	K04733|0|spen:107012861|K04733 interleukin-1 receptor-associated kinase 4 [EC:2.7.11.1] | (RefSeq) putative receptor-like protein kinase At4g00960	--
		516	Solyc03g119370.2	0.9937	Molecular Function: DNA binding (GO:0003677);;	K09422|3.84552e-160|sly:101266622|K09422 myb proto-oncogene protein, plant | (RefSeq) transcription factor MYB108-like	--
		517	Solyc03g119580.1	0.970032	Molecular Function: DNA binding (GO:0003677);; Molecular Function: transcription factor activity, sequence-specific DNA binding (GO:0003700);; Cellular Component: nucleus (GO:0005634);; Biological Process: regulation of transcription, DNA-templated (GO:0006355);;	--	--
		518	Solyc03g119590.1	0.961803	--	--	--
		519	Solyc03g119600.1	0.960535	--	--	--
		520	Solyc03g120140.3	0.960003	--	--	--
		521	Solyc03g120340.3	0.924866	Cellular Component: kinetochore (GO:0000776);; Molecular Function: centromeric DNA binding (GO:0019237);; Biological Process: kinetochore assembly (GO:0051382);;	--	--
		522	Solyc03g120390.3	0.942621	Cellular Component: nucleus (GO:0005634);; Biological Process: regulation of transcription, DNA-templated (GO:0006355);; Biological Process: auxin-activated signaling pathway (GO:0009734);;	K14484|0|sly:101055548|K14484 auxin-responsive protein IAA | (RefSeq) IAA8; protein IAA8	Plant hormone signal transduction (ko04075)
		523	Solyc03g120410.3	0.899049	--	--	--
		524	Solyc03g120570.3	0.973809	Molecular Function: transporter activity (GO:0005215);; Biological Process: oligopeptide transport (GO:0006857);; Cellular Component: integral component of membrane (GO:0016021);;	--	--
		525	Solyc03g120900.3	0.984812	--	K14004|0|sly:101257847|K14004 protein transport protein SEC13 | (RefSeq) protein transport protein SEC13 homolog B-like	RNA transport (ko03013);; Protein processing in endoplasmic reticulum (ko04141)
		526	Solyc03g121670.4	0.980493	--	--	--
		527	Solyc03g121680.3	0.906525	Molecular Function: hydrolase activity, hydrolyzing O-glycosyl compounds (GO:0004553);; Biological Process: carbohydrate metabolic process (GO:0005975);;	K01193|0|sly:101264195|K01193 beta-fructofuranosidase [EC:3.2.1.26] | (RefSeq) beta-fructofuranosidase, insoluble isoenzyme CWINV1	Galactose metabolism (ko00052);; Starch and sucrose metabolism (ko00500)
		528	Solyc03g121825.1	0.985129	#N/A	#N/A	#N/A
		529	Solyc03g121830.1	0.946243	Molecular Function: glycylpeptide N-tetradecanoyltransferase activity (GO:0004379);; Cellular Component: cytoplasm (GO:0005737);; Biological Process: N-terminal peptidyl-glycine N-myristoylation (GO:0018008);;	K00671|0|sly:101262194|K00671 glycylpeptide N-tetradecanoyltransferase [EC:2.3.1.97] | (RefSeq) glycylpeptide N-tetradecanoyltransferase 1-like	--
		530	Solyc03g121880.4	0.976702	Molecular Function: protein serine/threonine phosphatase activity (GO:0004722);; Biological Process: protein dephosphorylation (GO:0006470);; Molecular Function: metal ion binding (GO:0046872);;	K14497|0|sly:100316894|K14497 protein phosphatase 2C [EC:3.1.3.16] | (RefSeq) PP2C-1, SlPP2C-1; protein phosphatase 2C ABI2 homolog	Plant hormone signal transduction (ko04075)
		531	Solyc03g122190.3	0.960007	Molecular Function: transcription corepressor activity (GO:0003714);; Cellular Component: nucleus (GO:0005634);; Biological Process: response to wounding (GO:0009611);; Biological Process: regulation of defense response (GO:0031347);; Biological Process: negative regulation of nucleic acid-templated transcription (GO:1903507);; Biological Process: regulation of jasmonic acid mediated signaling pa…	K13464|0|sly:100301927|K13464 jasmonate ZIM domain-containing protein | (RefSeq) SRG1, SlSRG1; salt responsive protein 1	Plant hormone signal transduction (ko04075)
		532	Solyc03g122280.3	0.918569	Biological Process: lipid catabolic process (GO:0016042);; Molecular Function: hydrolase activity (GO:0016787);;	--	--
		533	Solyc03g123380.1	0.987696	Cellular Component: membrane (GO:0016020);;	--	--
		534	Solyc03g123730.4	0.981957	Molecular Function: ATP binding (GO:0005524);; Cellular Component: plasma membrane (GO:0005886);; Molecular Function: peptidase activity (GO:0008233);; Cellular Component: proteasome regulatory particle, base subcomplex (GO:0008540);; Molecular Function: TBP-class protein binding (GO:0017025);; Biological Process: ubiquitin-dependent ERAD pathway (GO:0030433);; Cellular Component: nuclear proteas…	K03061|0|spen:107014252|K03061 26S proteasome regulatory subunit T1 | (RefSeq) 26S protease regulatory subunit 7 homolog A	Proteasome (ko03050)
		535	Solyc03g123860.4	0.93653	Molecular Function: protein serine/threonine kinase activity (GO:0004674);; Molecular Function: ATP binding (GO:0005524);; Cellular Component: extracellular region (GO:0005576);; Cellular Component: plasma membrane (GO:0005886);; Biological Process: protein phosphorylation (GO:0006468);; Cellular Component: integral component of membrane (GO:0016021);; Molecular Function: transmembrane receptor p…	--	--
		536	Solyc04g005340.2	0.981359	Cellular Component: extracellular region (GO:0005576);; Cellular Component: cell wall (GO:0005618);; Cellular Component: Golgi apparatus (GO:0005794);; Cellular Component: cytosol (GO:0005829);; Cellular Component: plasmodesma (GO:0009506);; Biological Process: plant-type cell wall biogenesis (GO:0009832);; Molecular Function: transferase activity, transferring glycosyl groups (GO:0016757);; Biol…	K13379|0|spen:107017916|K13379 reversibly glycosylated polypeptide / UDP-arabinopyranose mutase [EC:2.4.1.- 5.4.99.30] | (RefSeq) alpha-1,4-glucan-protein synthase [UDP-forming] 2	Amino sugar and nucleotide sugar metabolism (ko00520)
		537	Solyc04g005380.3	0.980771	Biological Process: signal transduction (GO:0007165);;	--	--
		538	Solyc04g005480.1	0.86218	--	--	--
		539	Solyc04g005670.3	0.839149	--	--	--
		540	Solyc04g006940.4	0.986723	Cellular Component: Golgi membrane (GO:0000139);; Molecular Function: magnesium ion binding (GO:0000287);; Molecular Function: phospholipid-translocating ATPase activity (GO:0004012);; Molecular Function: ATP binding (GO:0005524);; Cellular Component: trans-Golgi network (GO:0005802);; Cellular Component: plasma membrane (GO:0005886);; Cellular Component: integral component of membrane (GO:001602…	K01530|0|sly:101246336|K01530 phospholipid-translocating ATPase [EC:3.6.3.1] | (RefSeq) putative phospholipid-transporting ATPase 9	--
		541	Solyc04g007060.4	0.980911	Biological Process: defense response (GO:0006952);; Molecular Function: ADP binding (GO:0043531);;	--	--
		542	Solyc04g007140.1	0.993804	--	--	--
		543	Solyc04g007150.3	0.78191	Biological Process: maltose metabolic process (GO:0000023);; Molecular Function: alpha-1,4-glucosidase activity (GO:0004558);; Molecular Function: carbohydrate binding (GO:0030246);; Molecular Function: maltose alpha-glucosidase activity (GO:0032450);;	K15925|0|sly:101248093|K15925 alpha-D-xyloside xylohydrolase [EC:3.2.1.177] | (RefSeq) alpha-xylosidase 1	--
		544	Solyc04g007230.3	0.958498	Biological Process: protein transport (GO:0015031);;	K19476|0|sly:101254375|K19476 vacuolar protein sorting-associated protein IST1 | (RefSeq) IST1 homolog	Endocytosis (ko04144)
		545	Solyc04g007490.3	0.955703	Biological Process: defense response (GO:0006952);; Molecular Function: ADP binding (GO:0043531);;	--	--
		546	Solyc04g007530.3	0.931325	Biological Process: drug transmembrane transport (GO:0006855);; Molecular Function: drug transmembrane transporter activity (GO:0015238);; Molecular Function: antiporter activity (GO:0015297);; Cellular Component: integral component of membrane (GO:0016021);;	K03327|0|sly:101254682|K03327 multidrug resistance protein, MATE family | (RefSeq) protein DETOXIFICATION 14	--
		547	Solyc04g007560.3	0.891064	Cellular Component: cytosol (GO:0005829);; Cellular Component: plasmodesma (GO:0009506);;	K12200|0|sly:101245450|K12200 programmed cell death 6-interacting protein | (RefSeq) ALG-2 interacting protein X-like	Endocytosis (ko04144)
		548	Solyc04g007610.3	0.967705	Molecular Function: protein disulfide isomerase activity (GO:0003756);; Cellular Component: extracellular space (GO:0005615);; Biological Process: protein folding (GO:0006457);; Molecular Function: flavin-linked sulfhydryl oxidase activity (GO:0016971);; Cellular Component: integral component of Golgi membrane (GO:0030173);; Biological Process: cell redox homeostasis (GO:0045454);; Biological Pro…	K10758|0|sly:101249724|K10758 thiol oxidase [EC:1.8.3.2] | (RefSeq) sulfhydryl oxidase 2	--
		549	Solyc04g007670.1	0.98887	Cellular Component: integral component of membrane (GO:0016021);;	--	--
		550	Solyc04g007860.3	0.985107	Molecular Function: 1-phosphatidylinositol binding (GO:0005545);; Cellular Component: clathrin-coated vesicle (GO:0030136);; Molecular Function: clathrin binding (GO:0030276);; Biological Process: clathrin coat assembly (GO:0048268);;	K20043|0|sly:101055517|K20043 clathrin coat assembly protein AP180 | (RefSeq) Hop-interacting protein THI028	--
		551	Solyc04g007980.3	0.994591	Molecular Function: metal ion binding (GO:0046872);; Molecular Function: dioxygenase activity (GO:0051213);; Biological Process: oxidation-reduction process (GO:0055114);;	--	--
		552	Solyc04g008100.3	0.878458	Molecular Function: ubiquitin-protein transferase activity (GO:0004842);; Biological Process: protein ubiquitination (GO:0016567);;	--	--
		553	Solyc04g008400.1	0.954801	Molecular Function: protein serine/threonine kinase activity (GO:0004674);; Molecular Function: ATP binding (GO:0005524);; Cellular Component: plasma membrane (GO:0005886);; Biological Process: protein phosphorylation (GO:0006468);; Cellular Component: plasmodesma (GO:0009506);; Cellular Component: integral component of membrane (GO:0016021);; Molecular Function: ubiquitin protein ligase binding …	--	--
		554	Solyc04g008740.3	0.794505	Molecular Function: magnesium ion binding (GO:0000287);; Molecular Function: pyruvate kinase activity (GO:0004743);; Molecular Function: ATP binding (GO:0005524);; Cellular Component: cytoplasm (GO:0005737);; Biological Process: glycolytic process (GO:0006096);; Molecular Function: kinase activity (GO:0016301);; Molecular Function: potassium ion binding (GO:0030955);;	K00873|0|spen:107017677|K00873 pyruvate kinase [EC:2.7.1.40] | (RefSeq) pyruvate kinase, cytosolic isozyme	Glycolysis / Gluconeogenesis (ko00010);; Purine metabolism (ko00230);; Pyruvate metabolism (ko00620);; Carbon metabolism (ko01200);; Biosynthesis of amino acids (ko01230)
		555	Solyc04g008770.3	0.946218	Cellular Component: mitochondrion (GO:0005739);; Cellular Component: peroxisome (GO:0005777);; Biological Process: protein targeting to peroxisome (GO:0006625);; Biological Process: protein targeting to mitochondrion (GO:0006626);;	K17782|6.7096e-109|spen:107018321|K17782 mitochondrial intermembrane space import and assembly protein 40 | (RefSeq) mitochondrial intermembrane space import and assembly protein 40	--
		556	Solyc04g008970.3	0.971633	--	--	--
		557	Solyc04g009410.3	0.915567	Molecular Function: threonine-type endopeptidase activity (GO:0004298);; Cellular Component: nucleus (GO:0005634);; Cellular Component: cytoplasm (GO:0005737);; Cellular Component: proteasome core complex (GO:0005839);; Biological Process: proteolysis involved in cellular protein catabolic process (GO:0051603);;	K02735|5.80304e-148|spen:107015566|K02735 20S proteasome subunit beta 3 [EC:3.4.25.1] | (RefSeq) proteasome subunit beta type-3-A	Proteasome (ko03050)
		558	Solyc04g009620.4	0.886676	Molecular Function: chorismate synthase activity (GO:0004107);; Cellular Component: cytosol (GO:0005829);; Biological Process: aromatic amino acid family biosynthetic process (GO:0009073);; Biological Process: chorismate biosynthetic process (GO:0009423);; Cellular Component: chloroplast (GO:0009507);; Molecular Function: FMN binding (GO:0010181);;	K01736|0|sly:544151|K01736 chorismate synthase [EC:4.2.3.5] | (RefSeq) CS2; chorismate synthase 2	Phenylalanine, tyrosine and tryptophan biosynthesis (ko00400);; Biosynthesis of amino acids (ko01230)
		559	Solyc04g009850.4	0.962821	Molecular Function: metal ion binding (GO:0046872);; Molecular Function: dioxygenase activity (GO:0051213);; Biological Process: oxidation-reduction process (GO:0055114);;	--	--
		560	Solyc04g009900.4	0.987942	Molecular Function: calmodulin-dependent protein kinase activity (GO:0004683);; Molecular Function: calmodulin binding (GO:0005516);; Molecular Function: ATP binding (GO:0005524);; Cellular Component: nucleus (GO:0005634);; Cellular Component: cytoplasm (GO:0005737);; Cellular Component: plasma membrane (GO:0005886);; Biological Process: abscisic acid-activated signaling pathway (GO:0009738);; Mo…	--	--
		561	Solyc04g011350.3	0.997948	Molecular Function: oxoglutarate dehydrogenase (succinyl-transferring) activity (GO:0004591);; Cellular Component: mitochondrion (GO:0005739);; Cellular Component: cytosol (GO:0005829);; Biological Process: tricarboxylic acid cycle (GO:0006099);; Molecular Function: thiamine pyrophosphate binding (GO:0030976);; Cellular Component: oxoglutarate dehydrogenase complex (GO:0045252);;	K00164|0|sly:101264112|K00164 2-oxoglutarate dehydrogenase E1 component [EC:1.2.4.2] | (RefSeq) 2-oxoglutarate dehydrogenase, mitochondrial-like	Citrate cycle (TCA cycle) (ko00020);; Lysine degradation (ko00310);; Tryptophan metabolism (ko00380);; Carbon metabolism (ko01200)
		562	Solyc04g011490.4	0.982002	Biological Process: defense response to oomycetes (GO:0002229);; Cellular Component: plasma membrane (GO:0005886);; Biological Process: response to cold (GO:0009409);; Biological Process: response to wounding (GO:0009611);; Biological Process: response to salt stress (GO:0009651);; Biological Process: response to ethylene (GO:0009723);; Biological Process: response to abscisic acid (GO:0009737);;…	--	--
		563	Solyc04g011520.3	0.987788	Molecular Function: protein serine/threonine kinase activity (GO:0004674);; Molecular Function: non-membrane spanning protein tyrosine kinase activity (GO:0004715);; Molecular Function: ATP binding (GO:0005524);; Biological Process: peptidyl-tyrosine phosphorylation (GO:0018108);;	K04733|0|sly:101260038|K04733 interleukin-1 receptor-associated kinase 4 [EC:2.7.11.1] | (RefSeq) protein kinase APK1A, chloroplastic	--
		564	Solyc04g011530.3	0.883921	--	--	--
		565	Solyc04g011750.3	0.830248	--	--	--
		566	Solyc04g011770.2	0.949184	--	--	--
		567	Solyc04g012040.3	0.985108	Cellular Component: cytoplasm (GO:0005737);; Cellular Component: proteasome regulatory particle, lid subcomplex (GO:0008541);; Cellular Component: nuclear proteasome complex (GO:0031595);; Biological Process: proteasome-mediated ubiquitin-dependent protein catabolic process (GO:0043161);;	K03035|0|sly:101249344|K03035 26S proteasome regulatory subunit N5 | (RefSeq) 26S proteasome non-ATPase regulatory subunit 12 homolog B-like	Proteasome (ko03050)
		568	Solyc04g012120.3	0.913767	Molecular Function: protein domain specific binding (GO:0019904);;	K06630|0|sly:543565|K06630 14-3-3 protein epsilon | (RefSeq) 14-3-3 family protein	--
		569	Solyc04g014270.3	0.924008	Molecular Function: 6-phosphofructokinase activity (GO:0003872);; Molecular Function: ATP binding (GO:0005524);; Cellular Component: cytoplasm (GO:0005737);; Biological Process: fructose 6-phosphate metabolic process (GO:0006002);; Molecular Function: metal ion binding (GO:0046872);; Biological Process: glycolytic process through fructose-6-phosphate (GO:0061615);;	K00850|0|sly:101245938|K00850 6-phosphofructokinase 1 [EC:2.7.1.11] | (RefSeq) ATP-dependent 6-phosphofructokinase 5, chloroplastic-like	Glycolysis / Gluconeogenesis (ko00010);; Pentose phosphate pathway (ko00030);; Fructose and mannose metabolism (ko00051);; Galactose metabolism (ko00052);; Carbon metabolism (ko01200);; Biosynthesis of amino acids (ko01230);; RNA degradation (ko03018)
		570	Solyc04g014370.4	0.976978	Cellular Component: integral component of membrane (GO:0016021);;	K10703|7.07257e-141|sly:101245050|K10703 very-long-chain (3R)-3-hydroxyacyl-CoA dehydratase [EC:4.2.1.134] | (RefSeq) very-long-chain (3R)-3-hydroxyacyl-CoA dehydratase PASTICCINO 2	Fatty acid elongation (ko00062);; Biosynthesis of unsaturated fatty acids (ko01040);; Fatty acid metabolism (ko01212)
		571	Solyc04g014490.1	0.940831	Cellular Component: endoplasmic reticulum (GO:0005783);; Biological Process: intracellular protein transport (GO:0006886);; Cellular Component: integral component of membrane (GO:0016021);;	--	--
		572	Solyc04g014670.3	0.962936	Cellular Component: peroxisome (GO:0005777);; Molecular Function: oxidoreductase activity (GO:0016491);; Biological Process: root hair elongation (GO:0048767);; Biological Process: oxidation-reduction process (GO:0055114);; Biological Process: indolebutyric acid metabolic process (GO:0080024);; Biological Process: response to indolebutyric acid (GO:0080026);;	K11147|1.457e-131|sly:101264111|K11147 dehydrogenase/reductase SDR family member 4 [EC:1.1.-.-] | (RefSeq) tropinone reductase-like 3	Peroxisome (ko04146)
		573	Solyc04g014770.1	0.779025	#N/A	#N/A	#N/A
		574	Solyc04g015160.3	0.835324	Cellular Component: integral component of membrane (GO:0016021);;	--	--
		575	Solyc04g015360.3	0.997172	Molecular Function: RNA polymerase II regulatory region sequence-specific DNA binding (GO:0000977);; Molecular Function: RNA polymerase II transcription factor binding (GO:0001085);; Molecular Function: transcriptional activator activity, RNA polymerase II transcription regulatory region sequence-specific binding (GO:0001228);; Molecular Function: chromatin binding (GO:0003682);; Cellular Compone…	--	--
		576	Solyc04g015960.3	0.996361	Molecular Function: DNA binding (GO:0003677);; Cellular Component: nucleus (GO:0005634);; Biological Process: regulation of transcription, DNA-templated (GO:0006355);;	--	--
		577	Solyc04g015970.3	0.932024	--	K05643|0|sly:101266927|K05643 ATP-binding cassette, subfamily A (ABC1), member 3 | (RefSeq) ABC transporter A family member 1	ABC transporters (ko02010)
		578	Solyc04g016000.3	0.992395	Molecular Function: transcription factor activity, sequence-specific DNA binding (GO:0003700);; Cellular Component: nucleus (GO:0005634);; Biological Process: regulation of transcription, DNA-templated (GO:0006355);; Molecular Function: sequence-specific DNA binding (GO:0043565);;	K09419|3.53545e-134|sly:101266325|K09419 heat shock transcription factor, other eukaryote | (RefSeq) heat stress transcription factor B-3	--
		579	Solyc04g016420.3	0.991761	--	--	--
		580	Solyc04g016460.3	0.992155	#N/A	#N/A	#N/A
		581	Solyc04g018080.4	0.866353	--	--	--
		582	Solyc04g018085.1	0.948014	--	--	--
		583	Solyc04g018100.4	0.976822	--	--	--
		584	Solyc04g024340.4	0.973044	Cellular Component: integral component of membrane (GO:0016021);;	K09775|2.44879e-74|sly:101251275|K09775 uncharacterized protein | (RefSeq) uncharacterized membrane protein YuiD-like	--
		585	Solyc04g024420.3	0.934866	Molecular Function: threonine-type endopeptidase activity (GO:0004298);; Cellular Component: nucleus (GO:0005634);; Cellular Component: cytoplasm (GO:0005737);; Cellular Component: proteasome core complex (GO:0005839);; Biological Process: proteolysis involved in cellular protein catabolic process (GO:0051603);;	K02739|0|sly:101251571|K02739 20S proteasome subunit beta 2 [EC:3.4.25.1] | (RefSeq) proteasome subunit beta type-7-A	Proteasome (ko03050)
		586	Solyc04g025610.2	0.954075	#N/A	#N/A	#N/A
		587	Solyc04g040210.4	0.982853	Cellular Component: plasma membrane (GO:0005886);;	--	--
		588	Solyc04g047720.4	0.909821	--	--	--
		589	Solyc04g049090.3	0.831827	Molecular Function: calmodulin binding (GO:0005516);; Cellular Component: plasma membrane (GO:0005886);; Biological Process: defense response (GO:0006952);; Biological Process: response to biotic stimulus (GO:0009607);; Cellular Component: integral component of membrane (GO:0016021);;	K08472|0|spen:107018298|K08472 mlo protein | (RefSeq) MLO-like protein 6	--
		590	Solyc04g049490.3	0.931494	Cellular Component: GARP complex (GO:0000938);; Cellular Component: cytosol (GO:0005829);; Biological Process: retrograde transport, endosome to Golgi (GO:0042147);;	K20299|0|sly:101256582|K20299 vacuolar protein sorting-associated protein 53 | (RefSeq) vacuolar protein sorting-associated protein 53 A	--
		591	Solyc04g050240.3	0.868917	Cellular Component: endosome (GO:0005768);; Cellular Component: cytosol (GO:0005829);; Biological Process: intracellular protein transport (GO:0006886);; Molecular Function: protein transporter activity (GO:0008565);; Cellular Component: retromer complex (GO:0030904);; Biological Process: retrograde transport, endosome to Golgi (GO:0042147);;	K18466|0|spen:107018012|K18466 vacuolar protein sorting-associated protein 26 | (RefSeq) vacuolar protein sorting-associated protein 26A	Endocytosis (ko04144)
		592	Solyc04g050790.3	0.995873	--	--	--
		593	Solyc04g051200.2	0.796785	Cellular Component: Golgi apparatus (GO:0005794);; Cellular Component: cytosol (GO:0005829);; Cellular Component: plasmodesma (GO:0009506);; Biological Process: plant-type cell wall biogenesis (GO:0009832);; Biological Process: cellulose biosynthetic process (GO:0030244);; Biological Process: UDP-L-arabinose metabolic process (GO:0033356);; Molecular Function: UDP-arabinopyranose mutase activity …	K13379|0|sly:101265535|K13379 reversibly glycosylated polypeptide / UDP-arabinopyranose mutase [EC:2.4.1.- 5.4.99.30] | (RefSeq) probable UDP-arabinopyranose mutase 5	Amino sugar and nucleotide sugar metabolism (ko00520)
		594	Solyc04g051360.3	0.993432	Molecular Function: DNA binding (GO:0003677);; Molecular Function: transcription factor activity, sequence-specific DNA binding (GO:0003700);; Cellular Component: nucleus (GO:0005634);; Biological Process: regulation of transcription, DNA-templated (GO:0006355);;	--	--
		595	Solyc04g051370.4	0.950925	Cellular Component: cytoplasm (GO:0005737);; Cellular Component: proteasome regulatory particle, lid subcomplex (GO:0008541);; Cellular Component: nuclear proteasome complex (GO:0031595);; Biological Process: proteasome-mediated ubiquitin-dependent protein catabolic process (GO:0043161);;	K03035|0|sly:101263403|K03035 26S proteasome regulatory subunit N5 | (RefSeq) 26S proteasome non-ATPase regulatory subunit 12 homolog A	Proteasome (ko03050)
		596	Solyc04g054256.1	0.960904	Molecular Function: iron ion binding (GO:0005506);; Cellular Component: integral component of membrane (GO:0016021);; Molecular Function: oxidoreductase activity, acting on paired donors, with incorporation or reduction of molecular oxygen, NAD(P)H as one donor, and incorporation of one atom of oxygen (GO:0016709);; Molecular Function: heme binding (GO:0020037);; Biological Process: secondary met…	K20562|0|sly:101247602|K20562 biphenyl-4-hydroxylase | (RefSeq) cytochrome P450 CYP736A12-like	--
		597	Solyc04g054258.1	0.927602	Molecular Function: iron ion binding (GO:0005506);; Cellular Component: integral component of membrane (GO:0016021);; Molecular Function: oxidoreductase activity, acting on paired donors, with incorporation or reduction of molecular oxygen, NAD(P)H as one donor, and incorporation of one atom of oxygen (GO:0016709);; Molecular Function: heme binding (GO:0020037);; Biological Process: secondary met…	K20562|0|sly:101247602|K20562 biphenyl-4-hydroxylase | (RefSeq) cytochrome P450 CYP736A12-like	--
		598	Solyc04g054330.3	0.875155	Molecular Function: zinc ion binding (GO:0008270);; Cellular Component: integral component of membrane (GO:0016021);;	--	--
		599	Solyc04g054890.3	0.85464	Molecular Function: fatty-acyl-CoA binding (GO:0000062);; Biological Process: long-chain fatty acid metabolic process (GO:0001676);; Molecular Function: acyl-CoA dehydrogenase activity (GO:0003995);; Molecular Function: acyl-CoA oxidase activity (GO:0003997);; Cellular Component: peroxisome (GO:0005777);; Molecular Function: electron carrier activity (GO:0009055);; Biological Process: fatty acid …	K00232|0|sly:101265227|K00232 acyl-CoA oxidase [EC:1.3.3.6] | (RefSeq) acyl-coenzyme A oxidase 2, peroxisomal	Fatty acid degradation (ko00071);; alpha-Linolenic acid metabolism (ko00592);; Biosynthesis of unsaturated fatty acids (ko01040);; Fatty acid metabolism (ko01212);; Peroxisome (ko04146)
		600	Solyc04g056600.4	0.959935	Biological Process: regulation of pH (GO:0006885);; Molecular Function: sodium:proton antiporter activity (GO:0015385);; Cellular Component: integral component of membrane (GO:0016021);; Biological Process: sodium ion transmembrane transport (GO:0035725);; Biological Process: hydrogen ion transmembrane transport (GO:1902600);;	K14724|0|sly:544178|K14724 solute carrier family 9 (sodium/hydrogen exchanger), member 8 | (RefSeq) NHX2; Na+/H+ antiporter 2	--
		601	Solyc04g057890.3	0.95229	Molecular Function: glutathione transferase activity (GO:0004364);; Cellular Component: cytoplasm (GO:0005737);; Cellular Component: plasma membrane (GO:0005886);; Biological Process: glutathione metabolic process (GO:0006749);;	--	--
		602	Solyc04g058205.1	0.990709	#N/A	#N/A	#N/A
		603	Solyc04g063200.1	0.990586	#N/A	#N/A	#N/A
		604	Solyc04g063210.3	0.981549	Molecular Function: O-methyltransferase activity (GO:0008171);; Biological Process: methylation (GO:0032259);;	K00588|0|sly:101252173|K00588 caffeoyl-CoA O-methyltransferase [EC:2.1.1.104] | (RefSeq) probable caffeoyl-CoA O-methyltransferase At4g26220	Phenylalanine metabolism (ko00360);; Phenylpropanoid biosynthesis (ko00940);; Flavonoid biosynthesis (ko00941);; Stilbenoid, diarylheptanoid and gingerol biosynthesis (ko00945)
		605	Solyc04g063280.3	0.9394	Cellular Component: intracellular (GO:0005622);; Biological Process: intracellular protein transport (GO:0006886);;	--	--
		606	Solyc04g064510.3	0.958349	Molecular Function: GTP binding (GO:0005525);; Cellular Component: intracellular (GO:0005622);; Biological Process: small GTPase mediated signal transduction (GO:0007264);;	K07910|3.428e-149|spen:107017683|K07910 Ras-related protein Rab-18 | (RefSeq) ras-related protein RABC1	--
		607	Solyc04g064740.4	0.985046	Cellular Component: Golgi apparatus (GO:0005794);; Cellular Component: integral component of membrane (GO:0016021);; Molecular Function: O-acetyltransferase activity (GO:0016413);; Biological Process: cell wall organization or biogenesis (GO:0071554);;	--	--
		608	Solyc04g064820.3	0.988078	Biological Process: vesicle docking involved in exocytosis (GO:0006904);;	K12479|0|spen:107015533|K12479 vacuolar protein sorting-associated protein 45 | (RefSeq) vacuolar protein sorting-associated protein 45 homolog	Endocytosis (ko04144)
		609	Solyc04g064880.4	0.969793	--	--	--
		610	Solyc04g071590.3	0.991996	Biological Process: response to stress (GO:0006950);;	--	--
		611	Solyc04g071600.3	0.988175	Biological Process: response to stress (GO:0006950);;	--	--
		612	Solyc04g071630.3	0.726709	Molecular Function: peptide-methionine (R)-S-oxide reductase activity (GO:0033743);; Biological Process: oxidation-reduction process (GO:0055114);;	--	--
		613	Solyc04g071770.3	0.992686	Molecular Function: DNA binding (GO:0003677);; Molecular Function: transcription factor activity, sequence-specific DNA binding (GO:0003700);; Cellular Component: nucleus (GO:0005634);; Biological Process: regulation of transcription, DNA-templated (GO:0006355);;	--	--
		614	Solyc04g071860.3	0.928319	Molecular Function: zinc ion binding (GO:0008270);; Cellular Component: integral component of membrane (GO:0016021);; Molecular Function: protein-cysteine S-palmitoyltransferase activity (GO:0019706);;	K16675|0|sly:101252481|K16675 palmitoyltransferase ZDHHC9/14/18 [EC:2.3.1.225] | (RefSeq) protein S-acyltransferase 8	--
		615	Solyc04g071890.3	0.935754	Molecular Function: peroxidase activity (GO:0004601);; Cellular Component: extracellular region (GO:0005576);; Biological Process: response to oxidative stress (GO:0006979);; Cellular Component: plant-type cell wall (GO:0009505);; Biological Process: plant-type cell wall organization (GO:0009664);; Molecular Function: heme binding (GO:0020037);; Biological Process: hydrogen peroxide catabolic pro…	K00430|0|sly:101253377|K00430 peroxidase [EC:1.11.1.7] | (RefSeq) GPX; peroxidase 12	Phenylpropanoid biosynthesis (ko00940)
		616	Solyc04g072032.1	0.908919	Cellular Component: signal peptidase complex (GO:0005787);; Biological Process: signal peptide processing (GO:0006465);; Molecular Function: peptidase activity (GO:0008233);; Cellular Component: integral component of membrane (GO:0016021);;	K12947|3.77501e-117|sot:102581003|K12947 signal peptidase complex subunit 2 [EC:3.4.-.-] | (RefSeq) probable signal peptidase complex subunit 2	Protein export (ko03060)
		617	Solyc04g072280.3	0.991607	Molecular Function: copper ion binding (GO:0005507);; Biological Process: lignin biosynthetic process (GO:0009809);; Molecular Function: oxidoreductase activity, oxidizing metal ions (GO:0016722);; Biological Process: lignin catabolic process (GO:0046274);; Cellular Component: apoplast (GO:0048046);; Molecular Function: hydroquinone:oxygen oxidoreductase activity (GO:0052716);; Biological Process…	K05909|0|sly:101261512|K05909 laccase [EC:1.10.3.2] | (RefSeq) laccase-14-like	--
		618	Solyc04g072290.3	0.985072	Cellular Component: exocyst (GO:0000145);; Molecular Function: SNARE binding (GO:0000149);; Biological Process: exocytosis (GO:0006887);; Biological Process: exocyst localization (GO:0051601);;	K06110|0|sly:101261809|K06110 exocyst complex component 3 | (RefSeq) exocyst complex component SEC6	--
		619	Solyc04g072560.3	0.958745	Biological Process: protein transport (GO:0015031);;	K19476|0|sly:101268389|K19476 vacuolar protein sorting-associated protein IST1 | (RefSeq) uncharacterized LOC101268389	Endocytosis (ko04144)
		620	Solyc04g072640.3	0.989639	--	--	--
		621	Solyc04g072920.4	0.925166	Molecular Function: trehalose-phosphatase activity (GO:0004805);; Biological Process: trehalose biosynthetic process (GO:0005992);; Biological Process: dephosphorylation (GO:0016311);;	K01087|0|sly:101249633|K01087 trehalose 6-phosphate phosphatase [EC:3.1.3.12] | (RefSeq) probable trehalose-phosphate phosphatase J	Starch and sucrose metabolism (ko00500)
		622	Solyc04g073950.2	0.958086	--	--	--
		623	Solyc04g073990.3	0.973732	Molecular Function: peroxidase activity (GO:0004601);; Molecular Function: copper ion binding (GO:0005507);; Molecular Function: calcium ion binding (GO:0005509);; Molecular Function: ATP binding (GO:0005524);; Molecular Function: calcium-dependent phospholipid binding (GO:0005544);; Cellular Component: cell wall (GO:0005618);; Cellular Component: mitochondrion (GO:0005739);; Cellular Component: …	--	--
		624	Solyc04g074000.3	0.804768	Molecular Function: protein kinase activity (GO:0004672);; Molecular Function: ATP binding (GO:0005524);; Biological Process: protein phosphorylation (GO:0006468);; Cellular Component: integral component of membrane (GO:0016021);;	--	--
		625	Solyc04g074110.4	0.944337	--	--	--
		626	Solyc04g074220.4	0.997679	Molecular Function: hydrolase activity (GO:0016787);;	--	--
		627	Solyc04g074730.1	0.987701	#N/A	#N/A	#N/A
		628	Solyc04g074740.4	0.95261	Molecular Function: electron carrier activity (GO:0009055);; Cellular Component: integral component of membrane (GO:0016021);; Cellular Component: anchored component of plasma membrane (GO:0046658);;	--	--
		629	Solyc04g074770.2	0.954967	--	--	--
		630	Solyc04g074780.4	0.98805	--	--	--
		631	Solyc04g076060.3	0.851419	Molecular Function: protein domain specific binding (GO:0019904);;	K06630|7.92098e-176|sly:544116|K06630 14-3-3 protein epsilon | (RefSeq) tft10; 14-3-3 protein	--
		632	Solyc04g076210.3	0.946048	Biological Process: ubiquitin-dependent protein catabolic process (GO:0006511);; Biological Process: cell proliferation (GO:0008283);; Biological Process: flower development (GO:0009908);; Biological Process: protein deubiquitination (GO:0016579);; Molecular Function: thiol-dependent ubiquitinyl hydrolase activity (GO:0036459);; Molecular Function: metal ion binding (GO:0046872);; Biological Proc…	K11855|0|sly:101252175|K11855 ubiquitin carboxyl-terminal hydrolase 36/42 [EC:3.4.19.12] | (RefSeq) ubiquitin carboxyl-terminal hydrolase 17	--
		633	Solyc04g076610.3	0.871586	Molecular Function: nucleic acid binding (GO:0003676);; Molecular Function: RNA-DNA hybrid ribonuclease activity (GO:0004523);; Molecular Function: zinc ion binding (GO:0008270);; Biological Process: RNA phosphodiester bond hydrolysis, endonucleolytic (GO:0090502);;	--	--
		634	Solyc04g076680.2	0.985866	--	K09264|1.46821e-34|sot:102593715|K09264 MADS-box transcription factor, plant | (RefSeq) MADS-box transcription factor 23-like	--
		635	Solyc04g076830.4	0.952548	Cellular Component: chloroplast (GO:0009507);;	--	--
		636	Solyc04g076880.3	0.955896	Molecular Function: phosphoenolpyruvate carboxykinase (ATP) activity (GO:0004612);; Molecular Function: ATP binding (GO:0005524);; Cellular Component: cytosol (GO:0005829);; Biological Process: gluconeogenesis (GO:0006094);; Molecular Function: kinase activity (GO:0016301);; Biological Process: phosphorylation (GO:0016310);;	K01610|0|sly:543812|K01610 phosphoenolpyruvate carboxykinase (ATP) [EC:4.1.1.49] | (RefSeq) phosphoenolpyruvate carboxykinase	Glycolysis / Gluconeogenesis (ko00010);; Citrate cycle (TCA cycle) (ko00020);; Pyruvate metabolism (ko00620);; Carbon fixation in photosynthetic organisms (ko00710);; Carbon metabolism (ko01200)
		637	Solyc04g077220.3	0.99409	Molecular Function: transcription factor activity, sequence-specific DNA binding (GO:0003700);; Cellular Component: nucleus (GO:0005634);; Biological Process: regulation of transcription, DNA-templated (GO:0006355);; Molecular Function: sequence-specific DNA binding (GO:0043565);;	K09338|3.23243e-160|sly:101248097|K09338 homeobox-leucine zipper protein | (RefSeq) homeobox-leucine zipper protein HAT22-like	--
		638	Solyc04g077360.3	0.858455	Molecular Function: protein serine/threonine kinase activity (GO:0004674);; Molecular Function: ATP binding (GO:0005524);; Cellular Component: plasma membrane (GO:0005886);; Biological Process: protein phosphorylation (GO:0006468);; Biological Process: defense response (GO:0006952);; Cellular Component: plasmodesma (GO:0009506);; Cellular Component: integral component of membrane (GO:0016021);; B…	--	--
		639	Solyc04g077630.3	0.895025	--	K16296|0|sly:101252581|K16296 serine carboxypeptidase-like clade I [EC:3.4.16.-] | (RefSeq) uncharacterized LOC101252581	--
		640	Solyc04g078040.3	0.993933	Cellular Component: integral component of membrane (GO:0016021);;	K13348|0|sly:101261915|K13348 protein Mpv17 | (RefSeq) protein SYM1-like	Peroxisome (ko04146)
		641	Solyc04g078090.3	0.93641	Molecular Function: fatty-acyl-CoA binding (GO:0000062);; Biological Process: response to hypoxia (GO:0001666);; Cellular Component: extracellular region (GO:0005576);; Biological Process: defense response to bacterium (GO:0042742);; Biological Process: defense response to fungus (GO:0050832);;	--	--
		642	Solyc04g078325.1	0.991563	Molecular Function: iron ion binding (GO:0005506);; Cellular Component: integral component of membrane (GO:0016021);; Molecular Function: oxidoreductase activity, acting on paired donors, with incorporation or reduction of molecular oxygen, NAD(P)H as one donor, and incorporation of one atom of oxygen (GO:0016709);; Molecular Function: heme binding (GO:0020037);; Biological Process: secondary met…	--	--
		643	Solyc04g078420.1	0.92772	Molecular Function: DNA binding (GO:0003677);;	K09422|3.69887e-169|sly:101244577|K09422 myb proto-oncogene protein, plant | (RefSeq) transcription factor MYB44-like	--
		644	Solyc04g078640.3	0.984162	Molecular Function: DNA binding (GO:0003677);; Molecular Function: transcription factor activity, sequence-specific DNA binding (GO:0003700);; Cellular Component: nucleus (GO:0005634);; Biological Process: regulation of transcription, DNA-templated (GO:0006355);;	K09286|6.93168e-93|sly:101248770|K09286 EREBP-like factor | (RefSeq) ethylene-responsive transcription factor ERF010	--
		645	Solyc04g078840.3	0.956666	Molecular Function: transcription factor activity, sequence-specific DNA binding (GO:0003700);; Biological Process: regulation of transcription, DNA-templated (GO:0006355);; Biological Process: response to water deprivation (GO:0009414);; Biological Process: response to salt stress (GO:0009651);; Biological Process: abscisic acid-activated signaling pathway (GO:0009738);; Molecular Function: sequ…	K14432|0|sly:544204|K14432 ABA responsive element binding factor | (RefSeq) AREB, LeAREB; AREB-like protein	Plant hormone signal transduction (ko04075)
		646	Solyc04g078870.4	0.952278	Molecular Function: protein serine/threonine kinase activity (GO:0004674);; Molecular Function: ATP binding (GO:0005524);; Cellular Component: intracellular (GO:0005622);; Biological Process: peptidyl-serine phosphorylation (GO:0018105);; Biological Process: intracellular signal transduction (GO:0035556);;	K08790|0|sly:101253582|K08790 serine/threonine kinase 38 [EC:2.7.11.1] | (RefSeq) serine/threonine-protein kinase tricorner	--
		647	Solyc04g078880.3	0.903186	--	--	--
		648	Solyc04g078930.4	0.982266	Molecular Function: alpha-amylase activity (GO:0004556);; Molecular Function: calcium ion binding (GO:0005509);; Biological Process: carbohydrate metabolic process (GO:0005975);;	K01176|0|sly:101254788|K01176 alpha-amylase [EC:3.2.1.1] | (RefSeq) alpha-amylase	Starch and sucrose metabolism (ko00500)
		649	Solyc04g079200.3	0.991914	Cellular Component: proteasome complex (GO:0000502);; Cellular Component: cytosol (GO:0005829);;	K03030|0|sly:101259629|K03030 26S proteasome regulatory subunit N11 | (RefSeq) 26S proteasome non-ATPase regulatory subunit 14 homolog	Proteasome (ko03050)
		650	Solyc04g079260.3	0.991944	Molecular Function: phospholipase activity (GO:0004620);; Cellular Component: cytoplasm (GO:0005737);; Cellular Component: membrane (GO:0016020);; Biological Process: lipid catabolic process (GO:0016042);; Molecular Function: acylglycerol lipase activity (GO:0047372);;	--	--
		651	Solyc04g079440.3	0.947095	Molecular Function: serine-type endopeptidase inhibitor activity (GO:0004867);; Cellular Component: extracellular space (GO:0005615);; Molecular Function: peptidase activity (GO:0008233);; Biological Process: negative regulation of endopeptidase activity (GO:0010951);;	K13963|0|spen:107015585|K13963 serpin B | (RefSeq) serpin-ZX-like	--
		652	Solyc04g079470.3	0.99654	Molecular Function: serine-type endopeptidase inhibitor activity (GO:0004867);; Cellular Component: extracellular space (GO:0005615);; Biological Process: negative regulation of endopeptidase activity (GO:0010951);;	K13963|0|sly:101265918|K13963 serpin B | (RefSeq) serpin-ZX-like	--
		653	Solyc04g079660.2	0.995494	Molecular Function: iron ion binding (GO:0005506);; Cellular Component: integral component of membrane (GO:0016021);; Molecular Function: oxidoreductase activity, acting on paired donors, with incorporation or reduction of molecular oxygen, NAD(P)H as one donor, and incorporation of one atom of oxygen (GO:0016709);; Molecular Function: heme binding (GO:0020037);; Biological Process: secondary met…	--	--
		654	Solyc04g079820.3	0.982841	Molecular Function: hydrolase activity (GO:0016787);; Biological Process: phosphatidylinositol dephosphorylation (GO:0046856);;	K01106|0|sly:101247013|K01106 inositol-1,4,5-trisphosphate 5-phosphatase [EC:3.1.3.56] | (RefSeq) type IV inositol polyphosphate 5-phosphatase 11	Inositol phosphate metabolism (ko00562);; Phosphatidylinositol signaling system (ko04070)
		655	Solyc04g079860.1	0.890527	Biological Process: polysaccharide biosynthetic process (GO:0000271);; Cellular Component: Golgi apparatus (GO:0005794);; Molecular Function: transferase activity, transferring glycosyl groups (GO:0016757);;	K20893|0|sly:101247911|K20893 probable galacturonosyltransferase-like 1 [EC:2.4.1.-] | (RefSeq) probable galacturonosyltransferase-like 1	--
		656	Solyc04g080080.3	0.840011	Cellular Component: Golgi membrane (GO:0000139);; Cellular Component: integral component of membrane (GO:0016021);; Molecular Function: transferase activity, transferring glycosyl groups (GO:0016757);; Biological Process: cell wall organization (GO:0071555);;	K20783|0|sly:101253890|K20783 arabinosyltransferase [EC:2.4.2.-] | (RefSeq) arabinosyltransferase RRA3-like	--
		657	Solyc04g080170.3	0.971301	Molecular Function: protein serine/threonine kinase activity (GO:0004674);; Molecular Function: ATP binding (GO:0005524);; Cellular Component: intracellular (GO:0005622);; Biological Process: peptidyl-serine phosphorylation (GO:0018105);; Biological Process: intracellular signal transduction (GO:0035556);;	--	--
		658	Solyc04g080590.4	0.952469	Molecular Function: threonine-type endopeptidase activity (GO:0004298);; Cellular Component: nucleus (GO:0005634);; Cellular Component: cytoplasm (GO:0005737);; Biological Process: ubiquitin-dependent protein catabolic process (GO:0006511);; Cellular Component: proteasome core complex, alpha-subunit complex (GO:0019773);;	K02725|3.35921e-174|sly:101266633|K02725 20S proteasome subunit alpha 6 [EC:3.4.25.1] | (RefSeq) proteasome subunit alpha type-1-A	Proteasome (ko03050)
		659	Solyc04g080640.1	0.960777	Cellular Component: integral component of membrane (GO:0016021);;	--	--
		660	Solyc04g080790.3	0.920607	Molecular Function: DNA binding (GO:0003677);; Cellular Component: nucleus (GO:0005634);; Biological Process: regulation of transcription, DNA-templated (GO:0006355);;	--	--
		661	Solyc04g080820.2	0.928264	Biological Process: cytokinin metabolic process (GO:0009690);; Biological Process: response to auxin (GO:0009733);; Biological Process: response to cytokinin (GO:0009735);; Molecular Function: oxidoreductase activity, acting on CH-OH group of donors (GO:0016614);; Molecular Function: cytokinin dehydrogenase activity (GO:0019139);; Molecular Function: flavin adenine dinucleotide binding (GO:005066…	K00279|0|sly:101055612|K00279 cytokinin dehydrogenase [EC:1.5.99.12] | (RefSeq) SlCKX4; cytokinin oxidase/dehydrogenase-like	Zeatin biosynthesis (ko00908)
		662	Solyc04g080980.2	0.94403	Cellular Component: Golgi membrane (GO:0000139);; Molecular Function: structural molecule activity (GO:0005198);; Biological Process: intracellular protein transport (GO:0006886);; Biological Process: ER to Golgi vesicle-mediated transport (GO:0006888);; Biological Process: retrograde vesicle-mediated transport, Golgi to ER (GO:0006890);; Biological Process: intra-Golgi vesicle-mediated transport…	K05236|0|sly:101251283|K05236 coatomer subunit alpha | (RefSeq) coatomer subunit alpha-1	--
		663	Solyc04g081240.2	0.881514	Cellular Component: nucleus (GO:0005634);; Biological Process: regulation of transcription, DNA-templated (GO:0006355);; Biological Process: auxin-activated signaling pathway (GO:0009734);; Biological Process: flower development (GO:0009908);; Biological Process: longitudinal axis specification (GO:0009942);; Biological Process: leaf vascular tissue pattern formation (GO:0010305);; Cellular Compo…	K14486|0|sly:100736448|K14486 auxin response factor | (RefSeq) ARF5; auxin response factor 5	Plant hormone signal transduction (ko04075)
		664	Solyc04g081290.3	0.944412	Cellular Component: nucleus (GO:0005634);; Cellular Component: cytosol (GO:0005829);; Biological Process: cytokinin biosynthetic process (GO:0009691);; Molecular Function: hydrolase activity, hydrolyzing N-glycosyl compounds (GO:0016799);; Molecular Function: lyase activity (GO:0016829);;	K06966|2.60596e-147|spen:107016017|K06966 uncharacterized protein | (RefSeq) cytokinin riboside 5'-monophosphate phosphoribohydrolase LOG1-like	--
		665	Solyc04g081530.1	0.737045	--	--	--
		666	Solyc04g081900.4	0.990715	--	K17609|0|sly:101245840|K17609 nucleoredoxin [EC:1.8.1.8] | (RefSeq) probable nucleoredoxin 2	--
		667	Solyc04g082200.2	0.972384	Cellular Component: cytosol (GO:0005829);; Biological Process: response to water deprivation (GO:0009414);; Biological Process: cold acclimation (GO:0009631);; Biological Process: response to abscisic acid (GO:0009737);; Cellular Component: membrane (GO:0016020);;	--	--
		668	Solyc04g082260.4	0.92914	Molecular Function: protein kinase activity (GO:0004672);; Molecular Function: ATP binding (GO:0005524);; Biological Process: protein phosphorylation (GO:0006468);;	K14500|0|sly:101254198|K14500 BR-signaling kinase [EC:2.7.11.1] | (RefSeq) probable serine/threonine-protein kinase At4g35230	Plant hormone signal transduction (ko04075)
		669	Solyc04g082270.3	0.982908	--	--	--
		670	Solyc04g082460.4	0.988898	Molecular Function: catalase activity (GO:0004096);; Cellular Component: peroxisome (GO:0005777);; Molecular Function: heme binding (GO:0020037);; Biological Process: response to hydrogen peroxide (GO:0042542);; Biological Process: hydrogen peroxide catabolic process (GO:0042744);; Molecular Function: metal ion binding (GO:0046872);; Biological Process: oxidation-reduction process (GO:0055114);; …	K03781|0|sly:101259333|K03781 catalase [EC:1.11.1.6] | (RefSeq) catalase isozyme 3	Tryptophan metabolism (ko00380);; Glyoxylate and dicarboxylate metabolism (ko00630);; Carbon metabolism (ko01200);; Peroxisome (ko04146)
		671	Solyc04g082670.4	0.874869	Molecular Function: dolichyl-diphosphooligosaccharide-protein glycotransferase activity (GO:0004579);; Cellular Component: oligosaccharyltransferase complex (GO:0008250);; Cellular Component: integral component of membrane (GO:0016021);; Biological Process: protein N-linked glycosylation via asparagine (GO:0018279);;	K12666|0|sly:101264927|K12666 oligosaccharyltransferase complex subunit alpha (ribophorin I) | (RefSeq) dolichyl-diphosphooligosaccharide--protein glycosyltransferase subunit 1A	N-Glycan biosynthesis (ko00510);; Protein processing in endoplasmic reticulum (ko04141)
		672	Solyc04g082830.3	0.963305	Cellular Component: integral component of membrane (GO:0016021);; Biological Process: transmembrane transport (GO:0055085);;	--	--
		673	Solyc04g082900.4	0.996542	Biological Process: mitotic spindle assembly checkpoint (GO:0007094);;	K02178|0|sly:101246051|K02178 checkpoint serine/threonine-protein kinase [EC:2.7.11.1] | (RefSeq) mitotic spindle checkpoint protein BUBR1	--
		674	Solyc04g150111.1	0.92465	--	--	--
		675	Solyc04g150139.1	0.723512	--	--	--
		676	Solyc05g005200.3	0.975106	Cellular Component: cytosol (GO:0005829);; Biological Process: proteolysis (GO:0006508);; Molecular Function: pyroglutamyl-peptidase activity (GO:0016920);;	K01304|5.19329e-148|spen:107018810|K01304 pyroglutamyl-peptidase [EC:3.4.19.3] | (RefSeq) pyrrolidone-carboxylate peptidase 1	--
		677	Solyc05g005280.4	0.8763	Molecular Function: NAD+ ADP-ribosyltransferase activity (GO:0003950);;	--	--
		678	Solyc05g005290.4	0.993089	Molecular Function: NAD+ ADP-ribosyltransferase activity (GO:0003950);;	--	--
		679	Solyc05g005460.3	0.996017	Cellular Component: cell (GO:0005623);; Biological Process: pollen tube growth (GO:0009860);; Biological Process: regulation of cellular process (GO:0050794);;	K17609|0|sly:101250401|K17609 nucleoredoxin [EC:1.8.1.8] | (RefSeq) probable nucleoredoxin 1	--
		680	Solyc05g005510.3	0.961851	--	K07466|4.04473e-88|sly:101251472|K07466 replication factor A1 | (RefSeq) uncharacterized protein At4g28440	DNA replication (ko03030);; Nucleotide excision repair (ko03420);; Mismatch repair (ko03430);; Homologous recombination (ko03440)
		681	Solyc05g005520.1	0.915835	Cellular Component: protein phosphatase type 1 complex (GO:0000164);; Molecular Function: protein phosphatase inhibitor activity (GO:0004864);; Biological Process: regulation of signal transduction (GO:0009966);; Biological Process: negative regulation of catalytic activity (GO:0043086);; Biological Process: regulation of phosphoprotein phosphatase activity (GO:0043666);;	K16833|2.31423e-85|sly:101248483|K16833 protein phosphatase inhibitor 2 | (RefSeq) protein phosphatase inhibitor 2-like	--
		682	Solyc05g005700.4	0.977469	Molecular Function: aldehyde dehydrogenase (NAD) activity (GO:0004029);; Biological Process: oxidation-reduction process (GO:0055114);;	K00128|0|sly:101254485|K00128 aldehyde dehydrogenase (NAD+) [EC:1.2.1.3] | (RefSeq) SlADH2B7d; aldehyde dehydrogenase family 2 member B7d	Glycolysis / Gluconeogenesis (ko00010);; Pentose and glucuronate interconversions (ko00040);; Ascorbate and aldarate metabolism (ko00053);; Fatty acid degradation (ko00071);; Valine, leucine and isoleucine degradation (ko00280);; Lysine degradation (ko00310);; Arginine and proline metabolism (ko00330);; Histidine metabolism (ko00340);; Tryptophan metabolism (ko00380);; beta-Alanine metabolism (ko…
		683	Solyc05g005780.3	0.959289	Cellular Component: Golgi apparatus (GO:0005794);; Biological Process: intracellular protein transport (GO:0006886);; Molecular Function: protein transporter activity (GO:0008565);; Biological Process: vesicle-mediated transport (GO:0016192);; Cellular Component: clathrin adaptor complex (GO:0030131);;	K12391|0|spen:107020552|K12391 AP-1 complex subunit gamma-1 | (RefSeq) AP-1 complex subunit gamma-2-like	--
		684	Solyc05g006100.4	0.909686	--	--	--
		685	Solyc05g006215.1	0.895162	--	K07466|8.92086e-81|sly:101266120|K07466 replication factor A1 | (RefSeq) uncharacterized protein At4g28440-like	DNA replication (ko03030);; Nucleotide excision repair (ko03420);; Mismatch repair (ko03430);; Homologous recombination (ko03440)
		686	Solyc05g006220.3	0.923752	Biological Process: metabolic process (GO:0008152);; Molecular Function: hydrolase activity (GO:0016787);;	K14664|0|sly:101266415|K14664 IAA-amino acid hydrolase [EC:3.5.1.-] | (RefSeq) IAA-amino acid hydrolase ILR1-like 2	--
		687	Solyc05g006340.3	0.808481	--	--	--
		688	Solyc05g006510.2	0.96309	Molecular Function: transferase activity, transferring glycosyl groups (GO:0016757);;	--	--
		689	Solyc05g007050.4	0.946909	Molecular Function: protein serine/threonine kinase activity (GO:0004674);; Molecular Function: ATP binding (GO:0005524);; Biological Process: protein phosphorylation (GO:0006468);;	K04733|0|sly:101257072|K04733 interleukin-1 receptor-associated kinase 4 [EC:2.7.11.1] | (RefSeq) probable receptor-like protein kinase At5g15080	--
		690	Solyc05g007470.4	0.97372	Molecular Function: ATP binding (GO:0005524);; Cellular Component: integral component of membrane (GO:0016021);;	K08900|0|spen:107020666|K08900 mitochondrial chaperone BCS1 | (RefSeq) AAA-ATPase At3g28580-like	--
		691	Solyc05g007630.3	0.946831	Biological Process: defense response (GO:0006952);; Molecular Function: ADP binding (GO:0043531);;	--	--
		692	Solyc05g007640.3	0.984524	Biological Process: defense response (GO:0006952);; Molecular Function: ADP binding (GO:0043531);;	--	--
		693	Solyc05g007770.3	0.997639	Molecular Function: DNA binding (GO:0003677);; Cellular Component: nucleus (GO:0005634);; Biological Process: regulation of transcription, DNA-templated (GO:0006355);;	--	--
		694	Solyc05g007930.3	0.955765	Cellular Component: Golgi apparatus (GO:0005794);; Biological Process: protein glycosylation (GO:0006486);; Molecular Function: UDP-galactose:N-glycan beta-1,3-galactosyltransferase activity (GO:0010488);; Biological Process: Lewis a epitope biosynthetic process (GO:0010493);; Cellular Component: integral component of membrane (GO:0016021);; Molecular Function: carbohydrate binding (GO:0030246);;	K14413|0|sly:101249076|K14413 beta-1,3-galactosyltransferase [EC:2.4.1.-] | (RefSeq) beta-1,3-galactosyltransferase GALT1	--
		695	Solyc05g007940.3	0.984998	Molecular Function: nucleotide binding (GO:0000166);; Molecular Function: RNA binding (GO:0003723);; Cellular Component: cytoplasm (GO:0005737);; Biological Process: leaf senescence (GO:0010150);; Molecular Function: ribonuclease T2 activity (GO:0033897);; Biological Process: leaf abscission (GO:0060866);; Biological Process: RNA phosphodiester bond hydrolysis, endonucleolytic (GO:0090502);;	K01166|1.109e-143|sly:544193|K01166 ribonuclease T2 [EC:3.1.27.1] | (RefSeq) rnalx; ribonuclease	--
		696	Solyc05g007950.4	0.990903	Molecular Function: RNA binding (GO:0003723);; Cellular Component: extracellular space (GO:0005615);; Cellular Component: cell wall (GO:0005618);; Molecular Function: ribonuclease T2 activity (GO:0033897);; Biological Process: RNA phosphodiester bond hydrolysis, endonucleolytic (GO:0090502);;	K01166|2.82834e-163|sly:544098|K01166 ribonuclease T2 [EC:3.1.27.1] | (RefSeq) RNALE; ribonuclease T2	--
		697	Solyc05g008380.4	0.938558	Cellular Component: integral component of membrane (GO:0016021);;	--	--
		698	Solyc05g008390.3	0.902231	Molecular Function: zinc ion binding (GO:0008270);; Cellular Component: integral component of membrane (GO:0016021);;	--	--
		699	Solyc05g008600.3	0.87977	Molecular Function: fructose-bisphosphate aldolase activity (GO:0004332);; Cellular Component: mitochondrion (GO:0005739);; Biological Process: glycolytic process (GO:0006096);; Biological Process: response to oxidative stress (GO:0006979);; Cellular Component: chloroplast thylakoid (GO:0009534);; Cellular Component: plastoglobule (GO:0010287);;	K01623|0|sly:101264821|K01623 fructose-bisphosphate aldolase, class I [EC:4.1.2.13] | (RefSeq) fructose-bisphosphate aldolase 3, chloroplastic	Glycolysis / Gluconeogenesis (ko00010);; Pentose phosphate pathway (ko00030);; Fructose and mannose metabolism (ko00051);; Carbon fixation in photosynthetic organisms (ko00710);; Carbon metabolism (ko01200);; Biosynthesis of amino acids (ko01230)
		700	Solyc05g008640.1	0.919528	Biological Process: protein polyubiquitination (GO:0000209);; Cellular Component: plasma membrane (GO:0005886);; Molecular Function: zinc ion binding (GO:0008270);; Biological Process: positive regulation of abscisic acid-activated signaling pathway (GO:0009789);; Biological Process: protein ubiquitination involved in ubiquitin-dependent protein catabolic process (GO:0042787);; Biological Process…	K16282|5.8106e-108|sly:101266940|K16282 E3 ubiquitin-protein ligase RHA2 [EC:2.3.2.27] | (RefSeq) E3 ubiquitin-protein ligase RHA2A-like	--
		701	Solyc05g009010.1	0.903111	Molecular Function: protein serine/threonine kinase activity (GO:0004674);; Molecular Function: ATP binding (GO:0005524);; Biological Process: protein phosphorylation (GO:0006468);; Cellular Component: integral component of membrane (GO:0016021);;	K04733|0|sly:101247319|K04733 interleukin-1 receptor-associated kinase 4 [EC:2.7.11.1] | (RefSeq) LEAF RUST 10 DISEASE-RESISTANCE LOCUS RECEPTOR-LIKE PROTEIN KINASE-like 1.1	--
		702	Solyc05g009140.3	0.983025	--	--	--
		703	Solyc05g009160.3	0.992226	--	--	--
		704	Solyc05g009190.4	0.931402	Molecular Function: cysteine-tRNA ligase activity (GO:0004817);; Molecular Function: ATP binding (GO:0005524);; Cellular Component: mitochondrion (GO:0005739);; Cellular Component: cytosol (GO:0005829);; Biological Process: cysteinyl-tRNA aminoacylation (GO:0006423);; Cellular Component: chloroplast (GO:0009507);;	K01883|0|sly:101251377|K01883 cysteinyl-tRNA synthetase [EC:6.1.1.16] | (RefSeq) cysteine--tRNA ligase 2, cytoplasmic	Aminoacyl-tRNA biosynthesis (ko00970)
		705	Solyc05g009480.1	0.994507	--	--	--
		706	Solyc05g009490.3	0.983661	#N/A	#N/A	#N/A
		707	Solyc05g009520.2	0.956849	--	--	--
		708	Solyc05g009550.3	0.966046	Biological Process: response to oxidative stress (GO:0006979);; Biological Process: protein transport (GO:0015031);;	K19476|0|sly:101258366|K19476 vacuolar protein sorting-associated protein IST1 | (RefSeq) uncharacterized LOC101258366	Endocytosis (ko04144)
		709	Solyc05g009560.4	0.942061	Biological Process: chiasma assembly (GO:0051026);;	K06695|2.55291e-159|spen:107018889|K06695 26S proteasome regulatory subunit, ATPase 3, interacting protein | (RefSeq) homologous-pairing protein 2 homolog	--
		710	Solyc05g009620.4	0.991821	Cellular Component: integral component of membrane (GO:0016021);;	--	--
		711	Solyc05g009760.3	0.909832	Biological Process: defense response (GO:0006952);; Molecular Function: ADP binding (GO:0043531);;	--	--
		712	Solyc05g010290.3	0.805514	Cellular Component: endoplasmic reticulum (GO:0005783);; Cellular Component: cytosol (GO:0005829);; Molecular Function: proteasome binding (GO:0070628);; Biological Process: proteasome core complex assembly (GO:0080129);;	--	--
		713	Solyc05g010340.3	0.990228	Molecular Function: uridine kinase activity (GO:0004849);; Molecular Function: ATP binding (GO:0005524);; Cellular Component: cytosol (GO:0005829);; Biological Process: pyrimidine nucleobase metabolic process (GO:0006206);; Biological Process: UMP biosynthetic process (GO:0006222);; Biological Process: defense response, incompatible interaction (GO:0009814);; Cellular Component: integral componen…	--	--
		714	Solyc05g010555.1	0.825024	--	--	--
		715	Solyc05g010720.4	0.979703	Molecular Function: catalytic activity (GO:0003824);; Biological Process: metabolic process (GO:0008152);;	--	--
		716	Solyc05g011980.4	0.954815	--	--	--
		717	Solyc05g012770.3	0.92643	Molecular Function: transcription factor activity, sequence-specific DNA binding (GO:0003700);; Biological Process: regulation of transcription, DNA-templated (GO:0006355);; Molecular Function: sequence-specific DNA binding (GO:0043565);;	--	--
		718	Solyc05g012820.2	0.935177	Cellular Component: integral component of membrane (GO:0016021);;	--	--
		719	Solyc05g013370.1	0.819618	Molecular Function: DNA binding (GO:0003677);; Cellular Component: nucleus (GO:0005634);; Biological Process: regulation of transcription, DNA-templated (GO:0006355);; Molecular Function: protein dimerization activity (GO:0046983);;	--	--
		720	Solyc05g013660.4	0.981904	Cellular Component: integral component of membrane (GO:0016021);;	--	--
		721	Solyc05g013710.3	0.990682	Molecular Function: enzyme activator activity (GO:0008047);; Cellular Component: chloroplast (GO:0009507);; Biological Process: positive regulation of catalytic activity (GO:0043085);; Biological Process: positive regulation of sulfur metabolic process (GO:0051176);;	--	--
		722	Solyc05g013820.4	0.859977	Molecular Function: threonine-type endopeptidase activity (GO:0004298);; Cellular Component: nucleus (GO:0005634);; Cellular Component: cytoplasm (GO:0005737);; Cellular Component: proteasome core complex (GO:0005839);; Biological Process: proteolysis involved in cellular protein catabolic process (GO:0051603);;	K02739|0|spen:107020387|K02739 20S proteasome subunit beta 2 [EC:3.4.25.1] | (RefSeq) proteasome subunit beta type-7-A	Proteasome (ko03050)
		723	Solyc05g014390.4	0.984445	Molecular Function: nucleotide binding (GO:0000166);; Biological Process: transport (GO:0006810);; Cellular Component: membrane (GO:0016020);; Molecular Function: ATPase activity (GO:0016887);;	--	--
		724	Solyc05g014470.3	0.993238	Molecular Function: glyceraldehyde-3-phosphate dehydrogenase (NAD+) (phosphorylating) activity (GO:0004365);; Biological Process: glucose metabolic process (GO:0006006);; Biological Process: glycolytic process (GO:0006096);; Cellular Component: chloroplast (GO:0009507);; Molecular Function: NADP binding (GO:0050661);; Molecular Function: NAD binding (GO:0051287);; Biological Process: oxidation-re…	K00134|0|sly:101258368|K00134 glyceraldehyde 3-phosphate dehydrogenase [EC:1.2.1.12] | (RefSeq) GAPC2, GAPDH; glyceraldehyde-3-phosphate dehydrogenase	Glycolysis / Gluconeogenesis (ko00010);; Carbon fixation in photosynthetic organisms (ko00710);; Carbon metabolism (ko01200);; Biosynthesis of amino acids (ko01230)
		725	Solyc05g014550.1	0.992475	Cellular Component: integral component of membrane (GO:0016021);;	--	--
		726	Solyc05g014590.3	0.990973	Molecular Function: protein dimerization activity (GO:0046983);;	--	--
		727	Solyc05g014730.1	0.889923	--	K03165|2.20802e-126|sly:101262415|K03165 DNA topoisomerase III [EC:5.99.1.2] | (RefSeq) TOP3A; DNA topoisomerase 3-alpha	Homologous recombination (ko03440)
		728	Solyc05g014980.4	0.864514	Molecular Function: adenylate kinase activity (GO:0004017);; Molecular Function: ATP binding (GO:0005524);; Cellular Component: cytoplasm (GO:0005737);; Biological Process: purine nucleotide metabolic process (GO:0006163);; Biological Process: nucleotide phosphorylation (GO:0046939);;	K00939|5.74384e-175|sly:101264422|K00939 adenylate kinase [EC:2.7.4.3] | (RefSeq) adenylate kinase 4	Purine metabolism (ko00230)
		729	Solyc05g015060.4	0.998134	Molecular Function: ATP binding (GO:0005524);;	K08900|0|sly:101265639|K08900 mitochondrial chaperone BCS1 | (RefSeq) AAA-ATPase At3g50940-like	--
		730	Solyc05g015390.3	0.959835	Cellular Component: vacuole (GO:0005773);;	--	--
		731	Solyc05g015497.1	0.970664	Cellular Component: integral component of membrane (GO:0016021);; Biological Process: xylan biosynthetic process (GO:0045492);;	--	--
		732	Solyc05g015820.4	0.952474	--	--	--
		733	Solyc05g015850.4	0.963037	Biological Process: negative regulation of transcription from RNA polymerase II promoter (GO:0000122);; Molecular Function: core promoter sequence-specific DNA binding (GO:0001046);; Molecular Function: transcription factor activity, sequence-specific DNA binding (GO:0003700);; Cellular Component: nucleus (GO:0005634);; Biological Process: atrichoblast differentiation (GO:0010055);; Biological Pr…	--	--
		734	Solyc05g016060.4	0.955737	--	--	--
		735	Solyc05g018590.3	0.974325	Molecular Function: ATP binding (GO:0005524);; Cellular Component: proteasome regulatory particle, base subcomplex (GO:0008540);; Molecular Function: TBP-class protein binding (GO:0017025);; Biological Process: ubiquitin-dependent ERAD pathway (GO:0030433);; Cellular Component: nuclear proteasome complex (GO:0031595);; Cellular Component: cytosolic proteasome complex (GO:0031597);; Molecular Func…	K03066|0|sly:101245649|K03066 26S proteasome regulatory subunit T6 | (RefSeq) 26S protease regulatory subunit 8 homolog A	Proteasome (ko03050)
		736	Solyc05g023995.1	0.911708	#N/A	#N/A	#N/A
		737	Solyc05g025750.3	0.9982	--	--	--
		738	Solyc05g026310.4	0.980102	--	K13989|8.3664e-172|sly:101266220|K13989 Derlin-2/3 | (RefSeq) derlin-1	Protein processing in endoplasmic reticulum (ko04141)
		739	Solyc05g032770.4	0.920844	Biological Process: regulation of transcription, DNA-templated (GO:0006355);; Molecular Function: zinc ion binding (GO:0008270);; Molecular Function: histone binding (GO:0042393);;	--	--
		740	Solyc05g041173.1	0.950265	--	--	--
		741	Solyc05g041200.4	0.878341	Molecular Function: 4-hydroxyphenylpyruvate dioxygenase activity (GO:0003868);; Cellular Component: cytoplasm (GO:0005737);; Biological Process: L-phenylalanine catabolic process (GO:0006559);; Biological Process: tyrosine catabolic process (GO:0006572);; Molecular Function: metal ion binding (GO:0046872);; Biological Process: oxidation-reduction process (GO:0055114);;	K00457|0|sly:101257377|K00457 4-hydroxyphenylpyruvate dioxygenase [EC:1.13.11.27] | (RefSeq) 4-hydroxyphenylpyruvate dioxygenase-like	Ubiquinone and other terpenoid-quinone biosynthesis (ko00130);; Tyrosine metabolism (ko00350);; Phenylalanine metabolism (ko00360)
		742	Solyc05g043350.4	0.964323	Cellular Component: chromosome, centromeric region (GO:0000775);; Cellular Component: nucleus (GO:0005634);; Biological Process: mitotic cell cycle (GO:0007067);;	K11578|0|sly:101250410|K11578 protein transport protein DSL1/ZW10 | (RefSeq) centromere/kinetochore protein zw10 homolog	--
		743	Solyc05g046290.3	0.941323	Molecular Function: hydrolase activity, hydrolyzing O-glycosyl compounds (GO:0004553);; Cellular Component: cell wall (GO:0005618);; Biological Process: xyloglucan metabolic process (GO:0010411);; Molecular Function: xyloglucan:xyloglucosyl transferase activity (GO:0016762);; Biological Process: cell wall biogenesis (GO:0042546);; Cellular Component: apoplast (GO:0048046);; Biological Process: ce…	--	--
		744	Solyc05g046300.3	0.985787	Molecular Function: catalytic activity (GO:0003824);; Biological Process: biosynthetic process (GO:0009058);; Cellular Component: integral component of membrane (GO:0016021);;	K00967|0|sly:101265643|K00967 ethanolamine-phosphate cytidylyltransferase [EC:2.7.7.14] | (RefSeq) ethanolamine-phosphate cytidylyltransferase	Glycerophospholipid metabolism (ko00564)
		745	Solyc05g046330.4	0.987698	--	K12667|0|sly:101265028|K12667 oligosaccharyltransferase complex subunit delta (ribophorin II) | (RefSeq) dolichyl-diphosphooligosaccharide--protein glycosyltransferase subunit 2	N-Glycan biosynthesis (ko00510);; Protein processing in endoplasmic reticulum (ko04141)
		746	Solyc05g049980.3	0.905776	Molecular Function: polygalacturonase activity (GO:0004650);; Biological Process: carbohydrate metabolic process (GO:0005975);;	--	--
		747	Solyc05g050340.4	0.972341	Molecular Function: transcription factor activity, sequence-specific DNA binding (GO:0003700);; Biological Process: regulation of transcription, DNA-templated (GO:0006355);; Molecular Function: sequence-specific DNA binding (GO:0043565);;	--	--
		748	Solyc05g050600.3	0.975797	Molecular Function: GTPase activity (GO:0003924);; Molecular Function: GTP binding (GO:0005525);;	--	--
		749	Solyc05g050910.3	0.96517	Molecular Function: N,N-dimethylaniline monooxygenase activity (GO:0004499);; Molecular Function: flavin adenine dinucleotide binding (GO:0050660);; Molecular Function: NADP binding (GO:0050661);; Biological Process: oxidation-reduction process (GO:0055114);;	--	--
		750	Solyc05g050920.3	0.991634	Molecular Function: N,N-dimethylaniline monooxygenase activity (GO:0004499);; Molecular Function: flavin adenine dinucleotide binding (GO:0050660);; Molecular Function: NADP binding (GO:0050661);; Biological Process: oxidation-reduction process (GO:0055114);;	--	--
		751	Solyc05g050930.2	0.966386	Cellular Component: peroxisome (GO:0005777);; Cellular Component: cytoskeleton (GO:0005856);;	--	--
		752	Solyc05g051310.1	0.979018	Biological Process: cellular process (GO:0009987);;	--	--
		753	Solyc05g051480.2	0.993469	--	--	--
		754	Solyc05g051510.4	0.980624	Cellular Component: membrane (GO:0016020);;	K17080|1.03705e-172|sly:101256592|K17080 prohibitin 1 | (RefSeq) prohibitin-3, mitochondrial-like	--
		755	Solyc05g051570.3	0.948823	Molecular Function: GTP binding (GO:0005525);; Cellular Component: Golgi apparatus (GO:0005794);; Cellular Component: cytosol (GO:0005829);; Biological Process: retrograde vesicle-mediated transport, Golgi to ER (GO:0006890);; Biological Process: intra-Golgi vesicle-mediated transport (GO:0006891);; Biological Process: small GTPase mediated signal transduction (GO:0007264);; Biological Process: r…	K07893|3.89186e-148|spen:107018967|K07893 Ras-related protein Rab-6A | (RefSeq) ras-related protein RABH1e	--
		756	Solyc05g051660.1	0.94918	Biological Process: metabolic process (GO:0008152);; Molecular Function: hydrolase activity (GO:0016787);;	--	--
		757	Solyc05g051890.1	0.991494	Cellular Component: integral component of membrane (GO:0016021);;	--	--
		758	Solyc05g052410.3	0.98326	Molecular Function: DNA binding (GO:0003677);; Molecular Function: transcription factor activity, sequence-specific DNA binding (GO:0003700);; Cellular Component: nucleus (GO:0005634);; Biological Process: regulation of transcription, DNA-templated (GO:0006355);;	--	--
		759	Solyc05g052520.3	0.856077	Molecular Function: protein serine/threonine phosphatase activity (GO:0004722);; Cellular Component: nucleus (GO:0005634);; Biological Process: protein dephosphorylation (GO:0006470);; Biological Process: abscisic acid-activated signaling pathway (GO:0009738);; Biological Process: stomatal lineage progression (GO:0010440);; Molecular Function: metal ion binding (GO:0046872);;	--	--
		760	Solyc05g052610.3	0.877272	Molecular Function: DNA binding (GO:0003677);; Cellular Component: nucleus (GO:0005634);; Biological Process: regulation of transcription, DNA-templated (GO:0006355);;	--	--
		761	Solyc05g052700.4	0.926531	--	--	--
		762	Solyc05g052780.4	0.958574	Molecular Function: zinc ion binding (GO:0008270);;	K09377|3.39441e-133|spen:107020867|K09377 cysteine and glycine-rich protein | (RefSeq) LIM domain-containing protein WLIM2b-like	--
		763	Solyc05g052980.4	0.940829	Molecular Function: protein serine/threonine phosphatase activity (GO:0004722);; Biological Process: protein dephosphorylation (GO:0006470);; Molecular Function: metal ion binding (GO:0046872);;	K14497|0|sly:101248778|K14497 protein phosphatase 2C [EC:3.1.3.16] | (RefSeq) protein phosphatase 2C 37	Plant hormone signal transduction (ko04075)
		764	Solyc05g053140.3	0.970178	Molecular Function: structural molecule activity (GO:0005198);; Cellular Component: nucleus (GO:0005634);; Cellular Component: cytosol (GO:0005829);; Biological Process: ubiquitin-dependent protein catabolic process (GO:0006511);; Cellular Component: proteasome regulatory particle, lid subcomplex (GO:0008541);; Biological Process: proteasome assembly (GO:0043248);;	K03039|0|sly:101245654|K03039 26S proteasome regulatory subunit N9 | (RefSeq) 26S proteasome non-ATPase regulatory subunit 13 homolog B	Proteasome (ko03050)
		765	Solyc05g053150.2	0.990921	Molecular Function: DNA binding (GO:0003677);;	K09422|4.03685e-164|sly:101248880|K09422 myb proto-oncogene protein, plant | (RefSeq) transcription factor MYB24-like	--
		766	Solyc05g053230.3	0.994614	Molecular Function: protein serine/threonine kinase activity (GO:0004674);; Molecular Function: ATP binding (GO:0005524);; Biological Process: protein phosphorylation (GO:0006468);; Biological Process: plant-type hypersensitive response (GO:0009626);;	K13436|0|sly:101268186|K13436 pto-interacting protein 1 [EC:2.7.11.1] | (RefSeq) pto-interacting protein 1	Plant-pathogen interaction (ko04626)
		767	Solyc05g053290.3	0.819252	Molecular Function: protein serine/threonine phosphatase activity (GO:0004722);; Biological Process: protein dephosphorylation (GO:0006470);; Molecular Function: metal ion binding (GO:0046872);;	K14803|0|sly:101266726|K14803 protein phosphatase PTC2/3 [EC:3.1.3.16] | (RefSeq) probable protein phosphatase 2C 49	--
		768	Solyc05g053320.1	0.949392	Molecular Function: binding (GO:0005488);; Molecular Function: hydrolase activity (GO:0016787);; Biological Process: nucleic acid metabolic process (GO:0090304);;	--	--
		769	Solyc05g053330.3	0.991518	Molecular Function: DNA binding (GO:0003677);;	K09422|0|sly:101265734|K09422 myb proto-oncogene protein, plant | (RefSeq) transcription factor MYB108-like	--
		770	Solyc05g053650.3	0.936478	Molecular Function: endopeptidase activity (GO:0004175);; Cellular Component: nucleus (GO:0005634);; Cellular Component: proteasome regulatory particle, base subcomplex (GO:0008540);; Cellular Component: integral component of membrane (GO:0016021);; Molecular Function: enzyme regulator activity (GO:0030234);; Cellular Component: proteasome storage granule (GO:0034515);; Biological Process: regula…	K03032|0|sly:101259750|K03032 26S proteasome regulatory subunit N2 | (RefSeq) 26S proteasome non-ATPase regulatory subunit 1 homolog A	Proteasome (ko03050)
		771	Solyc05g053890.3	0.928281	Biological Process: metabolic process (GO:0008152);; Molecular Function: transferase activity, transferring hexosyl groups (GO:0016758);;	--	--
		772	Solyc05g054380.2	0.992083	Molecular Function: protein phosphatase inhibitor activity (GO:0004864);; Molecular Function: receptor activity (GO:0004872);; Cellular Component: nucleus (GO:0005634);; Cellular Component: cytoplasm (GO:0005737);; Biological Process: defense response (GO:0006952);; Biological Process: response to biotic stimulus (GO:0009607);; Biological Process: abscisic acid-activated signaling pathway (GO:000…	--	--
		773	Solyc05g054390.4	0.946072	Biological Process: phosphorelay signal transduction system (GO:0000160);; Molecular Function: DNA binding (GO:0003677);; Molecular Function: transcription factor activity, sequence-specific DNA binding (GO:0003700);; Cellular Component: nucleus (GO:0005634);; Biological Process: regulation of transcription, DNA-templated (GO:0006355);;	K14491|0|sly:101266334|K14491 two-component response regulator ARR-B family | (RefSeq) two-component response regulator ARR1	Plant hormone signal transduction (ko04075)
		774	Solyc05g054460.3	0.940711	Molecular Function: dolichyl-phosphate-mannose-protein mannosyltransferase activity (GO:0004169);; Molecular Function: dolichyl-phosphate beta-D-mannosyltransferase activity (GO:0004582);; Cellular Component: endoplasmic reticulum membrane (GO:0005789);; Biological Process: protein N-linked glycosylation (GO:0006487);; Biological Process: GPI anchor biosynthetic process (GO:0006506);; Cellular Co…	K00729|0|spen:107018869|K00729 dolichyl-phosphate beta-glucosyltransferase [EC:2.4.1.117] | (RefSeq) dolichyl-phosphate beta-glucosyltransferase	N-Glycan biosynthesis (ko00510)
		775	Solyc05g054640.4	0.94038	Molecular Function: oxoglutarate dehydrogenase (succinyl-transferring) activity (GO:0004591);; Cellular Component: mitochondrion (GO:0005739);; Cellular Component: cytosol (GO:0005829);; Biological Process: tricarboxylic acid cycle (GO:0006099);; Molecular Function: thiamine pyrophosphate binding (GO:0030976);; Cellular Component: oxoglutarate dehydrogenase complex (GO:0045252);;	K00164|0|spen:107020287|K00164 2-oxoglutarate dehydrogenase E1 component [EC:1.2.4.2] | (RefSeq) 2-oxoglutarate dehydrogenase, mitochondrial	Citrate cycle (TCA cycle) (ko00020);; Lysine degradation (ko00310);; Tryptophan metabolism (ko00380);; Carbon metabolism (ko01200)
		776	Solyc05g054650.1	0.991976	Molecular Function: metal ion binding (GO:0046872);;	--	--
		777	Solyc05g055090.4	0.828815	Molecular Function: double-stranded DNA binding (GO:0003690);; Biological Process: DNA topological change (GO:0006265);; Biological Process: ubiquitin-dependent protein catabolic process (GO:0006511);; Biological Process: protein deubiquitination (GO:0016579);; Molecular Function: thiol-dependent ubiquitinyl hydrolase activity (GO:0036459);;	K11838|0|sly:101248777|K11838 ubiquitin carboxyl-terminal hydrolase 7 [EC:3.4.19.12] | (RefSeq) ubiquitin carboxyl-terminal hydrolase 12-like	--
		778	Solyc05g055450.3	0.890069	Molecular Function: RNA binding (GO:0003723);;	K14944|0|sly:101266125|K14944 RNA-binding protein Nova | (RefSeq) protein BTR1	--
		779	Solyc05g055870.3	0.994696	--	--	--
		780	Solyc05g055910.4	0.997785	--	--	--
		781	Solyc05g056160.3	0.939175	Molecular Function: threonine-type endopeptidase activity (GO:0004298);; Cellular Component: nucleus (GO:0005634);; Cellular Component: cytoplasm (GO:0005737);; Cellular Component: proteasome core complex (GO:0005839);; Biological Process: proteolysis involved in cellular protein catabolic process (GO:0051603);;	K02737|0|spen:107020554|K02737 20S proteasome subunit beta 5 [EC:3.4.25.1] | (RefSeq) proteasome subunit beta type-5-like	Proteasome (ko03050)
		782	Solyc05g056170.3	0.816096	Cellular Component: cytoplasm (GO:0005737);; Biological Process: L-phenylalanine catabolic process (GO:0006559);; Biological Process: cinnamic acid biosynthetic process (GO:0009800);; Molecular Function: phenylalanine ammonia-lyase activity (GO:0045548);;	K10775|0|sly:101249824|K10775 phenylalanine ammonia-lyase [EC:4.3.1.24] | (RefSeq) PAL2; phenylalanine ammonia-lyase 2	Phenylalanine metabolism (ko00360);; Phenylpropanoid biosynthesis (ko00940)
		783	Solyc05g056350.3	0.941567	Cellular Component: integral component of membrane (GO:0016021);;	--	--
		784	Solyc06g005150.3	0.998109	Biological Process: response to oxidative stress (GO:0006979);; Molecular Function: L-ascorbate peroxidase activity (GO:0016688);; Molecular Function: heme binding (GO:0020037);; Biological Process: oxidation-reduction process (GO:0055114);; Biological Process: cellular oxidant detoxification (GO:0098869);;	K00434|7.51363e-167|spen:107023881|K00434 L-ascorbate peroxidase [EC:1.11.1.11] | (RefSeq) L-ascorbate peroxidase 1, cytosolic	Ascorbate and aldarate metabolism (ko00053);; Glutathione metabolism (ko00480)
		785	Solyc06g005160.4	0.956942	Biological Process: response to oxidative stress (GO:0006979);; Molecular Function: L-ascorbate peroxidase activity (GO:0016688);; Molecular Function: heme binding (GO:0020037);; Biological Process: oxidation-reduction process (GO:0055114);; Biological Process: cellular oxidant detoxification (GO:0098869);;	K00434|6.46681e-168|sly:778223|K00434 L-ascorbate peroxidase [EC:1.11.1.11] | (RefSeq) APX1; cytosolic ascorbate peroxidase 1	Ascorbate and aldarate metabolism (ko00053);; Glutathione metabolism (ko00480)
		786	Solyc06g005300.4	0.896198	--	--	--
		787	Solyc06g007120.3	0.962429	Molecular Function: phosphatidylinositol phospholipase C activity (GO:0004435);; Molecular Function: signal transducer activity (GO:0004871);; Cellular Component: intracellular (GO:0005622);; Biological Process: lipid catabolic process (GO:0016042);; Biological Process: intracellular signal transduction (GO:0035556);;	K05857|0|sly:100301920|K05857 phosphatidylinositol phospholipase C, delta [EC:3.1.4.11] | (RefSeq) PI-phospholipase C PLC4	Inositol phosphate metabolism (ko00562);; Phosphatidylinositol signaling system (ko04070);; AGE-RAGE signaling pathway in diabetic complications (ko04933)
		788	Solyc06g007180.3	0.990638	Molecular Function: asparagine synthase (glutamine-hydrolyzing) activity (GO:0004066);; Cellular Component: cytosol (GO:0005829);; Biological Process: asparagine biosynthetic process (GO:0006529);; Biological Process: glutamine metabolic process (GO:0006541);; Biological Process: response to absence of light (GO:0009646);; Molecular Function: protein homodimerization activity (GO:0042803);;	K01953|0|sly:543875|K01953 asparagine synthase (glutamine-hydrolysing) [EC:6.3.5.4] | (RefSeq) LEAS1, AS1; asparagine synthetase 1	Alanine, aspartate and glutamate metabolism (ko00250)
		789	Solyc06g007320.3	0.95541	Molecular Function: ATP binding (GO:0005524);; Biological Process: cellular protein modification process (GO:0006464);; Molecular Function: small protein activating enzyme activity (GO:0008641);;	K03178|0|sly:101245462|K03178 ubiquitin-activating enzyme E1 [EC:6.2.1.45] | (RefSeq) ubiquitin-activating enzyme E1 1	Ubiquitin mediated proteolysis (ko04120)
		790	Solyc06g007340.3	0.945573	--	K08059|0|sly:101245763|K08059 interferon, gamma-inducible protein 30 | (RefSeq) GILT-like protein F37H8.5	--
		791	Solyc06g008270.2	0.995836	Cellular Component: integral component of membrane (GO:0016021);;	--	--
		792	Solyc06g008620.1	0.99029	--	--	--
		793	Solyc06g008690.1	0.826519	--	--	--
		794	Solyc06g008820.3	0.850598	Cellular Component: vacuolar membrane (GO:0005774);; Cellular Component: plasma membrane (GO:0005886);; Biological Process: regulation of pH (GO:0006885);; Biological Process: response to salt stress (GO:0009651);; Molecular Function: sodium:proton antiporter activity (GO:0015385);; Cellular Component: integral component of membrane (GO:0016021);; Biological Process: sodium ion transmembrane tran…	--	--
		795	Solyc06g008870.2	0.919731	Biological Process: metabolic process (GO:0008152);; Molecular Function: hydrolase activity (GO:0016787);;	K14493|0|sly:101253192|K14493 gibberellin receptor GID1 [EC:3.-.-.-] | (RefSeq) gibberellin receptor GID1B-like	Plant hormone signal transduction (ko04075)
		796	Solyc06g008920.3	0.986738	Cellular Component: peroxisome (GO:0005777);; Biological Process: metabolic process (GO:0008152);; Molecular Function: ligase activity (GO:0016874);;	--	--
		797	Solyc06g009020.2	0.980451	Molecular Function: glutathione transferase activity (GO:0004364);; Cellular Component: cytoplasm (GO:0005737);; Biological Process: glutathione metabolic process (GO:0006749);; Biological Process: auxin-activated signaling pathway (GO:0009734);;	K00799|1.19989e-150|sly:101256384|K00799 glutathione S-transferase [EC:2.5.1.18] | (RefSeq) glutathione S-transferase	Glutathione metabolism (ko00480)
		798	Solyc06g009040.4	0.990067	Molecular Function: glutathione transferase activity (GO:0004364);; Cellular Component: cytoplasm (GO:0005737);; Biological Process: glutathione metabolic process (GO:0006749);; Biological Process: auxin-activated signaling pathway (GO:0009734);;	K00799|2.90683e-153|sly:101256677|K00799 glutathione S-transferase [EC:2.5.1.18] | (RefSeq) glutathione S-transferase-like	Glutathione metabolism (ko00480)
		799	Solyc06g009290.4	0.946172	Molecular Function: ATP binding (GO:0005524);; Cellular Component: integral component of membrane (GO:0016021);; Molecular Function: ATPase activity, coupled to transmembrane movement of substances (GO:0042626);; Biological Process: transmembrane transport (GO:0055085);;	K05658|0|sly:101262724|K05658 ATP-binding cassette, subfamily B (MDR/TAP), member 1 [EC:3.6.3.44] | (RefSeq) ABC transporter B family member 21	ABC transporters (ko02010)
		800	Solyc06g009390.3	0.981505	Molecular Function: protein serine/threonine phosphatase activity (GO:0004722);; Biological Process: protein dephosphorylation (GO:0006470);; Molecular Function: metal ion binding (GO:0046872);;	K14803|0|sly:101264330|K14803 protein phosphatase PTC2/3 [EC:3.1.3.16] | (RefSeq) probable protein phosphatase 2C 47	--
		801	Solyc06g011350.3	0.905247	Cellular Component: vacuole (GO:0005773);; Cellular Component: integral component of plasma membrane (GO:0005887);; Biological Process: water transport (GO:0006833);; Cellular Component: plasmodesma (GO:0009506);; Biological Process: cellular water homeostasis (GO:0009992);; Molecular Function: water channel activity (GO:0015250);; Molecular Function: glycerol channel activity (GO:0015254);; Biol…	K09872|0|sly:100529106|K09872 aquaporin PIP | (RefSeq) aquaporin	--
		802	Solyc06g030490.3	0.92393	Molecular Function: protein serine/threonine phosphatase activity (GO:0004722);; Biological Process: protein dephosphorylation (GO:0006470);; Molecular Function: metal ion binding (GO:0046872);;	K06269|0|spen:107021185|K06269 serine/threonine-protein phosphatase PP1 catalytic subunit [EC:3.1.3.16] | (RefSeq) serine/threonine-protein phosphatase PP1 isozyme 3	mRNA surveillance pathway (ko03015)
		803	Solyc06g033860.2	0.963521	Molecular Function: glutamate dehydrogenase [NAD(P)+] activity (GO:0004353);; Biological Process: cellular amino acid metabolic process (GO:0006520);; Biological Process: oxidation-reduction process (GO:0055114);;	K00261|0|sly:101252088|K00261 glutamate dehydrogenase (NAD(P)+) [EC:1.4.1.3] | (RefSeq) glutamate dehydrogenase A-like	Arginine biosynthesis (ko00220);; Alanine, aspartate and glutamate metabolism (ko00250);; Nitrogen metabolism (ko00910);; Carbon metabolism (ko01200)
		804	Solyc06g034160.3	0.946495	Cellular Component: cytosol (GO:0005829);; Biological Process: autophagy (GO:0006914);; Biological Process: protein transport (GO:0015031);;	K08343|0|sly:101249556|K08343 ubiquitin-like-conjugating enzyme ATG3 | (RefSeq) autophagy-related protein 3	Regulation of autophagy (ko04140)
		805	Solyc06g034370.1	0.991448	Molecular Function: enzyme inhibitor activity (GO:0004857);; Biological Process: negative regulation of catalytic activity (GO:0043086);;	--	--
		806	Solyc06g036330.1	0.941365	Cellular Component: chloroplast (GO:0009507);; Cellular Component: integral component of membrane (GO:0016021);;	--	--
		807	Solyc06g048520.3	0.999422	Molecular Function: zinc ion binding (GO:0008270);; Cellular Component: integral component of membrane (GO:0016021);;	--	--
		808	Solyc06g048810.4	0.971808	Cellular Component: integral component of membrane (GO:0016021);;	--	--
		809	Solyc06g048813.1	0.933641	#N/A	#N/A	#N/A
		810	Solyc06g049020.1	0.846415	--	--	--
		811	Solyc06g050140.1	0.992009	--	--	--
		812	Solyc06g050250.1	0.829804	Molecular Function: purine nucleobase transmembrane transporter activity (GO:0005345);; Cellular Component: integral component of membrane (GO:0016021);; Biological Process: purine nucleobase transmembrane transport (GO:1904823);;	K06901|0|sly:101259342|K06901 putative MFS transporter, AGZA family, xanthine/uracil permease | (RefSeq) adenine/guanine permease AZG1	--
		813	Solyc06g050440.3	0.992013	Molecular Function: peroxidase activity (GO:0004601);; Cellular Component: extracellular region (GO:0005576);; Biological Process: response to oxidative stress (GO:0006979);; Molecular Function: heme binding (GO:0020037);; Biological Process: hydrogen peroxide catabolic process (GO:0042744);; Molecular Function: metal ion binding (GO:0046872);; Biological Process: oxidation-reduction process (GO:…	K00430|0|sly:101261825|K00430 peroxidase [EC:1.11.1.7] | (RefSeq) peroxidase P7	Phenylpropanoid biosynthesis (ko00940)
		814	Solyc06g050770.3	0.962091	Molecular Function: soluble NSF attachment protein activity (GO:0005483);; Cellular Component: vacuolar membrane (GO:0005774);; Biological Process: malate metabolic process (GO:0006108);; Biological Process: intracellular protein transport (GO:0006886);; Molecular Function: malate dehydrogenase activity (GO:0016615);; Molecular Function: syntaxin binding (GO:0019905);; Cellular Component: SNARE c…	K15296|0|sly:101266422|K15296 alpha-soluble NSF attachment protein | (RefSeq) alpha-soluble NSF attachment protein	--
		815	Solyc06g050930.3	0.980537	Cellular Component: cytoplasm (GO:0005737);; Molecular Function: mannosyl-glycoprotein endo-beta-N-acetylglucosaminidase activity (GO:0033925);;	K01227|0|sly:101261626|K01227 mannosyl-glycoprotein endo-beta-N-acetylglucosaminidase [EC:3.2.1.96] | (RefSeq) Endo-LE; endo-beta-N-acetylglucosaminidase	Other glycan degradation (ko00511)
		816	Solyc06g050990.3	0.962438	Molecular Function: acid phosphatase activity (GO:0003993);; Biological Process: dephosphorylation (GO:0016311);;	K03103|0|sly:101244492|K03103 multiple inositol-polyphosphate phosphatase / 2,3-bisphosphoglycerate 3-phosphatase [EC:3.1.3.62 3.1.3.80] | (RefSeq) multiple inositol polyphosphate phosphatase 1	Glycolysis / Gluconeogenesis (ko00010);; Inositol phosphate metabolism (ko00562)
		817	Solyc06g051620.3	0.968383	Molecular Function: phosphatidylinositol phospholipase C activity (GO:0004435);; Molecular Function: signal transducer activity (GO:0004871);; Cellular Component: intracellular (GO:0005622);; Biological Process: lipid catabolic process (GO:0016042);; Biological Process: intracellular signal transduction (GO:0035556);;	K05857|0|spen:107022350|K05857 phosphatidylinositol phospholipase C, delta [EC:3.1.4.11] | (RefSeq) uncharacterized LOC107022350	Inositol phosphate metabolism (ko00562);; Phosphatidylinositol signaling system (ko04070);; AGE-RAGE signaling pathway in diabetic complications (ko04933)
		818	Solyc06g051940.4	0.986774	Molecular Function: protein serine/threonine phosphatase activity (GO:0004722);; Biological Process: protein dephosphorylation (GO:0006470);; Molecular Function: metal ion binding (GO:0046872);;	K14497|0|sly:101258071|K14497 protein phosphatase 2C [EC:3.1.3.16] | (RefSeq) protein phosphatase 2C	Plant hormone signal transduction (ko04075)
		819	Solyc06g052030.3	0.844405	--	K14293|0|sly:101245551|K14293 importin subunit beta-1 | (RefSeq) importin subunit beta-1-like	RNA transport (ko03013)
		820	Solyc06g053210.4	0.953784	Molecular Function: transcription factor activity, sequence-specific DNA binding (GO:0003700);; Molecular Function: structural constituent of ribosome (GO:0003735);; Cellular Component: nucleus (GO:0005634);; Cellular Component: ribosome (GO:0005840);; Biological Process: regulation of transcription, DNA-templated (GO:0006355);; Biological Process: translation (GO:0006412);; Molecular Function: s…	K09338|8.31256e-110|sly:101264731|K09338 homeobox-leucine zipper protein | (RefSeq) homeobox-leucine zipper protein ATHB-12-like	--
		821	Solyc06g053220.3	0.982896	Molecular Function: transcription factor activity, sequence-specific DNA binding (GO:0003700);; Cellular Component: nucleus (GO:0005634);; Biological Process: regulation of transcription, DNA-templated (GO:0006355);; Molecular Function: sequence-specific DNA binding (GO:0043565);;	K09338|3.84418e-138|sly:101264731|K09338 homeobox-leucine zipper protein | (RefSeq) homeobox-leucine zipper protein ATHB-12-like	--
		822	Solyc06g053260.1	0.99025	Biological Process: response to auxin (GO:0009733);;	K14488|2.50673e-61|sly:101055583|K14488 SAUR family protein | (RefSeq) small auxin-up protein 58	Plant hormone signal transduction (ko04075)
		823	Solyc06g053360.4	0.969322	--	--	--
		824	Solyc06g053385.2	0.966851	Cellular Component: signal recognition particle, endoplasmic reticulum targeting (GO:0005786);; Biological Process: SRP-dependent cotranslational protein targeting to membrane (GO:0006614);; Molecular Function: 7S RNA binding (GO:0008312);; Molecular Function: endoplasmic reticulum signal peptide binding (GO:0030942);;	K03104|1.47868e-52|spen:107021345|K03104 signal recognition particle subunit SRP14 | (RefSeq) signal recognition particle 14 kDa protein	Protein export (ko03060)
		825	Solyc06g053430.4	0.959062	Cellular Component: integral component of membrane (GO:0016021);;	--	--
		826	Solyc06g053550.3	0.974409	Cellular Component: integral component of membrane (GO:0016021);;	K13347|5.23739e-121|spen:107022672|K13347 peroxisomal membrane protein 2 | (RefSeq) peroxisomal membrane protein PMP22	Peroxisome (ko04146)
		827	Solyc06g054150.1	0.995657	Cellular Component: integral component of membrane (GO:0016021);;	--	--
		828	Solyc06g054590.3	0.874927	Cellular Component: plastid (GO:0009536);; Cellular Component: integral component of membrane (GO:0016021);;	--	--
		829	Solyc06g059860.3	0.987574	--	--	--
		830	Solyc06g060610.2	0.754384	Molecular Function: N,N-dimethylaniline monooxygenase activity (GO:0004499);; Molecular Function: flavin adenine dinucleotide binding (GO:0050660);; Molecular Function: NADP binding (GO:0050661);; Biological Process: oxidation-reduction process (GO:0055114);;	--	--
		831	Solyc06g060675.1	0.943773	--	--	--
		832	Solyc06g060820.2	0.94527	Cellular Component: integral component of membrane (GO:0016021);;	--	--
		833	Solyc06g060850.3	0.88079	Molecular Function: thiol-dependent ubiquitin-specific protease activity (GO:0004843);; Cellular Component: cytoplasm (GO:0005737);; Biological Process: ubiquitin-dependent protein catabolic process (GO:0006511);; Biological Process: protein deubiquitination (GO:0016579);;	K05609|8.32295e-161|sly:101249374|K05609 ubiquitin carboxyl-terminal hydrolase L3 [EC:3.4.19.12] | (RefSeq) ubiquitin carboxyl-terminal hydrolase 3	--
		834	Solyc06g061080.3	0.994283	Molecular Function: DNA binding (GO:0003677);; Cellular Component: nucleus (GO:0005634);; Biological Process: regulation of transcription, DNA-templated (GO:0006355);;	--	--
		835	Solyc06g061210.4	0.991747	Cellular Component: Golgi apparatus (GO:0005794);; Molecular Function: galactoside 2-alpha-L-fucosyltransferase activity (GO:0008107);; Biological Process: plant-type cell wall biogenesis (GO:0009832);; Biological Process: xyloglucan biosynthetic process (GO:0009969);; Cellular Component: integral component of membrane (GO:0016021);; Biological Process: fucosylation (GO:0036065);;	K13681|0|sly:101268582|K13681 xyloglucan fucosyltransferase [EC:2.4.1.-] | (RefSeq) galactoside 2-alpha-L-fucosyltransferase-like	--
		836	Solyc06g062590.4	0.959531	Cellular Component: integral component of membrane (GO:0016021);;	K17086|0|spen:107023068|K17086 transmembrane 9 superfamily member 2/4 | (RefSeq) transmembrane 9 superfamily member 7-like	--
		837	Solyc06g062670.3	0.960394	Molecular Function: nucleic acid binding (GO:0003676);; Molecular Function: transcription factor activity, sequence-specific DNA binding (GO:0003700);; Biological Process: regulation of transcription, DNA-templated (GO:0006355);; Molecular Function: metal ion binding (GO:0046872);;	--	--
		838	Solyc06g062860.4	0.981691	Cellular Component: cytoplasmic stress granule (GO:0010494);; Biological Process: regulation of cytoplasmic mRNA processing body assembly (GO:0010603);; Biological Process: stress granule assembly (GO:0034063);; Molecular Function: RNA binding (GO:0044822);;	--	--
		839	Solyc06g063010.4	0.900186	--	--	--
		840	Solyc06g063090.4	0.989526	Molecular Function: transaminase activity (GO:0008483);; Biological Process: biosynthetic process (GO:0009058);; Molecular Function: pyridoxal phosphate binding (GO:0030170);;	K00814|0|sly:101260239|K00814 alanine transaminase [EC:2.6.1.2] | (RefSeq) alanine aminotransferase 2	Arginine biosynthesis (ko00220);; Alanine, aspartate and glutamate metabolism (ko00250);; Carbon fixation in photosynthetic organisms (ko00710);; Carbon metabolism (ko01200);; 2-Oxocarboxylic acid metabolism (ko01210);; Biosynthesis of amino acids (ko01230)
		841	Solyc06g063210.3	0.897928	Molecular Function: ionotropic glutamate receptor activity (GO:0004970);; Biological Process: ion transport (GO:0006811);; Cellular Component: integral component of membrane (GO:0016021);; Biological Process: ionotropic glutamate receptor signaling pathway (GO:0035235);;	K05387|0|sly:101265038|K05387 glutamate receptor, ionotropic, plant | (RefSeq) SlGLR2.5; glutamate receptor 2.5	--
		842	Solyc06g063280.1	0.995107	Cellular Component: nucleus (GO:0005634);; Cellular Component: cytoplasm (GO:0005737);; Molecular Function: zinc ion binding (GO:0008270);; Biological Process: photomorphogenesis (GO:0009640);; Biological Process: blue light signaling pathway (GO:0009785);; Biological Process: regulation of flower development (GO:0009909);; Biological Process: red or far-red light signaling pathway (GO:0010017);;	--	--
		843	Solyc06g065370.3	0.979851	--	--	--
		844	Solyc06g065570.3	0.895714	Molecular Function: peptide alpha-N-acetyltransferase activity (GO:0004596);; Biological Process: N-terminal protein amino acid acetylation (GO:0006474);; Cellular Component: protein acetyltransferase complex (GO:0031248);;	K20793|3.84106e-116|spen:107023839|K20793 N-alpha-acetyltransferase 50 [EC:2.3.1.258] | (RefSeq) N-alpha-acetyltransferase 50-like	--
		845	Solyc06g066290.3	0.983692	--	--	--
		846	Solyc06g066380.1	0.825796	--	--	--
		847	Solyc06g066540.1	0.843747	Molecular Function: DNA binding (GO:0003677);; Molecular Function: transcription factor activity, sequence-specific DNA binding (GO:0003700);; Cellular Component: nucleus (GO:0005634);; Biological Process: regulation of transcription, DNA-templated (GO:0006355);;	K09286|8.80807e-114|sly:101252194|K09286 EREBP-like factor | (RefSeq) dehydration-responsive element-binding protein 3-like	--
		848	Solyc06g066590.4	0.841096	--	--	--
		849	Solyc06g066650.4	0.807122	Molecular Function: Rho guanyl-nucleotide exchange factor activity (GO:0005089);; Biological Process: positive regulation of GTPase activity (GO:0043547);;	--	--
		850	Solyc06g067970.3	0.965638	--	--	--
		851	Solyc06g067980.3	0.991874	--	--	--
		852	Solyc06g068820.3	0.986487	Cellular Component: mitochondrial inner membrane presequence translocase complex (GO:0005744);; Biological Process: protein import into mitochondrial matrix (GO:0030150);;	K17805|9.84905e-75|spen:107021463|K17805 mitochondrial import inner membrane translocase subunit TIM16 | (RefSeq) mitochondrial import inner membrane translocase subunit tim16-like	--
		853	Solyc06g068890.1	0.995721	--	--	--
		854	Solyc06g068900.4	0.99335	Molecular Function: hydrolase activity (GO:0016787);;	K07766|0|sly:101251482|K07766 diphosphoinositol-polyphosphate diphosphatase [EC:3.6.1.52] | (RefSeq) nudix hydrolase 18, mitochondrial-like	--
		855	Solyc06g069130.4	0.916805	--	K10406|0|sly:101267817|K10406 kinesin family member C2/C3 | (RefSeq) kinesin-like protein KIN-14G	--
		856	Solyc06g069460.3	0.96273	Biological Process: regulation of leaf development (GO:2000024);;	--	--
		857	Solyc06g069565.2	0.881962	--	--	--
		858	Solyc06g069690.4	0.889098	Biological Process: phosphorelay signal transduction system (GO:0000160);; Cellular Component: intracellular (GO:0005622);;	K12127|0|sly:101259163|K12127 pseudo-response regulator 1 | (RefSeq) two-component response regulator-like APRR1	Circadian rhythm - plant (ko04712)
		859	Solyc06g069710.3	0.998132	Molecular Function: DNA binding (GO:0003677);; Cellular Component: nucleus (GO:0005634);; Biological Process: regulation of transcription, DNA-templated (GO:0006355);;	--	--
		860	Solyc06g071210.3	0.905422	Molecular Function: protein serine/threonine kinase activity (GO:0004674);; Molecular Function: ATP binding (GO:0005524);; Cellular Component: nucleus (GO:0005634);; Cellular Component: cytoplasm (GO:0005737);; Biological Process: protein phosphorylation (GO:0006468);; Biological Process: intracellular signal transduction (GO:0035556);;	K04688|0|sly:101246352|K04688 ribosomal protein S6 kinase beta [EC:2.7.11.1] | (RefSeq) serine/threonine-protein kinase AtPK1/AtPK6	--
		861	Solyc06g071400.3	0.946073	Cellular Component: integral component of membrane (GO:0016021);; Biological Process: carbohydrate transmembrane transport (GO:0034219);; Molecular Function: sugar transmembrane transporter activity (GO:0051119);;	K15382|1.42654e-168|sly:101266340|K15382 solute carrier family 50 (sugar transporter) | (RefSeq) std1; bidirectional sugar transporter SWEET5	--
		862	Solyc06g071540.3	0.925346	Molecular Function: ATP binding (GO:0005524);; Cellular Component: integral component of membrane (GO:0016021);; Molecular Function: ATPase activity, coupled to transmembrane movement of substances (GO:0042626);; Biological Process: transmembrane transport (GO:0055085);;	--	--
		863	Solyc06g071890.3	0.963876	Cellular Component: mitochondrial inner membrane (GO:0005743);; Biological Process: mitochondrial pyruvate transport (GO:0006850);; Cellular Component: integral component of membrane (GO:0016021);;	--	--
		864	Solyc06g072550.3	0.993485	Cellular Component: plasma membrane (GO:0005886);; Cellular Component: integral component of membrane (GO:0016021);;	--	--
		865	Solyc06g072650.1	0.989633	Biological Process: response to auxin (GO:0009733);;	K14488|9.52449e-122|sly:101265243|K14488 SAUR family protein | (RefSeq) auxin-responsive protein SAUR71	Plant hormone signal transduction (ko04075)
		866	Solyc06g072670.3	0.940776	Cellular Component: integral component of membrane (GO:0016021);; Molecular Function: oxidoreductase activity (GO:0016491);; Biological Process: oxidation-reduction process (GO:0055114);;	--	--
		867	Solyc06g072980.4	0.919746	Biological Process: autophagy (GO:0006914);; Cellular Component: ATG1/ULK1 kinase complex (GO:1990316);;	K08331|0|sly:101259849|K08331 autophagy-related protein 13 | (RefSeq) autophagy-related protein 13a-like	Regulation of autophagy (ko04140)
		868	Solyc06g072990.1	0.974592	--	--	--
		869	Solyc06g073060.3	0.985345	Biological Process: metabolic process (GO:0008152);; Molecular Function: hydrolase activity (GO:0016787);;	K14664|0|sly:101257674|K14664 IAA-amino acid hydrolase [EC:3.5.1.-] | (RefSeq) zinc_peptidase_like superfamily protein	--
		870	Solyc06g073760.3	0.986322	Molecular Function: beta-glucosidase activity (GO:0008422);; Biological Process: glucan catabolic process (GO:0009251);;	K05349|0|sly:101266643|K05349 beta-glucosidase [EC:3.2.1.21] | (RefSeq) beta-glucosidase BoGH3B-like	Cyanoamino acid metabolism (ko00460);; Starch and sucrose metabolism (ko00500);; Phenylpropanoid biosynthesis (ko00940)
		871	Solyc06g073860.2	0.952554	Molecular Function: zinc ion binding (GO:0008270);;	K19043|0|sly:101263219|K19043 E3 ubiquitin-protein ligase RHF [EC:2.3.2.27] | (RefSeq) E3 ubiquitin-protein ligase RHF2A	--
		872	Solyc06g073880.3	0.982935	Molecular Function: zinc ion binding (GO:0008270);;	K19043|7.42767e-178|sly:101263713|K19043 E3 ubiquitin-protein ligase RHF [EC:2.3.2.27] | (RefSeq) E3 ubiquitin-protein ligase RHF2A	--
		873	Solyc06g073990.2	0.980586	--	--	--
		874	Solyc06g074170.3	0.87549	Molecular Function: DNA binding (GO:0003677);; Cellular Component: nucleus (GO:0005634);; Biological Process: regulation of transcription, DNA-templated (GO:0006355);; Cellular Component: integral component of membrane (GO:0016021);;	--	--
		875	Solyc06g074650.3	0.924398	Biological Process: intracellular protein transport (GO:0006886);; Molecular Function: protein transporter activity (GO:0008565);; Biological Process: vesicle-mediated transport (GO:0016192);; Cellular Component: clathrin adaptor complex (GO:0030131);;	K11824|0|sly:101246147|K11824 AP-2 complex subunit alpha | (RefSeq) AP-2 complex subunit alpha-1-like	Endocytosis (ko04144)
		876	Solyc06g074940.4	0.99089	Molecular Function: ATP binding (GO:0005524);; Molecular Function: ATPase activity (GO:0016887);;	K06185|0|sly:101267029|K06185 ATP-binding cassette, subfamily F, member 2 | (RefSeq) ABC transporter F family member 1-like	--
		877	Solyc06g075330.3	0.980203	--	--	--
		878	Solyc06g075370.3	0.968519	Molecular Function: DNA binding (GO:0003677);; Biological Process: regulation of transcription, DNA-templated (GO:0006355);;	--	--
		879	Solyc06g075510.4	0.730195	Molecular Function: DNA binding (GO:0003677);; Molecular Function: transcription factor activity, sequence-specific DNA binding (GO:0003700);; Cellular Component: nucleus (GO:0005634);; Biological Process: regulation of transcription, DNA-templated (GO:0006355);; Biological Process: multicellular organism development (GO:0007275);;	K09284|0|sly:100736535|K09284 AP2-like factor, euAP2 lineage | (RefSeq) AP2 transcription factor SlAP2e	--
		880	Solyc06g075775.1	0.992446	Molecular Function: metal ion binding (GO:0046872);;	--	--
		881	Solyc06g076160.4	0.970639	Molecular Function: iron ion binding (GO:0005506);; Cellular Component: membrane (GO:0016020);; Molecular Function: oxidoreductase activity, acting on paired donors, with incorporation or reduction of molecular oxygen, NAD(P)H as one donor, and incorporation of one atom of oxygen (GO:0016709);; Molecular Function: heme binding (GO:0020037);; Biological Process: secondary metabolite biosynthetic p…	K20617|0|sly:101248306|K20617 cytochrome P450 family 71 subfamily A | (RefSeq) cytochrome P450 71A9-like	--
		882	Solyc06g076260.3	0.923739	Cellular Component: integral component of membrane (GO:0016021);;	--	--
		883	Solyc06g076300.3	0.859164	Biological Process: metabolic process (GO:0008152);; Molecular Function: hydrolase activity (GO:0016787);;	K07025|0|sly:101246255|K07025 putative hydrolase of the HAD superfamily | (RefSeq) uncharacterized protein C24B11.05-like	--
		884	Solyc06g076490.3	0.75974	--	--	--
		885	Solyc06g082570.3	0.967807	--	--	--
		886	Solyc06g082630.4	0.829294	Molecular Function: ATP binding (GO:0005524);; Cellular Component: proteasome regulatory particle, base subcomplex (GO:0008540);; Molecular Function: TBP-class protein binding (GO:0017025);; Biological Process: ubiquitin-dependent ERAD pathway (GO:0030433);; Cellular Component: nuclear proteasome complex (GO:0031595);; Cellular Component: cytosolic proteasome complex (GO:0031597);; Molecular Func…	K03063|0|spen:107023439|K03063 26S proteasome regulatory subunit T3 | (RefSeq) 26S protease regulatory subunit 6B homolog	Proteasome (ko03050)
		887	Solyc06g083505.1	0.971304	Biological Process: regulation of transcription from RNA polymerase III promoter (GO:0006359);;	K03024|3.50034e-86|sly:101246067|K03024 DNA-directed RNA polymerase III subunit RPC7 | (RefSeq) DNA-directed RNA polymerase III subunit RPC7	Purine metabolism (ko00230);; Pyrimidine metabolism (ko00240);; RNA polymerase (ko03020)
		888	Solyc06g083620.3	0.983212	Molecular Function: ATP binding (GO:0005524);; Cellular Component: proteasome regulatory particle, base subcomplex (GO:0008540);; Molecular Function: TBP-class protein binding (GO:0017025);; Biological Process: ubiquitin-dependent ERAD pathway (GO:0030433);; Cellular Component: nuclear proteasome complex (GO:0031595);; Cellular Component: cytosolic proteasome complex (GO:0031597);; Molecular Func…	K03062|0|spen:107023289|K03062 26S proteasome regulatory subunit T2 | (RefSeq) 26S proteasome regulatory subunit 4 homolog A	Proteasome (ko03050)
		889	Solyc06g083630.4	0.961136	Cellular Component: integral component of membrane (GO:0016021);;	K20362|0|spen:107021077|K20362 protein transport protein YIF1 | (RefSeq) protein YIF1B-like	--
		890	Solyc06g083740.1	0.90333	#N/A	#N/A	#N/A
		891	Solyc06g084210.3	0.944912	Biological Process: intracellular protein transport (GO:0006886);; Biological Process: ER to Golgi vesicle-mediated transport (GO:0006888);; Molecular Function: zinc ion binding (GO:0008270);; Cellular Component: COPII vesicle coat (GO:0030127);;	K14007|0|sly:101253501|K14007 protein transport protein SEC24 | (RefSeq) protein transport protein Sec24-like CEF	Protein processing in endoplasmic reticulum (ko04141)
		892	Solyc06g084370.1	0.995681	--	--	--
		893	Solyc06g084410.4	0.95647	Biological Process: phosphorelay signal transduction system (GO:0000160);; Molecular Function: signal transducer activity (GO:0004871);; Cellular Component: intracellular (GO:0005622);;	K14490|6.17263e-67|sly:101249559|K14490 histidine-containing phosphotransfer peotein | (RefSeq) histidine-containing phosphotransfer protein 1	Plant hormone signal transduction (ko04075)
		894	Solyc06g084440.3	0.873268	Cellular Component: nucleus (GO:0005634);; Biological Process: ubiquitin-dependent protein catabolic process (GO:0006511);; Molecular Function: ubiquitin protein ligase binding (GO:0031625);; Molecular Function: ubiquitin binding (GO:0043130);;	K14015|0|sly:101248688|K14015 nuclear protein localization protein 4 homolog | (RefSeq) NPL4-like protein 2	Protein processing in endoplasmic reticulum (ko04141)
		895	Solyc06g084760.3	0.705124	Molecular Function: monooxygenase activity (GO:0004497);; Molecular Function: iron ion binding (GO:0005506);; Cellular Component: integral component of membrane (GO:0016021);; Molecular Function: oxidoreductase activity, acting on paired donors, with incorporation or reduction of molecular oxygen (GO:0016705);; Molecular Function: heme binding (GO:0020037);; Biological Process: oxidation-reductio…	--	--
		896	Solyc06g084820.2	0.94575	Molecular Function: iron ion binding (GO:0005506);; Cellular Component: integral component of membrane (GO:0016021);; Molecular Function: oxidoreductase activity, acting on paired donors, with incorporation or reduction of molecular oxygen, NAD(P)H as one donor, and incorporation of one atom of oxygen (GO:0016709);; Molecular Function: heme binding (GO:0020037);; Biological Process: secondary met…	--	--
		897	Solyc06g150118.1	0.82069	#N/A	#N/A	#N/A
		898	Solyc07g005100.4	0.977938	Molecular Function: chitinase activity (GO:0004568);; Cellular Component: extracellular region (GO:0005576);; Biological Process: carbohydrate metabolic process (GO:0005975);; Biological Process: chitin catabolic process (GO:0006032);; Molecular Function: chitin binding (GO:0008061);;	K01183|0|sly:101257783|K01183 chitinase [EC:3.2.1.14] | (RefSeq) chitotriosidase-1	Amino sugar and nucleotide sugar metabolism (ko00520)
		899	Solyc07g005130.3	0.915848	--	--	--
		900	Solyc07g005200.3	0.962038	Molecular Function: SNARE binding (GO:0000149);; Molecular Function: SNAP receptor activity (GO:0005484);; Biological Process: exocytosis (GO:0006887);; Biological Process: vesicle fusion (GO:0006906);; Cellular Component: integral component of membrane (GO:0016021);; Cellular Component: SNARE complex (GO:0031201);;	K08516|1.46055e-145|sly:101259553|K08516 synaptobrevin homolog YKT6 | (RefSeq) VAMP-like protein YKT61	SNARE interactions in vesicular transport (ko04130)
		901	Solyc07g005410.3	0.839556	Molecular Function: cytochrome-c oxidase activity (GO:0004129);; Cellular Component: mitochondrion (GO:0005739);; Biological Process: hydrogen ion transmembrane transport (GO:1902600);;	K18179|3.22782e-80|sly:101263329|K18179 cytochrome c oxidase assembly factor 6 | (RefSeq) uncharacterized LOC101263329	--
		902	Solyc07g005430.3	0.968298	Cellular Component: mitochondrial respiratory chain complex I (GO:0005747);; Cellular Component: chloroplast (GO:0009507);; Cellular Component: integral component of membrane (GO:0016021);;	--	--
		903	Solyc07g005480.3	0.960323	--	--	--
		904	Solyc07g005520.1	0.955169	Biological Process: protein homooligomerization (GO:0051260);;	--	--
		905	Solyc07g005620.2	0.993206	Cellular Component: plasma membrane (GO:0005886);;	--	--
		906	Solyc07g005760.3	0.981944	Molecular Function: quinate O-hydroxycinnamoyltransferase activity (GO:0047205);;	K13065|0|sly:544249|K13065 shikimate O-hydroxycinnamoyltransferase [EC:2.3.1.133] | (RefSeq) hqt; hydroxycinnamoyl CoA quinate transferase	Phenylpropanoid biosynthesis (ko00940);; Flavonoid biosynthesis (ko00941);; Stilbenoid, diarylheptanoid and gingerol biosynthesis (ko00945)
		907	Solyc07g005970.3	0.916802	Biological Process: autophagosome assembly (GO:0000045);; Biological Process: positive regulation of protein phosphorylation (GO:0001934);; Cellular Component: plasmodesma (GO:0009506);; Molecular Function: protein kinase binding (GO:0019901);; Cellular Component: pre-autophagosomal structure membrane (GO:0034045);; Cellular Component: ATG1/ULK1 kinase complex (GO:1990316);;	--	--
		908	Solyc07g006130.3	0.986067	Cellular Component: cytoplasm (GO:0005737);; Biological Process: translational termination (GO:0006415);; Molecular Function: translation release factor activity, codon specific (GO:0016149);;	K03265|0|spen:107026228|K03265 peptide chain release factor subunit 1 | (RefSeq) eukaryotic peptide chain release factor subunit 1-3-like	mRNA surveillance pathway (ko03015)
		909	Solyc07g006140.4	0.922338	Molecular Function: monooxygenase activity (GO:0004497);; Molecular Function: iron ion binding (GO:0005506);; Cellular Component: integral component of membrane (GO:0016021);; Molecular Function: oxidoreductase activity, acting on paired donors, with incorporation or reduction of molecular oxygen (GO:0016705);; Molecular Function: heme binding (GO:0020037);; Biological Process: oxidation-reductio…	--	--
		910	Solyc07g006370.1	0.716853	Cellular Component: integral component of membrane (GO:0016021);; Biological Process: transmembrane transport (GO:0055085);;	K13754|0|sly:101250521|K13754 solute carrier family 24 (sodium/potassium/calcium exchanger), member 6 | (RefSeq) cation/calcium exchanger 1-like	--
		911	Solyc07g006400.3	0.805924	Cellular Component: membrane (GO:0016020);; Molecular Function: metal ion binding (GO:0046872);;	--	--
		912	Solyc07g006790.3	0.986298	Molecular Function: dihydrolipoyllysine-residue acetyltransferase activity (GO:0004742);; Cellular Component: mitochondrial matrix (GO:0005759);; Biological Process: pyruvate metabolic process (GO:0006090);; Cellular Component: pyruvate dehydrogenase complex (GO:0045254);;	K00627|0|sly:101244498|K00627 pyruvate dehydrogenase E2 component (dihydrolipoamide acetyltransferase) [EC:2.3.1.12] | (RefSeq) dihydrolipoyllysine-residue acetyltransferase component 2 of pyruvate dehydrogenase complex, mitochondrial-like	Glycolysis / Gluconeogenesis (ko00010);; Citrate cycle (TCA cycle) (ko00020);; Pyruvate metabolism (ko00620);; Carbon metabolism (ko01200)
		913	Solyc07g006830.4	0.973088	Molecular Function: calmodulin binding (GO:0005516);; Biological Process: response to stress (GO:0006950);;	--	--
		914	Solyc07g006890.1	0.955443	Molecular Function: monooxygenase activity (GO:0004497);; Molecular Function: iron ion binding (GO:0005506);; Cellular Component: integral component of membrane (GO:0016021);; Molecular Function: oxidoreductase activity, acting on paired donors, with incorporation or reduction of molecular oxygen (GO:0016705);; Molecular Function: heme binding (GO:0020037);; Biological Process: oxidation-reductio…	K20769|0|sly:101246836|K20769 fatty acid omega-hydroxylase [EC:1.14.-.-] | (RefSeq) cytochrome P450 94A1-like	Cutin, suberine and wax biosynthesis (ko00073)
		915	Solyc07g007370.3	0.980791	--	--	--
		916	Solyc07g007660.1	0.986204	--	--	--
		917	Solyc07g007870.3	0.935029	Molecular Function: NADPH dehydrogenase activity (GO:0003959);; Cellular Component: peroxisome (GO:0005777);; Biological Process: jasmonic acid biosynthetic process (GO:0009695);; Molecular Function: FMN binding (GO:0010181);; Molecular Function: 12-oxophytodienoate reductase activity (GO:0016629);; Biological Process: oxylipin biosynthetic process (GO:0031408);; Biological Process: oxidation-red…	K05894|0|sly:543763|K05894 12-oxophytodienoic acid reductase [EC:1.3.1.42] | (RefSeq) opr3, LeOPR3; 12-oxophytodienoate reductase 3	alpha-Linolenic acid metabolism (ko00592)
		918	Solyc07g008000.4	0.889221	Molecular Function: GTPase activator activity (GO:0005096);; Cellular Component: intracellular (GO:0005622);; Biological Process: intracellular protein transport (GO:0006886);; Cellular Component: endomembrane system (GO:0012505);; Molecular Function: Rab GTPase binding (GO:0017137);; Biological Process: regulation of vesicle fusion (GO:0031338);; Biological Process: activation of GTPase activity…	K20168|0|sly:101268585|K20168 TBC1 domain family member 15 | (RefSeq) GTPase-activating protein gyp7	--
		919	Solyc07g008060.1	0.950147	Molecular Function: 1-phosphatidylinositol binding (GO:0005545);; Cellular Component: clathrin-coated vesicle (GO:0030136);; Molecular Function: clathrin binding (GO:0030276);; Biological Process: clathrin coat assembly (GO:0048268);;	--	--
		920	Solyc07g008600.1	0.951405	Cellular Component: integral component of membrane (GO:0016021);;	--	--
		921	Solyc07g008920.4	0.954885	--	K20464|0|sly:101265450|K20464 oxysterol-binding protein-related protein 5/8 | (RefSeq) oxysterol-binding protein-related protein 4C	--
		922	Solyc07g009160.3	0.950495	--	--	--
		923	Solyc07g009437.1	0.966024	--	--	--
		924	Solyc07g009440.2	0.912721	--	--	--
		925	Solyc07g009443.1	0.990428	--	--	--
		926	Solyc07g014670.3	0.990711	Molecular Function: iron ion binding (GO:0005506);; Cellular Component: integral component of membrane (GO:0016021);; Molecular Function: oxidoreductase activity, acting on paired donors, with incorporation or reduction of molecular oxygen, NAD(P)H as one donor, and incorporation of one atom of oxygen (GO:0016709);; Molecular Function: heme binding (GO:0020037);; Biological Process: secondary met…	--	--
		927	Solyc07g014700.4	0.841991	--	K12667|0|sly:101252001|K12667 oligosaccharyltransferase complex subunit delta (ribophorin II) | (RefSeq) dolichyl-diphosphooligosaccharide--protein glycosyltransferase subunit 2	N-Glycan biosynthesis (ko00510);; Protein processing in endoplasmic reticulum (ko04141)
		928	Solyc07g016200.3	0.956845	Molecular Function: threonine-type endopeptidase activity (GO:0004298);; Cellular Component: nucleus (GO:0005634);; Cellular Component: vacuolar membrane (GO:0005774);; Cellular Component: cytosol (GO:0005829);; Cellular Component: proteasome core complex (GO:0005839);; Biological Process: regulation of plant-type hypersensitive response (GO:0010363);; Biological Process: proteolysis involved in …	K02738|3.55575e-166|sly:101256394|K02738 20S proteasome subunit beta 1 [EC:3.4.25.1] | (RefSeq) proteasome subunit beta type-6	Proteasome (ko03050)
		929	Solyc07g017610.3	0.881597	Cellular Component: cytosol (GO:0005829);; Cellular Component: integral component of membrane (GO:0016021);; Biological Process: L-lysine catabolic process (GO:0019477);; Molecular Function: saccharopine dehydrogenase (NADP+, L-lysine-forming) activity (GO:0047130);; Biological Process: oxidation-reduction process (GO:0055114);;	K14157|0|sly:101261722|K14157 alpha-aminoadipic semialdehyde synthase [EC:1.5.1.8 1.5.1.9] | (RefSeq) alpha-aminoadipic semialdehyde synthase	Lysine degradation (ko00310)
		930	Solyc07g018010.3	0.982153	Molecular Function: protein dimerization activity (GO:0046983);;	--	--
		931	Solyc07g018200.1	0.987083	--	--	--
		932	Solyc07g021610.1	0.887319	#N/A	#N/A	#N/A
		933	Solyc07g021630.3	0.897079	Biological Process: branched-chain amino acid metabolic process (GO:0009081);; Molecular Function: L-leucine transaminase activity (GO:0052654);; Molecular Function: L-valine transaminase activity (GO:0052655);; Molecular Function: L-isoleucine transaminase activity (GO:0052656);;	K00826|0|sly:101254608|K00826 branched-chain amino acid aminotransferase [EC:2.6.1.42] | (RefSeq) branched-chain-amino-acid aminotransferase 2, chloroplastic-like	Cysteine and methionine metabolism (ko00270);; Valine, leucine and isoleucine degradation (ko00280);; Valine, leucine and isoleucine biosynthesis (ko00290);; Pantothenate and CoA biosynthesis (ko00770);; 2-Oxocarboxylic acid metabolism (ko01210);; Biosynthesis of amino acids (ko01230)
		934	Solyc07g032090.4	0.779242	Molecular Function: transcription factor activity, core RNA polymerase II binding (GO:0000991);; Molecular Function: catalytic activity (GO:0003824);; Cellular Component: transcription factor TFIIF complex (GO:0005674);; Cellular Component: mitochondrion (GO:0005739);; Biological Process: positive regulation of transcription elongation from RNA polymerase II promoter (GO:0032968);; Biological Pro…	K03139|4.51576e-174|spen:107026450|K03139 transcription initiation factor TFIIF subunit beta [EC:3.6.4.12] | (RefSeq) transcription initiation factor IIF subunit beta	Basal transcription factors (ko03022)
		935	Solyc07g032100.3	0.837786	Cellular Component: Golgi membrane (GO:0000139);; Molecular Function: structural molecule activity (GO:0005198);; Biological Process: intracellular protein transport (GO:0006886);; Biological Process: ER to Golgi vesicle-mediated transport (GO:0006888);; Biological Process: retrograde vesicle-mediated transport, Golgi to ER (GO:0006890);; Biological Process: intra-Golgi vesicle-mediated transport…	K05236|0|sly:101264027|K05236 coatomer subunit alpha | (RefSeq) coatomer subunit alpha-1-like	--
		936	Solyc07g032740.4	0.796477	Molecular Function: L-aspartate:2-oxoglutarate aminotransferase activity (GO:0004069);; Biological Process: cellular amino acid metabolic process (GO:0006520);; Biological Process: biosynthetic process (GO:0009058);; Molecular Function: pyridoxal phosphate binding (GO:0030170);; Molecular Function: identical protein binding (GO:0042802);; Molecular Function: L-phenylalanine:2-oxoglutarate aminotr…	K14454|0|sly:101244012|K14454 aspartate aminotransferase, cytoplasmic [EC:2.6.1.1] | (RefSeq) aspartate aminotransferase, cytoplasmic	Arginine biosynthesis (ko00220);; Alanine, aspartate and glutamate metabolism (ko00250);; Cysteine and methionine metabolism (ko00270);; Arginine and proline metabolism (ko00330);; Tyrosine metabolism (ko00350);; Phenylalanine metabolism (ko00360);; Phenylalanine, tyrosine and tryptophan biosynthesis (ko00400);; Carbon fixation in photosynthetic organisms (ko00710);; Isoquinoline alkaloid biosynt…
		937	Solyc07g040690.3	0.991472	--	K14508|0|sly:543939|K14508 regulatory protein NPR1 | (RefSeq) NIM1, LeNIM1; non-inducible immunity 1	Plant hormone signal transduction (ko04075)
		938	Solyc07g040720.3	0.944911	Molecular Function: protein serine/threonine kinase activity (GO:0004674);; Molecular Function: ATP binding (GO:0005524);; Cellular Component: nucleus (GO:0005634);; Cellular Component: cytoplasm (GO:0005737);; Biological Process: endocytosis (GO:0006897);; Biological Process: regulation of cell shape (GO:0008360);; Biological Process: Wnt signaling pathway (GO:0016055);; Biological Process: pept…	K02218|0|spen:107026406|K02218 casein kinase 1 [EC:2.7.11.1] | (RefSeq) casein kinase I isoform delta-like	--
		939	Solyc07g041010.3	0.964195	Molecular Function: structural constituent of ribosome (GO:0003735);; Biological Process: translation (GO:0006412);; Cellular Component: integral component of membrane (GO:0016021);; Cellular Component: cytosolic large ribosomal subunit (GO:0022625);;	--	--
		940	Solyc07g041940.3	0.889561	Molecular Function: protein kinase activity (GO:0004672);; Molecular Function: protein binding (GO:0005515);; Molecular Function: ATP binding (GO:0005524);; Biological Process: protein phosphorylation (GO:0006468);;	--	--
		941	Solyc07g042170.3	0.992256	Molecular Function: transcription corepressor activity (GO:0003714);; Cellular Component: nucleus (GO:0005634);; Biological Process: response to wounding (GO:0009611);; Biological Process: regulation of defense response (GO:0031347);; Biological Process: negative regulation of nucleic acid-templated transcription (GO:1903507);; Biological Process: regulation of jasmonic acid mediated signaling pa…	K13464|5.37533e-144|sly:101247936|K13464 jasmonate ZIM domain-containing protein | (RefSeq) protein TIFY 10b-like	Plant hormone signal transduction (ko04075)
		942	Solyc07g042550.3	0.995241	Biological Process: sucrose metabolic process (GO:0005985);; Molecular Function: sucrose synthase activity (GO:0016157);;	K00695|0|sly:543731|K00695 sucrose synthase [EC:2.4.1.13] | (RefSeq) sus3; sucrose synthase	Starch and sucrose metabolism (ko00500)
		943	Solyc07g043150.1	0.932832	Biological Process: flavonoid biosynthetic process (GO:0009813);; Cellular Component: intracellular membrane-bounded organelle (GO:0043231);; Biological Process: flavonoid glucuronidation (GO:0052696);; Molecular Function: quercetin 3-O-glucosyltransferase activity (GO:0080043);; Molecular Function: quercetin 7-O-glucosyltransferase activity (GO:0080044);;	--	--
		944	Solyc07g043240.4	0.956148	Cellular Component: cell wall (GO:0005618);; Molecular Function: pectinesterase activity (GO:0030599);; Biological Process: cell wall modification (GO:0042545);; Molecular Function: aspartyl esterase activity (GO:0045330);; Biological Process: pectin catabolic process (GO:0045490);;	--	--
		945	Solyc07g043310.3	0.939212	Molecular Function: 4-aminobutyrate transaminase activity (GO:0003867);; Cellular Component: mitochondrion (GO:0005739);; Biological Process: gamma-aminobutyric acid metabolic process (GO:0009448);; Molecular Function: pyridoxal phosphate binding (GO:0030170);; Molecular Function: identical protein binding (GO:0042802);;	K16871|0|sly:543873|K16871 4-aminobutyrate---pyruvate transaminase [EC:2.6.1.96] | (RefSeq) GABA-TP1, GABA-T1, LeGABA-TP1, SlGABA-T1; gamma-aminobutyrate transaminase subunit precursor isozyme 1	Alanine, aspartate and glutamate metabolism (ko00250);; Butanoate metabolism (ko00650)
		946	Solyc07g043550.3	0.952514	Molecular Function: UDP-glucose 4-epimerase activity (GO:0003978);; Biological Process: galactose metabolic process (GO:0006012);;	K12448|0|spen:107024221|K12448 UDP-arabinose 4-epimerase [EC:5.1.3.5] | (RefSeq) UDP-arabinose 4-epimerase 1-like	Amino sugar and nucleotide sugar metabolism (ko00520)
		947	Solyc07g043590.3	0.98568	Molecular Function: oxidoreductase activity (GO:0016491);; Biological Process: oxidation-reduction process (GO:0055114);;	K17839|0|sly:101252005|K17839 polyamine oxidase [EC:1.5.3.17 1.5.3.-] | (RefSeq) probable polyamine oxidase 2	Arginine and proline metabolism (ko00330);; beta-Alanine metabolism (ko00410)
		948	Solyc07g044810.3	0.91072	--	--	--
		949	Solyc07g044990.3	0.996085	Cellular Component: integral component of membrane (GO:0016021);;	--	--
		950	Solyc07g045000.4	0.9971	--	--	--
		951	Solyc07g045290.3	0.990012	Molecular Function: catalytic activity (GO:0003824);; Biological Process: metabolic process (GO:0008152);; Cellular Component: integral component of membrane (GO:0016021);;	K01897|0|sly:101264646|K01897 long-chain acyl-CoA synthetase [EC:6.2.1.3] | (RefSeq) long chain acyl-CoA synthetase 8-like	Fatty acid biosynthesis (ko00061);; Fatty acid degradation (ko00071);; Fatty acid metabolism (ko01212);; Peroxisome (ko04146)
		952	Solyc07g045350.4	0.991664	Biological Process: metabolic process (GO:0008152);; Molecular Function: transferase activity, transferring acyl groups other than amino-acyl groups (GO:0016747);;	K00626|0|spen:107026360|K00626 acetyl-CoA C-acetyltransferase [EC:2.3.1.9] | (RefSeq) acetyl-CoA acetyltransferase, cytosolic 1-like	Fatty acid degradation (ko00071);; Synthesis and degradation of ketone bodies (ko00072);; Valine, leucine and isoleucine degradation (ko00280);; Lysine degradation (ko00310);; Tryptophan metabolism (ko00380);; Pyruvate metabolism (ko00620);; Glyoxylate and dicarboxylate metabolism (ko00630);; Propanoate metabolism (ko00640);; Butanoate metabolism (ko00650);; Terpenoid backbone biosynthesis (ko009…
		953	Solyc07g045430.4	0.991065	Molecular Function: hydrolase activity (GO:0016787);;	--	--
		954	Solyc07g045470.3	0.982698	Cellular Component: Golgi stack (GO:0005795);; Molecular Function: alpha-1,6-mannosylglycoprotein 2-beta-N-acetylglucosaminyltransferase activity (GO:0008455);; Biological Process: oligosaccharide biosynthetic process (GO:0009312);; Cellular Component: integral component of membrane (GO:0016021);;	K00736|0|sly:101259650|K00736 alpha-1,6-mannosyl-glycoprotein beta-1,2-N-acetylglucosaminyltransferase [EC:2.4.1.143] | (RefSeq) alpha-1,6-mannosyl-glycoprotein 2-beta-N-acetylglucosaminyltransferase	N-Glycan biosynthesis (ko00510)
		955	Solyc07g048010.4	0.785303	Molecular Function: thymidylate kinase activity (GO:0004798);; Molecular Function: ATP binding (GO:0005524);; Cellular Component: nucleoplasm (GO:0005654);; Cellular Component: mitochondrion (GO:0005739);; Cellular Component: cytosol (GO:0005829);; Biological Process: dUDP biosynthetic process (GO:0006227);; Biological Process: dTDP biosynthetic process (GO:0006233);; Biological Process: dTTP bio…	K00943|5.14215e-179|sly:101250906|K00943 dTMP kinase [EC:2.7.4.9] | (RefSeq) thymidylate kinase	Pyrimidine metabolism (ko00240)
		956	Solyc07g048060.3	0.96566	Cellular Component: integral component of membrane (GO:0016021);; Biological Process: oxidation-reduction process (GO:0055114);;	--	--
		957	Solyc07g048120.3	0.992074	Biological Process: ubiquitin-dependent protein catabolic process (GO:0006511);; Molecular Function: metal ion binding (GO:0046872);;	--	--
		958	Solyc07g049530.3	0.995887	Biological Process: ethylene biosynthetic process (GO:0009693);; Molecular Function: 1-aminocyclopropane-1-carboxylate oxidase activity (GO:0009815);; Biological Process: fruit ripening (GO:0009835);; Molecular Function: L-ascorbic acid binding (GO:0031418);; Molecular Function: metal ion binding (GO:0046872);; Molecular Function: dioxygenase activity (GO:0051213);; Biological Process: oxidation-…	K05933|0|sly:544052|K05933 aminocyclopropanecarboxylate oxidase [EC:1.14.17.4] | (RefSeq) ACO1, EFE, ETH1, LEACO1, pTOM13; 1-aminocyclopropane-1-carboxylate oxidase 1	Cysteine and methionine metabolism (ko00270)
		959	Solyc07g049700.1	0.979978	Biological Process: defense response (GO:0006952);; Molecular Function: ADP binding (GO:0043531);;	--	--
		960	Solyc07g052460.3	0.996032	--	--	--
		961	Solyc07g052600.3	0.976433	--	--	--
		962	Solyc07g053410.4	0.933164	Biological Process: leaf morphogenesis (GO:0009965);; Biological Process: cell differentiation (GO:0030154);; Biological Process: positive regulation of development, heterochronic (GO:0045962);; Biological Process: regulation of leaf development (GO:2000024);;	--	--
		963	Solyc07g053480.4	0.989493	Molecular Function: GTP binding (GO:0005525);; Cellular Component: intracellular (GO:0005622);; Biological Process: small GTPase mediated signal transduction (GO:0007264);; Molecular Function: hydrolase activity (GO:0016787);;	K07904|1.28438e-155|spen:107025930|K07904 Ras-related protein Rab-11A | (RefSeq) ras-related protein RABA1f	Endocytosis (ko04144)
		964	Solyc07g053550.3	0.982366	Cellular Component: cell (GO:0005623);; Molecular Function: electron carrier activity (GO:0009055);; Molecular Function: protein disulfide oxidoreductase activity (GO:0015035);; Biological Process: cell redox homeostasis (GO:0045454);; Biological Process: oxidation-reduction process (GO:0055114);;	--	--
		965	Solyc07g053650.4	0.926287	--	K03028|0|spen:107025887|K03028 26S proteasome regulatory subunit N1 | (RefSeq) 26S proteasome non-ATPase regulatory subunit 2 homolog A	Proteasome (ko03050)
		966	Solyc07g053910.3	0.842156	Molecular Function: protein serine/threonine kinase activity (GO:0004674);; Molecular Function: ATP binding (GO:0005524);; Biological Process: protein phosphorylation (GO:0006468);;	--	--
		967	Solyc07g054060.3	0.990504	--	--	--
		968	Solyc07g054220.1	0.952211	Molecular Function: DNA binding (GO:0003677);; Molecular Function: transcription factor activity, sequence-specific DNA binding (GO:0003700);; Cellular Component: nucleus (GO:0005634);; Biological Process: regulation of transcription, DNA-templated (GO:0006355);;	--	--
		969	Solyc07g054720.2	0.983335	Molecular Function: serine-type endopeptidase inhibitor activity (GO:0004867);; Biological Process: negative regulation of endopeptidase activity (GO:0010951);;	--	--
		970	Solyc07g055060.3	0.838704	Cellular Component: cytosol (GO:0005829);; Biological Process: tricarboxylic acid cycle (GO:0006099);; Molecular Function: phosphoenolpyruvate carboxylase activity (GO:0008964);; Cellular Component: chloroplast (GO:0009507);; Biological Process: carbon fixation (GO:0015977);; Molecular Function: 2-alkenal reductase [NAD(P)] activity (GO:0032440);; Cellular Component: apoplast (GO:0048046);; Biolo…	K01595|0|sly:101248407|K01595 phosphoenolpyruvate carboxylase [EC:4.1.1.31] | (RefSeq) phosphoenolpyruvate carboxylase-like	Pyruvate metabolism (ko00620);; Carbon fixation in photosynthetic organisms (ko00710);; Carbon metabolism (ko01200)
		971	Solyc07g055080.3	0.989722	Molecular Function: threonine-type endopeptidase activity (GO:0004298);; Cellular Component: nucleus (GO:0005634);; Cellular Component: cytoplasm (GO:0005737);; Biological Process: ubiquitin-dependent protein catabolic process (GO:0006511);; Cellular Component: proteasome core complex, alpha-subunit complex (GO:0019773);;	K02726|5.51365e-168|spen:107024374|K02726 20S proteasome subunit alpha 2 [EC:3.4.25.1] | (RefSeq) proteasome subunit alpha type-2-B	Proteasome (ko03050)
		972	Solyc07g055130.4	0.871836	Molecular Function: protein serine/threonine kinase activity (GO:0004674);; Molecular Function: ATP binding (GO:0005524);; Biological Process: protein phosphorylation (GO:0006468);;	--	--
		973	Solyc07g055210.3	0.900804	Molecular Function: L-aspartate:2-oxoglutarate aminotransferase activity (GO:0004069);; Molecular Function: copper ion binding (GO:0005507);; Cellular Component: mitochondrion (GO:0005739);; Biological Process: cellular amino acid metabolic process (GO:0006520);; Biological Process: biosynthetic process (GO:0009058);; Molecular Function: pyridoxal phosphate binding (GO:0030170);; Molecular Functi…	K14455|0|sly:101244094|K14455 aspartate aminotransferase, mitochondrial [EC:2.6.1.1] | (RefSeq) aspartate aminotransferase, mitochondrial	Arginine biosynthesis (ko00220);; Alanine, aspartate and glutamate metabolism (ko00250);; Cysteine and methionine metabolism (ko00270);; Arginine and proline metabolism (ko00330);; Tyrosine metabolism (ko00350);; Phenylalanine metabolism (ko00360);; Phenylalanine, tyrosine and tryptophan biosynthesis (ko00400);; Carbon fixation in photosynthetic organisms (ko00710);; Isoquinoline alkaloid biosynt…
		974	Solyc07g055560.4	0.74243	Molecular Function: monooxygenase activity (GO:0004497);; Molecular Function: iron ion binding (GO:0005506);; Cellular Component: integral component of membrane (GO:0016021);; Molecular Function: oxidoreductase activity, acting on paired donors, with incorporation or reduction of molecular oxygen (GO:0016705);; Molecular Function: heme binding (GO:0020037);; Biological Process: oxidation-reductio…	--	--
		975	Solyc07g055930.3	0.752355	Cellular Component: Golgi membrane (GO:0000139);; Cellular Component: integral component of membrane (GO:0016021);; Biological Process: pectin biosynthetic process (GO:0045489);; Molecular Function: polygalacturonate 4-alpha-galacturonosyltransferase activity (GO:0047262);; Biological Process: cell wall organization (GO:0071555);;	K20867|0|sly:101256305|K20867 galacturonosyltransferase 12/13/14/15 [EC:2.4.1.-] | (RefSeq) probable galacturonosyltransferase 15	Starch and sucrose metabolism (ko00500);; Amino sugar and nucleotide sugar metabolism (ko00520)
		976	Solyc07g056080.1	0.820888	#N/A	#N/A	#N/A
		977	Solyc07g056110.3	0.995348	Molecular Function: calcium:proton antiporter activity (GO:0015369);; Cellular Component: integral component of membrane (GO:0016021);; Biological Process: calcium ion transmembrane transport (GO:0070588);;	K07300|0|sly:101252790|K07300 Ca2+:H+ antiporter | (RefSeq) vacuolar cation/proton exchanger 3	--
		978	Solyc07g056170.4	0.971177	Molecular Function: serine-type endopeptidase activity (GO:0004252);; Cellular Component: cell wall (GO:0005618);; Biological Process: proteolysis (GO:0006508);;	--	--
		979	Solyc07g056180.2	0.991867	Cellular Component: cytoplasm (GO:0005737);; Biological Process: metal ion transport (GO:0030001);; Molecular Function: transition metal ion binding (GO:0046914);; Biological Process: cellular transition metal ion homeostasis (GO:0046916);;	--	--
		980	Solyc07g056210.4	0.998376	Cellular Component: cytoplasm (GO:0005737);; Biological Process: metal ion transport (GO:0030001);; Molecular Function: transition metal ion binding (GO:0046914);; Biological Process: cellular transition metal ion homeostasis (GO:0046916);;	--	--
		981	Solyc07g056280.3	0.99215	Molecular Function: transcription factor activity, sequence-specific DNA binding (GO:0003700);; Biological Process: regulation of transcription, DNA-templated (GO:0006355);; Biological Process: response to water deprivation (GO:0009414);; Molecular Function: sequence-specific DNA binding (GO:0043565);;	--	--
		982	Solyc07g056430.3	0.939006	Molecular Function: glutathione transferase activity (GO:0004364);; Molecular Function: peroxidase activity (GO:0004601);; Cellular Component: cytoplasm (GO:0005737);; Biological Process: glutathione metabolic process (GO:0006749);; Biological Process: toxin catabolic process (GO:0009407);; Biological Process: auxin-activated signaling pathway (GO:0009734);; Biological Process: cellular oxidant d…	K00799|5.13641e-122|sly:101245473|K00799 glutathione S-transferase [EC:2.5.1.18] | (RefSeq) probable glutathione S-transferase parC	Glutathione metabolism (ko00480)
		983	Solyc07g056440.3	0.988721	Molecular Function: glutathione transferase activity (GO:0004364);; Molecular Function: peroxidase activity (GO:0004601);; Cellular Component: cytoplasm (GO:0005737);; Biological Process: glutathione metabolic process (GO:0006749);; Biological Process: toxin catabolic process (GO:0009407);; Biological Process: auxin-activated signaling pathway (GO:0009734);; Biological Process: cellular oxidant d…	K00799|1.30176e-137|sly:101244886|K00799 glutathione S-transferase [EC:2.5.1.18] | (RefSeq) probable glutathione S-transferase	Glutathione metabolism (ko00480)
		984	Solyc07g056470.3	0.996296	Molecular Function: glutathione transferase activity (GO:0004364);; Molecular Function: peroxidase activity (GO:0004601);; Cellular Component: cytoplasm (GO:0005737);; Biological Process: glutathione metabolic process (GO:0006749);; Biological Process: toxin catabolic process (GO:0009407);; Biological Process: auxin-activated signaling pathway (GO:0009734);; Biological Process: cellular oxidant d…	K00799|6.31703e-176|sly:101245181|K00799 glutathione S-transferase [EC:2.5.1.18] | (RefSeq) probable glutathione S-transferase	Glutathione metabolism (ko00480)
		985	Solyc07g056480.3	0.992708	Molecular Function: glutathione transferase activity (GO:0004364);; Molecular Function: peroxidase activity (GO:0004601);; Cellular Component: cytoplasm (GO:0005737);; Biological Process: glutathione metabolic process (GO:0006749);; Biological Process: toxin catabolic process (GO:0009407);; Biological Process: auxin-activated signaling pathway (GO:0009734);; Biological Process: cellular oxidant d…	K00799|4.44864e-160|sly:543628|K00799 glutathione S-transferase [EC:2.5.1.18] | (RefSeq) BI-GST/GPX; glutathione S-transferase/peroxidase	Glutathione metabolism (ko00480)
		986	Solyc07g056500.4	0.989404	Molecular Function: glutathione transferase activity (GO:0004364);; Cellular Component: cytoplasm (GO:0005737);; Biological Process: glutathione metabolic process (GO:0006749);; Biological Process: toxin catabolic process (GO:0009407);;	K00799|7.82034e-160|sly:543817|K00799 glutathione S-transferase [EC:2.5.1.18] | (RefSeq) uncharacterized LOC543817	Glutathione metabolism (ko00480)
		987	Solyc07g056510.3	0.988919	Molecular Function: glutathione transferase activity (GO:0004364);; Cellular Component: cytoplasm (GO:0005737);; Biological Process: glutathione metabolic process (GO:0006749);; Biological Process: toxin catabolic process (GO:0009407);;	K00799|1.24977e-139|sly:101244300|K00799 glutathione S-transferase [EC:2.5.1.18] | (RefSeq) probable glutathione S-transferase parA	Glutathione metabolism (ko00480)
		988	Solyc07g056560.3	0.800216	#N/A	#N/A	#N/A
		989	Solyc07g056570.1	0.97066	Biological Process: abscisic acid biosynthetic process (GO:0009688);; Molecular Function: oxidoreductase activity, acting on single donors with incorporation of molecular oxygen, incorporation of two atoms of oxygen (GO:0016702);; Cellular Component: plastid thylakoid (GO:0031976);; Biological Process: oxidation-reduction process (GO:0055114);;	K09840|0|sly:544163|K09840 9-cis-epoxycarotenoid dioxygenase [EC:1.13.11.51] | (RefSeq) LeNCED1; nine-cis-epoxycarotenoid dioxygenase	Carotenoid biosynthesis (ko00906)
		990	Solyc07g056600.1	0.906468	--	--	--
		991	Solyc07g062500.3	0.980302	Molecular Function: monooxygenase activity (GO:0004497);; Molecular Function: iron ion binding (GO:0005506);; Cellular Component: integral component of membrane (GO:0016021);; Molecular Function: oxidoreductase activity, acting on paired donors, with incorporation or reduction of molecular oxygen (GO:0016705);; Molecular Function: heme binding (GO:0020037);; Biological Process: oxidation-reductio…	--	--
		992	Solyc07g062540.3	0.959521	Molecular Function: alpha-1,2-mannosyltransferase activity (GO:0000026);; Cellular Component: endoplasmic reticulum (GO:0005783);; Cellular Component: integral component of membrane (GO:0016021);; Biological Process: ubiquitin-dependent ERAD pathway (GO:0030433);; Biological Process: mannosylation (GO:0097502);;	K03846|0|sly:101267427|K03846 alpha-1,2-mannosyltransferase [EC:2.4.1.259 2.4.1.261] | (RefSeq) dol-P-Man:Man(6)GlcNAc(2)-PP-Dol alpha-1,2-mannosyltransferase	N-Glycan biosynthesis (ko00510)
		993	Solyc07g062620.3	0.948366	Molecular Function: protein serine/threonine kinase activity (GO:0004674);; Molecular Function: ATP binding (GO:0005524);; Cellular Component: plasma membrane (GO:0005886);; Biological Process: protein phosphorylation (GO:0006468);;	K04733|0|sly:101265046|K04733 interleukin-1 receptor-associated kinase 4 [EC:2.7.11.1] | (RefSeq) putative serine/threonine-protein kinase	--
		994	Solyc07g062970.3	0.964893	Molecular Function: protein serine/threonine phosphatase activity (GO:0004722);; Biological Process: protein dephosphorylation (GO:0006470);;	K17506|0|sot:102593800|K17506 protein phosphatase 1L [EC:3.1.3.16] | (RefSeq) probable protein phosphatase 2C 39	--
		995	Solyc07g063160.2	0.973283	Cellular Component: mitochondrial intermembrane space (GO:0005758);; Biological Process: copper ion transport (GO:0006825);; Molecular Function: copper chaperone activity (GO:0016531);;	K02260|2.166e-51|spen:107024590|K02260 cytochrome c oxidase assembly protein subunit 17 | (RefSeq) cytochrome c oxidase copper chaperone 2-like	Oxidative phosphorylation (ko00190)
		996	Solyc07g063300.3	0.951919	--	--	--
		997	Solyc07g063410.3	0.994316	Molecular Function: DNA binding (GO:0003677);; Cellular Component: nucleus (GO:0005634);; Biological Process: regulation of transcription, DNA-templated (GO:0006355);;	--	--
		998	Solyc07g063420.3	0.940191	Molecular Function: DNA binding (GO:0003677);; Cellular Component: nucleus (GO:0005634);; Biological Process: regulation of transcription, DNA-templated (GO:0006355);;	--	--
		999	Solyc07g063470.1	0.996672	--	--	--
		1000	Solyc07g063730.3	0.9477	--	--	--
		1001	Solyc07g063770.3	0.783386	Molecular Function: protein serine/threonine kinase activity (GO:0004674);; Molecular Function: ATP binding (GO:0005524);; Cellular Component: plasma membrane (GO:0005886);; Biological Process: protein phosphorylation (GO:0006468);; Biological Process: defense response (GO:0006952);; Cellular Component: plasmodesma (GO:0009506);; Cellular Component: integral component of membrane (GO:0016021);; B…	--	--
		1002	Solyc07g063930.4	0.826229	Cellular Component: integral component of membrane (GO:0016021);; Molecular Function: transmembrane transporter activity (GO:0022857);; Biological Process: transmembrane transport (GO:0055085);;	K08202|0|sly:101262935|K08202 MFS transporter, OCT family, solute carrier family 22 (organic cation transporter), member 4/5 | (RefSeq) organic cation/carnitine transporter 4	--
		1003	Solyc07g063940.2	0.981756	Molecular Function: transcription factor activity, sequence-specific DNA binding (GO:0003700);; Cellular Component: nucleus (GO:0005634);; Biological Process: regulation of transcription, DNA-templated (GO:0006355);; Molecular Function: sequence-specific DNA binding (GO:0043565);;	--	--
		1004	Solyc07g064470.4	0.950204	Cellular Component: integral component of membrane (GO:0016021);;	--	--
		1005	Solyc07g064550.3	0.980161	Cellular Component: cytoplasmic stress granule (GO:0010494);; Biological Process: regulation of cytoplasmic mRNA processing body assembly (GO:0010603);; Biological Process: stress granule assembly (GO:0034063);; Molecular Function: RNA binding (GO:0044822);;	--	--
		1006	Solyc07g064600.3	0.972316	--	--	--
		1007	Solyc07g064660.1	0.990536	Biological Process: isoprenoid biosynthetic process (GO:0008299);;	K13789|0|sly:101266434|K13789 geranylgeranyl diphosphate synthase, type II [EC:2.5.1.1 2.5.1.10 2.5.1.29] | (RefSeq) heterodimeric geranylgeranyl pyrophosphate synthase small subunit, chloroplastic-like	Terpenoid backbone biosynthesis (ko00900)
		1008	Solyc07g064800.3	0.979518	Molecular Function: dihydrolipoyllysine-residue succinyltransferase activity (GO:0004149);; Biological Process: tricarboxylic acid cycle (GO:0006099);; Cellular Component: oxoglutarate dehydrogenase complex (GO:0045252);;	K00658|0|sly:101268590|K00658 2-oxoglutarate dehydrogenase E2 component (dihydrolipoamide succinyltransferase) [EC:2.3.1.61] | (RefSeq) dihydrolipoyllysine-residue succinyltransferase component of 2-oxoglutarate dehydrogenase complex 2, mitochondrial-like	Citrate cycle (TCA cycle) (ko00020);; Lysine degradation (ko00310);; Carbon metabolism (ko01200)
		1009	Solyc07g064820.1	0.993167	Molecular Function: protein serine/threonine kinase activity (GO:0004674);; Molecular Function: ATP binding (GO:0005524);; Biological Process: protein phosphorylation (GO:0006468);;	--	--
		1010	Solyc07g064980.3	0.985671	Cellular Component: nucleus (GO:0005634);; Cellular Component: multivesicular body (GO:0005771);; Biological Process: defense response, incompatible interaction (GO:0009814);; Biological Process: vesicle-mediated transport (GO:0016192);; Molecular Function: protein homodimerization activity (GO:0042803);; Biological Process: positive regulation of defense response to bacterium (GO:1900426);;	K12199|0|sly:101264233|K12199 vacuolar protein sorting-associated protein VTA1 | (RefSeq) lyst-Interacting Protein5-like protein	Endocytosis (ko04144)
		1011	Solyc07g065160.4	0.91306	--	K06911|0|sly:101255218|K06911 uncharacterized protein | (RefSeq) pirin-like protein At1g50590	--
		1012	Solyc07g065220.3	0.983633	--	--	--
		1013	Solyc07g065230.1	0.990287	--	--	--
		1014	Solyc07g065380.4	0.891616	Molecular Function: zinc ion transmembrane transporter activity (GO:0005385);; Cellular Component: integral component of membrane (GO:0016021);; Biological Process: zinc II ion transmembrane transport (GO:0071577);;	K14709|0|sly:100037509|K14709 solute carrier family 39 (zinc transporter), member 1/2/3 | (RefSeq) zinc transporter-like	--
		1015	Solyc07g065650.2	0.92042	--	K20347|3.53281e-150|spen:107026188|K20347 p24 family protein beta-1 | (RefSeq) transmembrane emp24 domain-containing protein p24beta2-like	--
		1016	Solyc07g065660.4	0.952612	Cellular Component: integral component of membrane (GO:0016021);; Molecular Function: cellulose synthase (UDP-forming) activity (GO:0016760);; Biological Process: cellulose biosynthetic process (GO:0030244);; Biological Process: cell wall organization (GO:0071555);;	--	--
		1017	Solyc07g066030.4	0.987604	--	K06699|0|sly:101266536|K06699 proteasome activator subunit 4 | (RefSeq) proteasome activator subunit 4	Proteasome (ko03050)
		1018	Solyc07g066080.3	0.995174	Molecular Function: ATP binding (GO:0005524);;	K06689|2.9985e-105|sly:101264951|K06689 ubiquitin-conjugating enzyme E2 D [EC:2.3.2.23] | (RefSeq) ubiquitin-conjugating enzyme E2 28	Ubiquitin mediated proteolysis (ko04120);; Protein processing in endoplasmic reticulum (ko04141)
		1019	Solyc07g066090.4	0.984019	--	--	--
		1020	Solyc07g066330.3	0.896182	Molecular Function: DNA binding (GO:0003677);; Cellular Component: nucleus (GO:0005634);; Biological Process: regulation of transcription, DNA-templated (GO:0006355);;	--	--
		1021	Solyc07g150145.1	0.987121	--	--	--
		1022	Solyc08g005950.2	0.938801	Molecular Function: signal transducer activity (GO:0004871);; Cellular Component: heterotrimeric G-protein complex (GO:0005834);; Biological Process: G-protein coupled receptor signaling pathway (GO:0007186);;	--	--
		1023	Solyc08g006330.3	0.94494	Biological Process: flavonoid biosynthetic process (GO:0009813);; Cellular Component: intracellular membrane-bounded organelle (GO:0043231);; Biological Process: flavonoid glucuronidation (GO:0052696);; Molecular Function: quercetin 3-O-glucosyltransferase activity (GO:0080043);; Molecular Function: quercetin 7-O-glucosyltransferase activity (GO:0080044);;	K13691|0|sly:101264348|K13691 pathogen-inducible salicylic acid glucosyltransferase [EC:2.4.1.-] | (RefSeq) UDP-glycosyltransferase 74G1-like	--
		1024	Solyc08g006650.3	0.849107	Cellular Component: endoplasmic reticulum (GO:0005783);; Cellular Component: integral component of membrane (GO:0016021);;	--	--
		1025	Solyc08g006680.3	0.944798	Biological Process: transport (GO:0006810);; Cellular Component: integral component of membrane (GO:0016021);;	--	--
		1026	Solyc08g006730.1	0.987708	Cellular Component: cytoplasm (GO:0005737);; Molecular Function: N-acetyltransferase activity (GO:0008080);; Molecular Function: tyramine N-feruloyltransferase activity (GO:0050366);;	--	--
		1027	Solyc08g006740.3	0.929837	Molecular Function: carboxy-lyase activity (GO:0016831);; Biological Process: carboxylic acid metabolic process (GO:0019752);; Molecular Function: pyridoxal phosphate binding (GO:0030170);;	K01590|0|sly:778256|K01590 histidine decarboxylase [EC:4.1.1.22] | (RefSeq) AADC2; aromatic amino acid decarboxylase 2	Histidine metabolism (ko00340)
		1028	Solyc08g006750.4	0.95151	Molecular Function: carboxy-lyase activity (GO:0016831);; Biological Process: carboxylic acid metabolic process (GO:0019752);; Molecular Function: pyridoxal phosphate binding (GO:0030170);;	K01590|0|sly:101249664|K01590 histidine decarboxylase [EC:4.1.1.22] | (RefSeq) histidine decarboxylase	Histidine metabolism (ko00340)
		1029	Solyc08g006880.3	0.958688	Molecular Function: ATP binding (GO:0005524);; Cellular Component: integral component of membrane (GO:0016021);; Molecular Function: ATPase activity, coupled to transmembrane movement of substances (GO:0042626);; Biological Process: transmembrane transport (GO:0055085);;	K05666|0|sly:101253706|K05666 ATP-binding cassette, subfamily C (CFTR/MRP), member 2 | (RefSeq) ABC transporter C family member 2	--
		1030	Solyc08g006970.4	0.755776	--	--	--
		1031	Solyc08g007420.3	0.998447	Molecular Function: L-lactate dehydrogenase activity (GO:0004459);; Cellular Component: cytoplasm (GO:0005737);; Biological Process: carbohydrate metabolic process (GO:0005975);; Biological Process: carboxylic acid metabolic process (GO:0019752);; Biological Process: oxidation-reduction process (GO:0055114);;	K00016|0|sly:101263923|K00016 L-lactate dehydrogenase [EC:1.1.1.27] | (RefSeq) ldh2, ldh; L-lactate dehydrogenase	Glycolysis / Gluconeogenesis (ko00010);; Cysteine and methionine metabolism (ko00270);; Pyruvate metabolism (ko00620);; Propanoate metabolism (ko00640)
		1032	Solyc08g007460.3	0.988954	--	--	--
		1033	Solyc08g007805.1	0.913355	--	K03952|4.37054e-24|vvi:100266511|K03952 NADH dehydrogenase (ubiquinone) 1 alpha subcomplex subunit 8 | (RefSeq) NADH dehydrogenase [ubiquinone] 1 alpha subcomplex subunit 8-B	Oxidative phosphorylation (ko00190)
		1034	Solyc08g007820.1	0.993192	Molecular Function: DNA binding (GO:0003677);; Molecular Function: transcription factor activity, sequence-specific DNA binding (GO:0003700);; Cellular Component: nucleus (GO:0005634);; Biological Process: regulation of transcription, DNA-templated (GO:0006355);;	--	--
		1035	Solyc08g007830.1	0.992371	Molecular Function: DNA binding (GO:0003677);; Molecular Function: transcription factor activity, sequence-specific DNA binding (GO:0003700);; Cellular Component: nucleus (GO:0005634);; Biological Process: regulation of transcription, DNA-templated (GO:0006355);;	--	--
		1036	Solyc08g008170.4	0.918162	Molecular Function: calmodulin-dependent protein kinase activity (GO:0004683);; Molecular Function: calcium ion binding (GO:0005509);; Molecular Function: calmodulin binding (GO:0005516);; Molecular Function: ATP binding (GO:0005524);; Cellular Component: nucleus (GO:0005634);; Cellular Component: vacuole (GO:0005773);; Cellular Component: cytosol (GO:0005829);; Cellular Component: plasma membran…	K13412|0|sly:101256200|K13412 calcium-dependent protein kinase [EC:2.7.11.1] | (RefSeq) calcium-dependent protein kinase 1	Plant-pathogen interaction (ko04626)
		1037	Solyc08g008330.3	0.986494	--	--	--
		1038	Solyc08g008510.3	0.994433	--	K18726|0|sly:101263734|K18726 FAS-associated factor 2 | (RefSeq) plant UBX domain-containing protein 10-like	--
		1039	Solyc08g013760.1	0.938641	--	--	--
		1040	Solyc08g013940.3	0.981376	Molecular Function: protein kinase activity (GO:0004672);; Molecular Function: ATP binding (GO:0005524);; Biological Process: protein phosphorylation (GO:0006468);;	K17545|0|sly:101247640|K17545 serine/threonine-protein kinase ULK4 [EC:2.7.11.1] | (RefSeq) serine/threonine-protein kinase RUNKEL	--
		1041	Solyc08g014080.4	0.987977	Molecular Function: zinc ion binding (GO:0008270);; Cellular Component: integral component of membrane (GO:0016021);;	--	--
		1042	Solyc08g014090.1	0.993822	--	--	--
		1043	Solyc08g014110.1	0.970475	--	--	--
		1044	Solyc08g014300.4	0.91871	--	--	--
		1045	Solyc08g015650.3	0.876614	Molecular Function: nucleotide binding (GO:0000166);; Molecular Function: RNA binding (GO:0003723);; Cellular Component: nucleus (GO:0005634);; Biological Process: RNA processing (GO:0006396);; Cellular Component: intracellular ribonucleoprotein complex (GO:0030529);;	K15191|0|sly:101259271|K15191 La-related protein 7 | (RefSeq) la-related protein 6B	--
		1046	Solyc08g015860.3	0.960131	Molecular Function: Rab GDP-dissociation inhibitor activity (GO:0005093);; Cellular Component: intracellular (GO:0005622);; Biological Process: small GTPase mediated signal transduction (GO:0007264);; Biological Process: protein transport (GO:0015031);; Molecular Function: oxidoreductase activity (GO:0016491);; Biological Process: regulation of catalytic activity (GO:0050790);; Biological Process…	K17255|0|sly:101261051|K17255 Rab GDP dissociation inhibitor | (RefSeq) guanosine nucleotide diphosphate dissociation inhibitor 2	--
		1047	Solyc08g016210.3	0.907253	Cellular Component: integral component of membrane (GO:0016021);;	--	--
		1048	Solyc08g016510.3	0.811637	Molecular Function: threonine-type endopeptidase activity (GO:0004298);; Cellular Component: nucleus (GO:0005634);; Cellular Component: cytoplasm (GO:0005737);; Biological Process: ubiquitin-dependent protein catabolic process (GO:0006511);; Cellular Component: proteasome core complex, alpha-subunit complex (GO:0019773);;	K02729|3.98539e-172|spen:107026691|K02729 20S proteasome subunit alpha 5 [EC:3.4.25.1] | (RefSeq) proteasome subunit alpha type-5	Proteasome (ko03050)
		1049	Solyc08g023460.4	0.93539	--	--	--
		1050	Solyc08g023470.3	0.998738	Biological Process: isoprenoid biosynthetic process (GO:0008299);; Molecular Function: transferase activity (GO:0016740);;	K14066|0|sly:778311|K14066 geranyl diphosphate synthase [EC:2.5.1.1] | (RefSeq) GPS, LeGPS; geranyl pyrophosphate synthase	Terpenoid backbone biosynthesis (ko00900)
		1051	Solyc08g029000.3	0.89746	Cellular Component: cytoplasm (GO:0005737);; Molecular Function: oxidoreductase activity, acting on single donors with incorporation of molecular oxygen, incorporation of two atoms of oxygen (GO:0016702);; Biological Process: oxylipin biosynthetic process (GO:0031408);; Molecular Function: metal ion binding (GO:0046872);; Biological Process: oxidation-reduction process (GO:0055114);;	K15718|0|sly:101263535|K15718 linoleate 9S-lipoxygenase [EC:1.13.11.58] | (RefSeq) probable linoleate 9S-lipoxygenase 5	Linoleic acid metabolism (ko00591)
		1052	Solyc08g036620.4	0.99654	Molecular Function: transcription corepressor activity (GO:0003714);; Cellular Component: nucleus (GO:0005634);; Biological Process: response to wounding (GO:0009611);; Biological Process: regulation of defense response (GO:0031347);; Biological Process: negative regulation of nucleic acid-templated transcription (GO:1903507);; Biological Process: regulation of jasmonic acid mediated signaling pa…	--	--
		1053	Solyc08g036640.3	0.983483	Molecular Function: transcription corepressor activity (GO:0003714);; Cellular Component: nucleus (GO:0005634);; Biological Process: response to wounding (GO:0009611);; Biological Process: regulation of defense response (GO:0031347);; Biological Process: negative regulation of nucleic acid-templated transcription (GO:1903507);; Biological Process: regulation of jasmonic acid mediated signaling pa…	--	--
		1054	Solyc08g036660.4	0.989781	Molecular Function: transcription corepressor activity (GO:0003714);; Cellular Component: nucleus (GO:0005634);; Biological Process: response to wounding (GO:0009611);; Biological Process: regulation of defense response (GO:0031347);; Biological Process: negative regulation of nucleic acid-templated transcription (GO:1903507);; Biological Process: regulation of jasmonic acid mediated signaling pa…	--	--
		1055	Solyc08g041980.3	0.893394	Cellular Component: integral component of membrane (GO:0016021);; Molecular Function: carbohydrate binding (GO:0030246);;	--	--
		1056	Solyc08g042130.2	0.8816	--	--	--
		1057	Solyc08g044400.3	0.936205	Molecular Function: phosphoric ester hydrolase activity (GO:0042578);;	--	--
		1058	Solyc08g059710.4	0.921442	--	--	--
		1059	Solyc08g061250.3	0.992533	Molecular Function: protein kinase activity (GO:0004672);; Molecular Function: ATP binding (GO:0005524);; Biological Process: protein phosphorylation (GO:0006468);;	K04733|0|sly:101263832|K04733 interleukin-1 receptor-associated kinase 4 [EC:2.7.11.1] | (RefSeq) serine/threonine-protein kinase At5g01020	--
		1060	Solyc08g061480.3	0.824218	Molecular Function: fatty acid binding (GO:0005504);; Cellular Component: chloroplast stroma (GO:0009570);; Molecular Function: intramolecular lyase activity (GO:0016872);;	--	--
		1061	Solyc08g062680.1	0.914329	--	--	--
		1062	Solyc08g062820.3	0.989182	Cellular Component: nucleus (GO:0005634);; Cellular Component: cytosol (GO:0005829);; Biological Process: cytokinin biosynthetic process (GO:0009691);; Molecular Function: hydrolase activity, hydrolyzing N-glycosyl compounds (GO:0016799);;	K06966|4.24429e-152|sly:101252798|K06966 uncharacterized protein | (RefSeq) cytokinin riboside 5'-monophosphate phosphoribohydrolase LOG8	--
		1063	Solyc08g062870.1	0.873412	#N/A	#N/A	#N/A
		1064	Solyc08g063035.1	0.864451	#N/A	#N/A	#N/A
		1065	Solyc08g065210.1	0.855501	#N/A	#N/A	#N/A
		1066	Solyc08g065840.3	0.912673	--	--	--
		1067	Solyc08g066210.3	0.992848	Biological Process: activation of MAPKK activity (GO:0000186);; Molecular Function: MAP kinase kinase kinase activity (GO:0004709);; Molecular Function: ATP binding (GO:0005524);; Cellular Component: intracellular (GO:0005622);; Cellular Component: plasma membrane (GO:0005886);; Cellular Component: integral component of membrane (GO:0016021);; Molecular Function: 2-alkenal reductase [NAD(P)] acti…	--	--
		1068	Solyc08g066430.1	0.887277	--	--	--
		1069	Solyc08g066790.4	0.942282	Molecular Function: phospholipase D activity (GO:0004630);; Molecular Function: calcium ion binding (GO:0005509);; Cellular Component: membrane (GO:0016020);; Biological Process: lipid catabolic process (GO:0016042);; Biological Process: phosphatidylcholine metabolic process (GO:0046470);; Molecular Function: N-acylphosphatidylethanolamine-specific phospholipase D activity (GO:0070290);;	K01115|0|sly:544251|K01115 phospholipase D1/2 [EC:3.1.4.4] | (RefSeq) PLDa2; phospholipase PLDa2	Glycerophospholipid metabolism (ko00564);; Ether lipid metabolism (ko00565);; Endocytosis (ko04144)
		1070	Solyc08g066870.4	0.843821	Molecular Function: protein serine/threonine kinase activity (GO:0004674);; Molecular Function: ATP binding (GO:0005524);; Cellular Component: nucleus (GO:0005634);; Cellular Component: cytoplasm (GO:0005737);; Biological Process: endocytosis (GO:0006897);; Biological Process: regulation of cell shape (GO:0008360);; Biological Process: Wnt signaling pathway (GO:0016055);; Biological Process: pept…	--	--
		1071	Solyc08g066890.4	0.987594	Molecular Function: catalytic activity (GO:0003824);; Biological Process: nucleoside metabolic process (GO:0009116);;	--	--
		1072	Solyc08g067290.3	0.989487	Biological Process: protein polyubiquitination (GO:0000209);; Cellular Component: nucleus (GO:0005634);; Cellular Component: cytosol (GO:0005829);; Molecular Function: zinc ion binding (GO:0008270);; Biological Process: negative regulation of abscisic acid-activated signaling pathway (GO:0009788);; Biological Process: protein ubiquitination involved in ubiquitin-dependent protein catabolic proces…	K16274|0|sly:101267630|K16274 E3 ubiquitin-protein ligase AIP2 [EC:2.3.2.27] | (RefSeq) E3 ubiquitin-protein ligase AIP2	--
		1073	Solyc08g067340.4	0.996704	Molecular Function: transcription factor activity, sequence-specific DNA binding (GO:0003700);; Biological Process: regulation of transcription, DNA-templated (GO:0006355);; Molecular Function: sequence-specific DNA binding (GO:0043565);;	--	--
		1074	Solyc08g067360.3	0.95651	Molecular Function: transcription factor activity, sequence-specific DNA binding (GO:0003700);; Biological Process: regulation of transcription, DNA-templated (GO:0006355);; Molecular Function: sequence-specific DNA binding (GO:0043565);;	--	--
		1075	Solyc08g067410.2	0.983187	Biological Process: fatty acid biosynthetic process (GO:0006633);; Cellular Component: integral component of membrane (GO:0016021);; Molecular Function: transferase activity, transferring acyl groups other than amino-acyl groups (GO:0016747);;	K15397|0|spen:107026793|K15397 3-ketoacyl-CoA synthase [EC:2.3.1.199] | (RefSeq) 3-ketoacyl-CoA synthase 11-like	Fatty acid elongation (ko00062)
		1076	Solyc08g067550.1	0.949913	Biological Process: lipid transport (GO:0006869);; Molecular Function: lipid binding (GO:0008289);;	--	--
		1077	Solyc08g067630.3	0.992118	--	--	--
		1078	Solyc08g067640.1	0.99438	#N/A	#N/A	#N/A
		1079	Solyc08g067810.3	0.956477	--	--	--
		1080	Solyc08g068330.3	0.994524	Molecular Function: L-aspartate:2-oxoglutarate aminotransferase activity (GO:0004069);; Biological Process: cellular amino acid metabolic process (GO:0006520);; Biological Process: biosynthetic process (GO:0009058);; Molecular Function: pyridoxal phosphate binding (GO:0030170);; Molecular Function: identical protein binding (GO:0042802);; Molecular Function: L-phenylalanine:2-oxoglutarate aminotr…	K14454|0|sly:101260072|K14454 aspartate aminotransferase, cytoplasmic [EC:2.6.1.1] | (RefSeq) aspartate aminotransferase, cytoplasmic	Arginine biosynthesis (ko00220);; Alanine, aspartate and glutamate metabolism (ko00250);; Cysteine and methionine metabolism (ko00270);; Arginine and proline metabolism (ko00330);; Tyrosine metabolism (ko00350);; Phenylalanine metabolism (ko00360);; Phenylalanine, tyrosine and tryptophan biosynthesis (ko00400);; Carbon fixation in photosynthetic organisms (ko00710);; Isoquinoline alkaloid biosynt…
		1081	Solyc08g074280.4	0.99266	--	K08869|0|sly:101247741|K08869 aarF domain-containing kinase | (RefSeq) uncharacterized LOC101247741	--
		1082	Solyc08g074290.3	0.997383	Cellular Component: integral component of membrane (GO:0016021);;	--	--
		1083	Solyc08g074682.1	0.914509	Molecular Function: catechol oxidase activity (GO:0004097);; Cellular Component: chloroplast thylakoid lumen (GO:0009543);; Biological Process: pigment biosynthetic process (GO:0046148);; Molecular Function: metal ion binding (GO:0046872);; Biological Process: oxidation-reduction process (GO:0055114);;	K00422|0|sly:101258176|K00422 polyphenol oxidase [EC:1.10.3.1] | (RefSeq) PPO; polyphenol oxidase D, chloroplastic	Tyrosine metabolism (ko00350);; Isoquinoline alkaloid biosynthesis (ko00950)
		1084	Solyc08g075020.3	0.904042	Molecular Function: hydrolase activity (GO:0016787);;	--	--
		1085	Solyc08g075230.1	0.991458	Cellular Component: integral component of membrane (GO:0016021);;	--	--
		1086	Solyc08g075440.4	0.836441	Biological Process: intra-Golgi vesicle-mediated transport (GO:0006891);; Cellular Component: Golgi transport complex (GO:0017119);;	K20293|0|sly:101252014|K20293 conserved oligomeric Golgi complex subunit 6 | (RefSeq) conserved oligomeric Golgi complex subunit 6	--
		1087	Solyc08g075930.4	0.993041	--	--	--
		1088	Solyc08g076120.3	0.954453	--	--	--
		1089	Solyc08g076460.3	0.825365	Molecular Function: dolichyl-diphosphooligosaccharide-protein glycotransferase activity (GO:0004579);; Biological Process: protein glycosylation (GO:0006486);; Cellular Component: oligosaccharyltransferase complex (GO:0008250);; Cellular Component: integral component of membrane (GO:0016021);;	K12668|3.40874e-77|spen:107026978|K12668 oligosaccharyltransferase complex subunit epsilon | (RefSeq) dolichyl-diphosphooligosaccharide--protein glycosyltransferase subunit DAD1	N-Glycan biosynthesis (ko00510);; Protein processing in endoplasmic reticulum (ko04141)
		1090	Solyc08g076670.3	0.966605	Cellular Component: integral component of membrane (GO:0016021);;	--	--
		1091	Solyc08g076730.4	0.80463	--	--	--
		1092	Solyc08g076920.3	0.95719	Molecular Function: GTPase activator activity (GO:0005096);; Biological Process: positive regulation of GTPase activity (GO:0043547);;	K12493|0|sly:101244022|K12493 ADP-ribosylation factor GTPase-activating protein 2/3 | (RefSeq) probable ADP-ribosylation factor GTPase-activating protein AGD9	Endocytosis (ko04144)
		1093	Solyc08g076950.3	0.977617	#N/A	#N/A	#N/A
		1094	Solyc08g076970.3	0.744613	Biological Process: metabolic process (GO:0008152);; Molecular Function: hydrolase activity (GO:0016787);;	K01438|0|sly:101268129|K01438 acetylornithine deacetylase [EC:3.5.1.16] | (RefSeq) NAOD; N2-acetylornithine deacetylase	Arginine biosynthesis (ko00220);; 2-Oxocarboxylic acid metabolism (ko01210);; Biosynthesis of amino acids (ko01230)
		1095	Solyc08g077110.4	0.956323	Molecular Function: DNA binding (GO:0003677);; Cellular Component: nucleus (GO:0005634);; Biological Process: regulation of transcription, DNA-templated (GO:0006355);;	--	--
		1096	Solyc08g077290.1	0.965456	Molecular Function: DNA binding (GO:0003677);; Cellular Component: integral component of membrane (GO:0016021);;	--	--
		1097	Solyc08g077350.3	0.928523	Cellular Component: cytosol (GO:0005829);; Cellular Component: plasma membrane (GO:0005886);; Biological Process: dephosphorylation (GO:0016311);; Molecular Function: sugar-phosphatase activity (GO:0050308);;	--	--
		1098	Solyc08g077370.4	0.970535	Cellular Component: membrane (GO:0016020);;	--	--
		1099	Solyc08g077440.3	0.987764	Molecular Function: ATP-dependent peptidase activity (GO:0004176);; Molecular Function: serine-type endopeptidase activity (GO:0004252);; Molecular Function: ATP binding (GO:0005524);; Cellular Component: peroxisomal matrix (GO:0005782);; Biological Process: misfolded or incompletely synthesized protein catabolic process (GO:0006515);; Biological Process: protein processing (GO:0016485);; Biologi…	K01338|0|sly:101256614|K01338 ATP-dependent Lon protease [EC:3.4.21.53] | (RefSeq) lon protease homolog 2, peroxisomal	--
		1100	Solyc08g077500.4	0.96795	--	K19525|0|sly:101254928|K19525 vacuolar protein sorting-associated protein 13A/C | (RefSeq) uncharacterized LOC101254928	--
		1101	Solyc08g077560.4	0.818554	Molecular Function: protein serine/threonine kinase activity (GO:0004674);; Molecular Function: ATP binding (GO:0005524);; Biological Process: protein phosphorylation (GO:0006468);;	--	--
		1102	Solyc08g077630.3	0.845242	Molecular Function: nucleotide binding (GO:0000166);; Molecular Function: protein kinase activity (GO:0004672);; Biological Process: phosphorylation (GO:0016310);;	--	--
		1103	Solyc08g077680.3	0.982333	Molecular Function: actin binding (GO:0003779);; Cellular Component: vacuolar membrane (GO:0005774);;	--	--
		1104	Solyc08g077780.3	0.861953	Molecular Function: protein serine/threonine kinase activity (GO:0004674);; Molecular Function: ATP binding (GO:0005524);; Cellular Component: nucleus (GO:0005634);; Cellular Component: cytoplasm (GO:0005737);; Biological Process: protein phosphorylation (GO:0006468);; Biological Process: intracellular signal transduction (GO:0035556);;	K14498|0|sly:101250433|K14498 serine/threonine-protein kinase SRK2 [EC:2.7.11.1] | (RefSeq) serine/threonine-protein kinase SAPK3	Plant hormone signal transduction (ko04075)
		1105	Solyc08g077900.3	0.930792	Cellular Component: extracellular region (GO:0005576);; Biological Process: sexual reproduction (GO:0019953);;	--	--
		1106	Solyc08g078340.3	0.918625	Molecular Function: DNA binding (GO:0003677);; Cellular Component: nucleus (GO:0005634);; Biological Process: regulation of transcription, DNA-templated (GO:0006355);; Molecular Function: zinc ion binding (GO:0008270);; Biological Process: response to ethylene (GO:0009723);;	--	--
		1107	Solyc08g078390.4	0.890054	Molecular Function: fatty-acyl-CoA binding (GO:0000062);; Molecular Function: acyl-CoA dehydrogenase activity (GO:0003995);; Molecular Function: acyl-CoA oxidase activity (GO:0003997);; Cellular Component: peroxisome (GO:0005777);; Molecular Function: electron carrier activity (GO:0009055);; Biological Process: fatty acid beta-oxidation using acyl-CoA dehydrogenase (GO:0033539);; Molecular Functi…	K00232|0|sly:778338|K00232 acyl-CoA oxidase [EC:1.3.3.6] | (RefSeq) Acx1A; peroxisomal acyl-CoA oxidase 1A	Fatty acid degradation (ko00071);; alpha-Linolenic acid metabolism (ko00592);; Biosynthesis of unsaturated fatty acids (ko01040);; Fatty acid metabolism (ko01212);; Peroxisome (ko04146)
		1108	Solyc08g078510.3	0.964607	Biological Process: embryo development ending in seed dormancy (GO:0009793);; Biological Process: regulation of seed germination (GO:0010029);; Biological Process: maintenance of seed dormancy by absisic acid (GO:0098755);;	--	--
		1109	Solyc08g078550.1	0.846822	Molecular Function: metalloendopeptidase activity (GO:0004222);; Biological Process: proteolysis (GO:0006508);; Molecular Function: zinc ion binding (GO:0008270);; Cellular Component: extracellular matrix (GO:0031012);;	--	--
		1110	Solyc08g078790.1	0.952329	--	--	--
		1111	Solyc08g079060.4	0.927004	Molecular Function: trehalose-phosphatase activity (GO:0004805);; Biological Process: trehalose biosynthetic process (GO:0005992);; Biological Process: dephosphorylation (GO:0016311);;	K01087|0|sly:101247646|K01087 trehalose 6-phosphate phosphatase [EC:3.1.3.12] | (RefSeq) probable trehalose-phosphate phosphatase F	Starch and sucrose metabolism (ko00500)
		1112	Solyc08g079480.3	0.984338	--	--	--
		1113	Solyc08g079760.4	0.902121	Cellular Component: spindle (GO:0005819);; Cellular Component: microtubule (GO:0005874);; Biological Process: activation of protein kinase activity (GO:0032147);; Biological Process: regulation of mitotic spindle organization (GO:0060236);;	--	--
		1114	Solyc08g079870.3	0.97622	Molecular Function: serine-type endopeptidase activity (GO:0004252);; Cellular Component: cell wall (GO:0005618);; Biological Process: proteolysis (GO:0006508);;	--	--
		1115	Solyc08g079890.2	0.8869	Molecular Function: serine-type endopeptidase activity (GO:0004252);; Cellular Component: cell wall (GO:0005618);; Biological Process: proteolysis (GO:0006508);;	--	--
		1116	Solyc08g079900.3	0.992249	Molecular Function: serine-type endopeptidase activity (GO:0004252);; Cellular Component: cell wall (GO:0005618);; Biological Process: proteolysis (GO:0006508);;	--	--
		1117	Solyc08g079910.2	0.990387	Molecular Function: serine-type endopeptidase activity (GO:0004252);; Cellular Component: cell wall (GO:0005618);; Biological Process: proteolysis (GO:0006508);;	--	--
		1118	Solyc08g080090.3	0.958345	--	--	--
		1119	Solyc08g080110.3	0.925471	--	--	--
		1120	Solyc08g080180.1	0.993591	Molecular Function: catalytic activity (GO:0003824);;	--	--
		1121	Solyc08g080200.4	0.786316	Cellular Component: integral component of membrane (GO:0016021);; Biological Process: transmembrane transport (GO:0055085);;	--	--
		1122	Solyc08g080410.3	0.974092	--	--	--
		1123	Solyc08g080500.3	0.975662	Molecular Function: serine-type endopeptidase activity (GO:0004252);; Biological Process: proteolysis (GO:0006508);; Cellular Component: integral component of membrane (GO:0016021);;	--	--
		1124	Solyc08g080630.4	0.986318	Molecular Function: serine-type endopeptidase inhibitor activity (GO:0004867);; Cellular Component: extracellular region (GO:0005576);; Biological Process: response to wounding (GO:0009611);; Biological Process: negative regulation of endopeptidase activity (GO:0010951);;	--	--
		1125	Solyc08g080640.2	0.917891	Cellular Component: vacuole (GO:0005773);; Biological Process: killing of cells of other organism (GO:0031640);; Biological Process: defense response to fungus (GO:0050832);;	--	--
		1126	Solyc08g080680.4	0.982533	--	--	--
		1127	Solyc08g080860.4	0.986617	--	--	--
		1128	Solyc08g080910.3	0.973199	Molecular Function: glutathione transferase activity (GO:0004364);; Cellular Component: cytoplasm (GO:0005737);; Biological Process: glutathione metabolic process (GO:0006749);;	K00799|0|sly:101260846|K00799 glutathione S-transferase [EC:2.5.1.18] | (RefSeq) glutathione S-transferase T1	Glutathione metabolism (ko00480)
		1129	Solyc08g080930.1	0.993949	Cellular Component: integral component of membrane (GO:0016021);; Molecular Function: transferase activity (GO:0016740);;	K20888|0|sly:101261440|K20888 xyloglucan galactosyltransferase MUR3 [EC:2.4.1.-] | (RefSeq) xyloglucan-specific galacturonosyltransferase 1	--
		1130	Solyc08g080940.3	0.996057	Molecular Function: glutathione peroxidase activity (GO:0004602);; Cellular Component: cytoplasm (GO:0005737);; Biological Process: response to oxidative stress (GO:0006979);; Molecular Function: phospholipid-hydroperoxide glutathione peroxidase activity (GO:0047066);; Biological Process: oxidation-reduction process (GO:0055114);; Biological Process: cellular oxidant detoxification (GO:0098869);;	K00432|1.43512e-170|spen:107028642|K00432 glutathione peroxidase [EC:1.11.1.9] | (RefSeq) probable phospholipid hydroperoxide glutathione peroxidase	Glutathione metabolism (ko00480);; Arachidonic acid metabolism (ko00590)
		1131	Solyc08g080960.4	0.986295	--	--	--
		1132	Solyc08g081040.3	0.935897	--	--	--
		1133	Solyc08g081400.4	0.733099	Molecular Function: DNA binding (GO:0003677);; Cellular Component: nucleus (GO:0005634);; Cellular Component: cytosol (GO:0005829);; Biological Process: regulation of transcription, DNA-templated (GO:0006355);; Cellular Component: plasmodesma (GO:0009506);;	--	--
		1134	Solyc08g081430.3	0.88492	Cellular Component: mitochondrial inner membrane presequence translocase complex (GO:0005744);; Cellular Component: integral component of membrane (GO:0016021);; Biological Process: protein import into mitochondrial matrix (GO:0030150);; Biological Process: mitochondrial respiratory chain complex I assembly (GO:0032981);; Biological Process: mitochondrial respiratory chain complex IV assembly (GO…	K17796|0|sly:101248805|K17796 mitochondrial import inner membrane translocase subunit TIM21 | (RefSeq) probable mitochondrial import inner membrane translocase subunit TIM21	--
		1135	Solyc08g081490.4	0.97746	Biological Process: MAPK cascade (GO:0000165);; Molecular Function: MAP kinase activity (GO:0004707);; Molecular Function: ATP binding (GO:0005524);; Cellular Component: nucleus (GO:0005634);; Biological Process: response to indolebutyric acid (GO:0080026);;	--	--
		1136	Solyc08g081610.4	0.935822	--	--	--
		1137	Solyc08g081670.3	0.827357	--	--	--
		1138	Solyc08g081680.2	0.993673	Biological Process: defense response (GO:0006952);;	--	--
		1139	Solyc08g081700.1	0.989352	--	--	--
		1140	Solyc08g081730.4	0.869392	Cellular Component: endoplasmic reticulum membrane (GO:0005789);; Cellular Component: integral component of membrane (GO:0016021);;	--	--
		1141	Solyc08g082390.3	0.970449	--	--	--
		1142	Solyc08g082440.3	0.989211	Molecular Function: UDP-glucose 4-epimerase activity (GO:0003978);; Biological Process: galactose metabolic process (GO:0006012);;	K01784|0|sly:101254509|K01784 UDP-glucose 4-epimerase [EC:5.1.3.2] | (RefSeq) UDP-glucose 4-epimerase GEPI48	Galactose metabolism (ko00052);; Amino sugar and nucleotide sugar metabolism (ko00520)
		1143	Solyc08g082700.3	0.967601	Cellular Component: nucleus (GO:0005634);; Cellular Component: cytosol (GO:0005829);; Cellular Component: proteasome regulatory particle, lid subcomplex (GO:0008541);; Biological Process: proteasome-mediated ubiquitin-dependent protein catabolic process (GO:0043161);; Biological Process: proteasome assembly (GO:0043248);;	K03031|0|sly:101249287|K03031 26S proteasome regulatory subunit N12 | (RefSeq) 26S proteasome non-ATPase regulatory subunit 8 homolog A	Proteasome (ko03050)
		1144	Solyc08g082970.4	0.907009	--	K18726|0|sly:101268209|K18726 FAS-associated factor 2 | (RefSeq) plant UBX domain-containing protein 10	--
		1145	Solyc08g083110.4	0.990062	Molecular Function: catalytic activity (GO:0003824);; Molecular Function: pyridoxal phosphate binding (GO:0030170);;	K01761|0|sly:101263926|K01761 methionine-gamma-lyase [EC:4.4.1.11] | (RefSeq) methionine gamma-lyase	Cysteine and methionine metabolism (ko00270);; Selenocompound metabolism (ko00450)
		1146	Solyc09g005000.1	0.904924	Molecular Function: protein serine/threonine kinase activity (GO:0004674);; Molecular Function: ATP binding (GO:0005524);; Biological Process: protein phosphorylation (GO:0006468);; Cellular Component: integral component of membrane (GO:0016021);; Molecular Function: carbohydrate binding (GO:0030246);;	--	--
		1147	Solyc09g005360.3	0.916023	Biological Process: regulation of transcription, DNA-templated (GO:0006355);; Molecular Function: zinc ion binding (GO:0008270);; Cellular Component: integral component of membrane (GO:0016021);; Molecular Function: histone binding (GO:0042393);;	--	--
		1148	Solyc09g005560.4	0.972379	Molecular Function: transcription factor activity, sequence-specific DNA binding (GO:0003700);; Cellular Component: nucleus (GO:0005634);; Biological Process: regulation of transcription, DNA-templated (GO:0006355);; Molecular Function: sequence-specific DNA binding (GO:0043565);;	--	--
		1149	Solyc09g005570.3	0.941224	Cellular Component: nucleus (GO:0005634);;	--	--
		1150	Solyc09g005840.2	0.973822	Cellular Component: exocyst (GO:0000145);; Biological Process: exocytosis (GO:0006887);;	K07195|0|sly:101249400|K07195 exocyst complex component 7 | (RefSeq) exocyst complex component EXO70A1-like	--
		1151	Solyc09g005910.4	0.886369	Molecular Function: phosphatidate phosphatase activity (GO:0008195);; Biological Process: dephosphorylation (GO:0016311);;	K15728|0|sly:101243737|K15728 phosphatidate phosphatase LPIN [EC:3.1.3.4] | (RefSeq) phosphatidate phosphatase PAH1-like	Glycerolipid metabolism (ko00561);; Glycerophospholipid metabolism (ko00564)
		1152	Solyc09g005960.4	0.97169	Cellular Component: integral component of membrane (GO:0016021);;	--	--
		1153	Solyc09g006005.1	0.872129	Cellular Component: extracellular region (GO:0005576);; Biological Process: killing of cells of other organism (GO:0031640);; Biological Process: defense response to fungus (GO:0050832);;	K13449|3.75617e-108|sly:101265854|K13449 pathogenesis-related protein 1 | (RefSeq) pathogenesis-related leaf protein 4-like	Plant hormone signal transduction (ko04075);; Plant-pathogen interaction (ko04626)
		1154	Solyc09g007010.1	0.99273	Cellular Component: extracellular region (GO:0005576);; Biological Process: killing of cells of other organism (GO:0031640);; Biological Process: defense response to fungus (GO:0050832);;	K13449|1.03201e-114|sly:544185|K13449 pathogenesis-related protein 1 | (RefSeq) P4, pr1a; pathogenesis-related protein P4	Plant hormone signal transduction (ko04075);; Plant-pathogen interaction (ko04626)
		1155	Solyc09g007030.3	0.992735	Molecular Function: microtubule motor activity (GO:0003777);; Molecular Function: ATP binding (GO:0005524);; Biological Process: microtubule-based movement (GO:0007018);; Molecular Function: microtubule binding (GO:0008017);;	K10398|0|sly:101248812|K10398 kinesin family member 11 | (RefSeq) kinesin-like protein KIN-5D	--
		1156	Solyc09g007180.3	0.967316	Molecular Function: adenylate kinase activity (GO:0004017);; Molecular Function: ATP binding (GO:0005524);; Cellular Component: nucleus (GO:0005634);; Biological Process: cellular amino acid biosynthetic process (GO:0008652);; Cellular Component: chloroplast stroma (GO:0009570);; Biological Process: nucleotide phosphorylation (GO:0046939);; Biological Process: root development (GO:0048364);; Biol…	K00939|5.59843e-180|sly:101261649|K00939 adenylate kinase [EC:2.7.4.3] | (RefSeq) adenylate kinase	Purine metabolism (ko00230)
		1157	Solyc09g007450.3	0.985663	Cellular Component: integral component of membrane (GO:0016021);;	K07252|7.16552e-151|sly:101252919|K07252 dolichyldiphosphatase [EC:3.6.1.43] | (RefSeq) lipid phosphate phosphatase gamma, chloroplastic	N-Glycan biosynthesis (ko00510)
		1158	Solyc09g007490.3	0.996345	--	--	--
		1159	Solyc09g007520.3	0.938037	Molecular Function: peroxidase activity (GO:0004601);; Cellular Component: extracellular region (GO:0005576);; Cellular Component: cytosol (GO:0005829);; Biological Process: response to oxidative stress (GO:0006979);; Cellular Component: plant-type cell wall (GO:0009505);; Biological Process: plant-type cell wall organization (GO:0009664);; Molecular Function: heme binding (GO:0020037);; Biologic…	K00430|0|sly:101251503|K00430 peroxidase [EC:1.11.1.7] | (RefSeq) peroxidase 21	Phenylpropanoid biosynthesis (ko00940)
		1160	Solyc09g007790.1	0.991906	--	--	--
		1161	Solyc09g008020.4	0.998186	--	--	--
		1162	Solyc09g008060.4	0.943693	Biological Process: flavonoid biosynthetic process (GO:0009813);; Cellular Component: intracellular membrane-bounded organelle (GO:0043231);; Biological Process: flavonoid glucuronidation (GO:0052696);; Molecular Function: quercetin 3-O-glucosyltransferase activity (GO:0080043);; Molecular Function: quercetin 7-O-glucosyltransferase activity (GO:0080044);;	--	--
		1163	Solyc09g008200.4	0.955264	Cellular Component: cytoplasm (GO:0005737);; Biological Process: metal ion transport (GO:0030001);; Molecular Function: transition metal ion binding (GO:0046914);; Biological Process: cellular transition metal ion homeostasis (GO:0046916);;	--	--
		1164	Solyc09g008335.1	0.970341	Cellular Component: membrane (GO:0016020);;	--	--
		1165	Solyc09g008410.3	0.998602	Biological Process: protein peptidyl-prolyl isomerization (GO:0000413);; Molecular Function: peptidyl-prolyl cis-trans isomerase activity (GO:0003755);; Biological Process: protein folding (GO:0006457);; Cellular Component: integral component of membrane (GO:0016021);;	--	--
		1166	Solyc09g008480.4	0.869345	Molecular Function: ATP binding (GO:0005524);; Molecular Function: 1-phosphatidylinositol-4-phosphate 5-kinase activity (GO:0016308);; Biological Process: phosphatidylinositol phosphorylation (GO:0046854);;	K00889|0|sly:101255328|K00889 1-phosphatidylinositol-4-phosphate 5-kinase [EC:2.7.1.68] | (RefSeq) phosphatidylinositol 4-phosphate 5-kinase 9	Inositol phosphate metabolism (ko00562);; Phosphatidylinositol signaling system (ko04070);; Endocytosis (ko04144)
		1167	Solyc09g009020.3	0.805114	Cellular Component: phosphopyruvate hydratase complex (GO:0000015);; Molecular Function: magnesium ion binding (GO:0000287);; Molecular Function: phosphopyruvate hydratase activity (GO:0004634);; Biological Process: glycolytic process (GO:0006096);;	K01689|0|sly:544068|K01689 enolase [EC:4.2.1.11] | (RefSeq) PGH1, ER28; enolase	Glycolysis / Gluconeogenesis (ko00010);; Carbon metabolism (ko01200);; Biosynthesis of amino acids (ko01230);; RNA degradation (ko03018)
		1168	Solyc09g009150.1	0.959932	Cellular Component: endosome (GO:0005768);; Cellular Component: trans-Golgi network (GO:0005802);; Cellular Component: plasma membrane (GO:0005886);; Cellular Component: integral component of membrane (GO:0016021);; Biological Process: recognition of pollen (GO:0048544);;	--	--
		1169	Solyc09g009220.4	0.951636	--	--	--
		1170	Solyc09g009260.3	0.980745	Molecular Function: fructose-bisphosphate aldolase activity (GO:0004332);; Biological Process: glycolytic process (GO:0006096);;	K01623|0|sly:101266063|K01623 fructose-bisphosphate aldolase, class I [EC:4.1.2.13] | (RefSeq) SlFBA7; fructose-1,6-bisphosphate aldolase	Glycolysis / Gluconeogenesis (ko00010);; Pentose phosphate pathway (ko00030);; Fructose and mannose metabolism (ko00051);; Carbon fixation in photosynthetic organisms (ko00710);; Carbon metabolism (ko01200);; Biosynthesis of amino acids (ko01230)
		1171	Solyc09g009390.3	0.970337	Cellular Component: cytoplasm (GO:0005737);; Molecular Function: monodehydroascorbate reductase (NADH) activity (GO:0016656);; Biological Process: cell redox homeostasis (GO:0045454);; Molecular Function: flavin adenine dinucleotide binding (GO:0050660);; Biological Process: oxidation-reduction process (GO:0055114);;	K08232|0|sly:101264360|K08232 monodehydroascorbate reductase (NADH) [EC:1.6.5.4] | (RefSeq) AFRR, MDAR; ascorbate free radical reductase	Ascorbate and aldarate metabolism (ko00053)
		1172	Solyc09g009590.1	0.973294	Molecular Function: DNA binding (GO:0003677);; Molecular Function: zinc ion binding (GO:0008270);;	--	--
		1173	Solyc09g009780.4	0.715247	Molecular Function: glucosamine 6-phosphate N-acetyltransferase activity (GO:0004343);; Biological Process: UDP-N-acetylglucosamine biosynthetic process (GO:0006048);;	K00621|9.75437e-108|sly:101255822|K00621 glucosamine-phosphate N-acetyltransferase [EC:2.3.1.4] | (RefSeq) glucosamine 6-phosphate N-acetyltransferase	Amino sugar and nucleotide sugar metabolism (ko00520)
		1174	Solyc09g009840.1	0.868417	--	--	--
		1175	Solyc09g009850.4	0.975881	--	--	--
		1176	Solyc09g010130.4	0.976369	Cellular Component: multivesicular body (GO:0005771);; Cellular Component: cytosol (GO:0005829);; Biological Process: protein targeting to vacuole (GO:0006623);; Biological Process: Golgi to vacuole transport (GO:0006896);; Biological Process: endocytosis (GO:0006897);; Biological Process: positive gravitropism (GO:0009958);; Biological Process: auxin homeostasis (GO:0010252);; Biological Process…	K17917|0|spen:107031806|K17917 sorting nexin-1/2 | (RefSeq) sorting nexin 1	Endocytosis (ko04144)
		1177	Solyc09g010230.2	0.954541	Molecular Function: DNA binding (GO:0003677);; Cellular Component: nucleus (GO:0005634);; Biological Process: regulation of transcription, DNA-templated (GO:0006355);;	--	--
		1178	Solyc09g010380.3	0.868879	Molecular Function: magnesium ion binding (GO:0000287);; Molecular Function: inorganic diphosphatase activity (GO:0004427);; Cellular Component: cytosol (GO:0005829);; Biological Process: phosphate-containing compound metabolic process (GO:0006796);;	K01507|1.99445e-154|sly:101266444|K01507 inorganic pyrophosphatase [EC:3.6.1.1] | (RefSeq) soluble inorganic pyrophosphatase 4	Oxidative phosphorylation (ko00190)
		1179	Solyc09g010650.1	0.799512	Molecular Function: zinc ion binding (GO:0008270);;	--	--
		1180	Solyc09g010660.3	0.818078	Biological Process: metabolic process (GO:0008152);; Molecular Function: acetylglucosaminyltransferase activity (GO:0008375);; Molecular Function: glucuronosyltransferase activity (GO:0015020);; Cellular Component: integral component of membrane (GO:0016021);;	K20891|0|sly:101255423|K20891 beta-glucuronosyltransferase [EC:2.4.1.-] | (RefSeq) beta-glucuronosyltransferase GlcAT14C	--
		1181	Solyc09g010920.1	0.879933	Molecular Function: transcription factor activity, sequence-specific DNA binding (GO:0003700);; Cellular Component: nucleus (GO:0005634);; Biological Process: regulation of transcription, DNA-templated (GO:0006355);; Molecular Function: sequence-specific DNA binding (GO:0043565);;	--	--
		1182	Solyc09g011240.3	0.934196	Molecular Function: oxidoreductase activity (GO:0016491);; Biological Process: oxidation-reduction process (GO:0055114);;	--	--
		1183	Solyc09g011260.2	0.975889	--	--	--
		1184	Solyc09g011310.3	0.941031	Cellular Component: integral component of membrane (GO:0016021);;	K20393|3.18773e-116|sly:101256799|K20393 PRA1 family protein 3 | (RefSeq) PRA1 family protein A1	--
		1185	Solyc09g011360.4	0.869864	Molecular Function: structural constituent of ribosome (GO:0003735);; Biological Process: translation (GO:0006412);; Cellular Component: integral component of membrane (GO:0016021);; Biological Process: transmembrane transport (GO:0055085);;	--	--
		1186	Solyc09g011450.4	0.985233	Cellular Component: proteasome complex (GO:0000502);; Biological Process: ubiquitin-dependent protein catabolic process (GO:0006511);;	K06700|2.85402e-132|sly:101244518|K06700 proteasome inhibitor subunit 1 (PI31) | (RefSeq) probable proteasome inhibitor	Proteasome (ko03050)
		1187	Solyc09g011500.3	0.899007	Molecular Function: glutathione transferase activity (GO:0004364);; Cellular Component: cytoplasm (GO:0005737);; Biological Process: glutathione metabolic process (GO:0006749);; Biological Process: toxin catabolic process (GO:0009407);; Biological Process: auxin-activated signaling pathway (GO:0009734);;	K00799|2.62924e-132|sly:101268216|K00799 glutathione S-transferase [EC:2.5.1.18] | (RefSeq) probable glutathione S-transferase	Glutathione metabolism (ko00480)
		1188	Solyc09g011510.2	0.978413	Molecular Function: glutathione transferase activity (GO:0004364);; Cellular Component: cytoplasm (GO:0005737);; Biological Process: glutathione metabolic process (GO:0006749);; Biological Process: toxin catabolic process (GO:0009407);; Biological Process: auxin-activated signaling pathway (GO:0009734);;	K00799|2.04849e-115|sly:101267923|K00799 glutathione S-transferase [EC:2.5.1.18] | (RefSeq) probable glutathione S-transferase	Glutathione metabolism (ko00480)
		1189	Solyc09g011520.3	0.992006	Molecular Function: glutathione transferase activity (GO:0004364);; Cellular Component: cytoplasm (GO:0005737);; Biological Process: glutathione metabolic process (GO:0006749);; Biological Process: toxin catabolic process (GO:0009407);; Biological Process: auxin-activated signaling pathway (GO:0009734);;	K00799|3.81243e-153|sly:101267638|K00799 glutathione S-transferase [EC:2.5.1.18] | (RefSeq) probable glutathione S-transferase	Glutathione metabolism (ko00480)
		1190	Solyc09g011590.4	0.977327	Molecular Function: glutathione transferase activity (GO:0004364);; Cellular Component: cytoplasm (GO:0005737);; Biological Process: glutathione metabolic process (GO:0006749);; Biological Process: defense response (GO:0006952);; Biological Process: toxin catabolic process (GO:0009407);; Biological Process: response to biotic stimulus (GO:0009607);;	K00799|1.14977e-137|sly:101265571|K00799 glutathione S-transferase [EC:2.5.1.18] | (RefSeq) probable glutathione S-transferase	Glutathione metabolism (ko00480)
		1191	Solyc09g011610.3	0.913812	Molecular Function: glutathione transferase activity (GO:0004364);; Cellular Component: cytoplasm (GO:0005737);; Biological Process: glutathione metabolic process (GO:0006749);; Biological Process: toxin catabolic process (GO:0009407);;	K00799|5.24283e-40|spen:107031330|K00799 glutathione S-transferase [EC:2.5.1.18] | (RefSeq) probable glutathione S-transferase	Glutathione metabolism (ko00480)
		1192	Solyc09g011630.3	0.995862	Molecular Function: glutathione transferase activity (GO:0004364);; Cellular Component: cytoplasm (GO:0005737);; Biological Process: glutathione metabolic process (GO:0006749);; Biological Process: toxin catabolic process (GO:0009407);;	K00799|1.67331e-146|sly:543814|K00799 glutathione S-transferase [EC:2.5.1.18] | (RefSeq) ctu1; uncharacterized LOC543814	Glutathione metabolism (ko00480)
		1193	Solyc09g011650.4	0.989681	--	K00799|4.35396e-133|sly:101264661|K00799 glutathione S-transferase [EC:2.5.1.18] | (RefSeq) glutathione S-transferase U8	Glutathione metabolism (ko00480)
		1194	Solyc09g011660.3	0.976727	Biological Process: response to stress (GO:0006950);;	--	--
		1195	Solyc09g011880.3	0.985965	--	--	--
		1196	Solyc09g011920.3	0.941745	Molecular Function: structural constituent of ribosome (GO:0003735);; Cellular Component: mitochondrial inner membrane (GO:0005743);; Cellular Component: vacuolar membrane (GO:0005774);; Biological Process: translation (GO:0006412);; Biological Process: mitochondrial transport (GO:0006839);; Cellular Component: plasmodesma (GO:0009506);; Cellular Component: chloroplast (GO:0009507);; Biological P…	K15103|0|spen:107029334|K15103 solute carrier family 25 (mitochondrial uncoupling protein), member 8/9 | (RefSeq) mitochondrial uncoupling protein 1	--
		1197	Solyc09g014280.1	0.99658	Molecular Function: transferase activity, transferring acyl groups other than amino-acyl groups (GO:0016747);;	--	--
		1198	Solyc09g014820.3	0.957386	Biological Process: defense response (GO:0006952);;	--	--
		1199	Solyc09g014900.3	0.984462	Molecular Function: iron ion binding (GO:0005506);; Cellular Component: integral component of membrane (GO:0016021);; Molecular Function: heme binding (GO:0020037);; Biological Process: secondary metabolite biosynthetic process (GO:0044550);; Molecular Function: hydroxyphenylacetonitrile 2-monooxygenase activity (GO:0047085);; Molecular Function: 4-hydroxyphenylacetaldehyde oxime monooxygenase ac…	K20617|0|sly:100736505|K20617 cytochrome P450 family 71 subfamily A | (RefSeq) cytochrome P450 71 family protein	--
		1200	Solyc09g014910.4	0.960185	--	--	--
		1201	Solyc09g015170.4	0.970549	Molecular Function: protein kinase activity (GO:0004672);; Molecular Function: ATP binding (GO:0005524);; Cellular Component: plasma membrane (GO:0005886);; Biological Process: protein phosphorylation (GO:0006468);; Cellular Component: plant-type cell wall (GO:0009505);; Cellular Component: plasmodesma (GO:0009506);; Cellular Component: integral component of membrane (GO:0016021);;	--	--
		1202	Solyc09g015530.3	0.978599	Cellular Component: integral component of membrane (GO:0016021);;	--	--
		1203	Solyc09g015670.3	0.876723	Molecular Function: calcium ion binding (GO:0005509);; Cellular Component: integral component of membrane (GO:0016021);;	--	--
		1204	Solyc09g015770.3	0.954506	Molecular Function: transcription factor activity, sequence-specific DNA binding (GO:0003700);; Biological Process: regulation of transcription, DNA-templated (GO:0006355);; Molecular Function: sequence-specific DNA binding (GO:0043565);;	--	--
		1205	Solyc09g016940.4	0.945842	Cellular Component: cytosol (GO:0005829);;	--	--
		1206	Solyc09g018220.3	0.877691	Molecular Function: ATP binding (GO:0005524);; Biological Process: defense response (GO:0006952);; Cellular Component: integral component of membrane (GO:0016021);; Molecular Function: ADP binding (GO:0043531);;	--	--
		1207	Solyc09g018280.1	0.998758	Molecular Function: protein serine/threonine kinase activity (GO:0004674);; Molecular Function: ATP binding (GO:0005524);; Biological Process: protein phosphorylation (GO:0006468);; Biological Process: signal transduction (GO:0007165);;	--	--
		1208	Solyc09g020190.3	0.920707	Molecular Function: hydrolase activity, acting on ester bonds (GO:0016788);;	K01114|0|sly:101244700|K01114 phospholipase C [EC:3.1.4.3] | (RefSeq) non-specific phospholipase C1-like	Inositol phosphate metabolism (ko00562);; Glycerophospholipid metabolism (ko00564);; Ether lipid metabolism (ko00565)
		1209	Solyc09g031920.1	0.915126	Cellular Component: integral component of membrane (GO:0016021);;	--	--
		1210	Solyc09g042230.2	0.987089	--	--	--
		1211	Solyc09g047910.4	0.969561	--	--	--
		1212	Solyc09g055320.1	0.825688	#N/A	#N/A	#N/A
		1213	Solyc09g055570.3	0.998841	Molecular Function: protein serine/threonine kinase activity (GO:0004674);; Molecular Function: ATP binding (GO:0005524);; Biological Process: protein phosphorylation (GO:0006468);; Cellular Component: integral component of membrane (GO:0016021);;	--	--
		1214	Solyc09g061310.3	0.966365	Cellular Component: nucleus (GO:0005634);; Cellular Component: cytoplasm (GO:0005737);;	--	--
		1215	Solyc09g061620.3	0.938802	Molecular Function: SNARE binding (GO:0000149);; Molecular Function: SNAP receptor activity (GO:0005484);; Biological Process: exocytosis (GO:0006887);; Biological Process: vesicle fusion (GO:0006906);; Cellular Component: integral component of membrane (GO:0016021);; Cellular Component: SNARE complex (GO:0031201);;	K08511|1.11406e-143|spen:107029275|K08511 vesicle-associated membrane protein 72 | (RefSeq) vesicle-associated membrane protein 722	--
		1216	Solyc09g064820.1	0.989946	--	--	--
		1217	Solyc09g064940.2	0.999556	Molecular Function: catalytic activity (GO:0003824);; Biological Process: biosynthetic process (GO:0009058);;	--	--
		1218	Solyc09g065000.4	0.846163	Molecular Function: aspartic-type endopeptidase activity (GO:0004190);; Biological Process: proteolysis (GO:0006508);; Biological Process: protein catabolic process (GO:0030163);;	--	--
		1219	Solyc09g065550.4	0.881457	Molecular Function: actin binding (GO:0003779);;	--	--
		1220	Solyc09g065610.2	0.992979	Cellular Component: integral component of membrane (GO:0016021);;	K06890|3.64531e-33|spen:107029434|K06890 uncharacterized protein | (RefSeq) BI1-like protein	--
		1221	Solyc09g065890.4	0.953104	Biological Process: lipid metabolic process (GO:0006629);; Molecular Function: hydrolase activity (GO:0016787);;	--	--
		1222	Solyc09g066000.1	0.92514	Cellular Component: integral component of membrane (GO:0016021);;	--	--
		1223	Solyc09g066360.1	0.824985	Molecular Function: DNA binding (GO:0003677);; Molecular Function: transcription factor activity, sequence-specific DNA binding (GO:0003700);; Cellular Component: nucleus (GO:0005634);; Biological Process: regulation of transcription, DNA-templated (GO:0006355);; Biological Process: defense response (GO:0006952);; Biological Process: ethylene-activated signaling pathway (GO:0009873);;	K14516|2.20613e-109|sly:101247461|K14516 ethylene-responsive transcription factor 1 | (RefSeq) ethylene response factor C.3	Plant hormone signal transduction (ko04075)
		1224	Solyc09g066400.2	0.98766	Molecular Function: iron ion binding (GO:0005506);; Cellular Component: membrane (GO:0016020);; Molecular Function: oxidoreductase activity, acting on paired donors, with incorporation or reduction of molecular oxygen, NAD(P)H as one donor, and incorporation of one atom of oxygen (GO:0016709);; Molecular Function: heme binding (GO:0020037);; Biological Process: secondary metabolite biosynthetic p…	--	--
		1225	Solyc09g066460.4	0.918272	Molecular Function: protein serine/threonine kinase activity (GO:0004674);; Molecular Function: ATP binding (GO:0005524);; Cellular Component: intracellular (GO:0005622);; Biological Process: peptidyl-serine phosphorylation (GO:0018105);; Biological Process: intracellular signal transduction (GO:0035556);;	K08790|0|sly:101253125|K08790 serine/threonine kinase 38 [EC:2.7.11.1] | (RefSeq) serine/threonine-protein kinase tricorner	--
		1226	Solyc09g072670.3	0.825319	Molecular Function: Rho GDP-dissociation inhibitor activity (GO:0005094);; Cellular Component: cytoplasm (GO:0005737);; Biological Process: regulation of catalytic activity (GO:0050790);;	K12462|2.56158e-151|sly:101249491|K12462 Rho GDP-dissociation inhibitor | (RefSeq) rho GDP-dissociation inhibitor 1-like	--
		1227	Solyc09g073040.3	0.991528	--	--	--
		1228	Solyc09g074320.3	0.911141	Molecular Function: phosphoprotein phosphatase activity (GO:0004721);; Biological Process: protein dephosphorylation (GO:0006470);; Biological Process: brassinosteroid mediated signaling pathway (GO:0009742);; Molecular Function: metal ion binding (GO:0046872);;	K01090|0|sly:101055535|K01090 protein phosphatase [EC:3.1.3.16] | (RefSeq) BSL1; Hop-interacting protein THI129	--
		1229	Solyc09g074560.3	0.811372	Cellular Component: intracellular (GO:0005622);; Molecular Function: zinc ion binding (GO:0008270);; Molecular Function: transcription regulatory region DNA binding (GO:0044212);;	--	--
		1230	Solyc09g074580.1	0.985093	Cellular Component: cell (GO:0005623);; Molecular Function: electron carrier activity (GO:0009055);; Molecular Function: protein disulfide oxidoreductase activity (GO:0015035);; Biological Process: cell redox homeostasis (GO:0045454);; Biological Process: oxidation-reduction process (GO:0055114);;	K03676|1.81836e-69|sly:101258188|K03676 glutaredoxin 3 | (RefSeq) glutaredoxin-C11	--
		1231	Solyc09g074970.3	0.986897	Molecular Function: thiamine diphosphokinase activity (GO:0004788);; Molecular Function: ATP binding (GO:0005524);; Biological Process: thiamine metabolic process (GO:0006772);; Biological Process: thiamine diphosphate biosynthetic process (GO:0009229);; Molecular Function: kinase activity (GO:0016301);; Biological Process: phosphorylation (GO:0016310);; Molecular Function: thiamine binding (GO:0…	K00949|0|sly:101250050|K00949 thiamine pyrophosphokinase [EC:2.7.6.2] | (RefSeq) thiamine pyrophosphokinase 1	Thiamine metabolism (ko00730)
		1232	Solyc09g075020.3	0.94141	Molecular Function: ATP binding (GO:0005524);; Cellular Component: integral component of membrane (GO:0016021);; Molecular Function: ATPase activity, coupled to transmembrane movement of substances (GO:0042626);; Biological Process: transmembrane transport (GO:0055085);;	--	--
		1233	Solyc09g075670.1	0.90781	Biological Process: metabolic process (GO:0008152);; Molecular Function: hydrolase activity (GO:0016787);;	--	--
		1234	Solyc09g075680.1	0.930841	Biological Process: metabolic process (GO:0008152);; Molecular Function: hydrolase activity (GO:0016787);;	--	--
		1235	Solyc09g075700.1	0.992476	Biological Process: metabolic process (GO:0008152);; Molecular Function: hydrolase activity (GO:0016787);;	--	--
		1236	Solyc09g075800.4	0.977022	Molecular Function: voltage-gated chloride channel activity (GO:0005247);; Cellular Component: trans-Golgi network (GO:0005802);; Biological Process: chloride transport (GO:0006821);; Biological Process: unidimensional cell growth (GO:0009826);; Cellular Component: integral component of membrane (GO:0016021);; Biological Process: regulation of anion transmembrane transport (GO:1903959);;	K05016|0|sly:101257894|K05016 chloride channel 7 | (RefSeq) chloride channel protein CLC-d	--
		1237	Solyc09g075820.3	0.927264	Molecular Function: high-affinity hydrogen:glucose symporter activity (GO:0005358);; Cellular Component: integral component of plasma membrane (GO:0005887);; Cellular Component: plasmodesma (GO:0009506);; Biological Process: proton transport (GO:0015992);; Biological Process: glucose import (GO:0046323);; Biological Process: glucose transmembrane transport (GO:1904659);;	--	--
		1238	Solyc09g075890.3	0.939583	Biological Process: metabolic process (GO:0008152);; Molecular Function: hydrolase activity (GO:0016787);;	K07025|1.10346e-175|sly:101255829|K07025 putative hydrolase of the HAD superfamily | (RefSeq) uncharacterized LOC101255829	--
		1239	Solyc09g082115.1	0.854391	--	--	--
		1240	Solyc09g082270.4	0.991499	Biological Process: lipid transport (GO:0006869);; Molecular Function: lipid binding (GO:0008289);; Cellular Component: membrane (GO:0016020);;	--	--
		1241	Solyc09g082320.3	0.957831	Molecular Function: threonine-type endopeptidase activity (GO:0004298);; Cellular Component: nucleus (GO:0005634);; Cellular Component: cytoplasm (GO:0005737);; Cellular Component: proteasome core complex (GO:0005839);; Biological Process: proteolysis involved in cellular protein catabolic process (GO:0051603);;	K02734|1.57687e-148|sly:101249580|K02734 20S proteasome subunit beta 4 [EC:3.4.25.1] | (RefSeq) proteasome subunit beta type-2-B	Proteasome (ko03050)
		1242	Solyc09g082480.2	0.991462	--	--	--
		1243	Solyc09g082680.3	0.980362	Cellular Component: Golgi apparatus (GO:0005794);; Biological Process: Golgi organization (GO:0007030);;	--	--
		1244	Solyc09g082890.2	0.992436	--	K01537|0|spen:107029788|K01537 Ca2+-transporting ATPase [EC:3.6.3.8] | (RefSeq) putative calcium-transporting ATPase 13, plasma membrane-type	--
		1245	Solyc09g083090.4	0.798275	Molecular Function: protein serine/threonine kinase activity (GO:0004674);; Molecular Function: ATP binding (GO:0005524);; Cellular Component: nucleus (GO:0005634);; Cellular Component: cytoplasm (GO:0005737);; Biological Process: protein phosphorylation (GO:0006468);; Biological Process: intracellular signal transduction (GO:0035556);;	--	--
		1246	Solyc09g083210.3	0.948269	Molecular Function: protein kinase activity (GO:0004672);; Molecular Function: ATP binding (GO:0005524);; Biological Process: protein phosphorylation (GO:0006468);; Cellular Component: integral component of membrane (GO:0016021);;	K04733|0|sly:101266670|K04733 interleukin-1 receptor-associated kinase 4 [EC:2.7.11.1] | (RefSeq) serine/threonine receptor-like kinase NFP	--
		1247	Solyc09g083320.1	0.952709	Cellular Component: endoplasmic reticulum (GO:0005783);; Cellular Component: integral component of membrane (GO:0016021);; Biological Process: vesicle-mediated transport (GO:0016192);;	K20359|4.25665e-80|spen:107029624|K20359 PRA1 family protein 1 | (RefSeq) PRA1 family protein D-like	--
		1248	Solyc09g089540.4	0.821617	Molecular Function: serine-type endopeptidase inhibitor activity (GO:0004867);; Biological Process: response to wounding (GO:0009611);; Biological Process: negative regulation of endopeptidase activity (GO:0010951);;	--	--
		1249	Solyc09g089580.4	0.990742	Biological Process: ethylene biosynthetic process (GO:0009693);; Molecular Function: 1-aminocyclopropane-1-carboxylate oxidase activity (GO:0009815);; Biological Process: fruit ripening (GO:0009835);; Molecular Function: L-ascorbic acid binding (GO:0031418);; Molecular Function: metal ion binding (GO:0046872);; Molecular Function: dioxygenase activity (GO:0051213);; Biological Process: oxidation-…	--	--
		1250	Solyc09g089630.3	0.990639	Cellular Component: integral component of membrane (GO:0016021);;	K08504|1.18776e-99|sly:101268613|K08504 blocked early in transport 1 | (RefSeq) bet1-like SNARE 1-2	SNARE interactions in vesicular transport (ko04130)
		1251	Solyc09g089670.3	0.958812	Cellular Component: integral component of membrane (GO:0016021);;	--	--
		1252	Solyc09g089780.3	0.956796	Molecular Function: metal ion binding (GO:0046872);; Molecular Function: dioxygenase activity (GO:0051213);; Biological Process: oxidation-reduction process (GO:0055114);;	--	--
		1253	Solyc09g089790.3	0.992583	Molecular Function: metal ion binding (GO:0046872);; Molecular Function: dioxygenase activity (GO:0051213);; Biological Process: oxidation-reduction process (GO:0055114);;	--	--
		1254	Solyc09g090070.1	0.960359	Molecular Function: inorganic phosphate transmembrane transporter activity (GO:0005315);; Cellular Component: integral component of plasma membrane (GO:0005887);; Biological Process: phosphate ion transport (GO:0006817);; Molecular Function: substrate-specific transmembrane transporter activity (GO:0022891);; Biological Process: transmembrane transport (GO:0055085);;	K08176|0|sly:544136|K08176 MFS transporter, PHS family, inorganic phosphate transporter | (RefSeq) PT1, LePT1; Phosphate transporter 1	--
		1255	Solyc09g090110.3	0.966881	Molecular Function: actin binding (GO:0003779);; Cellular Component: actin cytoskeleton (GO:0015629);; Biological Process: actin filament depolymerization (GO:0030042);;	K05765|1.3334e-102|sly:101252224|K05765 cofilin | (RefSeq) actin-depolymerizing factor-like	--
		1256	Solyc09g090140.4	0.879105	Cellular Component: cytoplasm (GO:0005737);; Biological Process: carbohydrate metabolic process (GO:0005975);; Biological Process: tricarboxylic acid cycle (GO:0006099);; Biological Process: malate metabolic process (GO:0006108);; Molecular Function: L-malate dehydrogenase activity (GO:0030060);;	K00025|0|spen:107031106|K00025 malate dehydrogenase [EC:1.1.1.37] | (RefSeq) malate dehydrogenase	Citrate cycle (TCA cycle) (ko00020);; Cysteine and methionine metabolism (ko00270);; Pyruvate metabolism (ko00620);; Glyoxylate and dicarboxylate metabolism (ko00630);; Carbon fixation in photosynthetic organisms (ko00710);; Carbon metabolism (ko01200)
		1257	Solyc09g090250.4	0.951053	Molecular Function: protein serine/threonine kinase activity (GO:0004674);; Molecular Function: ATP binding (GO:0005524);; Cellular Component: nucleus (GO:0005634);; Cellular Component: cytoplasm (GO:0005737);; Biological Process: endocytosis (GO:0006897);; Biological Process: regulation of cell shape (GO:0008360);; Biological Process: Wnt signaling pathway (GO:0016055);; Biological Process: pept…	--	--
		1258	Solyc09g090440.1	0.768996	--	--	--
		1259	Solyc09g090470.3	0.992646	Molecular Function: transporter activity (GO:0005215);; Biological Process: transport (GO:0006810);; Cellular Component: integral component of membrane (GO:0016021);;	--	--
		1260	Solyc09g090720.3	0.946704	Molecular Function: structural molecule activity (GO:0005198);; Cellular Component: nucleus (GO:0005634);; Cellular Component: cytosol (GO:0005829);; Biological Process: ubiquitin-dependent protein catabolic process (GO:0006511);; Cellular Component: proteasome regulatory particle, lid subcomplex (GO:0008541);; Biological Process: proteasome assembly (GO:0043248);;	K03039|0|sly:101264976|K03039 26S proteasome regulatory subunit N9 | (RefSeq) 26S proteasome non-ATPase regulatory subunit 13 homolog B	Proteasome (ko03050)
		1261	Solyc09g090990.2	0.93705	Molecular Function: protein phosphatase inhibitor activity (GO:0004864);; Molecular Function: receptor activity (GO:0004872);; Cellular Component: nucleus (GO:0005634);; Cellular Component: cytoplasm (GO:0005737);; Biological Process: defense response (GO:0006952);; Biological Process: response to biotic stimulus (GO:0009607);; Biological Process: abscisic acid-activated signaling pathway (GO:000…	--	--
		1262	Solyc09g091000.4	0.903801	Molecular Function: protein phosphatase inhibitor activity (GO:0004864);; Molecular Function: receptor activity (GO:0004872);; Cellular Component: nucleus (GO:0005634);; Cellular Component: cytoplasm (GO:0005737);; Biological Process: defense response (GO:0006952);; Biological Process: response to biotic stimulus (GO:0009607);; Biological Process: abscisic acid-activated signaling pathway (GO:000…	--	--
		1263	Solyc09g091470.3	0.997532	Biological Process: metabolic process (GO:0008152);; Molecular Function: transferase activity, transferring acyl groups other than amino-acyl groups (GO:0016747);;	K07513|0|spen:107031453|K07513 acetyl-CoA acyltransferase 1 [EC:2.3.1.16] | (RefSeq) 3-ketoacyl-CoA thiolase 2, peroxisomal	Fatty acid degradation (ko00071);; Valine, leucine and isoleucine degradation (ko00280);; alpha-Linolenic acid metabolism (ko00592);; Biosynthesis of unsaturated fatty acids (ko01040);; Fatty acid metabolism (ko01212);; Peroxisome (ko04146)
		1264	Solyc09g091550.3	0.97894	Molecular Function: methyltransferase activity (GO:0008168);; Biological Process: methylation (GO:0032259);;	--	--
		1265	Solyc09g091560.3	0.966798	--	--	--
		1266	Solyc09g091600.4	0.9816	--	--	--
		1267	Solyc09g091670.3	0.982845	Molecular Function: ATP binding (GO:0005524);; Cellular Component: plasma membrane (GO:0005886);; Biological Process: defense response (GO:0006952);; Cellular Component: integral component of membrane (GO:0016021);; Molecular Function: ATPase activity, coupled to transmembrane movement of substances (GO:0042626);; Biological Process: transmembrane transport (GO:0055085);;	--	--
		1268	Solyc09g091750.3	0.967976	Molecular Function: endopeptidase activity (GO:0004175);; Cellular Component: nucleus (GO:0005634);; Cellular Component: proteasome regulatory particle, base subcomplex (GO:0008540);; Cellular Component: integral component of membrane (GO:0016021);; Molecular Function: enzyme regulator activity (GO:0030234);; Cellular Component: proteasome storage granule (GO:0034515);; Biological Process: regula…	K03032|0|sly:101261856|K03032 26S proteasome regulatory subunit N2 | (RefSeq) PSMD1; 26S proteasome non-ATPase regulatory subunit 1 homolog A	Proteasome (ko03050)
		1269	Solyc09g091840.4	0.984658	Molecular Function: glutathione-disulfide reductase activity (GO:0004362);; Cellular Component: cell (GO:0005623);; Biological Process: glutathione metabolic process (GO:0006749);; Biological Process: cell redox homeostasis (GO:0045454);; Molecular Function: flavin adenine dinucleotide binding (GO:0050660);; Molecular Function: NADP binding (GO:0050661);; Biological Process: oxidation-reduction p…	K00383|0|sly:100301935|K00383 glutathione reductase (NADPH) [EC:1.8.1.7] | (RefSeq) glutathione reductase	Glutathione metabolism (ko00480)
		1270	Solyc09g091940.2	0.924159	--	--	--
		1271	Solyc09g092480.1	0.778148	Biological Process: flavonoid biosynthetic process (GO:0009813);; Cellular Component: intracellular membrane-bounded organelle (GO:0043231);; Biological Process: flavonoid glucuronidation (GO:0052696);; Molecular Function: quercetin 3-O-glucosyltransferase activity (GO:0080043);; Molecular Function: quercetin 7-O-glucosyltransferase activity (GO:0080044);;	--	--
		1272	Solyc09g092500.1	0.917676	Cellular Component: chloroplast (GO:0009507);; Biological Process: flavonoid biosynthetic process (GO:0009813);; Biological Process: flavonoid glucuronidation (GO:0052696);; Molecular Function: quercetin 3-O-glucosyltransferase activity (GO:0080043);; Molecular Function: quercetin 7-O-glucosyltransferase activity (GO:0080044);;	--	--
		1273	Solyc09g097760.3	0.987661	--	--	--
		1274	Solyc09g097810.3	0.991403	--	--	--
		1275	Solyc09g097840.2	0.742779	--	--	--
		1276	Solyc09g097850.1	0.979014	Molecular Function: cysteine-type endopeptidase inhibitor activity (GO:0004869);; Molecular Function: peptidase activity (GO:0008233);; Biological Process: negative regulation of endopeptidase activity (GO:0010951);;	--	--
		1277	Solyc09g097950.3	0.992105	--	--	--
		1278	Solyc09g097960.3	0.991315	--	--	--
		1279	Solyc09g097970.3	0.988894	--	--	--
		1280	Solyc09g098080.4	0.955173	Biological Process: flavonoid biosynthetic process (GO:0009813);; Cellular Component: intracellular membrane-bounded organelle (GO:0043231);; Biological Process: flavonoid glucuronidation (GO:0052696);; Molecular Function: quercetin 3-O-glucosyltransferase activity (GO:0080043);; Molecular Function: quercetin 7-O-glucosyltransferase activity (GO:0080044);;	--	--
		1281	Solyc09g098150.3	0.959574	--	--	--
		1282	Solyc09g098160.3	0.949135	Cellular Component: nucleus (GO:0005634);;	K06911|0|sly:543607|K06911 uncharacterized protein | (RefSeq) ctu2; pirin	--
		1283	Solyc09g098380.3	0.978843	Biological Process: amino acid transmembrane transport (GO:0003333);; Molecular Function: amino acid transmembrane transporter activity (GO:0015171);; Cellular Component: integral component of membrane (GO:0016021);;	--	--
		1284	Solyc09g150119.1	0.98635	Molecular Function: iron ion binding (GO:0005506);; Cellular Component: integral component of membrane (GO:0016021);; Molecular Function: oxidoreductase activity, acting on paired donors, with incorporation or reduction of molecular oxygen, NAD(P)H as one donor, and incorporation of one atom of oxygen (GO:0016709);; Molecular Function: heme binding (GO:0020037);; Biological Process: secondary met…	--	--
		1285	Solyc10g005310.3	0.972852	Molecular Function: adenosine deaminase activity (GO:0004000);; Cellular Component: cytosol (GO:0005829);; Biological Process: adenosine catabolic process (GO:0006154);; Biological Process: hypoxanthine salvage (GO:0043103);; Biological Process: inosine biosynthetic process (GO:0046103);;	K01488|0|sly:101256716|K01488 adenosine deaminase [EC:3.5.4.4] | (RefSeq) adenosine deaminase-like protein	Purine metabolism (ko00230)
		1286	Solyc10g005320.3	0.991074	Biological Process: tryptophan biosynthetic process (GO:0000162);; Molecular Function: tryptophan synthase activity (GO:0004834);; Cellular Component: cytoplasm (GO:0005737);; Molecular Function: pyridoxal phosphate binding (GO:0030170);;	K01696|0|sly:101256422|K01696 tryptophan synthase beta chain [EC:4.2.1.20] | (RefSeq) tryptophan synthase beta chain 1-like	Glycine, serine and threonine metabolism (ko00260);; Phenylalanine, tyrosine and tryptophan biosynthesis (ko00400);; Biosynthesis of amino acids (ko01230)
		1287	Solyc10g005510.3	0.923673	Biological Process: glucose metabolic process (GO:0006006);; Molecular Function: oxidoreductase activity, acting on the aldehyde or oxo group of donors, NAD or NADP as acceptor (GO:0016620);; Molecular Function: NADP binding (GO:0050661);; Molecular Function: NAD binding (GO:0051287);; Biological Process: oxidation-reduction process (GO:0055114);;	K00134|0|sly:101256813|K00134 glyceraldehyde 3-phosphate dehydrogenase [EC:1.2.1.12] | (RefSeq) glyceraldehyde-3-phosphate dehydrogenase GAPCP1, chloroplastic	Glycolysis / Gluconeogenesis (ko00010);; Carbon fixation in photosynthetic organisms (ko00710);; Carbon metabolism (ko01200);; Biosynthesis of amino acids (ko01230)
		1288	Solyc10g005620.3	0.770341	Molecular Function: oxidoreductase activity (GO:0016491);; Biological Process: oxidation-reduction process (GO:0055114);;	K06955|0|sly:101259984|K06955 uncharacterized protein | (RefSeq) uncharacterized LOC101259984	--
		1289	Solyc10g005660.3	0.912729	Cellular Component: COP9 signalosome (GO:0008180);; Biological Process: protein deneddylation (GO:0010388);;	K12179|0|sly:101259087|K12179 COP9 signalosome complex subunit 6 | (RefSeq) COP9 signalosome complex subunit 6a	--
		1290	Solyc10g006020.3	0.909911	Molecular Function: phosphoprotein phosphatase activity (GO:0004721);; Cellular Component: mitochondrial inner membrane presequence translocase complex (GO:0005744);; Biological Process: protein dephosphorylation (GO:0006470);; Biological Process: protein import into mitochondrial matrix (GO:0030150);;	K17496|0|sly:101255437|K17496 mitochondrial import inner membrane translocase subunit TIM50 | (RefSeq) mitochondrial import inner membrane translocase subunit TIM50	--
		1291	Solyc10g006310.3	0.952793	Cellular Component: integral component of membrane (GO:0016021);;	--	--
		1292	Solyc10g006710.4	0.903745	Molecular Function: protein serine/threonine kinase activity (GO:0004674);; Molecular Function: ATP binding (GO:0005524);; Cellular Component: plasma membrane (GO:0005886);; Biological Process: protein phosphorylation (GO:0006468);; Biological Process: defense response (GO:0006952);; Cellular Component: plasmodesma (GO:0009506);; Cellular Component: integral component of membrane (GO:0016021);; B…	--	--
		1293	Solyc10g007000.3	0.94506	Cellular Component: cytoplasm (GO:0005737);; Biological Process: protein ubiquitination (GO:0016567);; Molecular Function: ubiquitin protein ligase binding (GO:0031625);; Molecular Function: ubiquitin protein ligase activity (GO:0061630);;	K10581|0|sly:101267744|K10581 ubiquitin-conjugating enzyme E2 O [EC:2.3.2.24] | (RefSeq) probable ubiquitin-conjugating enzyme E2 25	Ubiquitin mediated proteolysis (ko04120)
		1294	Solyc10g007010.1	0.942221	Cellular Component: mitochondrial intermembrane space (GO:0005758);; Biological Process: copper ion transport (GO:0006825);; Molecular Function: copper chaperone activity (GO:0016531);;	K02260|1.60613e-50|spen:107002572|K02260 cytochrome c oxidase assembly protein subunit 17 | (RefSeq) cytochrome c oxidase copper chaperone 1-like	Oxidative phosphorylation (ko00190)
		1295	Solyc10g007020.1	0.958763	#N/A	#N/A	#N/A
		1296	Solyc10g007360.4	0.948022	Biological Process: drug transmembrane transport (GO:0006855);; Molecular Function: drug transmembrane transporter activity (GO:0015238);; Molecular Function: antiporter activity (GO:0015297);; Cellular Component: integral component of membrane (GO:0016021);;	K03327|0|sly:101259583|K03327 multidrug resistance protein, MATE family | (RefSeq) protein DETOXIFICATION 18	--
		1297	Solyc10g007390.3	0.934869	Biological Process: protein transport (GO:0015031);; Cellular Component: integral component of membrane (GO:0016021);;	K10956|0|spen:107002532|K10956 protein transport protein SEC61 subunit alpha | (RefSeq) protein transport protein Sec61 subunit alpha-like	Protein export (ko03060);; Protein processing in endoplasmic reticulum (ko04141);; Phagosome (ko04145)
		1298	Solyc10g007720.4	0.837263	Cellular Component: cytosol (GO:0005829);; Biological Process: intra-Golgi vesicle-mediated transport (GO:0006891);; Cellular Component: Golgi transport complex (GO:0017119);;	K20292|0|sly:101253027|K20292 conserved oligomeric Golgi complex subunit 5 | (RefSeq) conserved oligomeric Golgi complex subunit 5	--
		1299	Solyc10g007880.4	0.992781	Molecular Function: monooxygenase activity (GO:0004497);; Molecular Function: iron ion binding (GO:0005506);; Cellular Component: integral component of membrane (GO:0016021);; Molecular Function: oxidoreductase activity, acting on paired donors, with incorporation or reduction of molecular oxygen (GO:0016705);; Molecular Function: heme binding (GO:0020037);; Biological Process: oxidation-reductio…	--	--
		1300	Solyc10g007890.4	0.990885	Molecular Function: monooxygenase activity (GO:0004497);; Molecular Function: iron ion binding (GO:0005506);; Cellular Component: integral component of membrane (GO:0016021);; Molecular Function: oxidoreductase activity, acting on paired donors, with incorporation or reduction of molecular oxygen (GO:0016705);; Molecular Function: heme binding (GO:0020037);; Biological Process: oxidation-reductio…	--	--
		1301	Solyc10g007900.4	0.993727	Molecular Function: monooxygenase activity (GO:0004497);; Molecular Function: iron ion binding (GO:0005506);; Cellular Component: integral component of membrane (GO:0016021);; Molecular Function: oxidoreductase activity, acting on paired donors, with incorporation or reduction of molecular oxygen (GO:0016705);; Molecular Function: heme binding (GO:0020037);; Biological Process: oxidation-reductio…	--	--
		1302	Solyc10g007930.4	0.877616	Molecular Function: monooxygenase activity (GO:0004497);; Molecular Function: iron ion binding (GO:0005506);; Cellular Component: integral component of membrane (GO:0016021);; Molecular Function: oxidoreductase activity, acting on paired donors, with incorporation or reduction of molecular oxygen (GO:0016705);; Molecular Function: heme binding (GO:0020037);; Biological Process: oxidation-reductio…	--	--
		1303	Solyc10g008140.3	0.870475	Cellular Component: integral component of membrane (GO:0016021);;	K17081|0|spen:107002321|K17081 prohibitin 2 | (RefSeq) prohibitin-1, mitochondrial	--
		1304	Solyc10g008150.1	0.983575	Cellular Component: cell (GO:0005623);; Molecular Function: electron carrier activity (GO:0009055);; Molecular Function: protein disulfide oxidoreductase activity (GO:0015035);; Biological Process: cell redox homeostasis (GO:0045454);; Biological Process: oxidation-reduction process (GO:0055114);;	--	--
		1305	Solyc10g008340.4	0.883701	--	--	--
		1306	Solyc10g008350.4	0.84229	--	--	--
		1307	Solyc10g008390.3	0.881155	Biological Process: sulfate assimilation (GO:0000103);; Cellular Component: cytoplasm (GO:0005737);; Biological Process: protein folding (GO:0006457);; Biological Process: glycerol ether metabolic process (GO:0006662);; Molecular Function: protein disulfide oxidoreductase activity (GO:0015035);; Molecular Function: oxidoreductase activity, acting on a sulfur group of donors, disulfide as acceptor…	K03671|8.79724e-111|sly:101261858|K03671 thioredoxin 1 | (RefSeq) thioredoxin-1	--
		1308	Solyc10g008400.1	0.957221	Molecular Function: zinc ion binding (GO:0008270);; Cellular Component: integral component of membrane (GO:0016021);;	K10666|2.7348e-154|sly:101262152|K10666 E3 ubiquitin-protein ligase RNF5 [EC:2.3.2.27] | (RefSeq) E3 ubiquitin-protein ligase RMA1H1	Protein processing in endoplasmic reticulum (ko04141)
		1309	Solyc10g008890.3	0.997044	Cellular Component: mitochondrion (GO:0005739);; Biological Process: regulation of lipid metabolic process (GO:0019216);;	--	--
		1310	Solyc10g008960.1	0.990055	Molecular Function: protein kinase activity (GO:0004672);; Molecular Function: ATP binding (GO:0005524);; Biological Process: protein phosphorylation (GO:0006468);; Cellular Component: integral component of membrane (GO:0016021);;	K04733|0|sly:101249768|K04733 interleukin-1 receptor-associated kinase 4 [EC:2.7.11.1] | (RefSeq) serine/threonine-protein kinase-like protein CCR1	--
		1311	Solyc10g009180.3	0.892224	Biological Process: protein transport (GO:0015031);; Cellular Component: integral component of membrane (GO:0016021);;	K19995|1.32087e-173|sly:101244619|K19995 secretory carrier-associated membrane protein | (RefSeq) secretory carrier-associated membrane protein 3	--
		1312	Solyc10g009270.3	0.87436	Molecular Function: protein dimerization activity (GO:0046983);;	--	--
		1313	Solyc10g009410.1	0.816011	Molecular Function: aspartic-type endopeptidase activity (GO:0004190);; Biological Process: proteolysis (GO:0006508);; Biological Process: protein catabolic process (GO:0030163);;	--	--
		1314	Solyc10g009420.3	0.954136	Cellular Component: nucleus (GO:0005634);; Cellular Component: cytoplasm (GO:0005737);; Biological Process: apoptotic process (GO:0006915);; Biological Process: multicellular organism development (GO:0007275);; Molecular Function: zinc ion binding (GO:0008270);; Molecular Function: ligase activity (GO:0016874);; Biological Process: protein ubiquitination involved in ubiquitin-dependent protein ca…	K04506|0|sly:101264159|K04506 E3 ubiquitin-protein ligase SIAH1 [EC:2.3.2.27] | (RefSeq) E3 ubiquitin-protein ligase SINAT3-like	Ubiquitin mediated proteolysis (ko04120)
		1315	Solyc10g011910.4	0.826877	Molecular Function: transcription factor activity, sequence-specific DNA binding (GO:0003700);; Biological Process: regulation of transcription, DNA-templated (GO:0006355);; Molecular Function: sequence-specific DNA binding (GO:0043565);;	K13425|7.85402e-172|sly:101258194|K13425 WRKY transcription factor 22 | (RefSeq) WRKY transcription factor 22-like	Plant-pathogen interaction (ko04626)
		1316	Solyc10g012060.3	0.860748	Cellular Component: integral component of membrane (GO:0016021);; Biological Process: transmembrane transport (GO:0055085);;	--	--
		1317	Solyc10g012370.3	0.933085	Molecular Function: cysteine synthase activity (GO:0004124);; Cellular Component: mitochondrion (GO:0005739);; Biological Process: cysteine biosynthetic process from serine (GO:0006535);; Molecular Function: transferase activity (GO:0016740);; Biological Process: cyanide metabolic process (GO:0019499);; Molecular Function: pyridoxal phosphate binding (GO:0030170);; Molecular Function: L-3-cyanoal…	K13034|0|sly:101253940|K13034 L-3-cyanoalanine synthase/ cysteine synthase [EC:2.5.1.47 4.4.1.9] | (RefSeq) bifunctional L-3-cyanoalanine synthase/cysteine synthase 1, mitochondrial	Cysteine and methionine metabolism (ko00270);; Cyanoamino acid metabolism (ko00460);; Sulfur metabolism (ko00920);; Carbon metabolism (ko01200);; Biosynthesis of amino acids (ko01230)
		1318	Solyc10g017570.3	0.991381	--	K15095|0|sly:101251042|K15095 (+)-neomenthol dehydrogenase [EC:1.1.1.208] | (RefSeq) (+)-neomenthol dehydrogenase	Monoterpenoid biosynthesis (ko00902)
		1319	Solyc10g017960.2	0.926257	--	--	--
		1320	Solyc10g018120.2	0.985424	--	--	--
		1321	Solyc10g018160.2	0.937811	Molecular Function: zinc ion binding (GO:0008270);; Cellular Component: integral component of membrane (GO:0016021);; Molecular Function: protein-cysteine S-palmitoyltransferase activity (GO:0019706);;	K20028|3.42226e-168|sly:101246480|K20028 palmitoyltransferase ZDHHC2/15/20 [EC:2.3.1.225] | (RefSeq) probable protein S-acyltransferase 14	--
		1322	Solyc10g024470.3	0.894496	Cellular Component: nucleus (GO:0005634);;	--	--
		1323	Solyc10g038120.3	0.827713	Cellular Component: cytosol (GO:0005829);; Biological Process: retrograde vesicle-mediated transport, Golgi to ER (GO:0006890);; Cellular Component: plasmodesma (GO:0009506);; Biological Process: protein transport (GO:0015031);; Cellular Component: COPI vesicle coat (GO:0030126);;	K20471|0|sly:101258202|K20471 coatomer subunit delta | (RefSeq) coatomer subunit delta	--
		1324	Solyc10g039430.3	0.965077	--	--	--
		1325	Solyc10g044670.3	0.800972	Molecular Function: phosphorelay sensor kinase activity (GO:0000155);; Biological Process: phosphorelay signal transduction system (GO:0000160);; Cellular Component: cytoplasm (GO:0005737);; Biological Process: regulation of transcription, DNA-templated (GO:0006355);; Biological Process: detection of visible light (GO:0009584);; Biological Process: red, far-red light phototransduction (GO:0009585…	K12120|0|sly:544176|K12120 phytochrome A | (RefSeq) phyA; Phytochrome A	Circadian rhythm - plant (ko04712)
		1326	Solyc10g044880.1	0.981278	Cellular Component: integral component of membrane (GO:0016021);;	--	--
		1327	Solyc10g047290.2	0.937578	Molecular Function: protein serine/threonine phosphatase activity (GO:0004722);; Biological Process: protein dephosphorylation (GO:0006470);;	K17506|7.37192e-180|sly:101244329|K17506 protein phosphatase 1L [EC:3.1.3.16] | (RefSeq) probable protein phosphatase 2C 10	--
		1328	Solyc10g047300.2	0.930448	Cellular Component: mitochondrion (GO:0005739);; Biological Process: protein targeting to mitochondrion (GO:0006626);; Cellular Component: integral component of membrane (GO:0016021);; Molecular Function: carbon-nitrogen ligase activity, with glutamine as amido-N-donor (GO:0016884);;	--	--
		1329	Solyc10g047670.2	0.959514	Molecular Function: nucleic acid binding (GO:0003676);; Molecular Function: zinc ion binding (GO:0008270);; Cellular Component: integral component of membrane (GO:0016021);;	--	--
		1330	Solyc10g049600.3	0.949157	Molecular Function: 3-beta-hydroxy-delta5-steroid dehydrogenase activity (GO:0003854);; Molecular Function: 3-oxo-5-beta-steroid 4-dehydrogenase activity (GO:0047568);; Molecular Function: delta4-3-oxosteroid 5beta-reductase activity (GO:0047787);; Molecular Function: coenzyme binding (GO:0050662);; Biological Process: oxidation-reduction process (GO:0055114);;	--	--
		1331	Solyc10g049640.2	0.889171	Biological Process: amino acid transmembrane transport (GO:0003333);; Cellular Component: integral component of plasma membrane (GO:0005887);; Molecular Function: L-amino acid transmembrane transporter activity (GO:0015179);; Molecular Function: polyamine transmembrane transporter activity (GO:0015203);; Molecular Function: antiporter activity (GO:0015297);; Biological Process: polyamine transmem…	--	--
		1332	Solyc10g050890.2	0.971124	Molecular Function: heme binding (GO:0020037);; Molecular Function: metal ion binding (GO:0046872);; Molecular Function: ferredoxin-nitrite reductase activity (GO:0048307);; Molecular Function: 4 iron, 4 sulfur cluster binding (GO:0051539);; Biological Process: oxidation-reduction process (GO:0055114);;	K00366|0|sly:778326|K00366 ferredoxin-nitrite reductase [EC:1.7.7.1] | (RefSeq) NIR, nii2; ferredoxin--nitrite reductase, chloroplastic	Nitrogen metabolism (ko00910)
		1333	Solyc10g050970.1	0.991925	Molecular Function: transcription factor activity, sequence-specific DNA binding (GO:0003700);; Biological Process: regulation of transcription, DNA-templated (GO:0006355);; Cellular Component: integral component of membrane (GO:0016021);;	--	--
		1334	Solyc10g051020.2	0.949884	Molecular Function: monooxygenase activity (GO:0004497);; Molecular Function: iron ion binding (GO:0005506);; Cellular Component: integral component of membrane (GO:0016021);; Molecular Function: oxidoreductase activity, acting on paired donors, with incorporation or reduction of molecular oxygen (GO:0016705);; Molecular Function: heme binding (GO:0020037);; Biological Process: oxidation-reductio…	--	--
		1335	Solyc10g051120.3	0.938994	Cellular Component: mitochondrial inner membrane (GO:0005743);; Biological Process: mitochondrial pyruvate transport (GO:0006850);; Cellular Component: integral component of membrane (GO:0016021);;	--	--
		1336	Solyc10g052847.1	0.961518	--	--	--
		1337	Solyc10g054570.2	0.971338	Cellular Component: vacuolar proton-transporting V-type ATPase, V0 domain (GO:0000220);; Cellular Component: plasma membrane (GO:0005886);; Biological Process: vacuolar acidification (GO:0007035);; Cellular Component: chloroplast (GO:0009507);; Biological Process: ATP hydrolysis coupled proton transport (GO:0015991);; Cellular Component: integral component of membrane (GO:0016021);; Molecular Fun…	K02155|2.36536e-71|spen:107002746|K02155 V-type H+-transporting ATPase 16kDa proteolipid subunit | (RefSeq) V-type proton ATPase 16 kDa proteolipid subunit	Oxidative phosphorylation (ko00190);; Phagosome (ko04145)
		1338	Solyc10g054670.3	0.904914	--	--	--
		1339	Solyc10g055200.1	0.826281	Biological Process: phenylpropanoid biosynthetic process (GO:0009699);; Molecular Function: guiding stereospecific synthesis activity (GO:0042349);; Biological Process: regulation of catalytic activity (GO:0050790);;	--	--
		1340	Solyc10g055680.1	0.913439	Cellular Component: cytoplasm (GO:0005737);; Biological Process: steroid biosynthetic process (GO:0006694);; Molecular Function: S-adenosylmethionine-dependent methyltransferase activity (GO:0008757);; Biological Process: methylation (GO:0032259);;	K08242|0|sly:101243835|K08242 24-methylenesterol C-methyltransferase [EC:2.1.1.143] | (RefSeq) 24-methylenesterol C-methyltransferase 2-like	Steroid biosynthesis (ko00100)
		1341	Solyc10g055740.2	0.95422	Biological Process: amino acid transmembrane transport (GO:0003333);; Molecular Function: amino acid transmembrane transporter activity (GO:0015171);; Cellular Component: integral component of membrane (GO:0016021);;	--	--
		1342	Solyc10g055800.2	0.988074	Biological Process: polysaccharide catabolic process (GO:0000272);; Molecular Function: chitinase activity (GO:0004568);; Cellular Component: extracellular region (GO:0005576);; Cellular Component: cell wall (GO:0005618);; Cellular Component: vacuole (GO:0005773);; Biological Process: chitin catabolic process (GO:0006032);; Molecular Function: chitin binding (GO:0008061);; Biological Process: res…	K20547|0|sly:101267358|K20547 basic endochitinase B [EC:3.2.1.14] | (RefSeq) endochitinase 4	Amino sugar and nucleotide sugar metabolism (ko00520)
		1343	Solyc10g055820.3	0.899694	Biological Process: polysaccharide catabolic process (GO:0000272);; Molecular Function: chitinase activity (GO:0004568);; Cellular Component: extracellular region (GO:0005576);; Cellular Component: cell wall (GO:0005618);; Cellular Component: vacuole (GO:0005773);; Biological Process: chitin catabolic process (GO:0006032);; Molecular Function: chitin binding (GO:0008061);; Biological Process: res…	K01183|0|sly:101266770|K01183 chitinase [EC:3.2.1.14] | (RefSeq) endochitinase 3-like	Amino sugar and nucleotide sugar metabolism (ko00520)
		1344	Solyc10g061960.2	0.979042	Cellular Component: integral component of membrane (GO:0016021);;	--	--
		1345	Solyc10g074730.3	0.994835	Cellular Component: integral component of membrane (GO:0016021);;	--	--
		1346	Solyc10g074880.3	0.883405	Cellular Component: integral component of membrane (GO:0016021);;	--	--
		1347	Solyc10g074980.2	0.88483	Molecular Function: calcium ion binding (GO:0005509);; Cellular Component: integral component of membrane (GO:0016021);;	--	--
		1348	Solyc10g075150.2	0.989145	Biological Process: lipid transport (GO:0006869);; Molecular Function: lipid binding (GO:0008289);;	--	--
		1349	Solyc10g076250.2	0.982767	Cellular Component: mitochondrion (GO:0005739);; Molecular Function: alanine-glyoxylate transaminase activity (GO:0008453);; Molecular Function: pyridoxal phosphate binding (GO:0030170);; Molecular Function: identical protein binding (GO:0042802);;	K00827|0|sly:101268729|K00827 alanine-glyoxylate transaminase / (R)-3-amino-2-methylpropionate-pyruvate transaminase [EC:2.6.1.44 2.6.1.40] | (RefSeq) alanine--glyoxylate aminotransferase 2 homolog 2, mitochondrial-like	Alanine, aspartate and glutamate metabolism (ko00250);; Glycine, serine and threonine metabolism (ko00260);; Cysteine and methionine metabolism (ko00270);; Valine, leucine and isoleucine degradation (ko00280)
		1350	Solyc10g076510.2	0.992927	Molecular Function: magnesium ion binding (GO:0000287);; Molecular Function: carboxy-lyase activity (GO:0016831);; Molecular Function: thiamine pyrophosphate binding (GO:0030976);;	K01568|0|sly:101247173|K01568 pyruvate decarboxylase [EC:4.1.1.1] | (RefSeq) pyruvate decarboxylase 1-like	Glycolysis / Gluconeogenesis (ko00010)
		1351	Solyc10g076600.2	0.991785	Molecular Function: fatty-acyl-CoA binding (GO:0000062);; Molecular Function: acyl-CoA dehydrogenase activity (GO:0003995);; Cellular Component: peroxisome (GO:0005777);; Molecular Function: electron carrier activity (GO:0009055);; Biological Process: fatty acid beta-oxidation using acyl-CoA dehydrogenase (GO:0033539);; Molecular Function: flavin adenine dinucleotide binding (GO:0050660);; Molecu…	K00232|0|sly:101248057|K00232 acyl-CoA oxidase [EC:1.3.3.6] | (RefSeq) acyl-coenzyme A oxidase 4, peroxisomal	Fatty acid degradation (ko00071);; alpha-Linolenic acid metabolism (ko00592);; Biosynthesis of unsaturated fatty acids (ko01040);; Fatty acid metabolism (ko01212);; Peroxisome (ko04146)
		1352	Solyc10g076610.2	0.992096	Molecular Function: nucleic acid binding (GO:0003676);; Molecular Function: lysine-tRNA ligase activity (GO:0004824);; Molecular Function: ATP binding (GO:0005524);; Cellular Component: cytoplasm (GO:0005737);; Biological Process: lysyl-tRNA aminoacylation (GO:0006430);;	K04567|0|sly:778357|K04567 lysyl-tRNA synthetase, class II [EC:6.1.1.6] | (RefSeq) LysRS; Lysyl-tRNA synthetase	Aminoacyl-tRNA biosynthesis (ko00970)
		1353	Solyc10g076660.2	0.991155	Molecular Function: iron ion binding (GO:0005506);; Molecular Function: dioxygenase activity (GO:0051213);; Biological Process: oxidation-reduction process (GO:0055114);;	--	--
		1354	Solyc10g076670.3	0.991241	Molecular Function: iron ion binding (GO:0005506);; Molecular Function: dioxygenase activity (GO:0051213);; Biological Process: oxidation-reduction process (GO:0055114);;	--	--
		1355	Solyc10g076690.2	0.934324	Biological Process: regulation of transcription, DNA-templated (GO:0006355);; Molecular Function: zinc ion binding (GO:0008270);; Cellular Component: integral component of membrane (GO:0016021);; Molecular Function: histone binding (GO:0042393);;	--	--
		1356	Solyc10g077030.2	0.952154	Molecular Function: threonine-type endopeptidase activity (GO:0004298);; Cellular Component: nucleus (GO:0005634);; Cellular Component: cytoplasm (GO:0005737);; Biological Process: ubiquitin-dependent protein catabolic process (GO:0006511);; Cellular Component: proteasome core complex, alpha-subunit complex (GO:0019773);;	K02727|1.69557e-167|spen:107032102|K02727 20S proteasome subunit alpha 7 [EC:3.4.25.1] | (RefSeq) proteasome subunit alpha type-3	Proteasome (ko03050)
		1357	Solyc10g078240.2	0.982385	Molecular Function: iron ion binding (GO:0005506);; Biological Process: lignin biosynthetic process (GO:0009809);; Cellular Component: integral component of membrane (GO:0016021);; Molecular Function: heme binding (GO:0020037);; Molecular Function: 5-O-(4-coumaroyl)-D-quinate 3'-monooxygenase activity (GO:0047083);; Biological Process: oxidation-reduction process (GO:0055114);;	K09754|0|sly:101262367|K09754 coumaroylquinate(coumaroylshikimate) 3'-monooxygenase [EC:1.14.13.36] | (RefSeq) cytochrome P450 98A2-like	Phenylpropanoid biosynthesis (ko00940);; Flavonoid biosynthesis (ko00941);; Stilbenoid, diarylheptanoid and gingerol biosynthesis (ko00945)
		1358	Solyc10g078430.2	0.850815	Molecular Function: RNA polymerase II transcription factor activity, sequence-specific DNA binding (GO:0000981);; Molecular Function: DNA binding (GO:0003677);; Cellular Component: nucleus (GO:0005634);; Cellular Component: transcription factor complex (GO:0005667);; Cellular Component: cytoplasm (GO:0005737);; Biological Process: regulation of transcription from RNA polymerase II promoter (GO:00…	K04683|0|sly:101267947|K04683 transcription factor Dp-1 | (RefSeq) DP1; transcription factor-like protein DPB	--
		1359	Solyc10g078440.2	0.875302	--	--	--
		1360	Solyc10g078550.4	0.952516	Molecular Function: glutamate dehydrogenase [NAD(P)+] activity (GO:0004353);; Cellular Component: mitochondrial matrix (GO:0005759);; Biological Process: gamma-aminobutyric acid metabolic process (GO:0009448);; Biological Process: oxidation-reduction process (GO:0055114);;	K00261|0|sly:544015|K00261 glutamate dehydrogenase (NAD(P)+) [EC:1.4.1.3] | (RefSeq) gdh1, GDH, legdh1; glutamate dehydrogenase	Arginine biosynthesis (ko00220);; Alanine, aspartate and glutamate metabolism (ko00250);; Nitrogen metabolism (ko00910);; Carbon metabolism (ko01200)
		1361	Solyc10g078590.2	0.991016	Cellular Component: integral component of membrane (GO:0016021);;	--	--
		1362	Solyc10g078710.1	0.708118	Molecular Function: DNA binding (GO:0003677);;	--	--
		1363	Solyc10g078715.1	0.799973	#N/A	#N/A	#N/A
		1364	Solyc10g078770.2	0.998033	Biological Process: embryo development (GO:0009790);;	--	--
		1365	Solyc10g079080.2	0.948482	Molecular Function: DNA binding (GO:0003677);; Molecular Function: zinc ion binding (GO:0008270);;	--	--
		1366	Solyc10g079260.2	0.991998	Cellular Component: integral component of membrane (GO:0016021);;	--	--
		1367	Solyc10g079430.2	0.933607	Cellular Component: nucleolus (GO:0005730);; Biological Process: rRNA processing (GO:0006364);; Biological Process: megagametogenesis (GO:0009561);; Cellular Component: small-subunit processome (GO:0032040);; Biological Process: ribosomal small subunit biogenesis (GO:0042274);;	K14769|2.93262e-142|sly:101246578|K14769 U3 small nucleolar RNA-associated protein 11 | (RefSeq) probable U3 small nucleolar RNA-associated protein 11	--
		1368	Solyc10g079810.1	0.983766	--	--	--
		1369	Solyc10g079860.2	0.995717	Biological Process: carbohydrate metabolic process (GO:0005975);; Biological Process: defense response (GO:0006952);; Molecular Function: polysaccharide binding (GO:0030247);; Molecular Function: glucan endo-1,3-beta-D-glucosidase activity (GO:0042973);; Cellular Component: anchored component of plasma membrane (GO:0046658);; Cellular Component: apoplast (GO:0048046);;	--	--
		1370	Solyc10g079890.2	0.985791	Molecular Function: calcium-dependent cysteine-type endopeptidase activity (GO:0004198);; Molecular Function: calcium ion binding (GO:0005509);; Cellular Component: cytoplasm (GO:0005737);; Biological Process: proteolysis (GO:0006508);;	K13448|7.87805e-155|spen:107002660|K13448 calcium-binding protein CML | (RefSeq) probable calcium-binding protein CML49	Plant-pathogen interaction (ko04626)
		1371	Solyc10g079930.1	0.961702	Molecular Function: UDP-glycosyltransferase activity (GO:0008194);; Biological Process: flavonoid biosynthetic process (GO:0009813);; Molecular Function: transferase activity, transferring hexosyl groups (GO:0016758);; Cellular Component: intracellular membrane-bounded organelle (GO:0043231);; Biological Process: flavonoid glucuronidation (GO:0052696);;	K13495|0|sly:101246295|K13495 cis-zeatin O-glucosyltransferase [EC:2.4.1.215] | (RefSeq) zeatin O-glucosyltransferase-like	Zeatin biosynthesis (ko00908)
		1372	Solyc10g080230.2	0.7678	--	--	--
		1373	Solyc10g080240.1	0.781806	--	--	--
		1374	Solyc10g080370.1	0.988342	#N/A	#N/A	#N/A
		1375	Solyc10g080770.3	0.886232	Molecular Function: transcription factor activity, sequence-specific DNA binding (GO:0003700);; Cellular Component: nucleus (GO:0005634);; Biological Process: regulation of transcription, DNA-templated (GO:0006355);; Molecular Function: sequence-specific DNA binding (GO:0043565);;	K14431|0|spen:107002461|K14431 transcription factor TGA | (RefSeq) TGACG-sequence-specific DNA-binding protein TGA-2.1	Plant hormone signal transduction (ko04075)
		1376	Solyc10g080810.2	0.932199	Molecular Function: serine-type endopeptidase activity (GO:0004252);; Biological Process: proteolysis (GO:0006508);; Cellular Component: integral component of membrane (GO:0016021);;	--	--
		1377	Solyc10g081130.2	0.91902	Molecular Function: threonine-type endopeptidase activity (GO:0004298);; Cellular Component: nucleus (GO:0005634);; Cellular Component: cytoplasm (GO:0005737);; Biological Process: ubiquitin-dependent protein catabolic process (GO:0006511);; Cellular Component: proteasome core complex, alpha-subunit complex (GO:0019773);;	K02727|3.64576e-166|sly:101253544|K02727 20S proteasome subunit alpha 7 [EC:3.4.25.1] | (RefSeq) proteasome subunit alpha type-3	Proteasome (ko03050)
		1378	Solyc10g081440.2	0.987002	Molecular Function: cytochrome-b5 reductase activity, acting on NAD(P)H (GO:0004128);; Cellular Component: integral component of membrane (GO:0016021);; Biological Process: oxidation-reduction process (GO:0055114);;	K00326|0|sly:101262269|K00326 cytochrome-b5 reductase [EC:1.6.2.2] | (RefSeq) NADH--cytochrome b5 reductase 1	Amino sugar and nucleotide sugar metabolism (ko00520)
		1379	Solyc10g081560.3	0.955688	Biological Process: tropane alkaloid biosynthetic process (GO:0009710);; Cellular Component: integral component of membrane (GO:0016021);; Molecular Function: tropine dehydrogenase activity (GO:0050356);; Biological Process: oxidation-reduction process (GO:0055114);;	K08081|1.30419e-177|sly:101265293|K08081 tropinone reductase I [EC:1.1.1.206] | (RefSeq) tropinone reductase 1	Tropane, piperidine and pyridine alkaloid biosynthesis (ko00960)
		1380	Solyc10g081575.1	0.990516	#N/A	#N/A	#N/A
		1381	Solyc10g081580.3	0.959406	Molecular Function: SNARE binding (GO:0000149);; Molecular Function: SNAP receptor activity (GO:0005484);; Cellular Component: plasma membrane (GO:0005886);; Biological Process: intracellular protein transport (GO:0006886);; Biological Process: exocytosis (GO:0006887);; Biological Process: vesicle fusion (GO:0006906);; Cellular Component: endomembrane system (GO:0012505);; Cellular Component: int…	K08486|0|spen:107002615|K08486 syntaxin 1B/2/3 | (RefSeq) syntaxin-132-like	SNARE interactions in vesicular transport (ko04130)
		1382	Solyc10g081750.1	0.862066	Cellular Component: nucleus (GO:0005634);;	--	--
		1383	Solyc10g081970.2	0.988562	Molecular Function: signal transducer activity (GO:0004871);; Biological Process: defense response (GO:0006952);; Biological Process: signal transduction (GO:0007165);; Cellular Component: plasmodesma (GO:0009506);; Cellular Component: integral component of membrane (GO:0016021);; Cellular Component: anchored component of plasma membrane (GO:0046658);;	--	--
		1384	Solyc10g082020.2	0.980205	Cellular Component: nucleus (GO:0005634);; Cellular Component: cytosol (GO:0005829);; Biological Process: cytokinin biosynthetic process (GO:0009691);; Molecular Function: hydrolase activity, hydrolyzing N-glycosyl compounds (GO:0016799);;	K06966|2.21216e-144|sly:100874538|K06966 uncharacterized protein | (RefSeq) LOG7, SlLOG7; cytokinin riboside 5'-monophosphate phosphoribohydrolase LOG7	--
		1385	Solyc10g083120.3	0.944423	Cellular Component: nucleus (GO:0005634);; Cellular Component: cytoplasm (GO:0005737);; Biological Process: postreplication repair (GO:0006301);; Molecular Function: ligase activity (GO:0016874);; Molecular Function: ubiquitin protein ligase binding (GO:0031625);; Molecular Function: ubiquitin protein ligase activity (GO:0061630);; Biological Process: protein K63-linked ubiquitination (GO:0070534…	K10704|4.94273e-97|spen:107002702|K10704 ubiquitin-conjugating enzyme E2 variant | (RefSeq) ubiquitin-conjugating enzyme E2 variant 1D-like	--
		1386	Solyc10g083210.2	0.872734	Molecular Function: DNA binding (GO:0003677);; Cellular Component: nucleus (GO:0005634);; Biological Process: regulation of transcription, DNA-templated (GO:0006355);;	--	--
		1387	Solyc10g083260.1	0.922546	--	--	--
		1388	Solyc10g083570.3	0.950037	Molecular Function: fructose-bisphosphate aldolase activity (GO:0004332);; Biological Process: glycolytic process (GO:0006096);;	K01623|0|spen:107002377|K01623 fructose-bisphosphate aldolase, class I [EC:4.1.2.13] | (RefSeq) fructose-bisphosphate aldolase cytoplasmic isozyme-like	Glycolysis / Gluconeogenesis (ko00010);; Pentose phosphate pathway (ko00030);; Fructose and mannose metabolism (ko00051);; Carbon fixation in photosynthetic organisms (ko00710);; Carbon metabolism (ko01200);; Biosynthesis of amino acids (ko01230)
		1389	Solyc10g083690.3	0.877229	Molecular Function: iron ion binding (GO:0005506);; Cellular Component: integral component of membrane (GO:0016021);; Molecular Function: oxidoreductase activity, acting on paired donors, with incorporation or reduction of molecular oxygen, NAD(P)H as one donor, and incorporation of one atom of oxygen (GO:0016709);; Molecular Function: heme binding (GO:0020037);; Biological Process: secondary met…	K20618|0|sly:101264574|K20618 cytochrome P450 family 76 subfamily A | (RefSeq) cytochrome P450 76A2-like	--
		1390	Solyc10g083700.4	0.978156	Molecular Function: iron ion binding (GO:0005506);; Cellular Component: integral component of membrane (GO:0016021);; Molecular Function: oxidoreductase activity, acting on paired donors, with incorporation or reduction of molecular oxygen, NAD(P)H as one donor, and incorporation of one atom of oxygen (GO:0016709);; Molecular Function: heme binding (GO:0020037);; Biological Process: secondary met…	K20618|0|sly:101264876|K20618 cytochrome P450 family 76 subfamily A | (RefSeq) cytochrome P450 76A2-like	--
		1391	Solyc10g083720.3	0.977696	Molecular Function: magnesium ion binding (GO:0000287);; Molecular Function: pyruvate kinase activity (GO:0004743);; Biological Process: glycolytic process (GO:0006096);; Molecular Function: kinase activity (GO:0016301);; Molecular Function: potassium ion binding (GO:0030955);;	K00873|0|spen:107002489|K00873 pyruvate kinase [EC:2.7.1.40] | (RefSeq) pyruvate kinase 2, cytosolic	Glycolysis / Gluconeogenesis (ko00010);; Purine metabolism (ko00230);; Pyruvate metabolism (ko00620);; Carbon metabolism (ko01200);; Biosynthesis of amino acids (ko01230)
		1392	Solyc10g083780.1	0.986148	--	K12185|2.01254e-132|spen:107032112|K12185 ESCRT-I complex subunit VPS37 | (RefSeq) vacuolar protein-sorting-associated protein 37 homolog 1-like	Endocytosis (ko04144)
		1393	Solyc10g084000.3	0.932032	Cellular Component: cytoplasm (GO:0005737);; Biological Process: metal ion transport (GO:0030001);; Molecular Function: transition metal ion binding (GO:0046914);; Biological Process: cellular transition metal ion homeostasis (GO:0046916);;	--	--
		1394	Solyc10g084050.2	0.94411	Molecular Function: ATP binding (GO:0005524);; Molecular Function: microtubule-severing ATPase activity (GO:0008568);; Biological Process: cell division (GO:0051301);;	K13525|0|sly:101246391|K13525 transitional endoplasmic reticulum ATPase | (RefSeq) cell division cycle protein 48 homolog	Protein processing in endoplasmic reticulum (ko04141)
		1395	Solyc10g084060.2	0.995301	Cellular Component: plasma membrane (GO:0005886);;	--	--
		1396	Solyc10g084080.3	0.982958	--	K17964|0|sly:101248348|K17964 leucine-rich PPR motif-containing protein, mitochondrial | (RefSeq) putative pentatricopeptide repeat-containing protein At1g19290	--
		1397	Solyc10g084400.2	0.944008	Molecular Function: glutathione transferase activity (GO:0004364);; Cellular Component: cytoplasm (GO:0005737);; Biological Process: glutathione metabolic process (GO:0006749);; Biological Process: protein glutathionylation (GO:0010731);;	K00799|4.28391e-166|sly:101253845|K00799 glutathione S-transferase [EC:2.5.1.18] | (RefSeq) glutathione S-transferase L3	Glutathione metabolism (ko00480)
		1398	Solyc10g084510.1	0.973765	--	--	--
		1399	Solyc10g084520.1	0.948103	#N/A	#N/A	#N/A
		1400	Solyc10g084940.3	0.893969	Molecular Function: transporter activity (GO:0005215);; Biological Process: oligopeptide transport (GO:0006857);; Cellular Component: integral component of membrane (GO:0016021);;	K14638|0|sly:104644386|K14638 solute carrier family 15 (peptide/histidine transporter), member 3/4 | (RefSeq) protein NRT1/ PTR FAMILY 5.6-like	--
		1401	Solyc10g084960.2	0.978326	Molecular Function: glutathione transferase activity (GO:0004364);; Cellular Component: cytoplasm (GO:0005737);; Biological Process: glutathione metabolic process (GO:0006749);; Biological Process: toxin catabolic process (GO:0009407);;	K00799|1.50193e-157|sly:101266084|K00799 glutathione S-transferase [EC:2.5.1.18] | (RefSeq) probable glutathione S-transferase	Glutathione metabolism (ko00480)
		1402	Solyc10g085140.2	0.946482	Molecular Function: transferase activity, transferring alkyl or aryl (other than methyl) groups (GO:0016765);;	K11778|0|spen:107031979|K11778 ditrans,polycis-polyprenyl diphosphate synthase [EC:2.5.1.87] | (RefSeq) dehydrodolichyl diphosphate synthase 2-like	Terpenoid backbone biosynthesis (ko00900)
		1403	Solyc10g085180.2	0.819706	Biological Process: regulation of transcription, DNA-templated (GO:0006355);; Molecular Function: zinc ion binding (GO:0008270);; Molecular Function: histone binding (GO:0042393);;	--	--
		1404	Solyc10g085215.1	0.821929	--	--	--
		1405	Solyc10g085350.2	0.911474	Cellular Component: peroxisome (GO:0005777);;	K07253|3.21951e-75|sly:101255350|K07253 phenylpyruvate tautomerase [EC:5.3.2.1] | (RefSeq) macrophage migration inhibitory factor homolog	Tyrosine metabolism (ko00350);; Phenylalanine metabolism (ko00360)
		1406	Solyc10g085590.1	0.914435	Biological Process: cellular protein modification process (GO:0006464);; Biological Process: protein transport (GO:0015031);;	K12183|0|sly:101267950|K12183 ESCRT-I complex subunit TSG101 | (RefSeq) protein ELC-like	Endocytosis (ko04144)
		1407	Solyc10g085790.2	0.796645	Molecular Function: nucleic acid binding (GO:0003676);; Molecular Function: ATP-dependent RNA helicase activity (GO:0004004);; Molecular Function: ATP binding (GO:0005524);; Cellular Component: nuclear envelope (GO:0005635);; Cellular Component: cytoplasm (GO:0005737);; Cellular Component: plasma membrane (GO:0005886);; Biological Process: translational initiation (GO:0006413);; Biological Proces…	K18655|0|sly:101252541|K18655 ATP-dependent RNA helicase DDX19/DBP5 [EC:3.6.4.13] | (RefSeq) LOS4; DEAD-box ATP-dependent RNA helicase 38	--
		1408	Solyc10g085860.1	0.97849	Biological Process: flavonoid biosynthetic process (GO:0009813);; Cellular Component: intracellular membrane-bounded organelle (GO:0043231);; Biological Process: flavonoid glucuronidation (GO:0052696);; Molecular Function: quercetin 3-O-glucosyltransferase activity (GO:0080043);; Molecular Function: quercetin 7-O-glucosyltransferase activity (GO:0080044);;	--	--
		1409	Solyc10g086550.2	0.957947	Molecular Function: ATP-dependent peptidase activity (GO:0004176);; Molecular Function: metalloendopeptidase activity (GO:0004222);; Molecular Function: ATP binding (GO:0005524);; Cellular Component: mitochondrial inner membrane (GO:0005743);; Biological Process: protein complex assembly (GO:0006461);; Biological Process: mitochondrial fusion (GO:0008053);; Molecular Function: zinc ion binding (G…	K08956|0|sly:101244242|K08956 AFG3 family protein [EC:3.4.24.-] | (RefSeq) ATP-dependent zinc metalloprotease FTSH 8, mitochondrial-like	--
		1410	Solyc10g086630.2	0.941693	--	--	--
		1411	Solyc10g086680.1	0.938021	--	--	--
		1412	Solyc10g086780.2	0.939353	Molecular Function: metal ion binding (GO:0046872);; Molecular Function: dioxygenase activity (GO:0051213);; Biological Process: oxidation-reduction process (GO:0055114);;	--	--
		1413	Solyc11g005000.2	0.908129	Cellular Component: integral component of membrane (GO:0016021);;	--	--
		1414	Solyc11g005360.2	0.929128	Cellular Component: nucleus (GO:0005634);; Cellular Component: cytoplasm (GO:0005737);;	--	--
		1415	Solyc11g005860.2	0.919283	Molecular Function: catalytic activity (GO:0003824);;	--	--
		1416	Solyc11g005930.2	0.985602	--	--	--
		1417	Solyc11g006240.2	0.986793	--	--	--
		1418	Solyc11g006320.2	0.945463	Molecular Function: double-stranded DNA binding (GO:0003690);; Biological Process: DNA topological change (GO:0006265);; Biological Process: ubiquitin-dependent protein catabolic process (GO:0006511);; Biological Process: protein deubiquitination (GO:0016579);; Molecular Function: thiol-dependent ubiquitinyl hydrolase activity (GO:0036459);;	K11838|0|sly:101255649|K11838 ubiquitin carboxyl-terminal hydrolase 7 [EC:3.4.19.12] | (RefSeq) ubiquitin carboxyl-terminal hydrolase 12	--
		1419	Solyc11g006370.2	0.87955	Molecular Function: calmodulin-dependent protein kinase activity (GO:0004683);; Molecular Function: calcium ion binding (GO:0005509);; Molecular Function: calmodulin binding (GO:0005516);; Molecular Function: ATP binding (GO:0005524);; Cellular Component: nucleus (GO:0005634);; Cellular Component: cytoplasm (GO:0005737);; Cellular Component: plasma membrane (GO:0005886);; Biological Process: absc…	K13412|0|sly:101256827|K13412 calcium-dependent protein kinase [EC:2.7.11.1] | (RefSeq) calcium-dependent protein kinase 1	Plant-pathogen interaction (ko04626)
		1420	Solyc11g006550.3	0.911084	Molecular Function: urate oxidase activity (GO:0004846);; Cellular Component: peroxisome (GO:0005777);; Biological Process: purine nucleobase metabolic process (GO:0006144);; Biological Process: peroxisome organization (GO:0007031);; Biological Process: urate catabolic process (GO:0019628);; Biological Process: oxidation-reduction process (GO:0055114);;	K00365|0|sly:100037732|K00365 urate oxidase [EC:1.7.3.3] | (RefSeq) urate oxidase	Purine metabolism (ko00230);; Caffeine metabolism (ko00232)
		1421	Solyc11g006570.3	0.979452	Molecular Function: iron ion binding (GO:0005506);; Cellular Component: cytoplasm (GO:0005737);; Biological Process: inositol catabolic process (GO:0019310);; Molecular Function: inositol oxygenase activity (GO:0050113);; Biological Process: oxidation-reduction process (GO:0055114);;	K00469|0|sly:101268447|K00469 inositol oxygenase [EC:1.13.99.1] | (RefSeq) probable inositol oxygenase	Ascorbate and aldarate metabolism (ko00053);; Inositol phosphate metabolism (ko00562)
		1422	Solyc11g006620.3	0.950238	Cellular Component: exocyst (GO:0000145);; Biological Process: exocytosis (GO:0006887);;	K07195|0|sly:101261477|K07195 exocyst complex component 7 | (RefSeq) exocyst complex component EXO70A1-like	--
		1423	Solyc11g006740.3	0.990499	--	--	--
		1424	Solyc11g006750.1	0.990175	Cellular Component: mitochondrion (GO:0005739);; Biological Process: negative regulation of ATPase activity (GO:0032780);; Molecular Function: ATPase inhibitor activity (GO:0042030);;	--	--
		1425	Solyc11g006770.3	0.760394	Cellular Component: cytosol (GO:0005829);;	--	--
		1426	Solyc11g006780.2	0.927709	Molecular Function: SNARE binding (GO:0000149);; Molecular Function: SNAP receptor activity (GO:0005484);; Cellular Component: endosome (GO:0005768);; Biological Process: protein targeting to vacuole (GO:0006623);; Biological Process: exocytosis (GO:0006887);; Biological Process: vesicle fusion (GO:0006906);; Biological Process: vacuole organization (GO:0007033);; Cellular Component: integral com…	K08511|3.64192e-158|sly:101264388|K08511 vesicle-associated membrane protein 72 | (RefSeq) vesicle-associated membrane protein 727	--
		1427	Solyc11g006910.3	0.990289	Molecular Function: electron carrier activity (GO:0009055);; Biological Process: electron transport chain (GO:0022900);; Molecular Function: metal ion binding (GO:0046872);; Molecular Function: 2 iron, 2 sulfur cluster binding (GO:0051537);;	K02639|3.99867e-87|sly:101266472|K02639 ferredoxin | (RefSeq) ferredoxin, root R-B2-like	Photosynthesis (ko00195)
		1428	Solyc11g007500.2	0.981613	Biological Process: flavonoid biosynthetic process (GO:0009813);; Cellular Component: integral component of membrane (GO:0016021);; Cellular Component: intracellular membrane-bounded organelle (GO:0043231);; Biological Process: flavonoid glucuronidation (GO:0052696);; Molecular Function: quercetin 3-O-glucosyltransferase activity (GO:0080043);; Molecular Function: quercetin 7-O-glucosyltransferas…	--	--
		1429	Solyc11g007570.2	0.880394	--	K20896|5.2432e-164|sly:101250765|K20896 formylaminopyrimidine deformylase / aminopyrimidine aminohydrolase [EC:3.5.1.- 3.5.99.-] | (RefSeq) probable bifunctional TENA-E protein	--
		1430	Solyc11g007580.3	0.973007	Molecular Function: DNA-(apurinic or apyrimidinic site) lyase activity (GO:0003906);; Biological Process: base-excision repair (GO:0006284);; Biological Process: DNA methylation (GO:0006306);; Biological Process: regulation of gene expression by genetic imprinting (GO:0006349);; Biological Process: embryo development ending in seed dormancy (GO:0009793);; Molecular Function: DNA N-glycosylase act…	--	--
		1431	Solyc11g007590.3	0.994326	--	--	--
[truncated: 175 more rows]
