# Supplementary material for: Comparative transcriptome analysis of R3a and Avr3a-mediated defense responses in transgenic tomato
Source: PeerJ. 2021 Aug 9;9:e11965. doi: 10.7717/peerj.11965 (PMC8359799; doi:10.7717/peerj.11965)
Supplement: Supplemental Information 15 [file peerj-09-11965-s015.xlsx]

## Sheet: Sheet1
		Table S8. GO and KEGG enrichment results of genes in dark grey modules
		No.	GeneID	kME	GO_annotation	KEGG_annotation	KEGG_pathway_annotation
		1	Solanum_lycopersicum_newGene_108	0.990814	--	K10268|3.96886e-58|sly:101265117|K10268 F-box and leucine-rich repeat protein 2/20 | (RefSeq) F-box/LRR-repeat protein 3	--
		2	Solanum_lycopersicum_newGene_147	0.956825	#N/A	#N/A	#N/A
		3	Solanum_lycopersicum_newGene_1603	0.91247	--	--	--
		4	Solanum_lycopersicum_newGene_1737	0.948085	#N/A	#N/A	#N/A
		5	Solanum_lycopersicum_newGene_2248	0.910803	#N/A	#N/A	#N/A
		6	Solanum_lycopersicum_newGene_2347	0.89221	#N/A	#N/A	#N/A
		7	Solanum_lycopersicum_newGene_2378	0.71533	--	--	--
		8	Solanum_lycopersicum_newGene_4483	0.970141	--	--	--
		9	Solanum_lycopersicum_newGene_5774	0.988009	Molecular Function: hydroxymethylglutaryl-CoA reductase (NADPH) activity (GO:0004420);; Cellular Component: peroxisomal membrane (GO:0005778);; Cellular Component: endoplasmic reticulum membrane (GO:0005789);; Biological Process: isoprenoid biosynthetic process (GO:0008299);; Biological Process: coenzyme A metabolic process (GO:0015936);; Cellular Component: integral component of membrane (GO:001…	K00021|0|sly:101266490|K00021 hydroxymethylglutaryl-CoA reductase (NADPH) [EC:1.1.1.34] | (RefSeq) 3-hydroxy-3-methylglutaryl-coenzyme A reductase 3	Terpenoid backbone biosynthesis (ko00900)
		10	Solanum_lycopersicum_newGene_5858	0.791904	--	--	--
		11	Solyc01g005730.3	0.882235	Cellular Component: integral component of membrane (GO:0016021);;	--	--
		12	Solyc01g010220.3	0.978161	--	--	--
		13	Solyc01g010650.3	0.946094	Molecular Function: UDP-galactose transmembrane transporter activity (GO:0005459);; Cellular Component: integral component of Golgi membrane (GO:0030173);; Cellular Component: integral component of endoplasmic reticulum membrane (GO:0030176);; Biological Process: UDP-galactose transmembrane transport (GO:0072334);;	K15275|0|sly:101252106|K15275 solute carrier family 35 (UDP-galactose transporter), member B1 | (RefSeq) UDP-galactose/UDP-glucose transporter 3	--
		14	Solyc01g011430.4	0.935695	Molecular Function: diacylglycerol O-acyltransferase activity (GO:0004144);; Cellular Component: plasma membrane (GO:0005886);; Cellular Component: integral component of membrane (GO:0016021);; Biological Process: triglyceride biosynthetic process (GO:0019432);; Molecular Function: long-chain-alcohol O-fatty-acyltransferase activity (GO:0047196);;	--	--
		15	Solyc01g014470.1	0.735785	#N/A	#N/A	#N/A
		16	Solyc01g014860.3	0.925513	#N/A	#N/A	#N/A
		17	Solyc01g065690.3	0.942917	Cellular Component: cytoplasm (GO:0005737);; Biological Process: metal ion transport (GO:0030001);; Molecular Function: transition metal ion binding (GO:0046914);; Biological Process: cellular transition metal ion homeostasis (GO:0046916);;	--	--
		18	Solyc01g066260.2	0.984598	--	--	--
		19	Solyc01g068130.4	0.913713	--	--	--
		20	Solyc01g073690.2	0.829208	Molecular Function: ATPase activity, coupled to transmembrane movement of substances (GO:0042626);; Biological Process: transmembrane transport (GO:0055085);;	K02149|0|sly:101246756|K02149 V-type H+-transporting ATPase subunit D | (RefSeq) V-type proton ATPase subunit D	Oxidative phosphorylation (ko00190);; Phagosome (ko04145)
		21	Solyc01g079630.3	0.867784	--	--	--
		22	Solyc01g079940.4	0.77951	Molecular Function: aspartic-type endopeptidase activity (GO:0004190);; Biological Process: proteolysis (GO:0006508);; Cellular Component: integral component of membrane (GO:0016021);; Biological Process: protein catabolic process (GO:0030163);;	--	--
		23	Solyc01g081210.4	0.989846	Molecular Function: ubiquitin-protein transferase activity (GO:0004842);; Biological Process: protein ubiquitination (GO:0016567);; Cellular Component: Cul3-RING ubiquitin ligase complex (GO:0031463);;	--	--
		24	Solyc01g090990.3	0.79713	Cellular Component: endoplasmic reticulum membrane (GO:0005789);; Cellular Component: integral component of membrane (GO:0016021);;	--	--
		25	Solyc01g091120.3	0.922038	--	--	--
		26	Solyc01g091270.3	0.863809	--	--	--
		27	Solyc01g091370.4	0.951956	--	--	--
		28	Solyc01g091480.4	0.982918	Molecular Function: ATP binding (GO:0005524);; Cellular Component: kinesin complex (GO:0005871);; Cellular Component: microtubule (GO:0005874);; Biological Process: microtubule-based movement (GO:0007018);; Molecular Function: microtubule binding (GO:0008017);; Biological Process: protein localization (GO:0008104);; Molecular Function: ATP-dependent microtubule motor activity, plus-end-directed (…	--	--
		29	Solyc01g094010.3	0.899076	Biological Process: metabolic process (GO:0008152);; Molecular Function: hydrolase activity (GO:0016787);;	--	--
		30	Solyc01g094370.3	0.909339	--	--	--
		31	Solyc01g094840.3	0.747829	Molecular Function: zinc ion binding (GO:0008270);;	--	--
		32	Solyc01g095110.4	0.954395	--	--	--
		33	Solyc01g095120.3	0.970345	Cellular Component: vacuole (GO:0005773);; Cellular Component: cytosol (GO:0005829);; Biological Process: proteolysis (GO:0006508);; Molecular Function: peptidase activity (GO:0008233);;	--	--
		34	Solyc01g095180.2	0.75829	Molecular Function: zinc ion binding (GO:0008270);; Cellular Component: integral component of membrane (GO:0016021);; Biological Process: protein ubiquitination (GO:0016567);; Biological Process: proteasome-mediated ubiquitin-dependent protein catabolic process (GO:0043161);; Molecular Function: ubiquitin protein ligase activity (GO:0061630);;	--	--
		35	Solyc01g096210.4	0.986476	--	--	--
		36	Solyc01g098390.3	0.976558	Biological Process: metabolic process (GO:0008152);; Molecular Function: hydrolase activity (GO:0016787);;	K14493|0|sly:101253625|K14493 gibberellin receptor GID1 [EC:3.-.-.-] | (RefSeq) gibberellin receptor GID1C	Plant hormone signal transduction (ko04075)
		37	Solyc01g098410.4	0.733545	Biological Process: cell surface pattern recognition receptor signaling pathway (GO:0002752);; Molecular Function: protein serine/threonine kinase activity (GO:0004674);; Molecular Function: ATP binding (GO:0005524);; Cellular Component: intracellular (GO:0005622);; Cellular Component: plasma membrane (GO:0005886);; Molecular Function: chitin binding (GO:0008061);; Biological Process: defense res…	K13429|0|sly:100736486|K13429 chitin elicitor receptor kinase 1 | (RefSeq) Lyk13	Plant-pathogen interaction (ko04626)
		38	Solyc01g099340.3	0.954666	Molecular Function: nucleic acid binding (GO:0003676);; Molecular Function: metal ion binding (GO:0046872);;	--	--
		39	Solyc01g099440.4	0.898783	--	K10900|7.35541e-54|sot:102598356|K10900 werner syndrome ATP-dependent helicase [EC:3.6.4.12] | (RefSeq) ATP-dependent DNA helicase Q-like SIM	--
		40	Solyc01g099990.3	0.958626	--	--	--
		41	Solyc01g100110.4	0.878857	Molecular Function: protein serine/threonine phosphatase activity (GO:0004722);; Cellular Component: plasma membrane (GO:0005886);; Biological Process: protein dephosphorylation (GO:0006470);;	--	--
		42	Solyc01g100180.4	0.958985	Biological Process: DNA metabolic process (GO:0006259);; Molecular Function: transferase activity (GO:0016740);; Cellular Component: intracellular membrane-bounded organelle (GO:0043231);; Cellular Component: cytoplasmic part (GO:0044444);; Biological Process: nucleic acid phosphodiester bond hydrolysis (GO:0090305);;	--	--
		43	Solyc01g100380.4	0.928483	Molecular Function: calcium ion binding (GO:0005509);; Cellular Component: endoplasmic reticulum lumen (GO:0005788);; Biological Process: protein folding (GO:0006457);; Molecular Function: carbohydrate binding (GO:0030246);; Molecular Function: unfolded protein binding (GO:0051082);;	K08057|0|spen:107002089|K08057 calreticulin | (RefSeq) calreticulin	Protein processing in endoplasmic reticulum (ko04141);; Phagosome (ko04145)
		44	Solyc01g101260.2	0.940606	--	--	--
		45	Solyc01g102450.3	0.953575	Cellular Component: integral component of membrane (GO:0016021);;	--	--
		46	Solyc01g102470.2	0.959266	--	--	--
		47	Solyc01g102740.3	0.891197	Molecular Function: DNA binding (GO:0003677);; Cellular Component: nucleus (GO:0005634);; Biological Process: regulation of transcription, DNA-templated (GO:0006355);;	--	--
		48	Solyc01g104680.4	0.896656	Biological Process: ribosomal subunit export from nucleus (GO:0000054);; Molecular Function: GTPase activity (GO:0003924);; Molecular Function: GTP binding (GO:0005525);; Cellular Component: cell wall (GO:0005618);; Cellular Component: nucleus (GO:0005634);; Cellular Component: Golgi apparatus (GO:0005794);; Cellular Component: cytosol (GO:0005829);; Cellular Component: plasma membrane (GO:000588…	K07936|8.9582e-139|spen:107003753|K07936 GTP-binding nuclear protein Ran | (RefSeq) GTP-binding nuclear protein Ran2	Ribosome biogenesis in eukaryotes (ko03008);; RNA transport (ko03013)
		49	Solyc01g104700.4	0.954577	Biological Process: ribosomal subunit export from nucleus (GO:0000054);; Molecular Function: GTPase activity (GO:0003924);; Molecular Function: protein binding (GO:0005515);; Molecular Function: GTP binding (GO:0005525);; Cellular Component: cell wall (GO:0005618);; Cellular Component: nucleus (GO:0005634);; Cellular Component: Golgi apparatus (GO:0005794);; Cellular Component: cytosol (GO:000582…	K07936|2.1874e-144|vvi:100266996|K07936 GTP-binding nuclear protein Ran | (RefSeq) GTP-binding nuclear protein Ran-3	Ribosome biogenesis in eukaryotes (ko03008);; RNA transport (ko03013)
		50	Solyc01g105180.3	0.994639	--	--	--
		51	Solyc01g106340.3	0.862387	Cellular Component: integral component of membrane (GO:0016021);; Molecular Function: carbon-nitrogen ligase activity, with glutamine as amido-N-donor (GO:0016884);;	--	--
		52	Solyc01g107070.4	0.925608	Molecular Function: transferase activity, transferring acyl groups other than amino-acyl groups (GO:0016747);;	--	--
		53	Solyc01g108600.3	0.9504	Molecular Function: metalloendopeptidase activity (GO:0004222);; Molecular Function: zinc ion binding (GO:0008270);; Biological Process: protein processing (GO:0016485);;	K06972|0|sly:101250549|K06972 presequence protease [EC:3.4.24.-] | (RefSeq) presequence protease 1, chloroplastic/mitochondrial-like	--
		54	Solyc01g108610.3	0.952286	--	--	--
		55	Solyc01g109660.2	0.80725	Molecular Function: nucleotide binding (GO:0000166);; Molecular Function: nucleic acid binding (GO:0003676);;	--	--
		56	Solyc01g109830.3	0.912151	Molecular Function: dihydrofolate reductase activity (GO:0004146);; Molecular Function: thymidylate synthase activity (GO:0004799);; Biological Process: dTMP biosynthetic process (GO:0006231);; Biological Process: glycine biosynthetic process (GO:0006545);; Biological Process: one-carbon metabolic process (GO:0006730);; Biological Process: methylation (GO:0032259);; Biological Process: tetrahydro…	K13998|0|sly:101267455|K13998 dihydrofolate reductase / thymidylate synthase [EC:1.5.1.3 2.1.1.45] | (RefSeq) bifunctional dihydrofolate reductase-thymidylate synthase	Pyrimidine metabolism (ko00240);; One carbon pool by folate (ko00670);; Folate biosynthesis (ko00790)
		57	Solyc01g110907.1	0.78325	Biological Process: response to auxin (GO:0009733);;	--	--
		58	Solyc01g111880.4	0.969459	Molecular Function: protein kinase activity (GO:0004672);; Molecular Function: ATP binding (GO:0005524);; Biological Process: protein phosphorylation (GO:0006468);; Molecular Function: amino acid binding (GO:0016597);;	--	--
		59	Solyc01g111890.3	0.838113	--	--	--
		60	Solyc01g111930.4	0.972665	Molecular Function: Rho guanyl-nucleotide exchange factor activity (GO:0005089);; Cellular Component: apical plasma membrane (GO:0016324);; Biological Process: positive regulation of GTPase activity (GO:0043547);; Biological Process: regulation of pollen tube growth (GO:0080092);;	--	--
		61	Solyc01g112020.3	0.942962	Cellular Component: mitochondrion (GO:0005739);;	--	--
		62	Solyc01g150150.1	0.860487	--	K10900|3.61833e-20|sot:102598356|K10900 werner syndrome ATP-dependent helicase [EC:3.6.4.12] | (RefSeq) ATP-dependent DNA helicase Q-like SIM	--
		63	Solyc01g150156.1	0.788042	--	--	--
		64	Solyc02g005100.2	0.805498	#N/A	#N/A	#N/A
		65	Solyc02g021230.4	0.87515	Cellular Component: Golgi membrane (GO:0000139);; Cellular Component: integral component of membrane (GO:0016021);; Molecular Function: transferase activity, transferring glycosyl groups (GO:0016757);; Biological Process: cell wall organization (GO:0071555);;	--	--
		66	Solyc02g062180.3	0.850087	Molecular Function: oxidoreductase activity (GO:0016491);; Biological Process: oxidation-reduction process (GO:0055114);;	--	--
		67	Solyc02g064990.3	0.97784	--	--	--
		68	Solyc02g065000.1	0.831399	Molecular Function: calcium ion binding (GO:0005509);;	K13448|3.46638e-123|sly:101266296|K13448 calcium-binding protein CML | (RefSeq) calmodulin-like protein 1	Plant-pathogen interaction (ko04626)
		69	Solyc02g065010.1	0.935103	Molecular Function: calcium ion binding (GO:0005509);;	--	--
		70	Solyc02g065070.3	0.797901	Molecular Function: calmodulin-dependent protein kinase activity (GO:0004683);; Molecular Function: calcium ion binding (GO:0005509);; Molecular Function: calmodulin binding (GO:0005516);; Molecular Function: ATP binding (GO:0005524);; Cellular Component: nucleus (GO:0005634);; Cellular Component: cytoplasm (GO:0005737);; Cellular Component: plasma membrane (GO:0005886);; Biological Process: absc…	--	--
		71	Solyc02g067660.4	0.928839	Biological Process: lipid metabolic process (GO:0006629);; Molecular Function: hydrolase activity (GO:0016787);;	--	--
		72	Solyc02g068820.3	0.948677	Molecular Function: protein serine/threonine kinase activity (GO:0004674);; Molecular Function: ATP binding (GO:0005524);; Biological Process: protein phosphorylation (GO:0006468);; Cellular Component: integral component of membrane (GO:0016021);;	K13420|0|sly:101246110|K13420 LRR receptor-like serine/threonine-protein kinase FLS2 [EC:2.7.11.1] | (RefSeq) LRR receptor-like serine/threonine-protein kinase EFR	Plant-pathogen interaction (ko04626)
		73	Solyc02g071620.3	0.899811	Molecular Function: hydrolase activity, acting on ester bonds (GO:0016788);;	--	--
		74	Solyc02g071640.3	0.902938	Molecular Function: hydrolase activity, acting on ester bonds (GO:0016788);;	--	--
		75	Solyc02g072470.4	0.985578	Molecular Function: protein serine/threonine kinase activity (GO:0004674);; Molecular Function: ATP binding (GO:0005524);; Biological Process: protein phosphorylation (GO:0006468);; Cellular Component: integral component of membrane (GO:0016021);;	--	--
		76	Solyc02g072570.2	0.928893	Biological Process: transcription, DNA-templated (GO:0006351);; Molecular Function: sequence-specific DNA binding (GO:0043565);;	--	--
		77	Solyc02g076730.3	0.962021	Biological Process: proteolysis (GO:0006508);; Molecular Function: cysteine-type peptidase activity (GO:0008234);;	--	--
		78	Solyc02g076750.3	0.924759	Molecular Function: cysteine-type endopeptidase activity (GO:0004197);; Cellular Component: extracellular space (GO:0005615);; Cellular Component: lysosome (GO:0005764);; Biological Process: proteolysis involved in cellular protein catabolic process (GO:0051603);;	--	--
		79	Solyc02g076850.2	0.976052	Molecular Function: DNA binding (GO:0003677);; Biological Process: regulation of transcription, DNA-templated (GO:0006355);;	--	--
		80	Solyc02g077050.3	0.987217	Molecular Function: cysteine-type endopeptidase activity (GO:0004197);; Cellular Component: extracellular space (GO:0005615);; Cellular Component: lysosome (GO:0005764);; Biological Process: proteolysis involved in cellular protein catabolic process (GO:0051603);;	--	--
		81	Solyc02g077080.3	0.949718	--	--	--
		82	Solyc02g077840.2	0.795174	Molecular Function: DNA binding (GO:0003677);; Molecular Function: transcription factor activity, sequence-specific DNA binding (GO:0003700);; Cellular Component: nucleus (GO:0005634);; Biological Process: regulation of transcription, DNA-templated (GO:0006355);;	--	--
		83	Solyc02g078030.3	0.939386	--	--	--
		84	Solyc02g078160.3	0.895483	--	--	--
		85	Solyc02g078460.3	0.899129	Molecular Function: zinc ion binding (GO:0008270);;	--	--
		86	Solyc02g078810.4	0.718235	--	--	--
		87	Solyc02g079030.3	0.721369	Molecular Function: kinase activity (GO:0016301);; Biological Process: phosphorylation (GO:0016310);;	K04718|0|sly:101256244|K04718 sphingosine kinase [EC:2.7.1.91] | (RefSeq) sphingosine kinase 2	Sphingolipid metabolism (ko00600)
		88	Solyc02g079390.4	0.927955	Cellular Component: integral component of membrane (GO:0016021);;	--	--
		89	Solyc02g080120.3	0.987121	Biological Process: gibberellin metabolic process (GO:0009685);; Molecular Function: metal ion binding (GO:0046872);; Molecular Function: C-20 gibberellin 2-beta-dioxygenase activity (GO:0052635);; Biological Process: oxidation-reduction process (GO:0055114);;	K04125|0|sly:101263073|K04125 gibberellin 2-oxidase [EC:1.14.11.13] | (RefSeq) gibberellin 2-beta-dioxygenase 8	Diterpenoid biosynthesis (ko00904)
		90	Solyc02g080190.3	0.936676	Cellular Component: intracellular (GO:0005622);; Biological Process: transport (GO:0006810);;	--	--
		91	Solyc02g080260.4	0.971051	Molecular Function: DNA binding (GO:0003677);; Cellular Component: nucleus (GO:0005634);; Molecular Function: lipid binding (GO:0008289);;	K09338|0|sly:101259395|K09338 homeobox-leucine zipper protein | (RefSeq) homeobox-leucine zipper protein PROTODERMAL FACTOR 2	--
		92	Solyc02g080390.2	0.948969	--	K16743|0|sly:101256940|K16743 abnormal spindle-like microcephaly-associated protein | (RefSeq) abnormal spindle-like microcephaly-associated protein homolog	--
		93	Solyc02g080400.3	0.960994	--	K16743|5.94481e-106|sly:101256940|K16743 abnormal spindle-like microcephaly-associated protein | (RefSeq) abnormal spindle-like microcephaly-associated protein homolog	--
		94	Solyc02g080450.1	0.979622	--	--	--
		95	Solyc02g080550.1	0.981544	--	--	--
		96	Solyc02g081160.3	0.959151	Molecular Function: 6-phosphofructokinase activity (GO:0003872);; Molecular Function: ATP binding (GO:0005524);; Cellular Component: cytosol (GO:0005829);; Biological Process: fructose 6-phosphate metabolic process (GO:0006002);; Biological Process: embryo development ending in seed dormancy (GO:0009793);; Biological Process: photosynthesis (GO:0015979);; Biological Process: carbohydrate phosphor…	K00895|0|sly:101243849|K00895 diphosphate-dependent phosphofructokinase [EC:2.7.1.90] | (RefSeq) pyrophosphate--fructose 6-phosphate 1-phosphotransferase subunit beta-like	Glycolysis / Gluconeogenesis (ko00010);; Pentose phosphate pathway (ko00030);; Fructose and mannose metabolism (ko00051)
		97	Solyc02g081180.2	0.923553	Molecular Function: zinc ion binding (GO:0008270);;	--	--
		98	Solyc02g082400.4	0.873046	Molecular Function: zinc ion binding (GO:0008270);;	K15601|0|sly:101265193|K15601 lysine-specific demethylase 3 [EC:1.14.11.-] | (RefSeq) lysine-specific demethylase JMJ25-like	--
		99	Solyc02g082690.3	0.979088	Molecular Function: GTPase activator activity (GO:0005096);; Cellular Component: cytoplasm (GO:0005737);; Cellular Component: plasma membrane (GO:0005886);; Molecular Function: Rab GTPase binding (GO:0017137);; Biological Process: regulation of exocytosis (GO:0017157);; Molecular Function: syntaxin binding (GO:0019905);; Biological Process: positive regulation of GTPase activity (GO:0043547);;	--	--
		100	Solyc02g083790.4	0.847421	Cellular Component: integral component of membrane (GO:0016021);;	--	--
		101	Solyc02g084030.3	0.943026	Biological Process: response to oxidative stress (GO:0006979);; Molecular Function: peptide-methionine (S)-S-oxide reductase activity (GO:0008113);; Biological Process: protein repair (GO:0030091);; Biological Process: oxidation-reduction process (GO:0055114);;	K07304|1.6925e-147|sly:101256239|K07304 peptide-methionine (S)-S-oxide reductase [EC:1.8.4.11] | (RefSeq) MSRA5; peptide methionine sulfoxide reductase A5	--
		102	Solyc02g084370.2	0.992815	Molecular Function: protein kinase activity (GO:0004672);; Molecular Function: ATP binding (GO:0005524);; Biological Process: protein phosphorylation (GO:0006468);; Cellular Component: integral component of membrane (GO:0016021);;	--	--
		103	Solyc02g084380.3	0.95713	Molecular Function: structural constituent of ribosome (GO:0003735);; Cellular Component: ribosome (GO:0005840);; Biological Process: translation (GO:0006412);; Molecular Function: small ribosomal subunit rRNA binding (GO:0070181);;	K02990|3.31569e-84|sly:101252347|K02990 small subunit ribosomal protein S6 | (RefSeq) uncharacterized LOC101252347	Ribosome (ko03010)
		104	Solyc02g084390.3	0.864844	Molecular Function: microtubule motor activity (GO:0003777);; Molecular Function: ATP binding (GO:0005524);; Cellular Component: kinesin complex (GO:0005871);; Biological Process: microtubule-based movement (GO:0007018);; Molecular Function: microtubule binding (GO:0008017);; Molecular Function: ATPase activity (GO:0016887);;	K11498|0|sly:101252039|K11498 centromeric protein E | (RefSeq) kinesin-like protein KIN-7F	--
		105	Solyc02g084740.4	0.89809	Molecular Function: iron ion binding (GO:0005506);; Molecular Function: steroid hydroxylase activity (GO:0008395);; Biological Process: leaf morphogenesis (GO:0009965);; Biological Process: brassinosteroid homeostasis (GO:0010268);; Cellular Component: integral component of membrane (GO:0016021);; Biological Process: sterol metabolic process (GO:0016125);; Biological Process: brassinosteroid bios…	K12637|0|sly:101245605|K12637 3-epi-6-deoxocathasterone 23-monooxygenase [EC:1.14.13.112] | (RefSeq) 3-epi-6-deoxocathasterone 23-monooxygenase	Brassinosteroid biosynthesis (ko00905)
		106	Solyc02g084930.3	0.750883	Molecular Function: monooxygenase activity (GO:0004497);; Molecular Function: iron ion binding (GO:0005506);; Biological Process: multicellular organism development (GO:0007275);; Biological Process: brassinosteroid homeostasis (GO:0010268);; Cellular Component: integral component of membrane (GO:0016021);; Biological Process: sterol metabolic process (GO:0016125);; Biological Process: brassinost…	--	--
		107	Solyc02g085030.4	0.945963	--	--	--
		108	Solyc02g085170.4	0.991559	Biological Process: carbohydrate transport (GO:0008643);; Cellular Component: integral component of membrane (GO:0016021);; Molecular Function: substrate-specific transmembrane transporter activity (GO:0022891);; Biological Process: transmembrane transport (GO:0055085);;	K08145|0|spen:107009284|K08145 MFS transporter, SP family, solute carrier family 2 (facilitated glucose transporter), member 8 | (RefSeq) sugar transporter ERD6-like 6	--
		109	Solyc02g085210.1	0.881536	--	--	--
		110	Solyc02g085340.1	0.938014	Molecular Function: transcription factor activity, sequence-specific DNA binding (GO:0003700);; Cellular Component: nucleus (GO:0005634);; Biological Process: regulation of transcription, DNA-templated (GO:0006355);; Molecular Function: sequence-specific DNA binding (GO:0043565);;	--	--
		111	Solyc02g085870.3	0.866459	Biological Process: fatty acid biosynthetic process (GO:0006633);; Cellular Component: integral component of membrane (GO:0016021);; Molecular Function: transferase activity, transferring acyl groups other than amino-acyl groups (GO:0016747);;	K15397|0|sly:101245220|K15397 3-ketoacyl-CoA synthase [EC:2.3.1.199] | (RefSeq) CER6; 3-ketoacyl-CoA synthase 6	Fatty acid elongation (ko00062)
		112	Solyc02g086100.4	0.941015	Cellular Component: Elongator holoenzyme complex (GO:0033588);;	--	--
		113	Solyc02g086250.4	0.954722	Biological Process: embryo development ending in seed dormancy (GO:0009793);; Biological Process: endosperm development (GO:0009960);;	--	--
		114	Solyc02g086260.1	0.907501	--	--	--
		115	Solyc02g086770.3	0.797497	Molecular Function: 3-beta-hydroxy-delta5-steroid dehydrogenase activity (GO:0003854);; Biological Process: steroid biosynthetic process (GO:0006694);; Biological Process: oxidation-reduction process (GO:0055114);;	--	--
		116	Solyc02g086810.1	0.793773	--	--	--
		117	Solyc02g086850.3	0.761604	Molecular Function: nucleic acid binding (GO:0003676);; Molecular Function: metal ion binding (GO:0046872);;	--	--
		118	Solyc02g087610.1	0.958116	--	--	--
		119	Solyc02g087620.3	0.987482	Molecular Function: acid phosphatase activity (GO:0003993);; Biological Process: dephosphorylation (GO:0016311);;	K13024|0|sly:101261282|K13024 inositol-hexakisphosphate/diphosphoinositol-pentakisphosphate 1-kinase [EC:2.7.4.24] | (RefSeq) inositol hexakisphosphate and diphosphoinositol-pentakisphosphate kinase 2	Phosphatidylinositol signaling system (ko04070)
		120	Solyc02g087960.3	0.79317	Molecular Function: DNA binding (GO:0003677);;	K09422|0|sly:101253245|K09422 myb proto-oncogene protein, plant | (RefSeq) myb-related protein 306-like	--
		121	Solyc02g088210.3	0.916398	Cellular Component: endoplasmic reticulum (GO:0005783);;	--	--
		122	Solyc02g088240.4	0.755514	--	--	--
		123	Solyc02g089420.1	0.984794	Molecular Function: transcription factor activity, sequence-specific DNA binding (GO:0003700);; Biological Process: regulation of transcription, DNA-templated (GO:0006355);; Molecular Function: sequence-specific DNA binding (GO:0043565);;	--	--
		124	Solyc02g089860.1	0.801423	Cellular Component: integral component of membrane (GO:0016021);;	--	--
		125	Solyc02g089890.4	0.767585	Molecular Function: catalytic activity (GO:0003824);; Cellular Component: chloroplast (GO:0009507);; Cellular Component: integral component of membrane (GO:0016021);; Molecular Function: coenzyme binding (GO:0050662);;	--	--
		126	Solyc02g089980.3	0.973788	--	--	--
		127	Solyc02g090540.4	0.945118	--	--	--
		128	Solyc02g090680.3	0.867825	Molecular Function: cyclin-dependent protein serine/threonine kinase inhibitor activity (GO:0004861);; Cellular Component: nucleus (GO:0005634);; Biological Process: cell cycle arrest (GO:0007050);; Biological Process: negative regulation of protein serine/threonine kinase activity (GO:0071901);;	--	--
		129	Solyc02g090940.3	0.990348	Biological Process: lipid metabolic process (GO:0006629);; Molecular Function: hydrolase activity (GO:0016787);;	--	--
		130	Solyc02g091020.3	0.985815	--	K14297|0|spen:107009295|K14297 nuclear pore complex protein Nup98-Nup96 | (RefSeq) nuclear pore complex protein NUP98A-like	RNA transport (ko03013)
		131	Solyc02g091380.1	0.937534	--	--	--
		132	Solyc02g091670.1	0.958955	--	--	--
		133	Solyc02g091710.3	0.91654	Molecular Function: zinc ion binding (GO:0008270);;	--	--
		134	Solyc02g091930.3	0.879163	Molecular Function: transcription factor activity, sequence-specific DNA binding (GO:0003700);; Cellular Component: nucleus (GO:0005634);; Biological Process: regulation of transcription, DNA-templated (GO:0006355);; Molecular Function: sequence-specific DNA binding (GO:0043565);;	K09338|0|sly:101246982|K09338 homeobox-leucine zipper protein | (RefSeq) homeobox-leucine zipper protein HAT22	--
		135	Solyc02g091990.3	0.891162	Biological Process: ethylene biosynthetic process (GO:0009693);; Biological Process: fruit ripening (GO:0009835);; Molecular Function: 1-aminocyclopropane-1-carboxylate synthase activity (GO:0016847);; Molecular Function: pyridoxal phosphate binding (GO:0030170);; Biological Process: 1-aminocyclopropane-1-carboxylate biosynthetic process (GO:0042218);;	K01762|0|sly:778292|K01762 1-aminocyclopropane-1-carboxylate synthase [EC:4.4.1.14] | (RefSeq) ACS3, ACS-3, LE-ACS3; 1-aminocyclopropane-1-carboxylate synthase 3	Cysteine and methionine metabolism (ko00270)
		136	Solyc02g092000.3	0.839146	Cellular Component: integral component of membrane (GO:0016021);;	--	--
		137	Solyc02g092200.3	0.832528	--	--	--
		138	Solyc02g092250.3	0.958826	Molecular Function: iron ion binding (GO:0005506);; Cellular Component: integral component of membrane (GO:0016021);; Molecular Function: oxidoreductase activity, acting on paired donors, with incorporation or reduction of molecular oxygen, NAD(P)H as one donor, and incorporation of one atom of oxygen (GO:0016709);; Molecular Function: heme binding (GO:0020037);; Biological Process: secondary met…	--	--
		139	Solyc02g092670.1	0.794223	Molecular Function: serine-type endopeptidase activity (GO:0004252);; Cellular Component: cell wall (GO:0005618);; Biological Process: proteolysis (GO:0006508);;	--	--
		140	Solyc02g092840.1	0.960887	Cellular Component: integral component of membrane (GO:0016021);;	--	--
		141	Solyc02g092845.1	0.979526	#N/A	#N/A	#N/A
		142	Solyc02g092910.3	0.912832	Cellular Component: histone acetyltransferase complex (GO:0000123);; Biological Process: chromatin remodeling (GO:0006338);; Biological Process: regulation of transcription, DNA-templated (GO:0006355);; Biological Process: histone acetylation (GO:0016573);;	K11339|0|spen:107011914|K11339 mortality factor 4-like protein 1 | (RefSeq) protein MRG1	--
		143	Solyc02g092930.1	0.914377	Molecular Function: DNA binding (GO:0003677);;	K09422|0|sly:101249225|K09422 myb proto-oncogene protein, plant | (RefSeq) transcription factor MYB44-like	--
		144	Solyc02g093280.2	0.910118	Molecular Function: transcription factor activity, sequence-specific DNA binding (GO:0003700);; Cellular Component: nucleus (GO:0005634);; Biological Process: regulation of transcription, DNA-templated (GO:0006355);; Biological Process: response to cold (GO:0009409);; Biological Process: response to red light (GO:0010114);; Biological Process: fruit development (GO:0010154);; Biological Process: …	--	--
		145	Solyc02g093420.4	0.945251	Molecular Function: DNA binding (GO:0003677);; Cellular Component: nucleus (GO:0005634);; Biological Process: regulation of transcription, DNA-templated (GO:0006355);;	--	--
		146	Solyc02g093600.3	0.872059	--	K13993|1.55073e-93|sly:101256536|K13993 HSP20 family protein | (RefSeq) class I heat shock protein-like	Protein processing in endoplasmic reticulum (ko04141)
		147	Solyc02g093610.3	0.967656	--	--	--
		148	Solyc02g093950.3	0.905921	--	--	--
		149	Solyc02g093970.4	0.997753	Molecular Function: protein kinase activity (GO:0004672);; Molecular Function: ATP binding (GO:0005524);; Biological Process: protein phosphorylation (GO:0006468);; Cellular Component: integral component of membrane (GO:0016021);;	--	--
		150	Solyc02g093980.3	0.893642	Biological Process: obsolete protein import into nucleus, docking (GO:0000059);; Biological Process: nuclear pore organization (GO:0006999);; Molecular Function: structural constituent of nuclear pore (GO:0017056);; Cellular Component: nuclear pore inner ring (GO:0044611);;	--	--
		151	Solyc02g094130.3	0.957674	--	--	--
		152	Solyc02g094210.1	0.902333	Cellular Component: integral component of membrane (GO:0016021);;	--	--
		153	Solyc02g150126.1	0.923385	#N/A	#N/A	#N/A
		154	Solyc03g005670.3	0.919357	Biological Process: defense response (GO:0006952);; Molecular Function: ADP binding (GO:0043531);;	--	--
		155	Solyc03g006080.4	0.848523	Molecular Function: protein serine/threonine kinase activity (GO:0004674);; Molecular Function: ATP binding (GO:0005524);; Biological Process: protein phosphorylation (GO:0006468);; Cellular Component: integral component of membrane (GO:0016021);;	K13420|0|sly:101248077|K13420 LRR receptor-like serine/threonine-protein kinase FLS2 [EC:2.7.11.1] | (RefSeq) probable LRR receptor-like serine/threonine-protein kinase At3g47570	--
		156	Solyc03g007710.3	0.821005	--	--	--
		157	Solyc03g019760.4	0.79346	Molecular Function: ATP binding (GO:0005524);; Biological Process: response to wounding (GO:0009611);; Biological Process: response to salt stress (GO:0009651);; Biological Process: response to abscisic acid (GO:0009737);; Cellular Component: external side of plasma membrane (GO:0009897);; Biological Process: stem vascular tissue pattern formation (GO:0010222);; Biological Process: cotyledon vasc…	--	--
		158	Solyc03g025450.4	0.915979	Molecular Function: protein kinase activity (GO:0004672);; Molecular Function: ubiquitin-protein transferase activity (GO:0004842);; Molecular Function: ATP binding (GO:0005524);; Cellular Component: plasma membrane (GO:0005886);; Biological Process: protein phosphorylation (GO:0006468);; Biological Process: response to stress (GO:0006950);; Biological Process: protein ubiquitination (GO:0016567)…	--	--
		159	Solyc03g025600.3	0.969967	Molecular Function: hydrolase activity (GO:0016787);;	K01280|0|spen:107013676|K01280 tripeptidyl-peptidase II [EC:3.4.14.10] | (RefSeq) tripeptidyl-peptidase 2-like	--
		160	Solyc03g026360.1	0.917231	Cellular Component: integral component of membrane (GO:0016021);;	--	--
		161	Solyc03g032020.4	0.886579	Molecular Function: hydroxymethylglutaryl-CoA reductase (NADPH) activity (GO:0004420);; Cellular Component: peroxisomal membrane (GO:0005778);; Cellular Component: endoplasmic reticulum membrane (GO:0005789);; Biological Process: isoprenoid biosynthetic process (GO:0008299);; Biological Process: coenzyme A metabolic process (GO:0015936);; Cellular Component: integral component of membrane (GO:001…	K00021|0|sly:101266800|K00021 hydroxymethylglutaryl-CoA reductase (NADPH) [EC:1.1.1.34] | (RefSeq) 3-hydroxy-3-methylglutaryl-coenzyme A reductase 3	Terpenoid backbone biosynthesis (ko00900)
		162	Solyc03g033840.4	0.793968	Molecular Function: ATP binding (GO:0005524);;	--	--
		163	Solyc03g034050.3	0.962105	--	--	--
		164	Solyc03g043860.2	0.868849	Cellular Component: cytosol (GO:0005829);; Biological Process: dGTP catabolic process (GO:0006203);; Biological Process: cellular response to DNA damage stimulus (GO:0006974);; Molecular Function: 8-oxo-7,8-dihydroguanosine triphosphate pyrophosphatase activity (GO:0008413);; Molecular Function: dihydroneopterin triphosphate pyrophosphohydrolase activity (GO:0019177);; Molecular Function: 8-oxo-7…	K03574|4.85656e-106|sly:101265208|K03574 8-oxo-dGTP diphosphatase [EC:3.6.1.55] | (RefSeq) nudix hydrolase 1-like	--
		165	Solyc03g080020.4	0.983128	Cellular Component: integral component of membrane (GO:0016021);; Biological Process: transmembrane transport (GO:0055085);;	--	--
		166	Solyc03g082480.4	0.979879	--	--	--
		167	Solyc03g083580.3	0.965753	Molecular Function: metalloendopeptidase activity (GO:0004222);; Cellular Component: mitochondrion (GO:0005739);; Biological Process: proteolysis (GO:0006508);; Biological Process: peptide metabolic process (GO:0006518);; Cellular Component: chloroplast thylakoid membrane (GO:0009535);; Molecular Function: metal ion binding (GO:0046872);;	K01410|0|sly:101249800|K01410 mitochondrial intermediate peptidase [EC:3.4.24.59] | (RefSeq) probable mitochondrial intermediate peptidase, mitochondrial	--
		168	Solyc03g083720.1	0.979804	Molecular Function: enzyme inhibitor activity (GO:0004857);; Cellular Component: integral component of membrane (GO:0016021);; Biological Process: negative regulation of catalytic activity (GO:0043086);;	--	--
		169	Solyc03g093800.1	0.95167	--	--	--
		170	Solyc03g096290.3	0.970324	Molecular Function: transporter activity (GO:0005215);; Biological Process: transport (GO:0006810);; Cellular Component: integral component of membrane (GO:0016021);;	K09872|0|spen:107015288|K09872 aquaporin PIP | (RefSeq) aquaporin PIP1-1	--
		171	Solyc03g096350.3	0.932283	Molecular Function: DNA binding (GO:0003677);; Cellular Component: nucleus (GO:0005634);; Biological Process: regulation of transcription, DNA-templated (GO:0006355);;	--	--
		172	Solyc03g096770.1	0.922025	--	--	--
		173	Solyc03g097150.3	0.711737	Molecular Function: magnesium ion binding (GO:0000287);; Molecular Function: ATP binding (GO:0005524);; Cellular Component: intracellular (GO:0005622);; Biological Process: phosphorylation (GO:0016310);; Biological Process: inositol trisphosphate metabolic process (GO:0032957);; Molecular Function: inositol tetrakisphosphate 1-kinase activity (GO:0047325);; Molecular Function: inositol-1,3,4-tris…	K00913|0|sly:101265624|K00913 inositol-1,3,4-trisphosphate 5/6-kinase / inositol-tetrakisphosphate 1-kinase [EC:2.7.1.159 2.7.1.134] | (RefSeq) inositol-tetrakisphosphate 1-kinase 1	Inositol phosphate metabolism (ko00562);; Phosphatidylinositol signaling system (ko04070)
		174	Solyc03g097330.1	0.929019	Molecular Function: DNA binding (GO:0003677);; Molecular Function: transcription factor activity, sequence-specific DNA binding (GO:0003700);; Biological Process: DNA-templated transcription, initiation (GO:0006352);; Biological Process: regulation of transcription, DNA-templated (GO:0006355);; Molecular Function: sigma factor activity (GO:0016987);;	K03086|4.31233e-31|spen:107014714|K03086 RNA polymerase primary sigma factor | (RefSeq) RNA polymerase sigma factor sigA	--
		175	Solyc03g098010.3	0.851411	Molecular Function: acid phosphatase activity (GO:0003993);; Biological Process: dephosphorylation (GO:0016311);;	K14379|0|sly:101249252|K14379 tartrate-resistant acid phosphatase type 5 [EC:3.1.3.2] | (RefSeq) purple acid phosphatase 17	--
		176	Solyc03g098020.4	0.733698	--	K01054|0|sly:101249534|K01054 acylglycerol lipase [EC:3.1.1.23] | (RefSeq) monoglyceride lipase	Glycerolipid metabolism (ko00561)
		177	Solyc03g111550.4	0.703588	Molecular Function: hydrolase activity, acting on ester bonds (GO:0016788);;	--	--
		178	Solyc03g111830.4	0.966563	Molecular Function: protein-L-isoaspartate (D-aspartate) O-methyltransferase activity (GO:0004719);; Cellular Component: nucleus (GO:0005634);; Biological Process: protein methylation (GO:0006479);;	K00573|0|sly:101251171|K00573 protein-L-isoaspartate(D-aspartate) O-methyltransferase [EC:2.1.1.77] | (RefSeq) protein-L-isoaspartate O-methyltransferase 1	--
		179	Solyc03g112140.4	0.919312	--	K08867|0|sly:101244945|K08867 WNK lysine deficient protein kinase [EC:2.7.11.1] | (RefSeq) probable serine/threonine-protein kinase WNK3	--
		180	Solyc03g112220.1	0.846436	--	--	--
		181	Solyc03g112320.4	0.97358	Molecular Function: ferric-chelate reductase activity (GO:0000293);; Cellular Component: mitochondrion (GO:0005739);; Cellular Component: plasma membrane (GO:0005886);; Cellular Component: integral component of membrane (GO:0016021);; Biological Process: oxidation-reduction process (GO:0055114);;	--	--
		182	Solyc03g112780.1	0.887404	--	--	--
		183	Solyc03g112790.3	0.96928	Cellular Component: integral component of membrane (GO:0016021);; Molecular Function: polysaccharide binding (GO:0030247);;	--	--
		184	Solyc03g113490.3	0.890587	Biological Process: carbohydrate metabolic process (GO:0005975);; Cellular Component: integral component of membrane (GO:0016021);; Molecular Function: oxidoreductase activity, acting on the CH-OH group of donors, quinone or similar compound as acceptor (GO:0016901);; Molecular Function: quinone binding (GO:0048038);; Biological Process: oxidation-reduction process (GO:0055114);;	--	--
		185	Solyc03g113880.4	0.893123	Molecular Function: catalytic activity (GO:0003824);; Biological Process: base-excision repair (GO:0006284);;	K10773|0|sly:101257755|K10773 endonuclease III [EC:4.2.99.18] | (RefSeq) putative DNA glycosylase At3g47830	Base excision repair (ko03410)
		186	Solyc03g113900.4	0.926722	Molecular Function: mannosyl-oligosaccharide 1,2-alpha-mannosidase activity (GO:0004571);; Molecular Function: calcium ion binding (GO:0005509);; Cellular Component: endoplasmic reticulum (GO:0005783);; Biological Process: N-glycan processing (GO:0006491);; Cellular Component: integral component of membrane (GO:0016021);; Biological Process: ubiquitin-dependent ERAD pathway (GO:0030433);; Biologi…	K10084|0|spen:107012723|K10084 ER degradation enhancer, mannosidase alpha-like 1 | (RefSeq) probable alpha-mannosidase I MNS5	Protein processing in endoplasmic reticulum (ko04141)
		187	Solyc03g115890.3	0.95535	Cellular Component: extracellular region (GO:0005576);; Cellular Component: cell wall (GO:0005618);; Biological Process: plant-type cell wall organization (GO:0009664);; Cellular Component: membrane (GO:0016020);;	--	--
		188	Solyc03g116500.4	0.897574	Molecular Function: polygalacturonase activity (GO:0004650);; Cellular Component: extracellular region (GO:0005576);; Biological Process: carbohydrate metabolic process (GO:0005975);; Cellular Component: integral component of membrane (GO:0016021);; Biological Process: cell wall organization (GO:0071555);;	--	--
		189	Solyc03g116600.3	0.714918	Biological Process: protein transport (GO:0015031);;	--	--
		190	Solyc03g117540.4	0.94927	--	K05674|0|sly:101250391|K05674 ATP-binding cassette, subfamily C (CFTR/MRP), member 10 | (RefSeq) ABC transporter C family member 13	ABC transporters (ko02010)
		191	Solyc03g117790.2	0.788167	Molecular Function: protein serine/threonine kinase activity (GO:0004674);; Molecular Function: ATP binding (GO:0005524);; Biological Process: protein phosphorylation (GO:0006468);;	K08835|0|sly:101251667|K08835 serine/threonine-protein kinase OSR1/STK39 [EC:2.7.11.1] | (RefSeq) serine/threonine-protein kinase dst1	--
		192	Solyc03g119723.1	0.965396	Cellular Component: integral component of membrane (GO:0016021);;	--	--
		193	Solyc03g120110.3	0.950542	Molecular Function: protein serine/threonine kinase activity (GO:0004674);; Molecular Function: ATP binding (GO:0005524);; Cellular Component: plasma membrane (GO:0005886);; Biological Process: protein phosphorylation (GO:0006468);; Biological Process: defense response (GO:0006952);; Cellular Component: plasmodesma (GO:0009506);; Cellular Component: integral component of membrane (GO:0016021);;	--	--
		194	Solyc03g120160.1	0.957475	--	--	--
		195	Solyc03g120320.1	0.763391	--	--	--
		196	Solyc03g121240.1	0.953719	Molecular Function: protein dimerization activity (GO:0046983);;	--	--
		197	Solyc03g121400.1	0.852424	Molecular Function: DNA binding (GO:0003677);; Biological Process: regulation of transcription, DNA-templated (GO:0006355);;	--	--
		198	Solyc03g121440.4	0.917001	Molecular Function: protein kinase activity (GO:0004672);; Molecular Function: ATP binding (GO:0005524);; Biological Process: protein phosphorylation (GO:0006468);;	--	--
		199	Solyc03g122120.4	0.897802	Molecular Function: 3-oxoacyl-[acyl-carrier-protein] synthase activity (GO:0004315);; Biological Process: fatty acid biosynthetic process (GO:0006633);; Cellular Component: chloroplast stroma (GO:0009570);; Biological Process: cold acclimation (GO:0009631);; Biological Process: embryo development ending in seed dormancy (GO:0009793);;	K09458|0|sly:101256463|K09458 3-oxoacyl-[acyl-carrier-protein] synthase II [EC:2.3.1.179] | (RefSeq) 3-oxoacyl-[acyl-carrier-protein] synthase II, chloroplastic-like	Fatty acid biosynthesis (ko00061);; Biotin metabolism (ko00780);; Fatty acid metabolism (ko01212)
		200	Solyc03g123400.1	0.89139	Molecular Function: transcription factor activity, sequence-specific DNA binding (GO:0003700);; Cellular Component: nucleus (GO:0005634);; Biological Process: regulation of transcription, DNA-templated (GO:0006355);; Molecular Function: sequence-specific DNA binding (GO:0043565);; Biological Process: regulation of secondary shoot formation (GO:2000032);;	--	--
		201	Solyc03g123540.3	0.917392	--	K13993|1.53414e-83|sly:101248279|K13993 HSP20 family protein | (RefSeq) 17.4 kDa class III heat shock protein	Protein processing in endoplasmic reticulum (ko04141)
		202	Solyc03g123620.4	0.975144	Cellular Component: cell wall (GO:0005618);; Cellular Component: endosome (GO:0005768);; Cellular Component: vacuolar membrane (GO:0005774);; Cellular Component: trans-Golgi network (GO:0005802);; Cellular Component: plasma membrane (GO:0005886);; Cellular Component: plasmodesma (GO:0009506);; Cellular Component: integral component of membrane (GO:0016021);; Molecular Function: pectinesterase act…	--	--
		203	Solyc03g123630.4	0.962503	Cellular Component: extracellular region (GO:0005576);; Cellular Component: cell wall (GO:0005618);; Cellular Component: integral component of membrane (GO:0016021);; Molecular Function: pectinesterase activity (GO:0030599);; Biological Process: cell wall modification (GO:0042545);; Biological Process: negative regulation of catalytic activity (GO:0043086);; Molecular Function: aspartyl esterase …	K01051|0|sly:544016|K01051 pectinesterase [EC:3.1.1.11] | (RefSeq) PMEU1; pectin methylesterase	Pentose and glucuronate interconversions (ko00040);; Starch and sucrose metabolism (ko00500)
		204	Solyc04g005130.3	0.903632	Molecular Function: protein dimerization activity (GO:0046983);;	--	--
		205	Solyc04g009870.1	0.955228	#N/A	#N/A	#N/A
		206	Solyc04g014400.4	0.79637	Cellular Component: integral component of membrane (GO:0016021);;	--	--
		207	Solyc04g014740.3	0.846534	Molecular Function: chaperone binding (GO:0051087);;	--	--
		208	Solyc04g016390.2	0.776785	Molecular Function: structural constituent of ribosome (GO:0003735);; Cellular Component: mitochondrial large ribosomal subunit (GO:0005762);; Biological Process: translation (GO:0006412);; Cellular Component: integral component of membrane (GO:0016021);;	K02913|1.23396e-35|spen:107016225|K02913 large subunit ribosomal protein L33 | (RefSeq) 50S ribosomal protein L33-like	Ribosome (ko03010)
		209	Solyc04g025880.4	0.923136	Cellular Component: plasma membrane (GO:0005886);; Molecular Function: potassium ion transmembrane transporter activity (GO:0015079);; Cellular Component: integral component of membrane (GO:0016021);; Biological Process: potassium ion transmembrane transport (GO:0071805);;	K03549|0|sly:101262303|K03549 KUP system potassium uptake protein | (RefSeq) potassium transporter 6-like	--
		210	Solyc04g026030.3	0.984197	Molecular Function: spermidine synthase activity (GO:0004766);; Biological Process: spermidine biosynthetic process (GO:0008295);; Molecular Function: putrescine N-methyltransferase activity (GO:0030750);; Biological Process: methylation (GO:0032259);;	K00797|0|spen:107018265|K00797 spermidine synthase [EC:2.5.1.16] | (RefSeq) spermidine synthase 1	Cysteine and methionine metabolism (ko00270);; Arginine and proline metabolism (ko00330);; beta-Alanine metabolism (ko00410);; Glutathione metabolism (ko00480)
		211	Solyc04g051600.4	0.90564	--	K10761|0|sly:101259833|K10761 tRNA(His) guanylyltransferase [EC:2.7.7.79] | (RefSeq) tRNA(His) guanylyltransferase 1	--
		212	Solyc04g054180.4	0.972073	--	--	--
		213	Solyc04g054260.4	0.769642	Molecular Function: iron ion binding (GO:0005506);; Cellular Component: membrane (GO:0016020);; Molecular Function: oxidoreductase activity, acting on paired donors, with incorporation or reduction of molecular oxygen, NAD(P)H as one donor, and incorporation of one atom of oxygen (GO:0016709);; Molecular Function: heme binding (GO:0020037);; Biological Process: secondary metabolite biosynthetic p…	K20562|0|sly:101247609|K20562 biphenyl-4-hydroxylase | (RefSeq) cytochrome P450 CYP736A12-like	--
		214	Solyc04g054820.3	0.831411	Cellular Component: cytosol (GO:0005829);; Biological Process: gluconeogenesis (GO:0006094);; Biological Process: glycolytic process (GO:0006096);; Biological Process: regulation of pentose-phosphate shunt (GO:0043456);; Molecular Function: 2,3-bisphosphoglycerate-dependent phosphoglycerate mutase activity (GO:0046538);;	K01834|0|sly:101265817|K01834 2,3-bisphosphoglycerate-dependent phosphoglycerate mutase [EC:5.4.2.11] | (RefSeq) 2,3-bisphosphoglycerate-dependent phosphoglycerate mutase	Glycolysis / Gluconeogenesis (ko00010);; Glycine, serine and threonine metabolism (ko00260);; Carbon metabolism (ko01200);; Biosynthesis of amino acids (ko01230)
		215	Solyc04g054930.3	0.899957	Molecular Function: trehalose-phosphatase activity (GO:0004805);; Biological Process: trehalose biosynthetic process (GO:0005992);; Biological Process: dephosphorylation (GO:0016311);;	K01087|0|sly:101263696|K01087 trehalose 6-phosphate phosphatase [EC:3.1.3.12] | (RefSeq) probable trehalose-phosphate phosphatase J	Starch and sucrose metabolism (ko00500)
		216	Solyc04g055050.1	0.972984	Cellular Component: nucleus (GO:0005634);;	--	--
		217	Solyc04g055200.3	0.96548	Molecular Function: asparagine synthase (glutamine-hydrolyzing) activity (GO:0004066);; Biological Process: asparagine biosynthetic process (GO:0006529);;	K01953|0|sly:101259236|K01953 asparagine synthase (glutamine-hydrolysing) [EC:6.3.5.4] | (RefSeq) asparagine synthetase [glutamine-hydrolyzing] 2	Alanine, aspartate and glutamate metabolism (ko00250)
		218	Solyc04g071083.1	0.902362	--	--	--
		219	Solyc04g072890.4	0.905532	--	--	--
		220	Solyc04g072900.1	0.903542	Molecular Function: DNA binding (GO:0003677);; Molecular Function: transcription factor activity, sequence-specific DNA binding (GO:0003700);; Cellular Component: nucleus (GO:0005634);; Biological Process: regulation of transcription, DNA-templated (GO:0006355);;	K09286|9.70828e-123|sly:543714|K09286 EREBP-like factor | (RefSeq) DREB3; dehydration-responsive element binding protein 3	--
		221	Solyc04g074020.2	0.95747	Molecular Function: protein tyrosine kinase activity (GO:0004713);; Molecular Function: ATP binding (GO:0005524);; Cellular Component: integral component of membrane (GO:0016021);; Biological Process: peptidyl-tyrosine phosphorylation (GO:0018108);;	--	--
		222	Solyc04g074050.4	0.971761	Molecular Function: protein tyrosine kinase activity (GO:0004713);; Molecular Function: ATP binding (GO:0005524);; Cellular Component: integral component of membrane (GO:0016021);; Biological Process: peptidyl-tyrosine phosphorylation (GO:0018108);;	--	--
		223	Solyc04g074150.3	0.924616	Biological Process: peptidyl-glutamine methylation (GO:0018364);; Biological Process: tRNA methylation (GO:0030488);; Biological Process: rRNA (guanine-N7)-methylation (GO:0070476);;	K15448|1.43223e-50|spen:107016102|K15448 multifunctional methyltransferase subunit TRM112 | (RefSeq) multifunctional methyltransferase subunit TRM112-like protein At1g22270	--
		224	Solyc04g074230.3	0.907712	Molecular Function: protein domain specific binding (GO:0019904);;	K06630|1.56842e-166|sot:102581950|K06630 14-3-3 protein epsilon | (RefSeq) 14-3-3 protein 7	--
		225	Solyc04g074510.3	0.857484	Molecular Function: endonuclease activity (GO:0004519);; Molecular Function: protein domain specific binding (GO:0019904);; Biological Process: nucleic acid phosphodiester bond hydrolysis (GO:0090305);;	K06630|5.62164e-171|spen:107017964|K06630 14-3-3 protein epsilon | (RefSeq) 14-3-3-like protein C	--
		226	Solyc04g074570.1	0.925283	--	--	--
		227	Solyc04g076190.1	0.988731	Molecular Function: aspartic-type endopeptidase activity (GO:0004190);; Biological Process: proteolysis (GO:0006508);; Biological Process: protein catabolic process (GO:0030163);;	--	--
		228	Solyc04g077400.4	0.957009	Cellular Component: integral component of membrane (GO:0016021);;	--	--
		229	Solyc04g077420.4	0.952939	Cellular Component: integral component of membrane (GO:0016021);;	--	--
		230	Solyc04g077940.4	0.988182	--	K18667|0|sly:101254993|K18667 activating signal cointegrator complex subunit 2 | (RefSeq) uncharacterized LOC101254993	--
		231	Solyc04g077990.3	0.916979	--	--	--
		232	Solyc04g078320.4	0.976063	Cellular Component: histone deacetylase complex (GO:0000118);; Molecular Function: transcription corepressor activity (GO:0003714);; Biological Process: regulation of transcription from RNA polymerase II promoter (GO:0006357);; Biological Process: histone deacetylation (GO:0016575);; Biological Process: negative regulation of nucleic acid-templated transcription (GO:1903507);;	K04508|0|sly:101267804|K04508 transducin (beta)-like 1 | (RefSeq) F-box-like/WD repeat-containing protein TBL1XR1	--
		233	Solyc04g078460.3	0.750279	Molecular Function: asparaginase activity (GO:0004067);;	K13051|0|sly:101245157|K13051 beta-aspartyl-peptidase (threonine type) [EC:3.4.19.5] | (RefSeq) probable isoaspartyl peptidase/L-asparaginase 2	--
		234	Solyc04g078810.4	0.806428	--	--	--
		235	Solyc04g078860.4	0.866022	Molecular Function: ionotropic glutamate receptor activity (GO:0004970);; Biological Process: ion transport (GO:0006811);; Cellular Component: integral component of membrane (GO:0016021);; Biological Process: ionotropic glutamate receptor signaling pathway (GO:0035235);;	K05387|0|sly:101253084|K05387 glutamate receptor, ionotropic, plant | (RefSeq) SlGLR1.1; glutamate receptor 2.9	--
		236	Solyc04g079410.3	0.913053	Biological Process: mitochondrial genome maintenance (GO:0000002);; Molecular Function: single-stranded DNA binding (GO:0003697);; Cellular Component: mitochondrion (GO:0005739);; Biological Process: DNA replication (GO:0006260);; Biological Process: negative regulation of DNA recombination (GO:0045910);; Cellular Component: apoplast (GO:0048046);;	--	--
		237	Solyc04g079570.1	0.95949	Molecular Function: DNA binding (GO:0003677);; Biological Process: regulation of transcription, DNA-templated (GO:0006355);;	--	--
		238	Solyc04g079930.3	0.970534	--	--	--
		239	Solyc04g080500.3	0.952026	Molecular Function: DNA binding (GO:0003677);; Cellular Component: nucleus (GO:0005634);;	--	--
		240	Solyc04g080580.3	0.750695	Molecular Function: kinase activity (GO:0016301);; Biological Process: phosphorylation (GO:0016310);;	--	--
		241	Solyc04g080900.3	0.984667	Molecular Function: magnesium ion binding (GO:0000287);; Molecular Function: GTPase activity (GO:0003924);; Molecular Function: GTP binding (GO:0005525);;	--	--
		242	Solyc04g081020.3	0.96705	Molecular Function: transcription factor activity, transcription factor binding (GO:0000989);; Cellular Component: nucleus (GO:0005634);; Biological Process: regulation of transcription, DNA-templated (GO:0006355);; Molecular Function: zinc ion binding (GO:0008270);; Biological Process: photomorphogenesis (GO:0009640);;	--	--
		243	Solyc04g081350.3	0.88828	Biological Process: cell morphogenesis (GO:0000902);; Molecular Function: transcription factor activity, sequence-specific DNA binding (GO:0003700);; Cellular Component: transcription factor complex (GO:0005667);; Cellular Component: nucleolus (GO:0005730);; Biological Process: regulation of transcription, DNA-templated (GO:0006355);; Biological Process: DNA endoreduplication (GO:0042023);; Molec…	K06620|0|sly:101248386|K06620 transcription factor E2F3 | (RefSeq) transcription factor E2FC	--
		244	Solyc04g081420.4	0.928329	--	--	--
		245	Solyc04g081460.2	0.941086	Cellular Component: membrane (GO:0016020);;	--	--
		246	Solyc04g081770.4	0.893637	Molecular Function: hydrolase activity, acting on ester bonds (GO:0016788);;	--	--
		247	Solyc04g082120.3	0.965479	Molecular Function: serine-type endopeptidase activity (GO:0004252);; Cellular Component: cytoplasm (GO:0005737);; Biological Process: proteolysis (GO:0006508);; Molecular Function: serine-type exopeptidase activity (GO:0070008);;	K01322|0|sly:101251470|K01322 prolyl oligopeptidase [EC:3.4.21.26] | (RefSeq) prolyl endopeptidase	--
		248	Solyc04g082280.3	0.91925	Cellular Component: integral component of membrane (GO:0016021);;	--	--
		249	Solyc04g083160.2	0.871066	Molecular Function: monooxygenase activity (GO:0004497);; Molecular Function: iron ion binding (GO:0005506);; Cellular Component: integral component of membrane (GO:0016021);; Molecular Function: oxidoreductase activity, acting on paired donors, with incorporation or reduction of molecular oxygen (GO:0016705);; Molecular Function: heme binding (GO:0020037);; Biological Process: oxidation-reductio…	K04122|0|sly:101267112|K04122 ent-kaurene oxidase [EC:1.14.13.78] | (RefSeq) ent-kaurene oxidase, chloroplastic	Diterpenoid biosynthesis (ko00904)
		250	Solyc05g005310.3	0.911149	Biological Process: proteolysis (GO:0006508);; Molecular Function: NEDD8-specific protease activity (GO:0019784);;	K08597|5.73272e-109|sly:101249546|K08597 sentrin-specific protease 8 [EC:3.4.22.68] | (RefSeq) NEDD8-specific protease 1	--
		251	Solyc05g008590.4	0.913639	Cellular Component: integral component of membrane (GO:0016021);;	--	--
		252	Solyc05g009340.1	0.740946	--	--	--
		253	Solyc05g012260.3	0.948783	Molecular Function: acid phosphatase activity (GO:0003993);; Biological Process: dephosphorylation (GO:0016311);; Molecular Function: metal ion binding (GO:0046872);;	--	--
		254	Solyc05g012590.4	0.859064	Cellular Component: cell wall (GO:0005618);;	K06694|1.46909e-167|sly:101250015|K06694 26S proteasome non-ATPase regulatory subunit 10 | (RefSeq) 26S proteasome non-ATPase regulatory subunit 10	--
		255	Solyc05g015070.4	0.927139	Molecular Function: ubiquitin-protein transferase activity (GO:0004842);; Biological Process: protein ubiquitination (GO:0016567);;	--	--
		256	Solyc05g015510.3	0.775238	Molecular Function: DNA binding (GO:0003677);; Cellular Component: nucleus (GO:0005634);;	--	--
		257	Solyc05g018700.4	0.822264	--	K09580|0|sly:101247321|K09580 protein disulfide-isomerase A1 [EC:5.3.4.1] | (RefSeq) protein disulfide-isomerase	Protein processing in endoplasmic reticulum (ko04141)
		258	Solyc05g021090.4	0.835611	--	--	--
		259	Solyc05g032630.1	0.851702	--	--	--
		260	Solyc05g041820.1	0.930074	#N/A	#N/A	#N/A
		261	Solyc05g048740.3	0.797784	--	--	--
		262	Solyc05g050820.3	0.75449	Molecular Function: ATP binding (GO:0005524);; Biological Process: protein folding (GO:0006457);; Biological Process: response to heat (GO:0009408);; Molecular Function: heat shock protein binding (GO:0031072);; Molecular Function: metal ion binding (GO:0046872);; Molecular Function: unfolded protein binding (GO:0051082);;	K09503|2.76575e-148|spen:107018938|K09503 DnaJ homolog subfamily A member 2 | (RefSeq) dnaJ protein homolog	Protein processing in endoplasmic reticulum (ko04141)
		263	Solyc05g052470.3	0.912746	Molecular Function: ferroxidase activity (GO:0004322);; Biological Process: iron ion transport (GO:0006826);; Biological Process: cellular iron ion homeostasis (GO:0006879);; Molecular Function: ferric iron binding (GO:0008199);; Cellular Component: chloroplast (GO:0009507);; Biological Process: oxidation-reduction process (GO:0055114);;	K00522|8.11339e-147|sly:101260346|K00522 ferritin heavy chain [EC:1.16.3.2] | (RefSeq) ferritin-2, chloroplastic	--
		264	Solyc05g054240.3	0.952037	Cellular Component: cytosol (GO:0005829);; Biological Process: regulation of transcription, DNA-templated (GO:0006355);; Molecular Function: histone-arginine N-methyltransferase activity (GO:0008469);; Biological Process: peptidyl-arginine methylation, to asymmetrical-dimethyl arginine (GO:0019919);; Biological Process: histone arginine methylation (GO:0034969);; Molecular Function: protein-argin…	K05931|0|sly:101245653|K05931 type I protein arginine methyltransferase [EC:2.1.1.319] | (RefSeq) probable histone-arginine methyltransferase 1.3	--
		265	Solyc05g054930.3	0.894384	--	--	--
		266	Solyc05g055280.2	0.929269	Molecular Function: electron carrier activity (GO:0009055);; Biological Process: electron transport chain (GO:0022900);; Molecular Function: metal ion binding (GO:0046872);; Molecular Function: 2 iron, 2 sulfur cluster binding (GO:0051537);;	K02639|3.39415e-99|sly:101245166|K02639 ferredoxin | (RefSeq) ferredoxin, root R-B2	Photosynthesis (ko00195)
		267	Solyc05g055400.4	0.9304	Molecular Function: iron ion binding (GO:0005506);; Biological Process: cutin biosynthetic process (GO:0010143);; Cellular Component: integral component of membrane (GO:0016021);; Molecular Function: oxidoreductase activity, acting on paired donors, with incorporation or reduction of molecular oxygen, NAD(P)H as one donor, and incorporation of one atom of oxygen (GO:0016709);; Molecular Function:…	K00517|0|sly:101267893|K00517 [EC:1.14.-.-] | (RefSeq) CYP77A19; cytochrome P450 7719	Limonene and pinene degradation (ko00903);; Stilbenoid, diarylheptanoid and gingerol biosynthesis (ko00945)
		268	Solyc05g055880.4	0.969903	Biological Process: rRNA modification (GO:0000154);; Molecular Function: snoRNA binding (GO:0030515);; Cellular Component: box C/D snoRNP complex (GO:0031428);; Cellular Component: small-subunit processome (GO:0032040);;	K14565|0|sly:101255995|K14565 nucleolar protein 58 | (RefSeq) probable nucleolar protein 5-2	Ribosome biogenesis in eukaryotes (ko03008)
		269	Solyc05g055940.3	0.85581	Molecular Function: DNA binding (GO:0003677);; Cellular Component: nucleus (GO:0005634);; Biological Process: regulation of transcription, DNA-templated (GO:0006355);;	--	--
		270	Solyc05g056500.1	0.977062	Molecular Function: ubiquitin-protein transferase activity (GO:0004842);; Biological Process: protein ubiquitination (GO:0016567);;	--	--
		271	Solyc05g056560.3	0.920137	--	--	--
		272	Solyc06g009770.1	0.964017	--	--	--
		273	Solyc06g011403.1	0.765476	--	--	--
		274	Solyc06g036110.1	0.94333	--	--	--
		275	Solyc06g036120.3	0.811564	Biological Process: box C/D snoRNA 3'-end processing (GO:0000494);; Molecular Function: RNA binding (GO:0003723);; Biological Process: tRNA processing (GO:0008033);; Molecular Function: rRNA methyltransferase activity (GO:0008649);; Cellular Component: Cajal body (GO:0015030);; Biological Process: rRNA methylation (GO:0031167);; Cellular Component: box C/D snoRNP complex (GO:0031428);; Cellular C…	K14563|9.64739e-15|egr:104424439|K14563 rRNA 2'-O-methyltransferase fibrillarin [EC:2.1.1.-] | (RefSeq) mediator of RNA polymerase II transcription subunit 36a	Ribosome biogenesis in eukaryotes (ko03008)
		276	Solyc06g036310.3	0.990196	Cellular Component: cytoplasm (GO:0005737);; Biological Process: metal ion transport (GO:0030001);; Molecular Function: transition metal ion binding (GO:0046914);; Biological Process: cellular transition metal ion homeostasis (GO:0046916);;	--	--
		277	Solyc06g050510.3	0.915861	Molecular Function: ATP binding (GO:0005524);;	K10875|0|sly:101262122|K10875 DNA repair and recombination protein RAD54 and RAD54-like protein [EC:3.6.4.-] | (RefSeq) SNF2 domain-containing protein CLASSY 1-like	Homologous recombination (ko03440)
		278	Solyc06g051260.4	0.828874	Molecular Function: protein dimerization activity (GO:0046983);;	--	--
		279	Solyc06g051750.3	0.943426	Molecular Function: monooxygenase activity (GO:0004497);; Molecular Function: iron ion binding (GO:0005506);; Biological Process: positive regulation of flower development (GO:0009911);; Biological Process: response to UV-B (GO:0010224);; Biological Process: brassinosteroid homeostasis (GO:0010268);; Biological Process: pollen exine formation (GO:0010584);; Cellular Component: integral component …	K09588|0|sly:101255105|K09588 cytochrome P450 family 90 subfamily A polypeptide 1 [EC:1.14.-.-] | (RefSeq) cytochrome P450 90A1	Brassinosteroid biosynthesis (ko00905)
		280	Solyc06g060760.3	0.954071	Cellular Component: integral component of plasma membrane (GO:0005887);; Biological Process: water transport (GO:0006833);; Cellular Component: plant-type vacuole membrane (GO:0009705);; Biological Process: cellular water homeostasis (GO:0009992);; Molecular Function: water channel activity (GO:0015250);; Molecular Function: glycerol channel activity (GO:0015254);; Biological Process: glycerol tr…	K09873|4.95022e-170|sly:543951|K09873 aquaporin TIP | (RefSeq) TIP, LeTIP, RB7; TIP protein	--
		281	Solyc06g061280.3	0.961585	Molecular Function: catalytic activity (GO:0003824);; Molecular Function: coenzyme binding (GO:0050662);;	--	--
		282	Solyc06g062430.3	0.734686	Molecular Function: iron ion binding (GO:0005506);; Cellular Component: cytoplasm (GO:0005737);; Biological Process: inositol catabolic process (GO:0019310);; Molecular Function: inositol oxygenase activity (GO:0050113);; Biological Process: oxidation-reduction process (GO:0055114);;	K00469|0|sly:101263222|K00469 inositol oxygenase [EC:1.13.99.1] | (RefSeq) inositol oxygenase 1	Ascorbate and aldarate metabolism (ko00053);; Inositol phosphate metabolism (ko00562)
		283	Solyc06g062880.2	0.971453	--	--	--
		284	Solyc06g062950.1	0.942924	Molecular Function: serine-type endopeptidase activity (GO:0004252);; Cellular Component: vacuolar membrane (GO:0005774);; Biological Process: proteolysis (GO:0006508);; Cellular Component: plant-type cell wall (GO:0009505);; Biological Process: secondary shoot formation (GO:0010223);; Cellular Component: apoplast (GO:0048046);;	--	--
		285	Solyc06g062960.3	0.828173	--	--	--
		286	Solyc06g065030.3	0.88544	Cellular Component: integral component of membrane (GO:0016021);;	K17087|0|sly:101256683|K17087 transmembrane 9 superfamily member 3 | (RefSeq) transmembrane 9 superfamily member 1-like	--
		287	Solyc06g065190.1	0.968372	Biological Process: regulation of leaf development (GO:2000024);;	--	--
		288	Solyc06g065200.4	0.892166	--	--	--
		289	Solyc06g066010.3	0.866647	--	K02109|7.96855e-175|sly:101262527|K02109 F-type H+-transporting ATPase subunit b | (RefSeq) uncharacterized LOC101262527	Oxidative phosphorylation (ko00190);; Photosynthesis (ko00195)
		290	Solyc06g066500.1	0.952393	--	--	--
		291	Solyc06g066790.3	0.972091	--	K20792|0|sly:101245468|K20792 N-alpha-acetyltransferase 15/16, NatA auxiliary subunit | (RefSeq) N-alpha-acetyltransferase 16, NatA auxiliary subunit-like	--
		292	Solyc06g066820.4	0.991695	Biological Process: response to light stimulus (GO:0009416);; Biological Process: gibberellin biosynthetic process (GO:0009686);; Biological Process: gibberellic acid mediated signaling pathway (GO:0009740);; Molecular Function: gibberellin 3-beta-dioxygenase activity (GO:0016707);; Molecular Function: metal ion binding (GO:0046872);; Biological Process: oxidation-reduction process (GO:0055114);;	K04124|0|sly:543503|K04124 gibberellin 3-beta-dioxygenase [EC:1.14.11.15] | (RefSeq) 3OH-1, Le3OH-1; Gibberellin 3-beta-hydroxylase 1	Diterpenoid biosynthesis (ko00904)
		293	Solyc06g067990.3	0.908358	--	K11864|0|sly:101265551|K11864 BRCA1/BRCA2-containing complex subunit 3 [EC:3.4.19.-] | (RefSeq) lys-63-specific deubiquitinase BRCC36	--
		294	Solyc06g068120.4	0.942713	--	--	--
		295	Solyc06g068190.2	0.981602	--	--	--
		296	Solyc06g069040.4	0.827682	Molecular Function: glutathione transferase activity (GO:0004364);; Cellular Component: cytoplasm (GO:0005737);; Biological Process: glutathione metabolic process (GO:0006749);; Biological Process: toxin catabolic process (GO:0009407);;	K00799|3.42901e-164|sly:543816|K00799 glutathione S-transferase [EC:2.5.1.18] | (RefSeq) GST-T4; putative glutathione S-transferase T4	Glutathione metabolism (ko00480)
		297	Solyc06g069230.3	0.902655	Molecular Function: ATP binding (GO:0005524);; Biological Process: mismatch repair (GO:0006298);; Molecular Function: mismatched DNA binding (GO:0030983);; Cellular Component: mismatch repair complex (GO:0032300);;	K08735|0|sly:100462655|K08735 DNA mismatch repair protein MSH2 | (RefSeq) MSH2; mismatch repair protein	Mismatch repair (ko03430)
		298	Solyc06g069630.4	0.993817	--	--	--
		299	Solyc06g069790.4	0.797352	--	--	--
		300	Solyc06g071300.1	0.951162	Molecular Function: DNA binding (GO:0003677);; Cellular Component: nucleus (GO:0005634);; Biological Process: regulation of transcription, DNA-templated (GO:0006355);; Molecular Function: protein dimerization activity (GO:0046983);;	--	--
		301	Solyc06g072070.2	0.872198	Cellular Component: integral component of membrane (GO:0016021);;	--	--
		302	Solyc06g074240.3	0.78024	Molecular Function: monooxygenase activity (GO:0004497);; Cellular Component: chloroplast (GO:0009507);; Cellular Component: chromoplast (GO:0009509);; Biological Process: abscisic acid biosynthetic process (GO:0009688);; Biological Process: xanthophyll biosynthetic process (GO:0016123);; Molecular Function: oxidoreductase activity, acting on paired donors, with incorporation or reduction of mole…	K14594|0|sly:543649|K14594 neoxanthin synthase [EC:5.3.99.9] | (RefSeq) NSY, Cyc-B; lycopene beta-cyclase, chromoplastic	Carotenoid biosynthesis (ko00906)
		303	Solyc06g075250.3	0.885098	Molecular Function: nucleic acid binding (GO:0003676);; Molecular Function: metal ion binding (GO:0046872);;	--	--
		304	Solyc06g075590.4	0.967309	Cellular Component: nucleus (GO:0005634);; Biological Process: regulation of transcription, DNA-templated (GO:0006355);;	K12605|0|sly:101256781|K12605 CCR4-NOT transcription complex subunit 2 | (RefSeq) probable NOT transcription complex subunit VIP2	RNA degradation (ko03018)
		305	Solyc06g081980.1	0.826594	Molecular Function: catalytic activity (GO:0003824);; Cellular Component: cytosol (GO:0005829);; Cellular Component: plasma membrane (GO:0005886);; Biological Process: cellular amino acid metabolic process (GO:0006520);; Biological Process: response to lipid hydroperoxide (GO:0006982);; Biological Process: response to UV-B (GO:0010224);; Biological Process: response to non-ionic osmotic stress (G…	K06215|0|spen:107023284|K06215 pyridoxal 5'-phosphate synthase pdxS subunit [EC:4.3.3.6] | (RefSeq) probable pyridoxal 5'-phosphate synthase subunit PDX1	Vitamin B6 metabolism (ko00750)
		306	Solyc06g082000.4	0.723694	Molecular Function: phosphatidylinositol phospholipase C activity (GO:0004435);; Molecular Function: signal transducer activity (GO:0004871);; Cellular Component: intracellular (GO:0005622);; Biological Process: lipid catabolic process (GO:0016042);; Biological Process: intracellular signal transduction (GO:0035556);;	K05857|0|sly:100301941|K05857 phosphatidylinositol phospholipase C, delta [EC:3.1.4.11] | (RefSeq) PI-phospholipase C PLC6	Inositol phosphate metabolism (ko00562);; Phosphatidylinositol signaling system (ko04070);; AGE-RAGE signaling pathway in diabetic complications (ko04933)
		307	Solyc06g082030.3	0.960477	Molecular Function: iron ion binding (GO:0005506);; Molecular Function: dioxygenase activity (GO:0051213);; Biological Process: oxidation-reduction process (GO:0055114);;	--	--
		308	Solyc06g082190.3	0.989549	Molecular Function: non-membrane spanning protein tyrosine kinase activity (GO:0004715);; Molecular Function: ATP binding (GO:0005524);; Biological Process: peptidyl-tyrosine phosphorylation (GO:0018108);;	--	--
		309	Solyc06g082200.4	0.990744	Molecular Function: GTPase activator activity (GO:0005096);; Cellular Component: chloroplast (GO:0009507);; Biological Process: positive regulation of GTPase activity (GO:0043547);;	K18270|0|sly:101252600|K18270 Rab3 GTPase-activating protein catalytic subunit | (RefSeq) rab3 GTPase-activating protein catalytic subunit	--
		310	Solyc06g083330.2	0.742404	Cellular Component: membrane (GO:0016020);;	--	--
		311	Solyc06g084190.3	0.924301	Biological Process: lipid transport (GO:0006869);; Molecular Function: lipid binding (GO:0008289);;	--	--
		312	Solyc06g084220.1	0.991165	--	--	--
		313	Solyc06g084530.3	0.980101	Molecular Function: ATP binding (GO:0005524);; Cellular Component: nucleus (GO:0005634);; Molecular Function: microtubule-severing ATPase activity (GO:0008568);; Biological Process: cytoplasmic microtubule organization (GO:0031122);;	--	--
		314	Solyc07g006960.3	0.910981	--	--	--
		315	Solyc07g008880.3	0.950437	Biological Process: spliceosomal tri-snRNP complex assembly (GO:0000244);; Molecular Function: second spliceosomal transesterification activity (GO:0000386);; Cellular Component: U5 snRNP (GO:0005682);; Molecular Function: U6 snRNA binding (GO:0017070);; Molecular Function: U1 snRNA binding (GO:0030619);; Molecular Function: U2 snRNA binding (GO:0030620);; Molecular Function: U5 snRNA binding (GO…	K12856|0|sly:101261833|K12856 pre-mRNA-processing factor 8 | (RefSeq) pre-mRNA-processing-splicing factor 8A	Spliceosome (ko03040)
		316	Solyc07g018270.3	0.990354	--	--	--
		317	Solyc07g020960.3	0.915154	Molecular Function: core promoter sequence-specific DNA binding (GO:0001046);; Molecular Function: transcriptional activator activity, RNA polymerase II transcription regulatory region sequence-specific binding (GO:0001228);; Cellular Component: nucleus (GO:0005634);; Biological Process: positive regulation of transcription from RNA polymerase II promoter (GO:0045944);; Molecular Function: protei…	--	--
		318	Solyc07g021710.3	0.970093	Molecular Function: phosphatase activity (GO:0016791);;	K13248|2.73265e-139|spen:107024218|K13248 pyridoxal phosphate phosphatase PHOSPHO2 [EC:3.1.3.74] | (RefSeq) inorganic pyrophosphatase 1-like	Vitamin B6 metabolism (ko00750)
		319	Solyc07g026730.1	0.992115	Molecular Function: calcium-transporting ATPase activity (GO:0005388);; Molecular Function: ATP binding (GO:0005524);; Cellular Component: integral component of plasma membrane (GO:0005887);; Cellular Component: intracellular membrane-bounded organelle (GO:0043231);; Molecular Function: metal ion binding (GO:0046872);; Biological Process: calcium ion transmembrane transport (GO:0070588);;	K01537|5.10722e-53|spen:107002558|K01537 Ca2+-transporting ATPase [EC:3.6.3.8] | (RefSeq) putative calcium-transporting ATPase 11, plasma membrane-type	--
		320	Solyc07g026740.1	0.989828	Molecular Function: calcium-transporting ATPase activity (GO:0005388);; Molecular Function: calmodulin binding (GO:0005516);; Molecular Function: ATP binding (GO:0005524);; Cellular Component: integral component of plasma membrane (GO:0005887);; Cellular Component: intracellular membrane-bounded organelle (GO:0043231);; Molecular Function: metal ion binding (GO:0046872);; Biological Process: calc…	K01537|3.46481e-35|sly:101253440|K01537 Ca2+-transporting ATPase [EC:3.6.3.8] | (RefSeq) putative calcium-transporting ATPase 11, plasma membrane-type	--
		321	Solyc07g038100.3	0.998741	Cellular Component: integral component of membrane (GO:0016021);;	--	--
		322	Solyc07g041020.3	0.974708	Molecular Function: nucleic acid binding (GO:0003676);; Molecular Function: zinc ion binding (GO:0008270);;	K15263|1.59954e-176|sly:101260741|K15263 cell growth-regulating nucleolar protein | (RefSeq) UBP1-associated proteins 1C	--
		323	Solyc07g041210.3	0.867494	Biological Process: lipid metabolic process (GO:0006629);; Molecular Function: O-acyltransferase activity (GO:0008374);; Cellular Component: integral component of membrane (GO:0016021);;	K00679|0|sly:101258674|K00679 phospholipid:diacylglycerol acyltransferase [EC:2.3.1.158] | (RefSeq) phospholipid:diacylglycerol acyltransferase 1-like	Glycerolipid metabolism (ko00561)
		324	Solyc07g041230.3	0.970278	--	--	--
		325	Solyc07g041760.3	0.929011	--	K15082|0|sly:101267038|K15082 DNA repair protein RAD7 | (RefSeq) uncharacterized LOC101267038	--
		326	Solyc07g042590.4	0.935886	Molecular Function: protein serine/threonine kinase activity (GO:0004674);; Molecular Function: ATP binding (GO:0005524);; Biological Process: protein phosphorylation (GO:0006468);;	--	--
		327	Solyc07g042850.2	0.866015	--	--	--
		328	Solyc07g042990.1	0.959977	--	--	--
		329	Solyc07g044840.3	0.932225	Molecular Function: phosphoglycerate mutase activity (GO:0004619);; Cellular Component: cytoplasm (GO:0005737);; Biological Process: glucose catabolic process (GO:0006007);; Biological Process: glycolytic process (GO:0006096);; Molecular Function: manganese ion binding (GO:0030145);;	K15633|0|sly:101248497|K15633 2,3-bisphosphoglycerate-independent phosphoglycerate mutase [EC:5.4.2.12] | (RefSeq) 2,3-bisphosphoglycerate-independent phosphoglycerate mutase	Glycolysis / Gluconeogenesis (ko00010);; Glycine, serine and threonine metabolism (ko00260);; Carbon metabolism (ko01200);; Biosynthesis of amino acids (ko01230)
		330	Solyc07g049560.3	0.947604	Molecular Function: protein tyrosine phosphatase activity (GO:0004725);; Biological Process: peptidyl-tyrosine dephosphorylation (GO:0035335);;	K18045|4.03481e-168|sly:101264534|K18045 tyrosine-protein phosphatase SIW14 [EC:3.1.3.48] | (RefSeq) probable tyrosine-protein phosphatase At1g05000	--
		331	Solyc07g049670.4	0.80603	Molecular Function: transferase activity, transferring acyl groups other than amino-acyl groups (GO:0016747);;	K19861|0|sly:101261933|K19861 benzyl alcohol O-benzoyltransferase [EC:2.3.1.196 2.3.1.232] | (RefSeq) benzyl alcohol O-benzoyltransferase-like	--
		332	Solyc07g052120.4	0.770604	Molecular Function: magnesium ion binding (GO:0000287);; Biological Process: metabolic process (GO:0008152);; Molecular Function: terpene synthase activity (GO:0010333);;	--	--
		333	Solyc07g052150.4	0.959818	Molecular Function: magnesium ion binding (GO:0000287);; Biological Process: metabolic process (GO:0008152);; Molecular Function: terpene synthase activity (GO:0010333);;	--	--
		334	Solyc07g052880.4	0.905566	--	--	--
		335	Solyc07g052950.3	0.821181	--	--	--
		336	Solyc07g053270.3	0.814458	Molecular Function: riboflavin kinase activity (GO:0008531);; Biological Process: riboflavin biosynthetic process (GO:0009231);; Biological Process: phosphorylation (GO:0016310);; Molecular Function: hydrolase activity (GO:0016787);;	K20884|0|sly:101261429|K20884 riboflavin kinase / FMN hydrolase [EC:2.7.1.26 3.1.3.102] | (RefSeq) bifunctional riboflavin kinase/FMN phosphatase-like	--
		337	Solyc07g053600.3	0.994051	Molecular Function: protein serine/threonine kinase activity (GO:0004674);; Molecular Function: ATP binding (GO:0005524);; Biological Process: lateral root morphogenesis (GO:0010102);; Biological Process: floral organ abscission (GO:0010227);; Biological Process: regulation of gene expression (GO:0010468);; Cellular Component: integral component of membrane (GO:0016021);; Biological Process: pect…	--	--
		338	Solyc07g053830.3	0.979875	Molecular Function: structural constituent of ribosome (GO:0003735);; Molecular Function: transporter activity (GO:0005215);; Cellular Component: mitochondrial inner membrane (GO:0005743);; Biological Process: translation (GO:0006412);; Cellular Component: integral component of membrane (GO:0016021);; Biological Process: transmembrane transport (GO:0055085);;	K05863|0|sly:101247934|K05863 solute carrier family 25 (mitochondrial adenine nucleotide translocator), member 4/5/6/31 | (RefSeq) ADP,ATP carrier protein 1, mitochondrial	--
		339	Solyc07g054300.3	0.888196	Molecular Function: protein serine/threonine phosphatase activity (GO:0004722);; Biological Process: protein dephosphorylation (GO:0006470);;	--	--
		340	Solyc07g054620.4	0.996574	--	--	--
		341	Solyc07g055810.3	0.941545	Molecular Function: protein serine/threonine kinase activity (GO:0004674);; Molecular Function: ATP binding (GO:0005524);; Cellular Component: plasma membrane (GO:0005886);; Biological Process: protein phosphorylation (GO:0006468);; Cellular Component: integral component of membrane (GO:0016021);;	--	--
		342	Solyc07g056650.4	0.844614	--	--	--
		343	Solyc07g063170.1	0.925925	--	--	--
		344	Solyc07g063560.4	0.915846	--	--	--
		345	Solyc07g064380.4	0.944863	--	--	--
		346	Solyc07g064420.3	0.724204	--	--	--
		347	Solyc07g064900.3	0.978342	Cellular Component: integral component of membrane (GO:0016021);;	--	--
		348	Solyc07g065970.1	0.705665	--	--	--
		349	Solyc07g066020.2	0.76962	Biological Process: amino acid transmembrane transport (GO:0003333);; Cellular Component: plasma membrane (GO:0005886);; Molecular Function: amino acid transmembrane transporter activity (GO:0015171);; Cellular Component: integral component of membrane (GO:0016021);;	--	--
		350	Solyc07g066440.4	0.984008	--	--	--
		351	Solyc08g006510.3	0.921378	Molecular Function: NADH dehydrogenase activity (GO:0003954);; Cellular Component: plasma membrane (GO:0005886);; Biological Process: oxidation-reduction process (GO:0055114);; Biological Process: ubiquinone-6 biosynthetic process (GO:1901006);;	--	--
		352	Solyc08g007670.1	0.922325	Molecular Function: serine-type endopeptidase activity (GO:0004252);; Cellular Component: cell wall (GO:0005618);; Biological Process: proteolysis (GO:0006508);;	--	--
		353	Solyc08g008305.1	0.75904	--	--	--
		354	Solyc08g008440.2	0.868779	--	--	--
		355	Solyc08g008610.3	0.928231	Cellular Component: integral component of membrane (GO:0016021);;	--	--
		356	Solyc08g016801.1	0.920165	--	K14320|0|spen:107028912|K14320 aladin | (RefSeq) aladin	RNA transport (ko03013)
		357	Solyc08g021820.3	0.920543	Cellular Component: nucleus (GO:0005634);; Biological Process: regulation of transcription, DNA-templated (GO:0006355);; Biological Process: auxin-activated signaling pathway (GO:0009734);;	K14484|3.46795e-162|sly:101055553|K14484 auxin-responsive protein IAA | (RefSeq) IAA29	Plant hormone signal transduction (ko04075)
		358	Solyc08g029150.3	0.836594	--	--	--
		359	Solyc08g041820.3	0.856943	Molecular Function: DNA binding (GO:0003677);; Cellular Component: nucleus (GO:0005634);; Biological Process: regulation of transcription, DNA-templated (GO:0006355);;	--	--
		360	Solyc08g048540.2	0.974491	--	K20824|9.58336e-82|sly:101248802|K20824 N-alpha-acetyltransferase 38, NatC auxiliary subunit | (RefSeq) uncharacterized LOC101248802	--
		361	Solyc08g061130.3	0.983554	Molecular Function: double-stranded DNA binding (GO:0003690);; Molecular Function: transcription factor activity, sequence-specific DNA binding (GO:0003700);; Cellular Component: nucleus (GO:0005634);; Biological Process: regulation of transcription, DNA-templated (GO:0006355);; Biological Process: red, far-red light phototransduction (GO:0009585);; Biological Process: response to abscisic acid (…	K16241|3.51437e-66|sly:543733|K16241 transcription factor HY5 | (RefSeq) HY5, LeHY5, thy5; THY5 protein	Circadian rhythm - plant (ko04712)
		362	Solyc08g061640.1	0.884594	Cellular Component: integral component of membrane (GO:0016021);;	--	--
		363	Solyc08g065190.3	0.97121	Molecular Function: zinc ion transmembrane transporter activity (GO:0005385);; Cellular Component: plasma membrane (GO:0005886);; Cellular Component: integral component of membrane (GO:0016021);; Biological Process: zinc II ion transmembrane transport (GO:0071577);;	K14709|0|sly:101259773|K14709 solute carrier family 39 (zinc transporter), member 1/2/3 | (RefSeq) zinc transporter 4, chloroplastic	--
		364	Solyc08g066310.3	0.866124	Molecular Function: protein kinase activity (GO:0004672);; Biological Process: protein phosphorylation (GO:0006468);;	--	--
		365	Solyc08g066335.1	0.963148	#N/A	#N/A	#N/A
		366	Solyc08g066350.2	0.966979	Biological Process: phosphorelay signal transduction system (GO:0000160);; Cellular Component: nucleus (GO:0005634);; Cellular Component: cytoplasm (GO:0005737);; Biological Process: cytokinin-activated signaling pathway (GO:0009736);; Molecular Function: histidine phosphotransfer kinase activity (GO:0009927);; Biological Process: phosphorylation (GO:0016310);; Molecular Function: protein histidi…	K14490|1.26256e-95|sly:101248225|K14490 histidine-containing phosphotransfer peotein | (RefSeq) histidine-containing phosphotransfer protein 4-like	Plant hormone signal transduction (ko04075)
		367	Solyc08g066490.3	0.921403	Molecular Function: protein kinase activity (GO:0004672);; Molecular Function: ATP binding (GO:0005524);; Biological Process: protein phosphorylation (GO:0006468);; Cellular Component: integral component of membrane (GO:0016021);;	--	--
		368	Solyc08g067260.4	0.71412	Cellular Component: endoplasmic reticulum (GO:0005783);; Biological Process: fatty acid biosynthetic process (GO:0006633);; Cellular Component: integral component of membrane (GO:0016021);; Molecular Function: transferase activity, transferring acyl groups other than amino-acyl groups (GO:0016747);;	K15397|0|sly:101266659|K15397 3-ketoacyl-CoA synthase [EC:2.3.1.199] | (RefSeq) 3-ketoacyl-CoA synthase 10	Fatty acid elongation (ko00062)
		369	Solyc08g068070.3	0.86939	Biological Process: oxygen transport (GO:0015671);; Molecular Function: oxygen binding (GO:0019825);; Molecular Function: heme binding (GO:0020037);;	--	--
		370	Solyc08g068390.3	0.725826	Molecular Function: 3-hydroxyacyl-CoA dehydrogenase activity (GO:0003857);; Cellular Component: peroxisome (GO:0005777);; Biological Process: fatty acid beta-oxidation (GO:0006635);;	K10527|0|sly:101261255|K10527 enoyl-CoA hydratase/3-hydroxyacyl-CoA dehydrogenase [EC:4.2.1.17 1.1.1.35 1.1.1.211] | (RefSeq) peroxisomal fatty acid beta-oxidation multifunctional protein AIM1-like	Fatty acid degradation (ko00071);; alpha-Linolenic acid metabolism (ko00592);; Fatty acid metabolism (ko01212)
		371	Solyc08g068860.3	0.81143	Molecular Function: aspartic-type endopeptidase activity (GO:0004190);; Biological Process: proteolysis (GO:0006508);; Biological Process: protein catabolic process (GO:0030163);;	--	--
		372	Solyc08g075570.4	0.935467	Cellular Component: integral component of plasma membrane (GO:0005887);; Molecular Function: urea transmembrane transporter activity (GO:0015204);; Molecular Function: symporter activity (GO:0015293);; Biological Process: urea transmembrane transport (GO:0071918);;	K20989|0|sly:101248998|K20989 urea-proton symporter | (RefSeq) urea-proton symporter DUR3	--
		373	Solyc08g078850.3	0.879359	Molecular Function: L-lactate dehydrogenase activity (GO:0004459);; Cellular Component: cytosol (GO:0005829);; Cellular Component: plasma membrane (GO:0005886);; Biological Process: carbohydrate metabolic process (GO:0005975);; Biological Process: carboxylic acid metabolic process (GO:0019752);; Biological Process: oxidation-reduction process (GO:0055114);;	K00016|0|sly:101252012|K00016 L-lactate dehydrogenase [EC:1.1.1.27] | (RefSeq) ldh1, ldh; L-lactate dehydrogenase	Glycolysis / Gluconeogenesis (ko00010);; Cysteine and methionine metabolism (ko00270);; Pyruvate metabolism (ko00620);; Propanoate metabolism (ko00640)
		374	Solyc08g078870.3	0.964742	--	--	--
		375	Solyc08g078900.1	0.98578	--	--	--
		376	Solyc08g078920.2	0.951294	--	--	--
		377	Solyc08g079440.1	0.80178	Cellular Component: endosome (GO:0005768);; Cellular Component: trans-Golgi network (GO:0005802);; Biological Process: carbohydrate metabolic process (GO:0005975);; Cellular Component: integral component of membrane (GO:0016021);; Molecular Function: racemase and epimerase activity, acting on carbohydrates and derivatives (GO:0016857);; Molecular Function: coenzyme binding (GO:0050662);;	K08679|0|sly:101266358|K08679 UDP-glucuronate 4-epimerase [EC:5.1.3.6] | (RefSeq) UDP-glucuronate 4-epimerase 5	Starch and sucrose metabolism (ko00500);; Amino sugar and nucleotide sugar metabolism (ko00520)
		378	Solyc08g080620.1	0.979471	Cellular Component: vacuole (GO:0005773);; Biological Process: killing of cells of other organism (GO:0031640);; Biological Process: defense response to fungus (GO:0050832);;	--	--
		379	Solyc08g081740.3	0.99798	Molecular Function: ATP binding (GO:0005524);; Cellular Component: nucleus (GO:0005634);; Molecular Function: microtubule-severing ATPase activity (GO:0008568);; Biological Process: cytoplasmic microtubule organization (GO:0031122);;	--	--
		380	Solyc08g083190.3	0.941877	Cellular Component: integral component of membrane (GO:0016021);; Molecular Function: hydrolase activity (GO:0016787);;	--	--
		381	Solyc09g011690.4	0.90499	--	--	--
		382	Solyc09g015180.4	0.987962	--	K20799|9.1574e-137|sly:101265467|K20799 BRISC complex subunit Abro1 | (RefSeq) uncharacterized LOC101265467	--
		383	Solyc09g018370.4	0.719033	--	--	--
		384	Solyc09g018550.1	0.990693	#N/A	#N/A	#N/A
		385	Solyc09g020010.2	0.985811	--	--	--
		386	Solyc09g047930.1	0.83411	Cellular Component: integral component of membrane (GO:0016021);;	--	--
		387	Solyc09g057630.3	0.980645	Molecular Function: hydrolase activity, hydrolyzing O-glycosyl compounds (GO:0004553);; Biological Process: carbohydrate metabolic process (GO:0005975);; Cellular Component: plant-type cell wall (GO:0009505);; Cellular Component: plasmodesma (GO:0009506);; Molecular Function: polysaccharide binding (GO:0030247);; Cellular Component: anchored component of plasma membrane (GO:0046658);;	--	--
		388	Solyc09g057710.4	0.974353	Molecular Function: protein dimerization activity (GO:0046983);;	--	--
		389	Solyc09g061710.3	0.913938	Molecular Function: nucleic acid binding (GO:0003676);;	--	--
		390	Solyc09g064480.1	0.925651	Molecular Function: transferase activity, transferring glycosyl groups (GO:0016757);;	K20888|1.62721e-105|sly:101245582|K20888 xyloglucan galactosyltransferase MUR3 [EC:2.4.1.-] | (RefSeq) xyloglucan galactosyltransferase MUR3	--
		391	Solyc09g065240.3	0.988968	Biological Process: lipid catabolic process (GO:0016042);; Molecular Function: hydrolase activity (GO:0016787);;	--	--
		392	Solyc09g065520.4	0.83133	Molecular Function: S-adenosylmethionine-homocysteine S-methyltransferase activity (GO:0008898);; Biological Process: methionine biosynthetic process (GO:0009086);; Biological Process: methylation (GO:0032259);; Biological Process: S-methylmethionine cycle (GO:0033528);;	K00547|0|spen:107031665|K00547 homocysteine S-methyltransferase [EC:2.1.1.10] | (RefSeq) homocysteine S-methyltransferase 2	Cysteine and methionine metabolism (ko00270)
		393	Solyc09g065820.4	0.95777	Molecular Function: core promoter sequence-specific DNA binding (GO:0001046);; Molecular Function: transcriptional activator activity, RNA polymerase II transcription regulatory region sequence-specific binding (GO:0001228);; Cellular Component: nucleus (GO:0005634);; Biological Process: positive regulation of transcription from RNA polymerase II promoter (GO:0045944);; Molecular Function: protei…	--	--
		394	Solyc09g065880.4	0.825618	--	--	--
		395	Solyc09g072580.3	0.986313	Cellular Component: histone acetyltransferase complex (GO:0000123);; Biological Process: histone acetylation (GO:0016573);;	K11344|4.47806e-61|spen:107029784|K11344 chromatin modification-related protein EAF6 | (RefSeq) chromatin modification-related protein MEAF6-like	--
		396	Solyc09g072590.3	0.864757	Molecular Function: actin binding (GO:0003779);; Cellular Component: actin cytoskeleton (GO:0015629);; Biological Process: actin filament depolymerization (GO:0030042);;	K05765|5.13348e-93|sot:102599827|K05765 cofilin | (RefSeq) actin-depolymerizing factor	--
		397	Solyc09g072620.4	0.95587	Biological Process: response to metal ion (GO:0010038);; Molecular Function: glutathione gamma-glutamylcysteinyltransferase activity (GO:0016756);; Molecular Function: metal ion binding (GO:0046872);; Biological Process: phytochelatin biosynthetic process (GO:0046938);;	K05941|0|sly:101251125|K05941 glutathione gamma-glutamylcysteinyltransferase [EC:2.3.2.15] | (RefSeq) glutathione gamma-glutamylcysteinyltransferase 1	--
		398	Solyc09g082380.4	0.977589	Molecular Function: DNA helicase activity (GO:0003678);; Molecular Function: ATP-dependent RNA helicase activity (GO:0004004);; Cellular Component: mitochondrion (GO:0005739);; Biological Process: pollen development (GO:0009555);; Biological Process: megagametogenesis (GO:0009561);; Biological Process: positive regulation of gibberellic acid mediated signaling pathway (GO:0009939);; Biological Pr…	K17675|0|sly:101250735|K17675 ATP-dependent RNA helicase SUPV3L1/SUV3 [EC:3.6.4.13] | (RefSeq) ATP-dependent RNA helicase SUV3, mitochondrial	--
		399	Solyc09g083003.1	0.816287	--	K10773|1.70317e-134|sly:101262253|K10773 endonuclease III [EC:4.2.99.18] | (RefSeq) endonuclease III homolog 2, chloroplastic-like	Base excision repair (ko03410)
		400	Solyc09g083020.1	0.990103	--	--	--
		401	Solyc09g083050.3	0.989617	Biological Process: fatty acid biosynthetic process (GO:0006633);; Cellular Component: integral component of membrane (GO:0016021);; Molecular Function: transferase activity, transferring acyl groups other than amino-acyl groups (GO:0016747);;	K15397|0|sly:101262858|K15397 3-ketoacyl-CoA synthase [EC:2.3.1.199] | (RefSeq) 3-ketoacyl-CoA synthase 20-like	Fatty acid elongation (ko00062)
		402	Solyc09g090380.1	0.749124	Biological Process: megagametogenesis (GO:0009561);; Biological Process: embryo development ending in seed dormancy (GO:0009793);;	--	--
		403	Solyc09g098110.4	0.71716	Molecular Function: core promoter sequence-specific DNA binding (GO:0001046);; Molecular Function: transcriptional activator activity, RNA polymerase II transcription regulatory region sequence-specific binding (GO:0001228);; Cellular Component: nucleus (GO:0005634);; Biological Process: positive regulation of transcription from RNA polymerase II promoter (GO:0045944);; Molecular Function: protei…	--	--
		404	Solyc10g006150.3	0.955249	Cellular Component: integral component of membrane (GO:0016021);;	--	--
		405	Solyc10g006220.4	0.747311	Cellular Component: P-body (GO:0000932);; Biological Process: mRNA catabolic process (GO:0006402);; Biological Process: negative regulation of translation (GO:0017148);; Cellular Component: CCR4-NOT core complex (GO:0030015);;	K12606|1.20689e-166|sly:101263473|K12606 CCR4-NOT transcription complex subunit 9 | (RefSeq) cell differentiation protein RCD1 homolog	RNA degradation (ko03018)
		406	Solyc10g006410.3	0.900335	Cellular Component: AP-5 adaptor complex (GO:0044599);;	K19025|0|sly:101253629|K19025 AP-5 complex subunit zeta-1 | (RefSeq) AP-5 complex subunit zeta-1	--
		407	Solyc10g007070.4	0.894425	Molecular Function: electron carrier activity (GO:0009055);; Cellular Component: integral component of membrane (GO:0016021);; Cellular Component: anchored component of plasma membrane (GO:0046658);;	--	--
		408	Solyc10g008040.4	0.869315	--	--	--
		409	Solyc10g008560.3	0.989475	--	--	--
		410	Solyc10g009240.3	0.920498	Biological Process: fatty acid biosynthetic process (GO:0006633);; Cellular Component: integral component of membrane (GO:0016021);; Molecular Function: transferase activity, transferring acyl groups other than amino-acyl groups (GO:0016747);;	K15397|0|sly:101268230|K15397 3-ketoacyl-CoA synthase [EC:2.3.1.199] | (RefSeq) 3-ketoacyl-CoA synthase 1	Fatty acid elongation (ko00062)
		411	Solyc10g051240.1	0.783158	Cellular Component: integral component of membrane (GO:0016021);;	--	--
		412	Solyc10g054840.2	0.907243	Cellular Component: integral component of plasma membrane (GO:0005887);; Biological Process: water transport (GO:0006833);; Cellular Component: plant-type vacuole membrane (GO:0009705);; Biological Process: cellular water homeostasis (GO:0009992);; Molecular Function: water channel activity (GO:0015250);; Molecular Function: glycerol channel activity (GO:0015254);; Biological Process: glycerol tr…	--	--
		413	Solyc10g080640.3	0.907042	--	--	--
		414	Solyc10g082064.1	0.912506	--	--	--
		415	Solyc10g083330.1	0.871084	--	--	--
		416	Solyc10g084020.1	0.923116	Biological Process: response to auxin (GO:0009733);;	K14488|1.65937e-92|sly:101248065|K14488 SAUR family protein | (RefSeq) auxin-responsive protein SAUR71-like	Plant hormone signal transduction (ko04075)
		417	Solyc10g084290.2	0.957768	Molecular Function: phosphoprotein binding (GO:0051219);;	--	--
		418	Solyc10g086440.2	0.915416	Molecular Function: DNA binding (GO:0003677);; Biological Process: regulation of transcription, DNA-templated (GO:0006355);;	--	--
		419	Solyc11g005430.2	0.972338	Cellular Component: plasma membrane (GO:0005886);; Cellular Component: integral component of membrane (GO:0016021);; Molecular Function: transmembrane transporter activity (GO:0022857);; Biological Process: transmembrane transport (GO:0055085);;	--	--
		420	Solyc11g006710.2	0.78576	Cellular Component: integral component of plasma membrane (GO:0005887);; Molecular Function: L-amino acid transmembrane transporter activity (GO:0015179);; Molecular Function: antiporter activity (GO:0015297);; Biological Process: L-alpha-amino acid transmembrane transport (GO:1902475);;	--	--
		421	Solyc11g011180.3	0.773784	--	--	--
		422	Solyc11g011970.2	0.990367	Molecular Function: protein tyrosine phosphatase activity (GO:0004725);; Biological Process: peptidyl-tyrosine dephosphorylation (GO:0035335);;	K18045|1.67645e-131|spen:107005089|K18045 tyrosine-protein phosphatase SIW14 [EC:3.1.3.48] | (RefSeq) probable tyrosine-protein phosphatase At1g05000	--
		423	Solyc11g011980.3	0.880689	Cellular Component: nucleoplasm (GO:0005654);; Molecular Function: zinc ion binding (GO:0008270);; Biological Process: protein ubiquitination (GO:0016567);; Biological Process: positive regulation of proteasomal ubiquitin-dependent protein catabolic process (GO:0032436);; Molecular Function: ubiquitin protein ligase activity (GO:0061630);;	K10143|0|sly:101249698|K10143 E3 ubiquitin-protein ligase RFWD2 [EC:2.3.2.27] | (RefSeq) E3 ubiquitin-protein ligase COP1-like	Ubiquitin mediated proteolysis (ko04120);; Circadian rhythm - plant (ko04712)
		424	Solyc11g012195.1	0.941462	Molecular Function: DNA binding (GO:0003677);; Molecular Function: DNA-directed 5'-3' RNA polymerase activity (GO:0003899);; Biological Process: transcription, DNA-templated (GO:0006351);; Molecular Function: protein dimerization activity (GO:0046983);;	K03020|4.36284e-71|sly:101255651|K03020 DNA-directed RNA polymerases I and III subunit RPAC2 | (RefSeq) DNA-directed RNA polymerases I and III subunit RPAC2-like	Purine metabolism (ko00230);; Pyrimidine metabolism (ko00240);; RNA polymerase (ko03020)
		425	Solyc11g013400.3	0.868533	Cellular Component: nuclear chromosome (GO:0000228);; Biological Process: chromatin remodeling (GO:0006338);;	K11648|5.06886e-137|sly:101255453|K11648 SWI/SNF-related matrix-associated actin-dependent regulator of chromatin subfamily B member 1 | (RefSeq) chromatin structure-remodeling complex protein BSH	--
		426	Solyc11g020230.1	0.830177	Molecular Function: protein serine/threonine kinase activity (GO:0004674);; Molecular Function: ATP binding (GO:0005524);; Biological Process: protein phosphorylation (GO:0006468);; Cellular Component: integral component of membrane (GO:0016021);;	--	--
		427	Solyc11g065190.3	0.934971	Biological Process: protein polyubiquitination (GO:0000209);; Molecular Function: ATP binding (GO:0005524);; Cellular Component: nucleus (GO:0005634);; Cellular Component: cytoplasm (GO:0005737);; Biological Process: regulation of mitotic metaphase/anaphase transition (GO:0030071);; Biological Process: anaphase-promoting complex-dependent catabolic process (GO:0031145);; Molecular Function: ubiqu…	K06688|5.63988e-115|spen:107003167|K06688 ubiquitin-conjugating enzyme E2 C [EC:2.3.2.23] | (RefSeq) ubiquitin-conjugating enzyme E2 20	Ubiquitin mediated proteolysis (ko04120)
		428	Solyc11g066590.2	0.739231	Molecular Function: serine-type carboxypeptidase activity (GO:0004185);; Biological Process: proteolysis (GO:0006508);; Molecular Function: dipeptidyl-peptidase activity (GO:0008239);;	K01285|0|sly:101266188|K01285 lysosomal Pro-X carboxypeptidase [EC:3.4.16.2] | (RefSeq) lysosomal Pro-X carboxypeptidase	--
		429	Solyc11g069610.3	0.962474	--	--	--
		430	Solyc11g072890.1	0.879193	--	--	--
		431	Solyc12g005190.3	0.961334	Molecular Function: catalytic activity (GO:0003824);;	K17508|0|sly:101260900|K17508 protein phosphatase PTC7 [EC:3.1.3.16] | (RefSeq) probable protein phosphatase 2C 55	--
		432	Solyc12g006590.3	0.945314	Molecular Function: zinc ion binding (GO:0008270);;	--	--
		433	Solyc12g013500.2	0.964735	Cellular Component: membrane (GO:0016020);;	--	--
		434	Solyc12g014610.2	0.728775	Molecular Function: transcription factor activity, sequence-specific DNA binding (GO:0003700);; Biological Process: regulation of transcription, DNA-templated (GO:0006355);; Molecular Function: sequence-specific DNA binding (GO:0043565);;	--	--
		435	Solyc12g036450.3	0.892793	Molecular Function: structural constituent of ribosome (GO:0003735);; Biological Process: rRNA processing (GO:0006364);; Biological Process: translation (GO:0006412);; Cellular Component: cytosolic small ribosomal subunit (GO:0022627);; Cellular Component: 90S preribosome (GO:0030686);; Cellular Component: small-subunit processome (GO:0032040);; Biological Process: ribosomal small subunit biogene…	K02993|1.51082e-56|sot:102603415|K02993 small subunit ribosomal protein S7e | (RefSeq) 40S ribosomal protein S7	Ribosome (ko03010)
		436	Solyc12g036470.2	0.992653	Molecular Function: transcription factor activity, sequence-specific DNA binding (GO:0003700);; Cellular Component: nucleus (GO:0005634);; Biological Process: regulation of transcription, DNA-templated (GO:0006355);; Molecular Function: protein dimerization activity (GO:0046983);;	--	--
		437	Solyc12g055990.2	0.974516	Molecular Function: protein phosphatase inhibitor activity (GO:0004864);; Molecular Function: receptor activity (GO:0004872);; Cellular Component: nucleus (GO:0005634);; Cellular Component: cytoplasm (GO:0005737);; Biological Process: abscisic acid-activated signaling pathway (GO:0009738);; Molecular Function: abscisic acid binding (GO:0010427);; Biological Process: negative regulation of catalyt…	K14496|2.32834e-128|spen:107007644|K14496 abscisic acid receptor PYR/PYL family | (RefSeq) abscisic acid receptor PYL9-like	Plant hormone signal transduction (ko04075)
		438	Solyc12g099550.1	0.925608	--	--	--
		Note: kME, module eigengene value. N/A and "-" means that it is not annotated.
