# Supplementary material for: Comparative transcriptome analysis of R3a and Avr3a-mediated defense responses in transgenic tomato
Source: PeerJ. 2021 Aug 9;9:e11965. doi: 10.7717/peerj.11965 (PMC8359799; doi:10.7717/peerj.11965)
Supplement: Supplemental Information 17 [file peerj-09-11965-s017.xls]

## Sheet: Sheet2
	Data of correlation analysis of 20 DEGs in RNA-seq and qRT-PCR
	SGT1	Solyc06g036420.2.1			JAZ	Solyc12g009220.2.1			WRKY	Solyc02g080890.3			ACO2	Solyc12g005940.2.1
	qRT-PCR				qRT-PCR				qRT-PCR				qRT-PCR
	14.8964				49.7126				31.7479				3.32928
	16.3805				61.0446				31.1482				3.02118
	15.2347				71.8379				33.7473				2.64705
	average	log2fold change			average	log2fold change			average	log2fold change			average	log2fold change
	15.5039	3.95456			60.865	5.92754			32.2145	5.00964			2.99917	1.58456
	EDS1	Solyc06g071280.3.1			NPR1	Solyc10g079460.1.1			NAC	Solyc06g061080.3.1			JAR1	Solyc10g011660.3.1
	qRT-PCR				qRT-PCR				qRT-PCR				qRT-PCR
	8.23267				0.117925				8.18328				0.262906
	7.8825				0.0661683				8.23516				0.208085
	7.46457				0.100923				8.11916				0.2
	average	log2fold change			average	log2fold change			average	log2fold change			average	log2fold change
	7.85991	2.97451			0.0950055	-3.39585			8.1792	3.03196			0.223663	-2.1606
	RIN4	Solyc09g059430.3.1			BAK1	Solyc10g047140.2.1			NAC	Solyc03g115850.3.1			CTR1	Solyc10g083610.2.1
	qRT-PCR				qRT-PCR				qRT-PCR				qRT-PCR
	5.35768				1.96805				4.46057				2.07447
	5.20644				2.26248				4.1621				1.92186
	5.44569				2.74938				4.47573				2.03738
	average	log2fold change			average	log2fold change			average	log2fold change			average	log2fold change
	5.3366	2.41592			2.32664	1.21825			4.36613	2.12636			2.01124	1.00808
	ERF68	Solyc08g078180.1.1			CML	Solyc04g058170.1.1			MYB	Solyc02g067760.3.1			PR	Solyc05g054380.2
	qRT-PCR				qRT-PCR				qRT-PCR				qRT-PCR
	140.341				38.5145				303.368				1869.17
	138.425				26.9831				323.45				2108.97
	144.027				26.5809				331.411				1559.79
	average	log2fold change			average	log2fold change			average	log2fold change			average	log2fold change
	140.931	7.13884			30.6929	4.93983			319.409	8.31926			1845.98	10.8502
	CNGC	Solyc05g050380.3.1			PR	Solyc07g006710.2.1			ABCG1	Solyc05g054890.3.1			PR	Solyc04g064880.4
	qRT-PCR				qRT-PCR				qRT-PCR				qRT-PCR
	17.78				0.00441927				2.96974				1324.93
	19.0669				0.00378312				3.12721				888.024
	19.5605				0.00402384				3.1626				990.563
	average	log2fold change			average	log2fold change			average	log2fold change			average	log2fold change
	18.8025	4.23285			0.00407541	-7.93884			3.08652	1.62598			1067.84	10.0605
			log2fold change		transcriptome data
	SGT1	Solyc06g036420.2.1	3.95456		4.53885
	EDS1	Solyc06g071280.3.1	2.97451		2.97996
	RIN4	Solyc09g059430.3.1	2.41592		3.35241
	ERF68	Solyc08g078180.1.1	7.13884		7.54076
	CNGC	Solyc05g050380.3.1	4.23285		3.06727
	JAZ	Solyc12g009220.2.1	5.92754		7.44515
	NPR1	Solyc10g079460.1.1	-3.39585		-6.62647
	BAK1	Solyc10g047140.2.1	1.21825		2.57185
	CML	Solyc04g058170.1.1	4.93983		4.96278
	PR	Solyc07g006710.2.1	-7.93898		-11.7874
	WRKY	Solyc02g080890.3	5.00964		6.18105
	NAC	Solyc06g061080.3.1	3.03196		5.83589
	MYB	Solyc02g067760.3.1	8.31926		10.7266
	NAC	Solyc03g115850.3.1	2.12635		4.38466
	ABCG1	Solyc05g054890.3.1	1.62597		4.29855
	ACO2	Solyc12g005940.2.1	1.58458		2.15669
	JAR1	Solyc10g011660.3.1	-2.16036		-3.34049
	CTR1	Solyc10g083610.2.1	1.00808		2.8582
	PR	Solyc05g054380.2	10.8502		11.3944
	PR	Solyc04g064880.4	10.0605		9.68074
